# Supplementary material for: Efficient direct repairing of lithium- and manganese-rich cathodes by concentrated solar radiation
Source: Nat Commun. 2024 Feb 23;15:1634. doi: 10.1038/s41467-024-45754-6 (PMC10891061; doi:10.1038/s41467-024-45754-6)
Supplement: Supplementary file 3 — Source Data [file 41467_2024_45754_MOESM3_ESM.zip]

Archive with 7 entries (7 files):
- Source Data/Source Data - Figure 1.xlsx
- Source Data/Source Data - Figure 2.xlsx
- Source Data/Source Data - Figure 3.xlsx
- Source Data/Source Data - Figure 4.xlsx
- Source Data/Source Data - Figure 5.xlsx
- Source Data/Source Data - Figure 6.xlsx
- Source Data/Source Data - Supplementary Figures and Tables.xlsx
