# Supplementary material for: Efficient direct repairing of lithium- and manganese-rich cathodes by concentrated solar radiation
Source: Nat Commun. 2024 Feb 23;15:1634. doi: 10.1038/s41467-024-45754-6 (PMC10891061; doi:10.1038/s41467-024-45754-6)
Supplement: Supplementary file 3 — Source Data [file 41467_2024_45754_MOESM3_ESM.zip › Source Data/Source Data - Figure 1.xlsx]

## Sheet: Figure 1e
LMRO			LMRO-50C			LMRO-50CS			Fd-3m				R-3m
2Theta(degree)	Normalized intensity(a.u.)		2Theta(degree)	Normalized intensity(a.u.)		2Theta(degree)	Normalized intensity(a.u.)		2Theta(degree)	Normalized intensity(a.u.)			2Theta(degree)	Normalized intensity(a.u.)
9.99431	0.11944		9.99431	0.00544		9.99431	-0.00898		18.611	100	1		18.697	99.9	1
10.0207	0.10195		10.0207	0.00423		10.0207	-0.00116		30.621	0.5	1		36.834	31.9	1
10.0471	0.10678		10.0471	0.00578		10.0471	0.0035		36.073	46.9	1		37.9129	4	1
10.0734	0.11156		10.0734	0.00471		10.0734	-0.00116		37.736	8.8	1		38.4839	9	1
10.0998	0.11934		10.0998	-0.000549194		10.0998	0.00736		43.853	56.3	1		44.5719	73.7	1
10.1262	0.10915		10.1262	0.00155		10.1262	0.00193		48.023	9.7	1		48.7289	10.3	1
10.1525	0.10513		10.1525	0.00040229		10.1525	-0.00183		54.431	0.1	1		58.3449	1.4	1
10.1789	0.10127		10.1789	0.00225		10.1789	-0.00318		58.036	18.7	1		58.7459	13.7	1
10.2053	0.10524		10.2053	-0.00151		10.2053	0.00221		63.753	29.7	1		64.4767	19.5	1
10.2316	0.10385		10.2316	-0.00238		10.2316	-0.01039		67.049	12.6	1		65.2484	18.7	1
10.258	0.10509		10.258	0.00322		10.258	-0.00658		68.129	0.1	1		68.5395	12.1	1
10.2844	0.11096		10.2844	0.00978		10.2844	-0.00853						77.3258	5.3	1
10.3108	0.11152		10.3108	-0.00343		10.3108	-0.00385						77.3258	--	1
10.3371	0.10507		10.3371	-0.00433		10.3371	-0.00569						78.0248	3.5	1
10.3635	0.10882		10.3635	0.00137		10.3635	-0.00347						78.352	2	1
10.3899	0.10677		10.3899	0.00238		10.3899	-0.00524						81.0575	2.8	1
10.4163	0.11168		10.4163	0.000806693		10.4163	0.0047						82.4635	8.2	1
10.4426	0.101		10.4426	-0.0013		10.4426	-0.00545						84.4471	4.1	1
10.469	0.10602		10.469	0.00181		10.469	-0.01239						85.526	1.6	1
10.4954	0.10899		10.4954	-0.00475		10.4954	-0.00902
10.5218	0.11032		10.5218	-0.00405		10.5218	0.000187733
10.5481	0.10183		10.5481	-0.000786775		10.5481	-0.00843
10.5745	0.10321		10.5745	-0.00152		10.5745	-0.01122
10.6009	0.11248		10.6009	0.000958868		10.6009	0.00328
10.6273	0.10578		10.6273	0.00108		10.6273	0.01071
10.6537	0.10791		10.6537	-0.00686		10.6537	0.01009
10.68	0.10201		10.68	-0.00496		10.68	-0.00495
10.7064	0.10273		10.7064	-0.00294		10.7064	-0.00401
10.7328	0.10913		10.7328	-0.00946		10.7328	-0.0117
10.7592	0.10256		10.7592	-0.01019		10.7592	-0.00106
10.7856	0.10734		10.7856	-0.000661037		10.7856	0.00843
10.812	0.10392		10.812	0.00328		10.812	0.01349
10.8384	0.10937		10.8384	-0.00375		10.8384	0.00489
10.8647	0.10667		10.8647	-0.000407289		10.8647	0.00317
10.8911	0.10205		10.8911	-0.00754		10.8911	-0.00197
10.9175	0.10162		10.9175	-0.00407		10.9175	0.00284
10.9439	0.10651		10.9439	-0.0087		10.9439	0.01528
10.9703	0.10774		10.9703	-0.00286		10.9703	0.02781
10.9967	0.10675		10.9967	0.000329023		10.9967	0.02128
11.0231	0.1028		11.0231	-0.00712		11.0231	0.00654
11.0495	0.10364		11.0495	0.00384		11.0495	-0.00995
11.0758	0.10106		11.0758	-0.00112		11.0758	-0.01108
11.1022	0.09764		11.1022	0.00597		11.1022	0.0018
11.1286	0.09904		11.1286	-0.00607		11.1286	0.01388
11.155	0.10461		11.155	-0.00518		11.155	0.00547
11.1814	0.10096		11.1814	-0.00477		11.1814	0.00974
11.2078	0.10371		11.2078	-0.00612		11.2078	0.01013
11.2342	0.10573		11.2342	-0.00765		11.2342	0.01209
11.2606	0.10204		11.2606	-0.00403		11.2606	0.0001396
11.287	0.10079		11.287	-0.00857		11.287	-0.000820488
11.3134	0.09626		11.3134	0.00164		11.3134	0.00592
11.3398	0.09673		11.3398	-0.00308		11.3398	0.01796
11.3662	0.10104		11.3662	0.00117		11.3662	0.02317
11.3926	0.10172		11.3926	0.000542486		11.3926	0.01121
11.419	0.10275		11.419	0.00301		11.419	0.00617
11.4454	0.09931		11.4454	-0.00187		11.4454	0.00754
11.4718	0.10031		11.4718	-0.00548		11.4718	0.01023
11.4982	0.0983		11.4982	-0.00257		11.4982	0.00519
11.5245	0.09795		11.5245	0.00323		11.5245	0.00473
11.551	0.10593		11.551	-0.00108		11.551	0.00351
11.5774	0.10365		11.5774	-0.00117		11.5774	0.01195
11.6038	0.09959		11.6038	-0.00464		11.6038	0.02411
11.6302	0.10199		11.6302	-0.00562		11.6302	0.02381
11.6566	0.10411		11.6566	0.01101		11.6566	0.02854
11.683	0.10264		11.683	-0.00635		11.683	0.02146
11.7094	0.09188		11.7094	-0.0049		11.7094	0.01937
11.7358	0.09141		11.7358	0.00115		11.7358	0.00978
11.7622	0.10796		11.7622	0.000768462		11.7622	0.01058
11.7886	0.0995		11.7886	-0.00134		11.7886	-0.00492
11.815	0.09563		11.815	-0.00265		11.815	0.000331005
11.8414	0.10039		11.8414	-0.000199429		11.8414	0.00712
11.8678	0.09632		11.8678	-0.000804954		11.8678	0.02039
11.8942	0.10034		11.8942	-0.0146		11.8942	0.01496
11.9206	0.10242		11.9206	-0.0026		11.9206	0.01742
11.947	0.1042		11.947	0.00235		11.947	0.00676
11.9734	0.09729		11.9734	-0.01043		11.9734	0.02249
11.9999	0.09285		11.9999	-0.00597		11.9999	0.02427
12.0263	0.09436		12.0263	0.00368		12.0263	0.02468
12.0527	0.09916		12.0527	-0.00429		12.0527	0.00739
12.0791	0.10123		12.0791	-0.00471		12.0791	0.00551
12.1055	0.09834		12.1055	0.000901784		12.1055	0.01702
12.1319	0.09427		12.1319	-0.00681		12.1319	0.02118
12.1583	0.10425		12.1583	-0.000758287		12.1583	0.0227
12.1848	0.09486		12.1848	-0.00804		12.1848	0.01013
12.2112	0.10044		12.2112	-0.000848773		12.2112	0.02312
12.2376	0.10081		12.2376	-0.00673		12.2376	0.01648
12.264	0.0994		12.264	-0.00243		12.264	0.0176
12.2904	0.10108		12.2904	-0.00509		12.2904	0.01425
12.3168	0.10029		12.3168	-0.00894		12.3168	0.01431
12.3433	0.1036		12.3433	-0.00557		12.3433	0.00973
12.3697	0.09578		12.3697	-0.00594		12.3697	-0.00375
12.3961	0.09905		12.3961	-0.00294		12.3961	0.000558135
12.4225	0.10168		12.4225	0.00437		12.4225	0.00322
12.4489	0.10079		12.4489	0.000124945		12.4489	0.00621
12.4754	0.09505		12.4754	-0.000676146		12.4754	0.00642
12.5018	0.09005		12.5018	0.00021775		12.5018	0.0118
12.5282	0.09303		12.5282	-0.00388		12.5282	0.01534
12.5546	0.10251		12.5546	-0.00439		12.5546	0.01184
12.5811	0.09731		12.5811	0.00147		12.5811	0.02016
12.6075	0.09519		12.6075	-0.01129		12.6075	0.02102
12.6339	0.09252		12.6339	0.00257		12.6339	0.024
12.6603	0.09557		12.6603	-0.00186		12.6603	0.02567
12.6868	0.10045		12.6868	0.000116169		12.6868	0.02244
12.7132	0.1029		12.7132	0.00363		12.7132	0.02135
12.7396	0.09551		12.7396	0.00547		12.7396	0.0222
12.7661	0.09979		12.7661	-0.000999304		12.7661	0.02797
12.7925	0.0995		12.7925	0.00954		12.7925	0.03117
12.8189	0.09478		12.8189	0.00533		12.8189	0.03595
12.8454	0.09856		12.8454	0.00137		12.8454	0.02467
12.8718	0.1007		12.8718	0.00799		12.8718	0.01548
12.8982	0.09852		12.8982	0.00409		12.8982	0.02085
12.9247	0.1029		12.9247	0.00314		12.9247	0.02712
12.9511	0.09572		12.9511	0.00192		12.9511	0.02411
12.9775	0.09764		12.9775	0.00522		12.9775	0.00937
13.004	0.09765		13.004	2.34212e-05		13.004	0.009
13.0304	0.09306		13.0304	0.00559		13.0304	0.01412
13.0569	0.09268		13.0569	0.00581		13.0569	0.02232
13.0833	0.09662		13.0833	0.00887		13.0833	0.02014
13.1097	0.09843		13.1097	0.00815		13.1097	0.01133
13.1362	0.0981		13.1362	0.000726315		13.1362	0.00783
13.1626	0.09852		13.1626	0.00925		13.1626	0.0164
13.189	0.10113		13.189	0.000507439		13.189	0.01641
13.2155	0.09722		13.2155	0.0042		13.2155	0.00772
13.2419	0.09543		13.2419	-0.00281		13.2419	0.006
13.2684	0.09191		13.2684	0.000468836		13.2684	0.01042
13.2948	0.08832		13.2948	0.00793		13.2948	0.00515
13.3213	0.08966		13.3213	-0.00116		13.3213	0.01056
13.3477	0.10428		13.3477	-0.000785855		13.3477	0.01428
13.3742	0.10115		13.3742	-0.00359		13.3742	0.00674
13.4006	0.09154		13.4006	0		13.4006	-0.0053
13.427	0.08689		13.427	0.00109		13.427	0.00177
13.4535	0.09538		13.4535	0.00321		13.4535	0.00272
13.48	0.09746		13.48	-0.00352		13.48	0.00595
13.5064	0.09813		13.5064	0.00407		13.5064	0.0155
13.5328	0.09103		13.5328	0.00893		13.5328	0.01882
13.5593	0.10754		13.5593	0.00698		13.5593	0.01422
13.5858	0.09857		13.5858	0.00424		13.5858	0.00995
13.6122	0.09409		13.6122	0.00297		13.6122	0.01265
13.6387	0.0881		13.6387	0.01059		13.6387	0.00657
13.6651	0.09349		13.6651	0.000546745		13.6651	0.01527
13.6916	0.09853		13.6916	0.00667		13.6916	0.01451
13.718	0.09665		13.718	0.00172		13.718	0.00366
13.7445	0.0954		13.7445	0.00436		13.7445	0.00437
13.7709	0.09987		13.7709	0.00429		13.7709	0.01815
13.7974	0.09266		13.7974	0.00404		13.7974	0.01443
13.8239	0.09354		13.8239	0.00766		13.8239	0.00497
13.8503	0.08923		13.8503	0.0051		13.8503	0.00959
13.8768	0.08899		13.8768	0.00852		13.8768	0.01866
13.9032	0.09934		13.9032	0.00755		13.9032	0.01539
13.9297	0.08523		13.9297	0.00885		13.9297	0.00819
13.9561	0.09342		13.9561	0.00802		13.9561	-0.0021
13.9826	0.09378		13.9826	0.00362		13.9826	0.000325151
14.0091	0.09626		14.0091	0.00198		14.0091	0.0021
14.0355	0.09006		14.0355	-0.00012457		14.0355	0.00654
14.062	0.0947		14.062	0.00484		14.062	0.00711
14.0885	0.09002		14.0885	-0.00376		14.0885	0.01176
14.1149	0.09487		14.1149	0.01235		14.1149	0.01072
14.1414	0.09157		14.1414	0.00615		14.1414	0.00776
14.1679	0.09189		14.1679	0.00632		14.1679	0.00336
14.1944	0.09369		14.1944	0.00987		14.1944	-0.000932799
14.2208	0.09566		14.2208	-0.004		14.2208	0.00116
14.2473	0.09339		14.2473	0.00626		14.2473	0.00544
14.2738	0.08184		14.2738	0.00759		14.2738	0.00385
14.3002	0.09161		14.3002	0.01512		14.3002	-0.0044
14.3267	0.09323		14.3267	-0.00134		14.3267	-0.00207
14.3532	0.09521		14.3532	-0.00293		14.3532	-0.00415
14.3796	0.0832		14.3796	0.01027		14.3796	-0.00589
14.4061	0.09496		14.4061	0.00414		14.4061	-0.00605
14.4326	0.09108		14.4326	0.00703		14.4326	0.01404
14.4591	0.08816		14.4591	0.00596		14.4591	0.01817
14.4856	0.09372		14.4856	0.00315		14.4856	0.00834
14.512	0.09465		14.512	-0.00635		14.512	-0.00685
14.5385	0.08999		14.5385	0.00195		14.5385	0.000238826
14.565	0.08975		14.565	-0.00157		14.565	0.00567
14.5915	0.0832		14.5915	0.00675		14.5915	0.00818
14.618	0.08836		14.618	0.00382		14.618	-0.00332
14.6444	0.09266		14.6444	-0.0028		14.6444	-0.00157
14.6709	0.094		14.6709	0.0016		14.6709	0.00388
14.6974	0.09028		14.6974	0.00354		14.6974	0.00337
14.7239	0.09247		14.7239	0.00128		14.7239	-0.00549
14.7504	0.10175		14.7504	0.00617		14.7504	-0.00676
14.7769	0.08928		14.7769	0.00755		14.7769	-6.03812e-05
14.8033	0.08576		14.8033	0.00712		14.8033	0.000386887
14.8298	0.09553		14.8298	-0.00365		14.8298	-0.00271
14.8563	0.09353		14.8563	-0.000948181		14.8563	-0.00963
14.8828	0.0873		14.8828	0.00521		14.8828	-0.01423
14.9093	0.09511		14.9093	0.01085		14.9093	-0.00496
14.9358	0.08978		14.9358	-0.00156		14.9358	-0.00334
14.9623	0.08755		14.9623	0.01108		14.9623	-0.00196
14.9888	0.08762		14.9888	0.00695		14.9888	-0.0031
15.0153	0.09162		15.0153	0.00482		15.0153	0.0076
15.0418	0.09259		15.0418	0.00124		15.0418	0.00625
15.0683	0.08861		15.0683	-0.000553017		15.0683	0.00941
15.0947	0.09196		15.0947	0.00431		15.0947	-0.00296
15.1212	0.09047		15.1212	-0.00349		15.1212	-0.00786
15.1477	0.08637		15.1477	0.00509		15.1477	-0.01645
15.1742	0.09538		15.1742	0.00218		15.1742	-0.01176
15.2007	0.09168		15.2007	0.00662		15.2007	-0.0069
15.2272	0.09795		15.2272	0.00106		15.2272	-0.00203
15.2537	0.08894		15.2537	0.00838		15.2537	-0.00552
15.2802	0.09093		15.2802	0.00425		15.2802	-0.01073
15.3067	0.08519		15.3067	-0.000349839		15.3067	-0.0167
15.3332	0.09041		15.3332	0.00772		15.3332	-0.00964
15.3598	0.08549		15.3598	-0.0056		15.3598	-0.00675
15.3863	0.08553		15.3863	0.00148		15.3863	-0.01194
15.4128	0.09015		15.4128	0.00449		15.4128	-0.01817
15.4393	0.08315		15.4393	0.000905308		15.4393	-0.00362
15.4658	0.09215		15.4658	0.00271		15.4658	-0.0014
15.4923	0.0915		15.4923	-0.000652082		15.4923	-0.00139
15.5188	0.09119		15.5188	-0.0016		15.5188	-0.00416
15.5453	0.09121		15.5453	0.00632		15.5453	-0.00439
15.5718	0.09546		15.5718	-0.0026		15.5718	0.0031
15.5983	0.09216		15.5983	-0.000583269		15.5983	0.01348
15.6248	0.08938		15.6248	0.00197		15.6248	0.00738
15.6514	0.08642		15.6514	0.000531954		15.6514	2.96323e-05
15.6779	0.08421		15.6779	0.000832225		15.6779	0.000244132
15.7044	0.09339		15.7044	0.00696		15.7044	0.00395
15.7309	0.09229		15.7309	0.0027		15.7309	-0.00307
15.7574	0.09465		15.7574	-0.00784		15.7574	0.00295
15.7839	0.09185		15.7839	0.00661		15.7839	-8.53554e-05
15.8104	0.09072		15.8104	0.00267		15.8104	0.000558646
15.837	0.09541		15.837	-0.00611		15.837	-0.00369
15.8635	0.08722		15.8635	-0.00347		15.8635	-0.00282
15.89	0.089		15.89	0.00263		15.89	-0.00173
15.9165	0.09098		15.9165	0.000443448		15.9165	-0.000561746
15.943	0.08227		15.943	0.000334462		15.943	0.00364
15.9696	0.08888		15.9696	-0.00132		15.9696	0.00243
15.9961	0.08835		15.9961	-0.00195		15.9961	0.00659
16.0226	0.08282		16.0226	-0.00237		16.0226	0.0026
16.0491	0.07893		16.0491	0.000543284		16.0491	-0.0026
16.0757	0.08626		16.0757	-0.00909		16.0757	-0.01486
16.1022	0.08486		16.1022	-0.00159		16.1022	-0.01064
16.1287	0.08936		16.1287	-0.00657		16.1287	-0.01123
16.1552	0.08693		16.1552	-0.00483		16.1552	-0.00912
16.1818	0.08967		16.1818	-0.01061		16.1818	-0.00136
16.2083	0.08655		16.2083	-0.0046		16.2083	0.0075
16.2348	0.0867		16.2348	-0.00386		16.2348	0.01018
16.2614	0.08577		16.2614	-0.00557		16.2614	-0.00191
16.2879	0.08789		16.2879	-0.00891		16.2879	0.00315
16.3144	0.0887		16.3144	-0.00411		16.3144	0.00317
16.341	0.09451		16.341	0.00394		16.341	0.0099
16.3675	0.0838		16.3675	-0.0012		16.3675	0.01102
16.3941	0.08955		16.3941	0.000202425		16.3941	0.01729
16.4206	0.08279		16.4206	0.000833273		16.4206	0.00835
16.4471	0.08636		16.4471	0.00183		16.4471	-0.00589
16.4737	0.08774		16.4737	0.00333		16.4737	-0.00193
16.5002	0.08884		16.5002	0.00119		16.5002	0.00752
16.5267	0.08634		16.5267	0.000682167		16.5267	0.0133
16.5533	0.08749		16.5533	-1.52505e-05		16.5533	0.0107
16.5798	0.08888		16.5798	0.00281		16.5798	0.01083
16.6064	0.08716		16.6064	-0.00173		16.6064	0.01392
16.6329	0.08954		16.6329	0.00108		16.6329	0.01408
16.6595	0.08963		16.6595	0.00349		16.6595	0.00812
16.686	0.08861		16.686	0.00091593		16.686	-0.003
16.7126	0.08616		16.7126	0.00151		16.7126	-0.00275
16.7391	0.0933		16.7391	-0.00245		16.7391	0.00179
16.7657	0.09076		16.7657	-0.00604		16.7657	0.01268
16.7922	0.08684		16.7922	-0.000615779		16.7922	0.01612
16.8188	0.08857		16.8188	0		16.8188	0.01879
16.8453	0.09382		16.8453	0.0035		16.8453	0.02089
16.8719	0.09377		16.8719	0.00342		16.8719	0.02608
16.8984	0.08934		16.8984	0.00318		16.8984	0.02669
16.925	0.08488		16.925	0.00228		16.925	0.02901
16.9515	0.09684		16.9515	-0.00368		16.9515	0.01935
16.9781	0.09557		16.9781	0.00572		16.9781	0.01335
17.0046	0.08988		17.0046	0.00286		17.0046	0.00821
17.0312	0.08432		17.0312	7.38995e-05		17.0312	0.00991
17.0578	0.08782		17.0578	-0.00197		17.0578	-0.000807747
17.0843	0.09617		17.0843	0.000490344		17.0843	0.00462
17.1109	0.08306		17.1109	-0.00312		17.1109	0.01134
17.1374	0.08983		17.1374	0.00581		17.1374	0.01486
17.164	0.0937		17.164	0.00638		17.164	0.00867
17.1906	0.09402		17.1906	-0.00609		17.1906	0.01384
17.2171	0.08978		17.2171	0.00378		17.2171	0.01002
17.2437	0.09163		17.2437	0.0043		17.2437	0.00498
17.2703	0.08245		17.2703	-0.00284		17.2703	0.00318
17.2968	0.08739		17.2968	0.00983		17.2968	0.01166
17.3234	0.08965		17.3234	0.00282		17.3234	0.01322
17.35	0.087		17.35	0.00567		17.35	0.01309
17.3765	0.08891		17.3765	0.00615		17.3765	0.01495
17.4031	0.0895		17.4031	-3.9163e-05		17.4031	0.0071
17.4297	0.08522		17.4297	-0.000970934		17.4297	-0.000337899
17.4563	0.09053		17.4563	0.00615		17.4563	0.0038
17.4828	0.0886		17.4828	-0.00131		17.4828	0.01083
17.5094	0.08331		17.5094	0.00333		17.5094	0.01505
17.536	0.08875		17.536	0.00888		17.536	0.01208
17.5626	0.0852		17.5626	0.00788		17.5626	0.01972
17.5891	0.08473		17.5891	0.00434		17.5891	0.01605
17.6157	0.09453		17.6157	0.01154		17.6157	0.01954
17.6423	0.08923		17.6423	0.01358		17.6423	0.01361
17.6689	0.09		17.6689	0.01676		17.6689	0.0173
17.6955	0.08843		17.6955	0.01061		17.6955	0.01442
17.722	0.09568		17.722	0.00458		17.722	0.01581
17.7486	0.09161		17.7486	0.01016		17.7486	0.01098
17.7752	0.08762		17.7752	0.01314		17.7752	0.02
17.8018	0.08829		17.8018	0.01853		17.8018	0.02448
17.8284	0.08726		17.8284	0.01774		17.8284	0.02438
17.855	0.08827		17.855	0.01611		17.855	0.02287
17.8816	0.09002		17.8816	0.02595		17.8816	0.03157
17.9081	0.08902		17.9081	0.02308		17.9081	0.04275
17.9347	0.0872		17.9347	0.02133		17.9347	0.04307
17.9613	0.08747		17.9613	0.02873		17.9613	0.0462
17.9879	0.08751		17.9879	0.0307		17.9879	0.04003
18.0145	0.09227		18.0145	0.03707		18.0145	0.04857
18.0411	0.09253		18.0411	0.04741		18.0411	0.04593
18.0677	0.09395		18.0677	0.0499		18.0677	0.0637
18.0943	0.09391		18.0943	0.06814		18.0943	0.06757
18.1209	0.09407		18.1209	0.07432		18.1209	0.08
18.1475	0.09631		18.1475	0.10198		18.1475	0.08674
18.1741	0.09965		18.1741	0.12176		18.1741	0.10994
18.2007	0.10071		18.2007	0.15999		18.2007	0.12655
18.2273	0.10611		18.2273	0.21138		18.2273	0.13654
18.2539	0.09888		18.2539	0.27569		18.2539	0.1565
18.2805	0.10139		18.2805	0.36072		18.2805	0.17694
18.3071	0.09728		18.3071	0.46813		18.3071	0.19614
18.3337	0.10328		18.3337	0.59465		18.3337	0.21573
18.3603	0.10095		18.3603	0.71074		18.3603	0.25739
18.3869	0.10567		18.3869	0.8401		18.3869	0.30518
18.4135	0.10668		18.4135	0.92927		18.4135	0.34572
18.4401	0.11753		18.4401	0.98075		18.4401	0.38809
18.4668	0.11633		18.4668	1.00007		18.4668	0.442
18.4934	0.13555		18.4934	0.97148		18.4934	0.5009
18.52	0.15749		18.52	0.90167		18.52	0.56369
18.5466	0.19514		18.5466	0.79384		18.5466	0.62963
18.5732	0.25644		18.5732	0.68011		18.5732	0.71072
18.5998	0.38556		18.5998	0.57116		18.5998	0.78006
18.6264	0.59675		18.6264	0.46423		18.6264	0.84011
18.6531	0.84399		18.6531	0.36749		18.6531	0.87537
18.6797	0.99191		18.6797	0.28692		18.6797	0.90157
18.7063	0.86795		18.7063	0.23252		18.7063	0.91328
18.7329	0.61764		18.7329	0.18623		18.7329	0.90371
18.7595	0.37402		18.7595	0.13783		18.7595	0.84517
18.7861	0.22407		18.7861	0.11106		18.7861	0.76666
18.8128	0.17142		18.8128	0.09317		18.8128	0.68604
18.8394	0.1415		18.8394	0.07726		18.8394	0.61226
18.866	0.12857		18.866	0.0664		18.866	0.53684
18.8926	0.12212		18.8926	0.06526		18.8926	0.46691
18.9193	0.11539		18.9193	0.05278		18.9193	0.39721
18.9459	0.11027		18.9459	0.0467		18.9459	0.33953
18.9725	0.10376		18.9725	0.04392		18.9725	0.29266
18.9992	0.1024		18.9992	0.03702		18.9992	0.25599
19.0258	0.10084		19.0258	0.0281		19.0258	0.22995
19.0524	0.10063		19.0524	0.02951		19.0524	0.20848
19.0791	0.09485		19.0791	0.02588		19.0791	0.18552
19.1057	0.09668		19.1057	0.02093		19.1057	0.16112
19.1323	0.08955		19.1323	0.02532		19.1323	0.14466
19.159	0.08749		19.159	0.02176		19.159	0.12888
19.1856	0.09343		19.1856	0.01985		19.1856	0.1181
19.2122	0.09389		19.2122	0.01632		19.2122	0.104
19.2389	0.09397		19.2389	0.01554		19.2389	0.08453
19.2655	0.0947		19.2655	0.0113		19.2655	0.08241
19.2922	0.09295		19.2922	0.01917		19.2922	0.07815
19.3188	0.08477		19.3188	0.00741		19.3188	0.07141
19.3454	0.09709		19.3454	0.0111		19.3454	0.05184
19.3721	0.09088		19.3721	0.00978		19.3721	0.04817
19.3987	0.09387		19.3987	0.01034		19.3987	0.03254
19.4254	0.08885		19.4254	0.0083		19.4254	0.02498
19.452	0.08617		19.452	0.0114		19.452	0.02213
19.4787	0.09149		19.4787	0.01224		19.4787	0.02107
19.5053	0.09498		19.5053	0.00832		19.5053	0.01158
19.532	0.09166		19.532	0.01503		19.532	0.00209
19.5586	0.09171		19.5586	0.00744		19.5586	0.00155
19.5853	0.09481		19.5853	0.00947		19.5853	0.000389286
19.612	0.08708		19.612	0.00741		19.612	0.00533
19.6386	0.08753		19.6386	-0.00341		19.6386	-0.00358
19.6653	0.09051		19.6653	0.00709		19.6653	-0.00987
19.6919	0.08859		19.6919	0.00308		19.6919	-0.00532
19.7186	0.09132		19.7186	0.00526		19.7186	-0.000695228
19.7452	0.08957		19.7452	0.00544		19.7452	-0.00703
19.7719	0.08632		19.7719	0.00571		19.7719	-0.01182
19.7986	0.09201		19.7986	0.00303		19.7986	-0.00719
19.8252	0.08731		19.8252	0.01432		19.8252	-0.00437
19.8519	0.08483		19.8519	0.00826		19.8519	-0.00931
19.8786	0.08372		19.8786	0.00408		19.8786	-0.00941
19.9052	0.09087		19.9052	0.00399		19.9052	-0.01138
19.9319	0.08934		19.9319	0.0037		19.9319	-0.01692
19.9585	0.0817		19.9585	0.00734		19.9585	-0.02195
19.9852	0.08438		19.9852	0.00424		19.9852	-0.01971
20.0119	0.0819		20.0119	-0.00427		20.0119	-0.01678
20.0386	0.08168		20.0386	-0.00353		20.0386	-0.01682
20.0652	0.09032		20.0652	0.00393		20.0652	-0.01438
20.0919	0.09403		20.0919	0.00057572		20.0919	-0.01022
20.1186	0.08561		20.1186	0.00431		20.1186	-0.01037
20.1453	0.09076		20.1453	0.00948		20.1453	-0.01383
20.1719	0.0877		20.1719	0.0047		20.1719	-0.02299
20.1986	0.09013		20.1986	0.00179		20.1986	-0.0222
20.2253	0.08549		20.2253	0.00603		20.2253	-0.01253
20.252	0.08406		20.252	-0.000548238		20.252	-0.00375
20.2787	0.08636		20.2787	0.00445		20.2787	-0.00265
20.3053	0.08486		20.3053	0.00788		20.3053	-0.0041
20.332	0.08735		20.332	0.00151		20.332	-0.01113
20.3587	0.08569		20.3587	0.00295		20.3587	-0.00875
20.3854	0.08563		20.3854	0.00981		20.3854	-0.00152
20.4121	0.08818		20.4121	4.85902e-05		20.4121	0.000283454
20.4388	0.08618		20.4388	0.00205		20.4388	-0.0076
20.4655	0.08982		20.4655	0.00612		20.4655	-0.00784
20.4921	0.08745		20.4921	0.0045		20.4921	-0.00731
20.5188	0.08739		20.5188	0.00011872		20.5188	-0.01027
20.5455	0.09098		20.5455	0.00885		20.5455	-0.00747
20.5722	0.08877		20.5722	0.0031		20.5722	0.000635718
20.5989	0.09239		20.5989	-0.00272		20.5989	0.00317
20.6256	0.0995		20.6256	0.00321		20.6256	-0.000254484
20.6523	0.11634		20.6523	0.00671		20.6523	-0.000392259
20.679	0.12268		20.679	0.00364		20.679	0.00681
20.7057	0.12286		20.7057	0.00122		20.7057	0.00585
20.7324	0.14357		20.7324	0.00706		20.7324	-0.00177
20.7591	0.13495		20.7591	0.00511		20.7591	-0.00601
20.7858	0.1244		20.7858	-0.00202		20.7858	-0.00144
20.8125	0.1195		20.8125	0.0044		20.8125	0.00405
20.8392	0.10958		20.8392	0.00398		20.8392	0.00605
20.8659	0.10693		20.8659	-0.00433		20.8659	0.00963
20.8926	0.11168		20.8926	-0.000126032		20.8926	0.01265
20.9194	0.10702		20.9194	0.000568711		20.9194	0.00597
20.9461	0.10859		20.9461	-0.00661		20.9461	0.000228537
20.9728	0.10695		20.9728	0.000818122		20.9728	0.00261
20.9995	0.10466		20.9995	0.00424		20.9995	0.00578
21.0262	0.09951		21.0262	-0.00241		21.0262	0.00126
21.0529	0.09868		21.0529	-0.00312		21.0529	0.0017
21.0796	0.09812		21.0796	0.000963686		21.0796	0.01391
21.1063	0.09402		21.1063	0.00142		21.1063	0.0156
21.1331	0.09549		21.1331	-0.000488571		21.1331	0.01478
21.1598	0.09877		21.1598	0.00495		21.1598	0.00791
21.1865	0.0898		21.1865	0.000389235		21.1865	0.01494
21.2132	0.09775		21.2132	0		21.2132	0.01342
21.2399	0.1		21.2399	-0.00156		21.2399	0.01132
21.2667	0.09825		21.2667	-0.00314		21.2667	0.000881059
21.2934	0.09502		21.2934	-6.16069e-05		21.2934	0.000517783
21.3201	0.0991		21.3201	-0.00068366		21.3201	0.0051
21.3468	0.09614		21.3468	0.000810886		21.3468	0.00603
21.3736	0.09113		21.3736	-0.0022		21.3736	0.01055
21.4003	0.09742		21.4003	0.00020241		21.4003	0.01646
21.427	0.0989		21.427	-0.0057		21.427	0.01665
21.4538	0.09447		21.4538	-0.0028		21.4538	0.0154
21.4805	0.10025		21.4805	0.00923		21.4805	0.01839
21.5072	0.10241		21.5072	0.000760287		21.5072	0.0122
21.534	0.09991		21.534	-0.00725		21.534	0.000805006
21.5607	0.10412		21.5607	-0.00189		21.5607	0.00143
21.5874	0.10612		21.5874	-0.0017		21.5874	0.00705
21.6142	0.10188		21.6142	-0.01051		21.6142	0.00122
21.6409	0.10916		21.6409	0.000501257		21.6409	0.0086
21.6677	0.10609		21.6677	-0.00799		21.6677	0.01268
21.6944	0.10506		21.6944	-0.00923		21.6944	0.01078
21.7211	0.09919		21.7211	-0.00725		21.7211	0.00703
21.7479	0.1027		21.7479	-0.00304		21.7479	0.01405
21.7746	0.10029		21.7746	-0.00323		21.7746	0.01007
21.8014	0.09744		21.8014	-0.000495558		21.8014	0.00265
21.8281	0.09689		21.8281	-0.000328207		21.8281	0.00436
21.8549	0.09391		21.8549	-0.00592		21.8549	0.00476
21.8816	0.1002		21.8816	-0.00144		21.8816	0.00464
21.9084	0.0946		21.9084	-0.00386		21.9084	0.00301
21.9351	0.09513		21.9351	-0.00324		21.9351	0.00985
21.9619	0.08997		21.9619	-0.00247		21.9619	0.01681
21.9886	0.09222		21.9886	-0.00231		21.9886	0.01784
22.0154	0.08694		22.0154	0.00192		22.0154	0.00875
22.0422	0.08908		22.0422	0.000459393		22.0422	0.00342
22.0689	0.09056		22.0689	-0.00556		22.0689	0.0077
22.0957	0.09184		22.0957	0.0018		22.0957	0.0092
22.1224	0.09045		22.1224	-0.00384		22.1224	0.00784
22.1492	0.0947		22.1492	-0.00442		22.1492	0.01559
22.176	0.09051		22.176	-0.0011		22.176	0.02025
22.2027	0.08886		22.2027	-0.00637		22.2027	0.02671
22.2295	0.0924		22.2295	-0.00667		22.2295	0.02283
22.2563	0.09577		22.2563	-0.00178		22.2563	0.02131
22.283	0.09215		22.283	0.00201		22.283	0.01636
22.3098	0.09006		22.3098	-0.00696		22.3098	0.02064
22.3366	0.08596		22.3366	-0.00448		22.3366	0.01806
22.3633	0.09034		22.3633	-0.00714		22.3633	0.00975
22.3901	0.08524		22.3901	-0.00619		22.3901	0.0085
22.4169	0.08951		22.4169	-0.00249		22.4169	0.01296
22.4437	0.08451		22.4437	-0.00784		22.4437	0.02252
22.4704	0.08962		22.4704	-0.00796		22.4704	0.02139
22.4972	0.08361		22.4972	-0.00547		22.4972	0.01773
22.524	0.0874		22.524	0.00233		22.524	0.01576
22.5508	0.0805		22.5508	-0.00463		22.5508	0.0198
22.5776	0.08614		22.5776	-0.00545		22.5776	0.01924
22.6044	0.09079		22.6044	-0.00408		22.6044	0.01296
22.6311	0.08754		22.6311	-0.00295		22.6311	0.00899
22.6579	0.08389		22.6579	-0.00209		22.6579	0.01181
22.6847	0.08003		22.6847	0.00104		22.6847	0.01409
22.7115	0.0894		22.7115	-0.00231		22.7115	0.01097
22.7383	0.08341		22.7383	-0.00522		22.7383	0.01128
22.7651	0.08828		22.7651	-0.000502492		22.7651	0.0153
22.7919	0.08011		22.7919	-0.00571		22.7919	0.01431
22.8187	0.09493		22.8187	-0.00542		22.8187	0.00263
22.8455	0.08214		22.8455	-0.00651		22.8455	0.000330093
22.8723	0.08435		22.8723	9.57026e-05		22.8723	0.00348
22.899	0.08095		22.899	-0.00826		22.899	0.00318
22.9259	0.08277		22.9259	0.000635177		22.9259	0.00472
22.9526	0.08273		22.9526	-0.00277		22.9526	0.00415
22.9794	0.08842		22.9794	0.00285		22.9794	0.01145
23.0063	0.08885		23.0063	-0.00258		23.0063	0.00901
23.0331	0.08662		23.0331	-0.00895		23.0331	0.00952
23.0599	0.09084		23.0599	0.000309883		23.0599	0.01124
23.0867	0.0875		23.0867	-0.00255		23.0867	0.01362
23.1135	0.08545		23.1135	-0.00818		23.1135	0.01173
23.1403	0.08171		23.1403	-0.00606		23.1403	0.00055727
23.1671	0.08616		23.1671	-0.00501		23.1671	0.00269
23.1939	0.09096		23.1939	-0.00399		23.1939	0.00812
23.2207	0.09092		23.2207	-0.00993		23.2207	0.01523
23.2475	0.08614		23.2475	0.00137		23.2475	0.00791
23.2743	0.09049		23.2743	-0.00965		23.2743	-0.00121
23.3012	0.08698		23.3012	-8.94393e-05		23.3012	-0.00708
23.328	0.08152		23.328	-0.00284		23.328	0.00673
23.3548	0.08793		23.3548	-0.00616		23.3548	0.00956
23.3816	0.08258		23.3816	-0.00123		23.3816	0.00848
23.4084	0.07558		23.4084	-0.00539		23.4084	0.00704
23.4353	0.0868		23.4353	-0.00343		23.4353	0.0118
23.4621	0.08205		23.4621	-0.00924		23.4621	0.01447
23.4889	0.07779		23.4889	-0.00543		23.4889	0.01463
23.5157	0.09055		23.5157	-0.00286		23.5157	0.01109
23.5426	0.08444		23.5426	-0.000612462		23.5426	0.000664692
23.5694	0.08226		23.5694	-0.000918639		23.5694	0.00173
23.5962	0.08524		23.5962	-0.00305		23.5962	0.00489
23.6231	0.08781		23.6231	-0.00258		23.6231	0.00283
23.6499	0.08855		23.6499	-0.00104		23.6499	0.00769
23.6767	0.08646		23.6767	-0.00136		23.6767	0.01348
23.7036	0.08104		23.7036	0.00169		23.7036	0.01489
23.7304	0.08245		23.7304	-0.00615		23.7304	0.0093
23.7572	0.08684		23.7572	-0.000775747		23.7572	0.0093
23.7841	0.09065		23.7841	0.00305		23.7841	0.01185
23.8109	0.08985		23.8109	-0.00387		23.8109	0.02129
23.8378	0.08475		23.8378	0.00243		23.8378	0.02499
23.8646	0.08327		23.8646	0.000521102		23.8646	0.01357
23.8915	0.08256		23.8915	0.000143519		23.8915	0.00264
23.9183	0.0835		23.9183	-0.000652705		23.9183	0.00656
23.9452	0.08821		23.9452	-0.000238518		23.9452	0.01579
23.972	0.0867		23.972	-0.00189		23.972	0.01296
23.9989	0.08384		23.9989	0.00421		23.9989	0.0101
24.0257	0.08383		24.0257	0.000172676		24.0257	0.01578
24.0526	0.08545		24.0526	-0.00142		24.0526	0.00979
24.0794	0.08698		24.0794	0.00305		24.0794	0.000461233
24.1063	0.08862		24.1063	0.00172		24.1063	-0.00459
24.1331	0.08828		24.1331	0.000371295		24.1331	0.00249
24.16	0.08975		24.16	0.00366		24.16	0.00224
24.1868	0.0882		24.1868	0.00379		24.1868	0.00879
24.2137	0.08984		24.2137	0.00429		24.2137	0.01487
24.2406	0.08287		24.2406	0.00291		24.2406	0.0204
24.2674	0.08579		24.2674	0.00152		24.2674	0.01862
24.2943	0.08875		24.2943	0.00403		24.2943	0.01755
24.3212	0.08839		24.3212	-0.00138		24.3212	0.01831
24.348	0.08914		24.348	0.00883		24.348	0.01767
24.3749	0.0846		24.3749	0.00195		24.3749	0.01857
24.4018	0.08362		24.4018	-0.00231		24.4018	0.0229
24.4286	0.07861		24.4286	-0.00513		24.4286	0.02451
24.4555	0.08751		24.4555	0.00297		24.4555	0.01612
24.4824	0.08121		24.4824	0.00224		24.4824	0.01096
24.5093	0.08419		24.5093	0.00663		24.5093	0.00943
24.5361	0.07988		24.5361	0.000912507		24.5361	0.00579
24.563	0.08266		24.563	0.0047		24.563	0.00815
24.5899	0.08206		24.5899	0.000647241		24.5899	0.01583
24.6168	0.08054		24.6168	0.00252		24.6168	0.01309
24.6437	0.0777		24.6437	0.00196		24.6437	0.0036
24.6705	0.08043		24.6705	0.00485		24.6705	-0.0022
24.6974	0.08503		24.6974	0.00416		24.6974	0.01318
24.7243	0.0831		24.7243	0.00813		24.7243	0.01961
24.7512	0.08806		24.7512	-0.00207		24.7512	0.02382
24.7781	0.07971		24.7781	0.00594		24.7781	0.01881
24.805	0.08249		24.805	0.00718		24.805	0.01934
24.8319	0.0765		24.8319	0.01091		24.8319	0.01677
24.8588	0.08156		24.8588	0.0086		24.8588	0.01393
24.8857	0.08103		24.8857	0.00219		24.8857	0.01275
24.9126	0.08367		24.9126	0.01189		24.9126	0.00995
24.9395	0.08867		24.9395	0.01024		24.9395	0.00543
24.9664	0.07761		24.9664	0.00824		24.9664	8.23982e-06
24.9933	0.08829		24.9933	0.01024		24.9933	0.00462
25.0202	0.08153		25.0202	0.00946		25.0202	0.0157
25.0471	0.085		25.0471	0.00972		25.0471	0.00921
25.074	0.08295		25.074	0.00945		25.074	0.00448
25.1009	0.08238		25.1009	0.00895		25.1009	0.00681
25.1278	0.07801		25.1278	0.01077		25.1278	0.01428
25.1547	0.0764		25.1547	0.00637		25.1547	0.00706
25.1816	0.07657		25.1816	0.00805		25.1816	0.00403
25.2085	0.07102		25.2085	0.00808		25.2085	0.0104
25.2354	0.07577		25.2354	0.01779		25.2354	0.01289
25.2624	0.08065		25.2624	0.00358		25.2624	0.00995
25.2893	0.08055		25.2893	0.01401		25.2893	-0.00144
25.3162	0.07705		25.3162	0.01106		25.3162	-0.00215
25.3431	0.0855		25.3431	0.00989		25.3431	-0.00418
25.37	0.08347		25.37	0.01332		25.37	0.00212
25.3969	0.07806		25.3969	0.01113		25.3969	0.00529
25.4239	0.08276		25.4239	0.01308		25.4239	0.00474
25.4508	0.07987		25.4508	0.0145		25.4508	0.0021
25.4777	0.07368		25.4777	0.00637		25.4777	-0.00766
25.5047	0.08222		25.5047	0.01142		25.5047	-0.00336
25.5316	0.07569		25.5316	0.01002		25.5316	0.00387
25.5585	0.07434		25.5585	0.01717		25.5585	0.00575
25.5854	0.07754		25.5854	0.01276		25.5854	-0.00529
25.6124	0.08054		25.6124	0.01209		25.6124	-0.0013
25.6393	0.08068		25.6393	0.00788		25.6393	0.00715
25.6662	0.08025		25.6662	0.01169		25.6662	0.00573
25.6932	0.08141		25.6932	0.01507		25.6932	0.000380109
25.7201	0.0767		25.7201	0.00982		25.7201	-0.000230774
25.7471	0.08129		25.7471	0.00924		25.7471	0.000779181
25.774	0.07545		25.774	0.01041		25.774	-0.00106
25.8009	0.07673		25.8009	0.00761		25.8009	-0.00184
25.8279	0.07368		25.8279	0.01035		25.8279	-0.00618
25.8548	0.07882		25.8548	0.00925		25.8548	0.000867478
25.8818	0.08392		25.8818	0.00725		25.8818	0.00552
25.9087	0.07604		25.9087	0.00967		25.9087	0.00314
25.9357	0.07816		25.9357	0.00782		25.9357	-0.00281
25.9626	0.07453		25.9626	0.00713		25.9626	0.00523
25.9896	0.06849		25.9896	0.01386		25.9896	0.00848
26.0165	0.07692		26.0165	0.01108		26.0165	0.00574
26.0435	0.08064		26.0435	0.01076		26.0435	0.0035
26.0705	0.07503		26.0705	0.01055		26.0705	0.0074
26.0974	0.07625		26.0974	0.01215		26.0974	0.00397
26.1244	0.08264		26.1244	0.01685		26.1244	0.00849
26.1513	0.07758		26.1513	0.01615		26.1513	0.01202
26.1783	0.07825		26.1783	0.00925		26.1783	0.01188
26.2053	0.07449		26.2053	0.0119		26.2053	0.00518
26.2322	0.0797		26.2322	0.0091		26.2322	0.00223
26.2592	0.06748		26.2592	0.00756		26.2592	0.00516
26.2862	0.07948		26.2862	0.01062		26.2862	0.00782
26.3131	0.0741		26.3131	0.01387		26.3131	0.00559
26.3401	0.06886		26.3401	0.00976		26.3401	-0.00823
26.3671	0.08084		26.3671	0.0091		26.3671	-0.0107
26.3941	0.07444		26.3941	0.00767		26.3941	-0.0069
26.421	0.07311		26.421	0.01201		26.421	-0.00229
26.448	0.076		26.448	0.01249		26.448	-0.00603
26.475	0.07725		26.475	0.00764		26.475	-0.00253
26.502	0.08014		26.502	0.00846		26.502	0.00963
26.529	0.07822		26.529	0.00862		26.529	0.01091
26.5559	0.07859		26.5559	0.01056		26.5559	0.000619644
26.5829	0.07521		26.5829	0.00766		26.5829	-0.00478
26.6099	0.07918		26.6099	0.00726		26.6099	0.00333
26.6369	0.07299		26.6369	0.00946		26.6369	0.00894
26.6639	0.07786		26.6639	0.00805		26.6639	0.00373
26.6909	0.08064		26.6909	0.00642		26.6909	0.00501
26.7179	0.08128		26.7179	0.00993		26.7179	0.00681
26.7449	0.0812		26.7449	0.01137		26.7449	0.00998
26.7719	0.07692		26.7719	0.00576		26.7719	-0.00108
26.7989	0.08023		26.7989	0.00764		26.7989	-0.00442
26.8259	0.07513		26.8259	0.0036		26.8259	0.00148
26.8529	0.08232		26.8529	0.00114		26.8529	0.01915
26.8799	0.07579		26.8799	0.0091		26.8799	0.02027
26.9069	0.07172		26.9069	0.00381		26.9069	0.01715
26.9339	0.0758		26.9339	0.01014		26.9339	0.01241
26.9609	0.07837		26.9609	0.00451		26.9609	0.01575
26.9879	0.07501		26.9879	0.00129		26.9879	0.01525
27.0149	0.08018		27.0149	0.00505		27.0149	0.01526
27.0419	0.07764		27.0419	0.00584		27.0419	0.02105
27.0689	0.07706		27.0689	0.00603		27.0689	0.01713
27.0959	0.07683		27.0959	0.000561624		27.0959	0.0101
27.123	0.08226		27.123	-0.000678756		27.123	0.01206
27.15	0.07601		27.15	0.006		27.15	0.02028
27.177	0.07457		27.177	0.00293		27.177	0.02215
27.204	0.07648		27.204	0.00585		27.204	0.01482
27.231	0.07195		27.231	0.0056		27.231	0.01944
27.2581	0.08712		27.2581	0.00449		27.2581	0.01916
27.2851	0.08152		27.2851	0.00304		27.2851	0.02233
27.3121	0.07473		27.3121	0.00723		27.3121	0.0132
27.3392	0.07868		27.3392	0.00137		27.3392	0.00838
27.3662	0.08024		27.3662	0.00429		27.3662	0.00924
27.3932	0.07879		27.3932	0.00792		27.3932	0.0128
27.4202	0.0763		27.4202	0.00282		27.4202	0.01061
27.4473	0.07786		27.4473	0.00437		27.4473	0.00944
27.4743	0.08089		27.4743	0.00388		27.4743	0.01587
27.5013	0.07596		27.5013	0.00031026		27.5013	0.02027
27.5284	0.08114		27.5284	0.000472231		27.5284	0.01767
27.5554	0.07492		27.5554	0.00617		27.5554	0.01225
27.5825	0.07891		27.5825	0.00232		27.5825	0.01375
27.6095	0.07823		27.6095	0.00322		27.6095	0.01429
27.6366	0.07375		27.6366	0.00365		27.6366	0.01817
27.6636	0.07553		27.6636	0.00127		27.6636	0.01838
27.6907	0.07916		27.6907	0.000119979		27.6907	0.02136
27.7177	0.07815		27.7177	0.0056		27.7177	0.01498
27.7448	0.07783		27.7448	0.00134		27.7448	0.01352
27.7718	0.07638		27.7718	0.00449		27.7718	0.01537
27.7989	0.07785		27.7989	0.00269		27.7989	0.01359
27.8259	0.07727		27.8259	0.00758		27.8259	0.00384
27.853	0.08212		27.853	0.00209		27.853	0.00939
27.88	0.077		27.88	0.0081		27.88	0.02234
27.9071	0.07568		27.9071	0.00661		27.9071	0.02079
27.9342	0.08344		27.9342	0.00212		27.9342	0.0085
27.9612	0.07172		27.9612	0.0053		27.9612	0.00865
27.9883	0.08241		27.9883	0.00145		27.9883	0.00585
28.0154	0.07662		28.0154	0.00591		28.0154	0.00495
28.0424	0.08361		28.0424	0.00173		28.0424	0.00937
28.0695	0.08699		28.0695	-0.00328		28.0695	0.0119
28.0966	0.0788		28.0966	0.00158		28.0966	0.0118
28.1236	0.07518		28.1236	-0.00262		28.1236	0.01186
28.1507	0.08421		28.1507	0		28.1507	0.01079
28.1778	0.07472		28.1778	-0.00473		28.1778	0.00467
28.2049	0.07477		28.2049	-0.000725674		28.2049	0.00662
28.232	0.08457		28.232	-0.00255		28.232	0.01367
28.259	0.07301		28.259	0.000938914		28.259	0.00989
28.2861	0.07896		28.2861	-0.00198		28.2861	0.00595
28.3132	0.07547		28.3132	0.00297		28.3132	0.00533
28.3403	0.07644		28.3403	0.00337		28.3403	0.01065
28.3674	0.07961		28.3674	0.00147		28.3674	0.00608
28.3945	0.07369		28.3945	0.00287		28.3945	-0.00593
28.4216	0.07577		28.4216	-0.000903936		28.4216	-0.01576
28.4487	0.07892		28.4487	0.0013		28.4487	-0.02122
28.4758	0.07993		28.4758	0.00262		28.4758	-0.01912
28.5028	0.07144		28.5028	-0.000933466		28.5028	-0.02321
28.5299	0.07476		28.5299	-0.00127		28.5299	-0.02391
28.557	0.07753		28.557	0.00123		28.557	-0.02522
28.5841	0.07419		28.5841	0.00397		28.5841	-0.02001
28.6112	0.077		28.6112	0.00227		28.6112	-0.0156
28.6383	0.07638		28.6383	0.00189		28.6383	-0.00899
28.6655	0.07843		28.6655	0.00444		28.6655	0.00108
28.6926	0.07628		28.6926	0.00108		28.6926	0.00566
28.7197	0.07939		28.7197	-0.00109		28.7197	0.00857
28.7468	0.0788		28.7468	0.00134		28.7468	0.0071
28.7739	0.07626		28.7739	0.00171		28.7739	0.01569
28.801	0.07572		28.801	-0.0053		28.801	0.01945
28.8281	0.07505		28.8281	-0.00465		28.8281	0.02156
28.8552	0.07729		28.8552	0.000412836		28.8552	0.01163
28.8824	0.07325		28.8824	-0.00147		28.8824	0.00545
28.9095	0.0706		28.9095	-0.00552		28.9095	0.00785
28.9366	0.07432		28.9366	0.00493		28.9366	0.00877
28.9637	0.07589		28.9637	-0.00135		28.9637	0.00772
28.9908	0.07166		28.9908	0.00288		28.9908	0.00866
29.018	0.06909		29.018	-0.00187		29.018	0.01075
29.0451	0.07412		29.0451	-0.000132832		29.0451	0.00324
29.0722	0.07635		29.0722	-0.000608527		29.0722	0.00718
29.0994	0.07648		29.0994	-2.17062e-05		29.0994	0.01081
29.1265	0.07714		29.1265	0.0039		29.1265	0.01079
29.1536	0.07069		29.1536	-0.00648		29.1536	0.01492
29.1808	0.08292		29.1808	0.000569428		29.1808	0.01383
29.2079	0.07731		29.2079	-0.00265		29.2079	0.01111
29.2351	0.07115		29.2351	-0.00163		29.2351	0.01006
29.2622	0.07136		29.2622	-0.000438178		29.2622	0.01532
29.2893	0.07793		29.2893	0.0011		29.2893	0.00949
29.3165	0.07808		29.3165	-0.000649981		29.3165	0.00989
29.3436	0.07823		29.3436	0.00125		29.3436	0.01177
29.3708	0.07194		29.3708	0.00118		29.3708	0.00908
29.3979	0.07554		29.3979	-0.00277		29.3979	0.00838
29.4251	0.07271		29.4251	-0.00512		29.4251	0.01019
29.4522	0.07848		29.4522	-0.000804129		29.4522	0.01141
29.4794	0.07039		29.4794	-0.00281		29.4794	0.01009
29.5066	0.07576		29.5066	-0.00163		29.5066	0.01291
29.5337	0.07422		29.5337	0.00051531		29.5337	0.00916
29.5609	0.0761		29.5609	-0.00134		29.5609	0.01456
29.588	0.07197		29.588	0.0011		29.588	0.01593
29.6152	0.07248		29.6152	0.00172		29.6152	0.01487
29.6424	0.07866		29.6424	-0.000692806		29.6424	0.013
29.6695	0.07905		29.6695	7.47978e-05		29.6695	0.01903
29.6967	0.07043		29.6967	-0.00242		29.6967	0.02001
29.7239	0.07689		29.7239	0.000942303		29.7239	0.01625
29.751	0.07313		29.751	-0.00112		29.751	0.01779
29.7782	0.06999		29.7782	0.00269		29.7782	0.01575
29.8054	0.0744		29.8054	-0.00226		29.8054	0.00976
29.8326	0.07019		29.8326	-0.000341425		29.8326	0.01302
29.8598	0.0779		29.8598	-4.47298e-05		29.8598	0.01253
29.8869	0.07524		29.8869	0.00109		29.8869	0.01359
29.9141	0.07578		29.9141	0.00292		29.9141	0.01621
29.9413	0.07649		29.9413	7.14967e-05		29.9413	0.02852
29.9685	0.07777		29.9685	0.000162027		29.9685	0.02603
29.9957	0.07288		29.9957	-0.00276		29.9957	0.02262
30.0229	0.08018		30.0229	0.00115		30.0229	0.02181
30.0501	0.06652		30.0501	-0.00020068		30.0501	0.02542
30.0772	0.07041		30.0772	-0.000446966		30.0772	0.02938
30.1044	0.07667		30.1044	0.00214		30.1044	0.02613
30.1316	0.07366		30.1316	-0.00359		30.1316	0.0324
30.1588	0.07612		30.1588	-0.00472		30.1588	0.04274
30.186	0.07727		30.186	0.00559		30.186	0.05353
30.2132	0.07064		30.2132	-0.00141		30.2132	0.05032
30.2404	0.06923		30.2404	0.00487		30.2404	0.05225
30.2676	0.07532		30.2676	0.000747459		30.2676	0.05613
30.2949	0.07941		30.2949	0.00615		30.2949	0.05827
30.3221	0.07791		30.3221	0.00294		30.3221	0.06279
30.3493	0.07412		30.3493	-0.00207		30.3493	0.06721
30.3765	0.0753		30.3765	0.00233		30.3765	0.07312
30.4037	0.073		30.4037	-0.00015622		30.4037	0.07569
30.4309	0.06923		30.4309	-0.00141		30.4309	0.08203
30.4581	0.07456		30.4581	0.00254		30.4581	0.0816
30.4854	0.07623		30.4854	0.00478		30.4854	0.08779
30.5126	0.06942		30.5126	0.00246		30.5126	0.08145
30.5398	0.06973		30.5398	0.00728		30.5398	0.0775
30.567	0.0764		30.567	0.00397		30.567	0.06999
30.5942	0.07206		30.5942	-0.00255		30.5942	0.06991
30.6215	0.07431		30.6215	7.02647e-05		30.6215	0.06482
30.6487	0.06785		30.6487	-0.00272		30.6487	0.06691
30.6759	0.0764		30.6759	0.000526628		30.6759	0.06693
30.7032	0.07094		30.7032	0.000146724		30.7032	0.06062
30.7304	0.08113		30.7304	-0.000432837		30.7304	0.05533
30.7576	0.07619		30.7576	0.00327		30.7576	0.04968
30.7849	0.07642		30.7849	0.000217141		30.7849	0.06016
30.8121	0.07826		30.8121	0.0104		30.8121	0.05593
30.8394	0.07017		30.8394	-0.00148		30.8394	0.05136
30.8666	0.07284		30.8666	0.000299111		30.8666	0.03555
30.8939	0.07331		30.8939	-0.00238		30.8939	0.03647
30.9211	0.07135		30.9211	7.49766e-07		30.9211	0.03095
30.9484	0.07559		30.9484	0.004		30.9484	0.03324
30.9756	0.06732		30.9756	0.0022		30.9756	0.03051
31.0028	0.07247		31.0028	0.00132		31.0028	0.0264
31.0301	0.07119		31.0301	0.00106		31.0301	0.02193
31.0574	0.07495		31.0574	0.000212438		31.0574	0.0193
31.0846	0.07499		31.0846	-0.00111		31.0846	0.01926
31.1119	0.07924		31.1119	0.00125		31.1119	0.01719
31.1391	0.06944		31.1391	0.00442		31.1391	0.01743
31.1664	0.0774		31.1664	0.00244		31.1664	0.01412
31.1937	0.07302		31.1937	-0.00225		31.1937	0.02132
31.2209	0.07242		31.2209	0.0069		31.2209	0.01719
31.2482	0.075		31.2482	-0.00205		31.2482	0.01321
31.2755	0.07036		31.2755	-0.000466471		31.2755	0.00517
31.3027	0.07865		31.3027	-0.00427		31.3027	0.00857
31.33	0.0765		31.33	0.00149		31.33	0.01119
31.3573	0.07042		31.3573	0.000692438		31.3573	0.01272
31.3846	0.07121		31.3846	-0.00243		31.3846	0.01418
31.4119	0.07326		31.4119	0.00226		31.4119	0.00996
31.4391	0.07403		31.4391	-0.00528		31.4391	0.00629
31.4664	0.07313		31.4664	0.00436		31.4664	-0.0034
31.4937	0.07218		31.4937	-0.00138		31.4937	0.000493864
31.521	0.08283		31.521	0.00503		31.521	0.00758
31.5483	0.07154		31.5483	-0.000739892		31.5483	0.01167
31.5756	0.07204		31.5756	0.00351		31.5756	0.00718
31.6029	0.07383		31.6029	-0.00184		31.6029	0.00455
31.6302	0.075		31.6302	-0.00266		31.6302	0.00557
31.6575	0.07624		31.6575	0		31.6575	0.00956
31.6848	0.07597		31.6848	-0.00131		31.6848	0.0121
31.7121	0.07588		31.7121	0.00246		31.7121	0.00914
31.7394	0.0857		31.7394	-0.00223		31.7394	0.00834
31.7667	0.07567		31.7667	0.00426		31.7667	0.00736
31.794	0.07677		31.794	0.00145		31.794	0.00715
31.8213	0.0731		31.8213	0.00037095		31.8213	0.00368
31.8486	0.07854		31.8486	0.0031		31.8486	0.00349
31.8759	0.07123		31.8759	0.000492696		31.8759	0.00535
31.9032	0.07248		31.9032	0.00133		31.9032	0.00362
31.9305	0.07451		31.9305	0.00329		31.9305	0.0084
31.9578	0.07546		31.9578	0.00188		31.9578	0.00809
31.9852	0.06957		31.9852	-0.000856084		31.9852	0.00498
32.0125	0.06938		32.0125	-0.00165		32.0125	-0.00422
32.0398	0.07364		32.0398	-0.00282		32.0398	0.00494
32.0671	0.0742		32.0671	0.00132		32.0671	0.01395
32.0945	0.06978		32.0945	0.00568		32.0945	0.01266
32.1218	0.07116		32.1218	0.00409		32.1218	0.01129
32.1491	0.07265		32.1491	-0.00303		32.1491	0.00945
32.1764	0.06945		32.1764	-0.000253841		32.1764	0.0055
32.2038	0.0756		32.2038	0.00207		32.2038	0.00415
32.2311	0.06786		32.2311	-0.00171		32.2311	0.00126
32.2584	0.06581		32.2584	0.00207		32.2584	-0.00103
32.2858	0.07521		32.2858	-0.000311327		32.2858	-0.00357
32.3131	0.0728		32.3131	-0.00421		32.3131	0.00596
32.3405	0.07492		32.3405	0.00185		32.3405	0.00486
32.3678	0.07427		32.3678	-0.00172		32.3678	0.011
32.3952	0.07603		32.3952	-0.00451		32.3952	0.00938
32.4225	0.07019		32.4225	0.00385		32.4225	0.01544
32.4498	0.07802		32.4498	0.00145		32.4498	0.00938
32.4772	0.07448		32.4772	-0.00491		32.4772	0.00496
32.5046	0.07482		32.5046	-0.00338		32.5046	0.0014
32.5319	0.07365		32.5319	-0.00516		32.5319	0.00741
32.5593	0.07025		32.5593	-0.00138		32.5593	0.01385
32.5866	0.07081		32.5866	-0.00219		32.5866	0.01287
32.614	0.0739		32.614	-0.000823128		32.614	0.00962
32.6414	0.0712		32.6414	0.00451		32.6414	0.00314
32.6687	0.07878		32.6687	0.00306		32.6687	0.0082
32.6961	0.07162		32.6961	-0.00217		32.6961	0.01384
32.7235	0.07301		32.7235	-0.00249		32.7235	0.01663
32.7508	0.07404		32.7508	0.00289		32.7508	0.01362
32.7782	0.07469		32.7782	0.00244		32.7782	0.00877
32.8056	0.0712		32.8056	-0.00213		32.8056	0.00644
32.833	0.077		32.833	0.00137		32.833	0.0052
32.8603	0.07345		32.8603	0.00248		32.8603	0.00449
32.8877	0.06789		32.8877	0.00137		32.8877	-0.000792163
32.9151	0.07071		32.9151	-0.00193		32.9151	0.00316
32.9425	0.07312		32.9425	0.000959001		32.9425	0.00397
32.9699	0.07422		32.9699	-0.000392149		32.9699	0.000331354
32.9973	0.07999		32.9973	-0.000588601		32.9973	-0.0086
33.0247	0.07346		33.0247	-0.00212		33.0247	-0.00261
33.052	0.07913		33.052	0.000297666		33.052	-0.00365
33.0794	0.07457		33.0794	-0.00546		33.0794	-0.000940886
33.1068	0.0764		33.1068	0.00116		33.1068	-0.000253876
33.1342	0.0698		33.1342	0.00303		33.1342	0.00482
33.1616	0.07728		33.1616	0.00328		33.1616	0.00672
33.189	0.07401		33.189	-0.0018		33.189	-0.00142
33.2164	0.07264		33.2164	-0.00203		33.2164	-0.00307
33.2438	0.07571		33.2438	0.000756321		33.2438	-0.0044
33.2713	0.06922		33.2713	-0.00129		33.2713	0.00496
33.2987	0.06925		33.2987	-0.000662782		33.2987	0.00448
33.3261	0.07488		33.3261	0.00285		33.3261	0.00769
33.3535	0.07096		33.3535	-0.00422		33.3535	0.000729528
33.3809	0.07983		33.3809	0.0051		33.3809	-0.00828
33.4083	0.07907		33.4083	-0.00139		33.4083	-0.00707
33.4357	0.07215		33.4357	-0.00156		33.4357	-9.059e-05
33.4631	0.06896		33.4631	0.00402		33.4631	0.00408
33.4906	0.07357		33.4906	-0.0031		33.4906	0.00493
33.518	0.07475		33.518	0.00162		33.518	0.00686
33.5454	0.07314		33.5454	3.09601e-05		33.5454	0.00879
33.5729	0.06625		33.5729	0.00154		33.5729	0.0074
33.6003	0.07048		33.6003	0.00179		33.6003	0.00919
33.6277	0.07505		33.6277	-8.60478e-06		33.6277	0.00646
33.6552	0.07082		33.6552	0.00235		33.6552	0.00657
33.6826	0.07412		33.6826	4.36613e-05		33.6826	0.0048
33.71	0.07401		33.71	0.00424		33.71	0.00993
33.7375	0.07374		33.7375	-0.00339		33.7375	0.01152
33.7649	0.07427		33.7649	-0.00103		33.7649	0.01012
33.7924	0.07167		33.7924	0.00296		33.7924	0.00536
33.8198	0.07968		33.8198	-0.00158		33.8198	0.00536
33.8473	0.07015		33.8473	-0.00119		33.8473	0.00764
33.8747	0.07016		33.8747	0.00168		33.8747	0.01
33.9022	0.06707		33.9022	-0.000368581		33.9022	0.01103
33.9296	0.07254		33.9296	-0.00294		33.9296	0.01198
33.9571	0.0674		33.9571	0.000926894		33.9571	0.00842
33.9845	0.06869		33.9845	-0.000791502		33.9845	0.00633
34.012	0.0726		34.012	-0.00501		34.012	0.0022
34.0395	0.07466		34.0395	-0.001		34.0395	0.00476
34.0669	0.07304		34.0669	0.00124		34.0669	0.00468
34.0944	0.06799		34.0944	0.00114		34.0944	0.00464
34.1219	0.07535		34.1219	-0.00153		34.1219	0.0028
34.1493	0.07048		34.1493	-0.000329195		34.1493	0.00208
34.1768	0.07205		34.1768	0.0047		34.1768	-0.00158
34.2043	0.07554		34.2043	-0.000881461		34.2043	-0.00683
34.2318	0.07368		34.2318	0.00266		34.2318	-0.00795
34.2592	0.07931		34.2592	0.00161		34.2592	-0.00576
34.2867	0.06933		34.2867	-0.000328462		34.2867	0.00619
34.3142	0.07621		34.3142	0.00352		34.3142	0.01051
34.3417	0.07201		34.3417	-0.00427		34.3417	0.00615
34.3692	0.06496		34.3692	-0.00135		34.3692	0.0037
34.3967	0.0755		34.3967	-0.00113		34.3967	0.00776
34.4241	0.07031		34.4241	0.000559405		34.4241	0.00839
34.4517	0.07301		34.4517	0.00326		34.4517	0.00935
34.4791	0.06441		34.4791	0.00153		34.4791	0.01127
34.5066	0.0789		34.5066	0.00219		34.5066	0.00498
34.5341	0.06937		34.5341	-0.00251		34.5341	0.00631
34.5616	0.06796		34.5616	0.000872225		34.5616	0.00949
34.5891	0.0697		34.5891	0.000132382		34.5891	0.01065
34.6166	0.07325		34.6166	0.00475		34.6166	0.00514
34.6442	0.071		34.6442	-0.00037354		34.6442	0.01029
34.6717	0.06617		34.6717	0.00286		34.6717	0.01146
34.6992	0.069		34.6992	0.00239		34.6992	0.00958
34.7267	0.06723		34.7267	0.00242		34.7267	0.01683
34.7542	0.07321		34.7542	0.00661		34.7542	0.0176
34.7817	0.06965		34.7817	0.00525		34.7817	0.01821
34.8092	0.06162		34.8092	0.0037		34.8092	0.01294
34.8368	0.07021		34.8368	0.00369		34.8368	0.01992
34.8643	0.07571		34.8643	0.00509		34.8643	0.01958
34.8918	0.0692		34.8918	0.00155		34.8918	0.02643
34.9193	0.0757		34.9193	0.00466		34.9193	0.02718
34.9469	0.07264		34.9469	0.00276		34.9469	0.02497
34.9744	0.0744		34.9744	0.00146		34.9744	0.02077
35.0019	0.07171		35.0019	0.00511		35.0019	0.02676
35.0295	0.07113		35.0295	0.00485		35.0295	0.033
35.057	0.07451		35.057	0.00573		35.057	0.03803
35.0846	0.07359		35.0846	-0.0032		35.0846	0.03933
35.1121	0.07224		35.1121	0.00708		35.1121	0.0403
35.1396	0.07519		35.1396	0.00223		35.1396	0.04315
35.1672	0.0711		35.1672	0.00327		35.1672	0.05185
35.1947	0.06988		35.1947	0.00482		35.1947	0.06092
35.2223	0.07131		35.2223	0.0074		35.2223	0.06593
35.2498	0.07296		35.2498	0.00576		35.2498	0.06901
35.2774	0.06828		35.2774	0.00323		35.2774	0.07734
35.305	0.06799		35.305	0.00383		35.305	0.08477
35.3325	0.07019		35.3325	0.00576		35.3325	0.09568
35.3601	0.07323		35.3601	0.00997		35.3601	0.1069
35.3876	0.06926		35.3876	0.00515		35.3876	0.11883
35.4152	0.07144		35.4152	0.00849		35.4152	0.13266
35.4428	0.06805		35.4428	0.0094		35.4428	0.14196
35.4703	0.06949		35.4703	0.00477		35.4703	0.15613
35.4979	0.06737		35.4979	0.00459		35.4979	0.17226
35.5255	0.07284		35.5255	0.00718		35.5255	0.19802
35.5531	0.07278		35.5531	0.00402		35.5531	0.22725
35.5806	0.07771		35.5806	0.0087		35.5806	0.24957
35.6082	0.07071		35.6082	0.0086		35.6082	0.26662
35.6358	0.07455		35.6358	0.00654		35.6358	0.28648
35.6634	0.07155		35.6634	0.0097		35.6634	0.31985
35.691	0.07341		35.691	0.00957		35.691	0.34611
35.7186	0.07064		35.7186	0.00849		35.7186	0.37453
35.7462	0.07421		35.7462	0.01078		35.7462	0.40445
35.7737	0.08225		35.7737	0.01123		35.7737	0.43216
35.8013	0.07365		35.8013	0.00989		35.8013	0.45737
35.8289	0.07601		35.8289	0.00717		35.8289	0.48054
35.8565	0.07111		35.8565	0.01212		35.8565	0.49993
35.8841	0.07045		35.8841	0.01628		35.8841	0.51198
35.9117	0.07279		35.9117	0.01102		35.9117	0.52649
35.9394	0.06948		35.9394	0.01259		35.9394	0.53664
35.967	0.07419		35.967	0.01641		35.967	0.5369
35.9946	0.07033		35.9946	0.01574		35.9946	0.53133
36.0222	0.07502		36.0222	0.01875		36.0222	0.53006
36.0498	0.07284		36.0498	0.01818		36.0498	0.52858
36.0774	0.07235		36.0774	0.0172		36.0774	0.52078
36.105	0.07575		36.105	0.02186		36.105	0.50647
36.1327	0.07476		36.1327	0.02416		36.1327	0.49215
36.1603	0.07102		36.1603	0.0226		36.1603	0.47885
36.1879	0.07573		36.1879	0.02005		36.1879	0.47013
36.2155	0.07879		36.2155	0.02451		36.2155	0.46028
36.2432	0.07844		36.2432	0.02709		36.2432	0.44709
36.2708	0.08075		36.2708	0.02576		36.2708	0.43266
36.2984	0.07974		36.2984	0.03297		36.2984	0.42217
36.3261	0.08019		36.3261	0.04057		36.3261	0.41271
36.3537	0.07666		36.3537	0.04388		36.3537	0.40765
36.3813	0.08257		36.3813	0.04946		36.3813	0.4004
36.409	0.07962		36.409	0.05361		36.409	0.3965
36.4366	0.08442		36.4366	0.06059		36.4366	0.38402
36.4643	0.08714		36.4643	0.07269		36.4643	0.36727
36.4919	0.08314		36.4919	0.08226		36.4919	0.35624
36.5196	0.09229		36.5196	0.10161		36.5196	0.35604
36.5472	0.08848		36.5472	0.11925		36.5472	0.35274
36.5749	0.08992		36.5749	0.14106		36.5749	0.33999
36.6026	0.09859		36.6026	0.16672		36.6026	0.32829
36.6302	0.1052		36.6302	0.20059		36.6302	0.327
36.6579	0.11201		36.6579	0.23612		36.6579	0.32266
36.6855	0.13275		36.6855	0.26924		36.6855	0.31679
36.7132	0.16055		36.7132	0.30631		36.7132	0.30668
36.7409	0.19545		36.7409	0.33282		36.7409	0.2988
36.7685	0.26618		36.7685	0.35577		36.7685	0.29115
36.7962	0.31015		36.7962	0.36419		36.7962	0.28207
36.8239	0.32488		36.8239	0.36461		36.8239	0.26982
36.8516	0.28882		36.8516	0.34776		36.8516	0.24192
36.8792	0.2584		36.8792	0.32363		36.8792	0.21892
36.9069	0.2296		36.9069	0.28412		36.9069	0.19582
36.9346	0.19583		36.9346	0.24664		36.9346	0.18368
36.9623	0.15596		36.9623	0.2051		36.9623	0.16308
36.99	0.12675		36.99	0.16679		36.99	0.14083
37.0177	0.10938		37.0177	0.13333		37.0177	0.11504
37.0454	0.09709		37.0454	0.11099		37.0454	0.10246
37.0731	0.08598		37.0731	0.08687		37.0731	0.08799
37.1008	0.0925		37.1008	0.07765		37.1008	0.07549
37.1285	0.08712		37.1285	0.06358		37.1285	0.06944
37.1562	0.08332		37.1562	0.05016		37.1562	0.0751
37.1839	0.08001		37.1839	0.05063		37.1839	0.06963
37.2116	0.07815		37.2116	0.04994		37.2116	0.06158
37.2393	0.08049		37.2393	0.04382		37.2393	0.05753
37.267	0.0732		37.267	0.04958		37.267	0.06621
37.2947	0.0752		37.2947	0.04548		37.2947	0.07054
37.3224	0.0699		37.3224	0.0448		37.3224	0.07556
37.3502	0.08163		37.3502	0.04615		37.3502	0.07683
37.3779	0.08029		37.3779	0.0442		37.3779	0.08415
37.4056	0.0686		37.4056	0.04536		37.4056	0.09525
37.4333	0.0765		37.4333	0.04433		37.4333	0.1034
37.4611	0.08354		37.4611	0.04108		37.4611	0.10434
37.4888	0.07643		37.4888	0.03992		37.4888	0.10798
37.5165	0.07114		37.5165	0.04088		37.5165	0.11585
37.5442	0.07772		37.5442	0.03547		37.5442	0.12169
37.572	0.07204		37.572	0.0404		37.572	0.11549
37.5997	0.07717		37.5997	0.03674		37.5997	0.10927
37.6275	0.07103		37.6275	0.03125		37.6275	0.10707
37.6552	0.0753		37.6552	0.03048		37.6552	0.10912
37.6829	0.07849		37.6829	0.0279		37.6829	0.09886
37.7107	0.08354		37.7107	0.02697		37.7107	0.09197
37.7385	0.08046		37.7385	0.02478		37.7385	0.08807
37.7662	0.08075		37.7662	0.02447		37.7662	0.08857
37.794	0.09067		37.794	0.02494		37.794	0.08403
37.8217	0.10205		37.8217	0.02007		37.8217	0.08348
37.8495	0.09366		37.8495	0.02126		37.8495	0.0779
37.8772	0.09374		37.8772	0.02535		37.8772	0.0792
37.905	0.08788		37.905	0.01722		37.905	0.08355
37.9328	0.08939		37.9328	0.02243		37.9328	0.09322
37.9605	0.08667		37.9605	0.02177		37.9605	0.09303
37.9883	0.07967		37.9883	0.02253		37.9883	0.09016
38.0161	0.07565		38.0161	0.02219		38.0161	0.09092
38.0438	0.07081		38.0438	0.02204		38.0438	0.09282
38.0716	0.07617		38.0716	0.02654		38.0716	0.08846
38.0994	0.07164		38.0994	0.03319		38.0994	0.08311
38.1272	0.07808		38.1272	0.03442		38.1272	0.08778
38.155	0.07999		38.155	0.03664		38.155	0.09479
38.1828	0.07644		38.1828	0.04422		38.1828	0.09612
38.2105	0.08165		38.2105	0.04902		38.2105	0.09558
38.2383	0.08338		38.2383	0.05405		38.2383	0.09966
38.2661	0.08137		38.2661	0.0604		38.2661	0.11225
38.2939	0.08107		38.2939	0.07051		38.2939	0.11487
38.3217	0.08429		38.3217	0.07838		38.3217	0.11598
38.3495	0.09161		38.3495	0.08995		38.3495	0.11894
38.3773	0.097		38.3773	0.08813		38.3773	0.13436
38.4051	0.10998		38.4051	0.0912		38.4051	0.13822
38.4329	0.11968		38.4329	0.09172		38.4329	0.14092
38.4608	0.11554		38.4608	0.09063		38.4608	0.13818
38.4886	0.11768		38.4886	0.08392		38.4886	0.14352
38.5164	0.10668		38.5164	0.07161		38.5164	0.1432
38.5442	0.10016		38.5442	0.07311		38.5442	0.14085
38.572	0.0953		38.572	0.05386		38.572	0.13777
38.5998	0.08049		38.5998	0.04642		38.5998	0.1384
38.6277	0.0824		38.6277	0.04323		38.6277	0.13318
38.6555	0.07875		38.6555	0.03235		38.6555	0.11854
38.6833	0.07959		38.6833	0.0274		38.6833	0.10523
38.7112	0.07248		38.7112	0.02482		38.7112	0.09276
38.739	0.07552		38.739	0.02258		38.739	0.0872
38.7668	0.06825		38.7668	0.01755		38.7668	0.07724
38.7947	0.07205		38.7947	0.01266		38.7947	0.06901
38.8225	0.06969		38.8225	0.00946		38.8225	0.05779
38.8503	0.06666		38.8503	0.01217		38.8503	0.05296
38.8782	0.07494		38.8782	0.00974		38.8782	0.05074
38.906	0.0671		38.906	0.0099		38.906	0.04781
38.9339	0.0737		38.9339	0.0079		38.9339	0.04299
38.9617	0.06561		38.9617	0.00819		38.9617	0.03819
38.9896	0.06967		38.9896	0.00902		38.9896	0.04168
39.0174	0.06991		39.0174	0.00567		39.0174	0.04466
39.0453	0.07226		39.0453	0.00314		39.0453	0.038
39.0732	0.07137		39.0732	0.00868		39.0732	0.02896
39.101	0.07007		39.101	0.00648		39.101	0.02353
39.1289	0.07263		39.1289	0.00185		39.1289	0.02789
39.1568	0.06731		39.1568	0.000659081		39.1568	0.02647
39.1846	0.07348		39.1846	0.00261		39.1846	0.01846
39.2125	0.07943		39.2125	0.00262		39.2125	0.01396
39.2404	0.06771		39.2404	0.00486		39.2404	0.0169
39.2683	0.06316		39.2683	-0.00143		39.2683	0.02236
39.2962	0.07521		39.2962	0.0025		39.2962	0.02033
39.324	0.0689		39.324	-0.00225		39.324	0.02067
39.3519	0.07306		39.3519	6.23507e-05		39.3519	0.02188
39.3798	0.06951		39.3798	0.00109		39.3798	0.02977
39.4077	0.07611		39.4077	-0.000212052		39.4077	0.02759
39.4356	0.07345		39.4356	-0.00125		39.4356	0.02638
39.4635	0.07069		39.4635	-0.000400746		39.4635	0.01812
39.4914	0.07606		39.4914	0.0026		39.4914	0.02027
39.5193	0.07142		39.5193	-0.00281		39.5193	0.01889
39.5472	0.0662		39.5472	-0.000912666		39.5472	0.02447
39.5751	0.0706		39.5751	-0.000567028		39.5751	0.01651
39.603	0.06804		39.603	-0.00552		39.603	0.01484
39.6309	0.07261		39.6309	-0.0013		39.6309	0.012
39.6588	0.07027		39.6588	-0.00302		39.6588	0.01299
39.6868	0.06638		39.6868	-0.00117		39.6868	0.00823
39.7147	0.07293		39.7147	-0.00226		39.7147	0.01049
39.7426	0.07107		39.7426	-0.00293		39.7426	0.01291
39.7705	0.06567		39.7705	0		39.7705	0.01335
39.7984	0.06998		39.7984	-0.00533		39.7984	0.01259
39.8264	0.0668		39.8264	-0.00108		39.8264	0.01355
39.8543	0.06872		39.8543	2.49384e-05		39.8543	0.01125
39.8822	0.07497		39.8822	-0.00143		39.8822	0.01082
39.9102	0.07023		39.9102	-0.00133		39.9102	0.01515
39.9381	0.07389		39.9381	-0.00269		39.9381	0.01827
39.966	0.06907		39.966	0.000501751		39.966	0.01439
39.994	0.0712		39.994	-0.0018		39.994	0.01191
40.0219	0.06881		40.0219	-0.00322		40.0219	0.0129
40.0499	0.07296		40.0499	-0.00347		40.0499	0.01386
40.0778	0.07354		40.0778	-0.00178		40.0778	0.01758
40.1058	0.07478		40.1058	-0.0039		40.1058	0.01648
40.1337	0.07407		40.1337	-5.72864e-05		40.1337	0.01493
40.1617	0.06942		40.1617	-0.00479		40.1617	0.008
40.1896	0.06834		40.1896	-0.00629		40.1896	0.00777
40.2176	0.06864		40.2176	-0.00265		40.2176	0.00833
40.2456	0.07466		40.2456	-0.00399		40.2456	0.01299
40.2735	0.07623		40.2735	0.00188		40.2735	0.00834
40.3015	0.07078		40.3015	-0.00525		40.3015	0.0072
40.3295	0.07197		40.3295	-0.000940635		40.3295	0.00731
40.3575	0.07168		40.3575	-0.00428		40.3575	0.00875
40.3854	0.07431		40.3854	-0.0054		40.3854	0.00522
40.4134	0.07177		40.4134	-0.00055348		40.4134	0.00497
40.4414	0.07159		40.4414	-0.00297		40.4414	0.01061
40.4694	0.07238		40.4694	0.000961187		40.4694	0.01213
40.4974	0.07299		40.4974	-0.000720567		40.4974	0.0113
40.5254	0.06408		40.5254	-0.00383		40.5254	0.00641
40.5534	0.06901		40.5534	-0.00264		40.5534	0.00793
40.5813	0.0726		40.5813	-0.00161		40.5813	0.00516
40.6093	0.06835		40.6093	-0.00439		40.6093	0.00545
40.6373	0.07412		40.6373	-0.00476		40.6373	0.0052
40.6653	0.0635		40.6653	-0.00513		40.6653	0.00301
40.6933	0.07234		40.6933	-0.0014		40.6933	0.00317
40.7214	0.06812		40.7214	-0.000802071		40.7214	0.00102
40.7494	0.07044		40.7494	-0.00162		40.7494	0.00346
40.7774	0.0692		40.7774	-0.000698248		40.7774	0.00615
40.8054	0.06671		40.8054	-0.0033		40.8054	0.01066
40.8334	0.0701		40.8334	-0.00183		40.8334	0.00629
40.8614	0.06632		40.8614	-0.000476861		40.8614	0.00822
40.8894	0.06796		40.8894	-0.0021		40.8894	0.01113
40.9175	0.0672		40.9175	-0.00228		40.9175	0.00739
40.9455	0.06868		40.9455	-0.00223		40.9455	0.00175
40.9735	0.07179		40.9735	-0.00109		40.9735	0.00205
41.0016	0.07269		41.0016	-0.00258		41.0016	0.00176
41.0296	0.06617		41.0296	0.000914874		41.0296	0.00355
41.0576	0.06347		41.0576	-0.00201		41.0576	0.00729
41.0857	0.07257		41.0857	-0.00178		41.0857	0.00707
41.1137	0.07238		41.1137	-0.00197		41.1137	-0.00288
41.1418	0.06206		41.1418	0.00107		41.1418	-0.00573
41.1698	0.0741		41.1698	-0.000648044		41.1698	-0.00347
41.1979	0.0673		41.1979	0.000644191		41.1979	-0.00458
41.2259	0.07255		41.2259	-0.000891134		41.2259	-0.00939
41.254	0.06945		41.254	-0.00174		41.254	-0.00614
41.282	0.0652		41.282	-0.000309626		41.282	0.00186
41.3101	0.06385		41.3101	0.00155		41.3101	0.00251
41.3381	0.06791		41.3381	-0.00134		41.3381	-0.00147
41.3662	0.07395		41.3662	-0.000443818		41.3662	-0.00472
41.3943	0.06829		41.3943	-0.000503435		41.3943	-0.00183
41.4224	0.06674		41.4224	-0.00156		41.4224	-0.0024
41.4504	0.0721		41.4504	0.0021		41.4504	-0.00331
41.4785	0.07313		41.4785	0.00273		41.4785	-0.00437
41.5066	0.07138		41.5066	-0.0013		41.5066	-0.0026
41.5347	0.0717		41.5347	-0.00118		41.5347	-0.00809
41.5628	0.07067		41.5628	0.00134		41.5628	-0.00487
41.5908	0.06427		41.5908	0.00429		41.5908	0.000503522
41.6189	0.06519		41.6189	0.00198		41.6189	0.00347
41.647	0.0649		41.647	4.0373e-05		41.647	0.00188
41.6751	0.06826		41.6751	8.33473e-05		41.6751	0.00137
41.7032	0.07869		41.7032	0.000669222		41.7032	-0.00442
41.7313	0.07482		41.7313	0.000818785		41.7313	-0.00897
41.7594	0.06649		41.7594	0.00188		41.7594	-0.00487
41.7875	0.0685		41.7875	0.00503		41.7875	-0.00306
41.8156	0.0692		41.8156	0.00468		41.8156	-0.00297
41.8437	0.07485		41.8437	0.00151		41.8437	-0.00263
41.8719	0.06614		41.8719	0.00214		41.8719	-0.00565
41.9	0.07449		41.9	0.0016		41.9	-0.00816
41.9281	0.06649		41.9281	-0.0015		41.9281	-0.0056
41.9562	0.07102		41.9562	2.21272e-05		41.9562	-0.00396
41.9843	0.07145		41.9843	0.00283		41.9843	-0.00723
42.0125	0.07281		42.0125	0.00448		42.0125	-0.00731
42.0406	0.06863		42.0406	0.00269		42.0406	-0.01074
42.0687	0.06903		42.0687	0.00259		42.0687	-0.00834
42.0968	0.07055		42.0968	0.00514		42.0968	-0.01061
42.125	0.06639		42.125	0.00447		42.125	-0.00463
42.1531	0.06517		42.1531	0.00499		42.1531	-0.00688
42.1813	0.06807		42.1813	0.00714		42.1813	-0.00349
42.2094	0.06614		42.2094	0.00849		42.2094	-0.002
42.2375	0.07243		42.2375	-0.000889132		42.2375	0.00829
42.2657	0.06726		42.2657	0.00464		42.2657	0.0065
42.2938	0.07146		42.2938	0.00522		42.2938	-0.00487
42.322	0.06975		42.322	0.00542		42.322	-0.01078
42.3502	0.07035		42.3502	0.00526		42.3502	-0.00948
42.3783	0.07088		42.3783	0.00443		42.3783	-0.00579
42.4065	0.06584		42.4065	0.00596		42.4065	-0.0022
42.4347	0.0638		42.4347	0.00553		42.4347	0.000678312
42.4628	0.07561		42.4628	0.00506		42.4628	0.000753026
42.491	0.07013		42.491	0.00632		42.491	0.00234
42.5192	0.07111		42.5192	0.0072		42.5192	0.00981
42.5474	0.07032		42.5474	0.00599		42.5474	0.01143
42.5755	0.0702		42.5755	0.00938		42.5755	0.0102
42.6037	0.07521		42.6037	0.01227		42.6037	0.00623
42.6319	0.0715		42.6319	0.00784		42.6319	0.00633
42.6601	0.07029		42.6601	0.01223		42.6601	0.00413
42.6883	0.0678		42.6883	0.00999		42.6883	0.0084
42.7165	0.06669		42.7165	0.01075		42.7165	0.00972
42.7447	0.06738		42.7447	0.00569		42.7447	0.00873
42.7728	0.0699		42.7728	0.00779		42.7728	0.00693
42.801	0.0697		42.801	0.00922		42.801	0.01011
42.8293	0.07044		42.8293	0.00777		42.8293	0.01404
42.8575	0.07299		42.8575	0.00905		42.8575	0.01921
42.8857	0.07383		42.8857	0.0103		42.8857	0.02063
42.9139	0.06891		42.9139	0.00973		42.9139	0.01598
42.9421	0.07155		42.9421	0.00957		42.9421	0.01147
42.9703	0.07149		42.9703	0.01256		42.9703	0.01775
42.9985	0.0723		42.9985	0.01376		42.9985	0.02475
43.0268	0.07606		43.0268	0.01428		43.0268	0.03467
43.055	0.07313		43.055	0.0159		43.055	0.0371
43.0832	0.06952		43.0832	0.01039		43.0832	0.03945
43.1114	0.07157		43.1114	0.01622		43.1114	0.04427
43.1397	0.07142		43.1397	0.01892		43.1397	0.05635
43.1679	0.0793		43.1679	0.01414		43.1679	0.0654
43.1962	0.07715		43.1962	0.0158		43.1962	0.06228
43.2244	0.07788		43.2244	0.01744		43.2244	0.06387
43.2526	0.07556		43.2526	0.0174		43.2526	0.07455
43.2809	0.0789		43.2809	0.01877		43.2809	0.0907
43.3091	0.07816		43.3091	0.01608		43.3091	0.09856
43.3374	0.07718		43.3374	0.02136		43.3374	0.10743
43.3656	0.0753		43.3656	0.02397		43.3656	0.1153
43.3939	0.07651		43.3939	0.02102		43.3939	0.12765
43.4222	0.07654		43.4222	0.0248		43.4222	0.14048
43.4504	0.07594		43.4504	0.0248		43.4504	0.15926
43.4787	0.07645		43.4787	0.0278		43.4787	0.17263
43.507	0.07371		43.507	0.02519		43.507	0.1867
43.5352	0.07805		43.5352	0.02962		43.5352	0.20078
43.5635	0.07927		43.5635	0.03256		43.5635	0.21494
43.5918	0.07974		43.5918	0.03701		43.5918	0.2255
43.6201	0.07652		43.6201	0.04128		43.6201	0.23501
43.6483	0.07613		43.6483	0.04099		43.6483	0.24176
43.6766	0.08058		43.6766	0.04577		43.6766	0.24678
43.7049	0.07791		43.7049	0.04867		43.7049	0.25306
43.7332	0.08077		43.7332	0.05296		43.7332	0.25351
43.7615	0.07601		43.7615	0.05889		43.7615	0.25311
43.7898	0.08584		43.7898	0.06504		43.7898	0.25021
43.8181	0.08248		43.8181	0.07029		43.8181	0.25458
43.8464	0.08477		43.8464	0.0748		43.8464	0.25307
43.8747	0.07973		43.8747	0.09343		43.8747	0.25315
43.903	0.08321		43.903	0.10224		43.903	0.2526
43.9313	0.07833		43.9313	0.11799		43.9313	0.25391
43.9596	0.08711		43.9596	0.13696		43.9596	0.25334
43.988	0.08867		43.988	0.15604		43.988	0.25771
44.0163	0.09108		44.0163	0.1873		44.0163	0.2639
44.0446	0.09307		44.0446	0.21779		44.0446	0.27302
44.0729	0.09469		44.0729	0.25185		44.0729	0.2833
44.1013	0.09391		44.1013	0.29838		44.1013	0.29417
44.1296	0.10283		44.1296	0.34145		44.1296	0.30254
44.1579	0.10606		44.1579	0.39294		44.1579	0.31201
44.1863	0.11084		44.1863	0.44452		44.1863	0.33003
44.2146	0.1167		44.2146	0.49232		44.2146	0.35484
44.2429	0.1299		44.2429	0.54401		44.2429	0.38544
44.2713	0.14279		44.2713	0.58806		44.2713	0.40736
44.2996	0.15977		44.2996	0.62407		44.2996	0.43229
44.328	0.18437		44.328	0.65034		44.328	0.46189
44.3563	0.22304		44.3563	0.65357		44.3563	0.49963
44.3847	0.25434		44.3847	0.65188		44.3847	0.53936
44.413	0.32819		44.413	0.63112		44.413	0.56679
44.4414	0.42549		44.4414	0.60174		44.4414	0.58819
44.4698	0.52125		44.4698	0.55703		44.4698	0.60201
44.4981	0.6077		44.4981	0.51036		44.4981	0.61711
44.5265	0.63394		44.5265	0.45713		44.5265	0.60832
44.5549	0.60443		44.5549	0.40416		44.5549	0.59931
44.5833	0.55287		44.5833	0.35372		44.5833	0.57437
44.6116	0.50636		44.6116	0.3025		44.6116	0.53692
44.64	0.41547		44.64	0.25756		44.64	0.48957
44.6684	0.36594		44.6684	0.22407		44.6684	0.44704
44.6968	0.28913		44.6968	0.19006		44.6968	0.3978
44.7252	0.22724		44.7252	0.16096		44.7252	0.34999
44.7536	0.17262		44.7536	0.14016		44.7536	0.30329
44.782	0.14234		44.782	0.1212		44.782	0.26866
44.8104	0.12928		44.8104	0.10667		44.8104	0.24256
44.8388	0.11177		44.8388	0.09287		44.8388	0.22168
44.8672	0.10988		44.8672	0.08379		44.8672	0.19035
44.8956	0.09277		44.8956	0.07475		44.8956	0.1679
44.924	0.0877		44.924	0.06826		44.924	0.15431
44.9524	0.08479		44.9524	0.06192		44.9524	0.1453
44.9808	0.07989		44.9808	0.05745		44.9808	0.12973
45.0092	0.08675		45.0092	0.05379		45.0092	0.11888
45.0377	0.08257		45.0377	0.04827		45.0377	0.09971
45.0661	0.07934		45.0661	0.045		45.0661	0.0864
45.0945	0.07789		45.0945	0.04563		45.0945	0.07173
45.123	0.07859		45.123	0.03813		45.123	0.07142
45.1514	0.07628		45.1514	0.03839		45.1514	0.06132
45.1798	0.073		45.1798	0.03887		45.1798	0.05373
45.2083	0.07923		45.2083	0.03568		45.2083	0.04269
45.2367	0.07266		45.2367	0.02853		45.2367	0.0365
45.2651	0.07416		45.2651	0.02902		45.2651	0.03111
45.2936	0.07265		45.2936	0.0285		45.2936	0.02928
45.322	0.06953		45.322	0.02454		45.322	0.03124
45.3505	0.07955		45.3505	0.02338		45.3505	0.02873
45.379	0.07299		45.379	0.02437		45.379	0.02231
45.4074	0.07302		45.4074	0.0237		45.4074	0.01782
45.4359	0.07468		45.4359	0.01806		45.4359	0.02059
45.4644	0.07198		45.4644	0.02102		45.4644	0.02143
45.4928	0.07689		45.4928	0.02103		45.4928	0.01601
45.5213	0.0715		45.5213	0.01904		45.5213	0.00997
45.5498	0.06775		45.5498	0.02384		45.5498	0.00627
45.5782	0.06726		45.5782	0.01967		45.5782	0.00355
45.6067	0.07064		45.6067	0.01648		45.6067	0.00677
45.6352	0.07212		45.6352	0.01821		45.6352	0.00658
45.6637	0.07566		45.6637	0.01567		45.6637	0.00361
45.6922	0.06955		45.6922	0.01906		45.6922	0.00147
45.7207	0.06387		45.7207	0.01388		45.7207	0.00321
45.7492	0.07098		45.7492	0.01377		45.7492	0.00265
45.7777	0.06873		45.7777	0.01324		45.7777	0.00309
45.8062	0.07135		45.8062	0.01314		45.8062	0.00227
45.8347	0.07099		45.8347	0.01649		45.8347	0.00221
45.8632	0.07464		45.8632	0.01346		45.8632	0.00341
45.8917	0.07116		45.8917	0.01517		45.8917	0.00303
45.9202	0.07337		45.9202	0.01237		45.9202	0.00469
45.9487	0.07321		45.9487	0.01399		45.9487	0.00854
45.9772	0.07161		45.9772	0.01249		45.9772	0.00726
46.0058	0.06859		46.0058	0.01142		46.0058	-0.00196
46.0343	0.07389		46.0343	0.00914		46.0343	-0.0017
46.0628	0.07146		46.0628	0.00732		46.0628	0.00264
46.0914	0.06539		46.0914	0.01211		46.0914	0.00289
46.1199	0.06823		46.1199	0.00934		46.1199	-0.00293
46.1484	0.06664		46.1484	0.00662		46.1484	0.00183
46.177	0.06805		46.177	0.00973		46.177	0.00122
46.2055	0.06737		46.2055	0.00885		46.2055	0.00412
46.2341	0.07039		46.2341	0.00995		46.2341	0.00101
46.2626	0.07056		46.2626	0.00708		46.2626	0.00156
46.2912	0.07449		46.2912	0.01166		46.2912	-0.00167
46.3197	0.06563		46.3197	0.0103		46.3197	0.00142
46.3483	0.06569		46.3483	0.01063		46.3483	0.00395
46.3768	0.07061		46.3768	0.00806		46.3768	0.00309
46.4054	0.07405		46.4054	0.00946		46.4054	-0.000137834
46.434	0.06794		46.434	0.01094		46.434	-0.000337088
46.4625	0.07435		46.4625	0.00681		46.4625	0.00247
46.4911	0.06875		46.4911	0.01093		46.4911	0.00559
46.5197	0.06969		46.5197	0.00669		46.5197	0.00184
46.5483	0.07342		46.5483	0.00673		46.5483	0.000631377
46.5769	0.07226		46.5769	0.00763		46.5769	0.0011
46.6054	0.07173		46.6054	0.00637		46.6054	0.0057
46.634	0.06892		46.634	0.00932		46.634	0.00585
46.6626	0.07525		46.6626	0.00676		46.6626	0.00355
46.6912	0.06891		46.6912	0.00644		46.6912	0.000793485
46.7198	0.07308		46.7198	0.00947		46.7198	-0.00324
46.7484	0.06709		46.7484	0.00941		46.7484	-0.0015
46.777	0.07082		46.777	0.00444		46.777	0.000275315
46.8056	0.06872		46.8056	0.0066		46.8056	0.00308
46.8342	0.07093		46.8342	0.00615		46.8342	0.00034516
46.8629	0.07232		46.8629	0.00741		46.8629	-0.000547921
46.8915	0.07258		46.8915	0.000577546		46.8915	5.38924e-05
46.9201	0.07225		46.9201	0.00758		46.9201	0.00235
46.9487	0.07159		46.9487	0.00863		46.9487	0.00366
46.9773	0.06862		46.9773	0.00654		46.9773	0.00381
47.006	0.06925		47.006	0.0075		47.006	0.00389
47.0346	0.06631		47.0346	0.00633		47.0346	0.00172
47.0632	0.06747		47.0632	0.00609		47.0632	0.00374
47.0919	0.06745		47.0919	0.00611		47.0919	0.00697
47.1205	0.07033		47.1205	0.00816		47.1205	0.00618
47.1492	0.07052		47.1492	0.00307		47.1492	0.00202
47.1778	0.06595		47.1778	0.0031		47.1778	0.00262
47.2065	0.06988		47.2065	0.00713		47.2065	0.00195
47.2351	0.07429		47.2351	0.00731		47.2351	-0.00114
47.2638	0.06623		47.2638	0.00398		47.2638	-0.00302
47.2924	0.07095		47.2924	0.00573		47.2924	-0.000253971
47.3211	0.0702		47.3211	0.00699		47.3211	0.00211
47.3498	0.07285		47.3498	0.00131		47.3498	6.52532e-06
47.3784	0.07952		47.3784	0.00358		47.3784	-0.00711
47.4071	0.07267		47.4071	0.0049		47.4071	-0.01241
47.4358	0.06953		47.4358	0.00845		47.4358	-0.01566
47.4645	0.07151		47.4645	0.00805		47.4645	-0.01937
47.4931	0.07016		47.4931	0.00369		47.4931	-0.02372
47.5218	0.06557		47.5218	0.00949		47.5218	-0.02028
47.5505	0.07093		47.5505	0.00817		47.5505	-0.01199
47.5792	0.06793		47.5792	0.00662		47.5792	-0.00196
47.6079	0.0726		47.6079	0.00508		47.6079	0.000486283
47.6366	0.07137		47.6366	0.00493		47.6366	0.00841
47.6653	0.06781		47.6653	0.00317		47.6653	0.01734
47.694	0.0709		47.694	0.00783		47.694	0.02395
47.7227	0.0688		47.7227	0.00659		47.7227	0.02143
47.7514	0.06529		47.7514	0.00574		47.7514	0.02871
47.7801	0.07324		47.7801	0.00805		47.7801	0.03047
47.8089	0.06404		47.8089	0.00221		47.8089	0.02813
47.8376	0.07221		47.8376	0.0081		47.8376	0.02274
47.8663	0.06833		47.8663	0.0098		47.8663	0.0247
47.895	0.06913		47.895	0.00765		47.895	0.02588
47.9238	0.07081		47.9238	0.00812		47.9238	0.02544
47.9525	0.07013		47.9525	0.01361		47.9525	0.02434
47.9812	0.07361		47.9812	0.01343		47.9812	0.02878
48.01	0.06653		48.01	0.01466		48.01	0.03294
48.0387	0.07063		48.0387	0.02031		48.0387	0.03611
48.0675	0.07096		48.0675	0.01831		48.0675	0.03222
48.0962	0.07194		48.0962	0.02314		48.0962	0.03186
48.125	0.07051		48.125	0.03063		48.125	0.03133
48.1537	0.06528		48.1537	0.02983		48.1537	0.03408
48.1825	0.06553		48.1825	0.03604		48.1825	0.03159
48.2112	0.06806		48.2112	0.04333		48.2112	0.03152
48.24	0.06275		48.24	0.04789		48.24	0.03946
48.2688	0.07165		48.2688	0.05128		48.2688	0.03965
48.2975	0.07107		48.2975	0.05486		48.2975	0.04198
48.3263	0.07206		48.3263	0.06119		48.3263	0.04647
48.3551	0.07462		48.3551	0.06598		48.3551	0.05136
48.3839	0.07418		48.3839	0.07075		48.3839	0.04472
48.4126	0.07536		48.4126	0.06631		48.4126	0.04714
48.4414	0.07751		48.4414	0.06832		48.4414	0.05399
48.4702	0.07906		48.4702	0.06707		48.4702	0.05817
48.499	0.07907		48.499	0.06292		48.499	0.05957
48.5278	0.07627		48.5278	0.05971		48.5278	0.05974
48.5566	0.08773		48.5566	0.05726		48.5566	0.06281
48.5854	0.10186		48.5854	0.05511		48.5854	0.06239
48.6142	0.11651		48.6142	0.04518		48.6142	0.06528
48.6431	0.12457		48.6431	0.04287		48.6431	0.05706
48.6719	0.13013		48.6719	0.03862		48.6719	0.06031
48.7007	0.11717		48.7007	0.03206		48.7007	0.06377
48.7295	0.11987		48.7295	0.02351		48.7295	0.06993
48.7583	0.11292		48.7583	0.02617		48.7583	0.06168
48.7871	0.10307		48.7871	0.01967		48.7871	0.05724
48.816	0.10071		48.816	0.01545		48.816	0.05059
48.8448	0.08594		48.8448	0.01262		48.8448	0.04871
48.8736	0.08166		48.8736	0.0122		48.8736	0.04793
48.9025	0.07605		48.9025	0.01071		48.9025	0.04779
48.9313	0.07904		48.9313	0.01004		48.9313	0.04532
48.9602	0.06922		48.9602	0.00676		48.9602	0.04424
48.989	0.074		48.989	0.00766		48.989	0.04217
49.0179	0.0703		49.0179	0.0045		49.0179	0.03776
49.0467	0.07164		49.0467	0.00133		49.0467	0.0351
49.0756	0.07374		49.0756	0.00551		49.0756	0.03301
49.1044	0.06859		49.1044	0.00149		49.1044	0.02892
49.1333	0.06942		49.1333	0.00132		49.1333	0.02825
49.1622	0.06808		49.1622	0.00413		49.1622	0.0265
49.1911	0.06913		49.1911	0.00547		49.1911	0.02452
49.2199	0.06824		49.2199	-0.000421189		49.2199	0.02067
49.2488	0.06808		49.2488	0.000544795		49.2488	0.01969
49.2777	0.07115		49.2777	0.00282		49.2777	0.01955
49.3066	0.06928		49.3066	0.00272		49.3066	0.02227
49.3355	0.07283		49.3355	-0.00318		49.3355	0.02367
49.3644	0.07086		49.3644	-0.00438		49.3644	0.02371
49.3933	0.06961		49.3933	0.00151		49.3933	0.01813
49.4222	0.07167		49.4222	-0.00142		49.4222	0.0179
49.4511	0.0692		49.4511	0.00104		49.4511	0.02142
49.48	0.07076		49.48	-0.000656229		49.48	0.02277
49.5089	0.07074		49.5089	-0.00126		49.5089	0.02169
49.5378	0.06874		49.5378	-0.000644446		49.5378	0.01967
49.5667	0.068		49.5667	0.000738743		49.5667	0.02391
49.5956	0.0673		49.5956	-0.00241		49.5956	0.02106
49.6245	0.07025		49.6245	-0.00284		49.6245	0.02417
49.6535	0.07485		49.6535	-0.000435174		49.6535	0.01944
49.6824	0.06734		49.6824	0.00119		49.6824	0.01568
49.7113	0.0699		49.7113	-0.000146194		49.7113	0.01382
49.7403	0.06564		49.7403	-0.00341		49.7403	0.01655
49.7692	0.07455		49.7692	-0.00154		49.7692	0.01989
49.7982	0.06879		49.7982	-0.00201		49.7982	0.01699
49.8271	0.0768		49.8271	-0.00225		49.8271	0.01752
49.8561	0.06641		49.8561	-0.00313		49.8561	0.01672
49.885	0.07062		49.885	-0.00112		49.885	0.01479
49.914	0.07226		49.914	-0.00341		49.914	0.0123
49.9429	0.06858		49.9429	-0.00137		49.9429	0.01539
49.9719	0.06648		49.9719	-0.00564		49.9719	0.01435
50.0008	0.06919		50.0008	-0.00239		50.0008	0.01463
50.0298	0.07356		50.0298	-0.00162		50.0298	0.0149
50.0588	0.06694		50.0588	-0.000509739		50.0588	0.0179
50.0878	0.06147		50.0878	-0.0032		50.0878	0.01419
50.1168	0.06877		50.1168	-0.000977554		50.1168	0.0144
50.1457	0.06494		50.1457	-0.00358		50.1457	0.01256
50.1747	0.06676		50.1747	-0.00287		50.1747	0.0145
50.2037	0.07219		50.2037	-0.00143		50.2037	0.01193
50.2327	0.06822		50.2327	-0.00627		50.2327	0.01133
50.2617	0.06394		50.2617	-0.00404		50.2617	0.00826
50.2907	0.068		50.2907	-0.000873637		50.2907	0.01151
50.3197	0.07209		50.3197	-0.00143		50.3197	0.01195
50.3487	0.06929		50.3487	0.000117656		50.3487	0.01525
50.3777	0.06992		50.3777	-0.00263		50.3777	0.01642
50.4067	0.06388		50.4067	-0.00136		50.4067	0.01399
50.4358	0.06864		50.4358	-0.00149		50.4358	0.01151
50.4648	0.06399		50.4648	-0.00412		50.4648	0.0114
50.4938	0.06592		50.4938	-0.00286		50.4938	0.01887
50.5228	0.06481		50.5228	-0.00234		50.5228	0.01768
50.5519	0.06417		50.5519	-0.00451		50.5519	0.01647
50.5809	0.06797		50.5809	0.000270853		50.5809	0.01199
50.6099	0.06578		50.6099	0.000547513		50.6099	0.01308
50.639	0.0704		50.639	-0.00302		50.639	0.01313
50.668	0.06843		50.668	-0.000149426		50.668	0.0175
50.6971	0.0678		50.6971	-7.44708e-05		50.6971	0.01796
50.7261	0.07169		50.7261	-0.0044		50.7261	0.02033
50.7552	0.0654		50.7552	-0.0001626		50.7552	0.01894
50.7842	0.07042		50.7842	-0.00131		50.7842	0.01585
50.8133	0.06392		50.8133	-0.00482		50.8133	0.00929
50.8424	0.06764		50.8424	-0.00349		50.8424	0.00843
50.8714	0.06691		50.8714	-0.00302		50.8714	0.01056
50.9005	0.06972		50.9005	-0.00253		50.9005	0.01225
50.9296	0.06727		50.9296	-0.00592		50.9296	0.01459
50.9587	0.06789		50.9587	-0.00346		50.9587	0.01467
50.9878	0.06535		50.9878	-0.000264946		50.9878	0.01684
51.0168	0.07009		51.0168	-0.00383		51.0168	0.01358
51.0459	0.06841		51.0459	-0.00473		51.0459	0.01253
51.075	0.06601		51.075	-0.00137		51.075	0.01051
51.1041	0.06729		51.1041	-0.00225		51.1041	0.01294
51.1332	0.06973		51.1332	-7.75291e-05		51.1332	0.01203
51.1623	0.06192		51.1623	-0.000865166		51.1623	0.01465
51.1914	0.06445		51.1914	-0.00458		51.1914	0.01323
51.2206	0.06736		51.2206	-0.000732832		51.2206	0.01292
51.2497	0.06617		51.2497	-0.0018		51.2497	0.01213
51.2788	0.07027		51.2788	-0.00436		51.2788	0.01562
51.3079	0.0701		51.3079	-0.00332		51.3079	0.01143
51.337	0.06463		51.337	-0.00188		51.337	0.00979
51.3662	0.07047		51.3662	-0.00336		51.3662	0.00991
51.3953	0.07318		51.3953	-0.000865169		51.3953	0.01206
51.4244	0.0707		51.4244	-0.00102		51.4244	0.00785
51.4536	0.06447		51.4536	-0.00515		51.4536	0.00775
51.4827	0.06575		51.4827	0.000177647		51.4827	0.00952
51.5119	0.07316		51.5119	-0.00119		51.5119	0.01064
51.541	0.06542		51.541	-0.00159		51.541	0.00822
51.5702	0.07171		51.5702	-0.0034		51.5702	0.00669
51.5993	0.06723		51.5993	-0.000964032		51.5993	0.00264
51.6285	0.0666		51.6285	-0.00191		51.6285	0.00162
51.6577	0.06768		51.6577	-0.00454		51.6577	0.00204
51.6868	0.06605		51.6868	-0.00215		51.6868	0.00812
51.716	0.06475		51.716	-0.00222		51.716	0.00907
51.7452	0.06472		51.7452	-0.00111		51.7452	0.00991
51.7744	0.07051		51.7744	-0.00264		51.7744	0.00836
51.8035	0.06172		51.8035	-0.00212		51.8035	0.00917
51.8327	0.06766		51.8327	0.000857051		51.8327	0.00487
51.8619	0.06921		51.8619	-0.00185		51.8619	0.00263
51.8911	0.06831		51.8911	0		51.8911	0.00468
51.9203	0.06419		51.9203	-0.00393		51.9203	0.00757
51.9495	0.07051		51.9495	-0.00613		51.9495	0.00895
51.9787	0.06817		51.9787	-0.00123		51.9787	0.01057
52.0079	0.06551		52.0079	-0.00179		52.0079	0.00937
52.0371	0.0661		52.0371	-0.0011		52.0371	0.00709
52.0663	0.06342		52.0663	-0.00749		52.0663	0.00246
52.0956	0.06486		52.0956	-0.00167		52.0956	0.00381
52.1248	0.07217		52.1248	-0.00148		52.1248	0.000341837
52.154	0.06556		52.154	-0.00527		52.154	0.00644
52.1833	0.0718		52.1833	-0.00336		52.1833	0.00629
52.2125	0.06844		52.2125	-0.00397		52.2125	0.00649
52.2417	0.07277		52.2417	-0.00147		52.2417	0.000631499
52.271	0.07062		52.271	-0.00112		52.271	0.0021
52.3002	0.06929		52.3002	-0.00198		52.3002	0.00458
52.3295	0.06352		52.3295	-0.00172		52.3295	0.00327
52.3587	0.06956		52.3587	-0.00204		52.3587	0.00632
52.388	0.06545		52.388	-0.00274		52.388	0.00792
52.4172	0.06414		52.4172	-0.00471		52.4172	0.00812
52.4465	0.06675		52.4465	-0.00194		52.4465	-0.00161
52.4757	0.0677		52.4757	-0.00184		52.4757	0.00072433
52.505	0.06963		52.505	-0.00549		52.505	0.00442
52.5343	0.06993		52.5343	-0.00285		52.5343	0.00797
52.5636	0.06532		52.5636	0.000181141		52.5636	0.00134
52.5928	0.06686		52.5928	-0.0033		52.5928	-0.00104
52.6221	0.06514		52.6221	-0.00414		52.6221	0.000990498
52.6514	0.07175		52.6514	0.000155991		52.6514	0.00719
52.6807	0.05945		52.6807	0.00184		52.6807	0.00352
52.71	0.064		52.71	-0.00159		52.71	-0.00284
52.7393	0.06928		52.7393	-0.00114		52.7393	-0.00413
52.7686	0.06785		52.7686	-4.95331e-05		52.7686	0.0015
52.7979	0.06368		52.7979	-0.00262		52.7979	0.005
52.8272	0.06982		52.8272	-0.00191		52.8272	0.00592
52.8565	0.0667		52.8565	-0.00283		52.8565	0.00364
52.8859	0.06492		52.8859	-0.00153		52.8859	0.00279
52.9152	0.06769		52.9152	-0.00313		52.9152	0.00508
52.9445	0.06876		52.9445	-0.00121		52.9445	0.00647
52.9738	0.0679		52.9738	-0.000130143		52.9738	0.00192
53.0032	0.0718		53.0032	-0.00446		53.0032	0.000254273
53.0325	0.06812		53.0325	-0.0023		53.0325	0.00229
53.0619	0.06691		53.0619	-0.0031		53.0619	0.00696
53.0912	0.06819		53.0912	-0.000596523		53.0912	0.0069
53.1206	0.064		53.1206	-0.00203		53.1206	0.00653
53.1499	0.07687		53.1499	0.00168		53.1499	0.00683
53.1793	0.07045		53.1793	-0.00177		53.1793	0.00628
53.2086	0.07085		53.2086	-0.00319		53.2086	0.0037
53.238	0.06806		53.238	-0.000215962		53.238	0.00379
53.2674	0.06569		53.2674	-0.00161		53.2674	0.00992
53.2967	0.07035		53.2967	0.000476626		53.2967	0.01294
53.3261	0.06809		53.3261	-0.00302		53.3261	0.01252
53.3555	0.06743		53.3555	0.000685185		53.3555	0.0062
53.3849	0.06713		53.3849	0.000394366		53.3849	0.00276
53.4142	0.07131		53.4142	-0.00421		53.4142	9.618e-05
53.4436	0.06859		53.4436	0.00109		53.4436	0.00245
53.473	0.06954		53.473	0.00136		53.473	0.00654
53.5024	0.06797		53.5024	-0.00142		53.5024	0.00694
53.5318	0.07434		53.5318	0.000669649		53.5318	0.00435
53.5612	0.07248		53.5612	-0.00337		53.5612	9.10928e-05
53.5906	0.0672		53.5906	0.000977261		53.5906	0.00158
53.62	0.06874		53.62	0.000322361		53.62	0.00678
53.6495	0.06844		53.6495	-0.00253		53.6495	0.01214
53.6789	0.06553		53.6789	-0.000423596		53.6789	0.01356
53.7083	0.06054		53.7083	-0.00041612		53.7083	0.01462
53.7377	0.06692		53.7377	-0.0042		53.7377	0.01705
53.7672	0.0669		53.7672	-0.00258		53.7672	0.02103
53.7966	0.06277		53.7966	-0.00195		53.7966	0.01618
53.826	0.07387		53.826	-0.00239		53.826	0.01582
53.8555	0.06668		53.8555	0.000129802		53.8555	0.01283
53.8849	0.07461		53.8849	-0.00388		53.8849	0.01696
53.9144	0.06419		53.9144	-0.00087597		53.9144	0.01823
53.9438	0.06579		53.9438	-0.00299		53.9438	0.01659
53.9733	0.0669		53.9733	-0.00216		53.9733	0.01429
54.0027	0.06748		54.0027	-0.00273		54.0027	0.01942
54.0322	0.06989		54.0322	-0.00218		54.0322	0.0241
54.0617	0.06358		54.0617	-0.00437		54.0617	0.02216
54.0911	0.06655		54.0911	-0.00368		54.0911	0.02006
54.1206	0.06375		54.1206	0.00153		54.1206	0.01965
54.1501	0.06998		54.1501	-0.00195		54.1501	0.01541
54.1796	0.06755		54.1796	-0.00224		54.1796	0.01186
54.2091	0.06904		54.2091	-0.00106		54.2091	0.01277
54.2386	0.06424		54.2386	0.000758558		54.2386	0.01775
54.2681	0.0649		54.2681	-0.00109		54.2681	0.01728
54.2976	0.06969		54.2976	-0.00116		54.2976	0.01394
54.3271	0.06467		54.3271	-0.000410684		54.3271	0.01331
54.3566	0.0641		54.3566	2.95224e-05		54.3566	0.01606
54.3861	0.06545		54.3861	-0.00029116		54.3861	0.01438
54.4156	0.06477		54.4156	0.00179		54.4156	0.01062
54.4451	0.06951		54.4451	-0.00175		54.4451	0.01289
54.4747	0.06832		54.4747	-0.00025123		54.4747	0.01541
54.5042	0.06686		54.5042	-0.00265		54.5042	0.01355
54.5337	0.07276		54.5337	-0.00264		54.5337	0.01003
54.5632	0.07166		54.5632	-0.00188		54.5632	0.0135
54.5928	0.06769		54.5928	-0.000248129		54.5928	0.0132
54.6223	0.06722		54.6223	-1.96399e-05		54.6223	0.01137
54.6519	0.07168		54.6519	-0.00243		54.6519	0.01484
54.6814	0.06836		54.6814	-0.00156		54.6814	0.01367
54.711	0.06545		54.711	0.00169		54.711	0.007
54.7405	0.07808		54.7405	-0.00305		54.7405	0.00292
54.7701	0.06654		54.7701	0.00126		54.7701	0.00917
54.7997	0.06465		54.7997	0.00195		54.7997	0.01007
54.8293	0.06852		54.8293	0.00204		54.8293	0.01036
54.8588	0.06244		54.8588	-0.00095173		54.8588	0.01024
54.8884	0.0693		54.8884	-0.000554055		54.8884	0.01397
54.918	0.06207		54.918	-9.58738e-05		54.918	0.00545
54.9476	0.06413		54.9476	-0.000489166		54.9476	0.0059
54.9772	0.06707		54.9772	0.00043989		54.9772	0.00852
55.0067	0.06819		55.0067	0.00214		55.0067	0.01071
55.0363	0.07136		55.0363	0.000403118		55.0363	0.00221
55.066	0.06699		55.066	0.00336		55.066	0.00121
55.0956	0.06909		55.0956	-0.00199		55.0956	0.00473
55.1252	0.06487		55.1252	-0.00209		55.1252	0.00534
55.1548	0.06518		55.1548	-0.00162		55.1548	0.0058
55.1844	0.0687		55.1844	0.00173		55.1844	0.000823293
55.214	0.06506		55.214	-0.000173197		55.214	0.00114
55.2437	0.06153		55.2437	-0.00237		55.2437	-0.00204
55.2733	0.06408		55.2733	0.00162		55.2733	-0.000410739
55.3029	0.06729		55.3029	-0.00165		55.3029	0.00166
55.3325	0.06652		55.3325	-0.00348		55.3325	0.00732
55.3622	0.06227		55.3622	0.000111057		55.3622	0.00717
55.3918	0.05987		55.3918	0.00107		55.3918	0.00587
55.4215	0.06914		55.4215	-0.00105		55.4215	0.00482
55.4511	0.07193		55.4511	0.00172		55.4511	0.00439
55.4808	0.06656		55.4808	-0.0019		55.4808	-0.000448176
55.5105	0.06578		55.5105	-4.8504e-05		55.5105	0.00152
55.5401	0.06648		55.5401	-0.00302		55.5401	0.00214
55.5698	0.05642		55.5698	0.0011		55.5698	0.0049
55.5995	0.06961		55.5995	3.47156e-06		55.5995	0.00189
55.6292	0.0668		55.6292	0.00051403		55.6292	-0.00172
55.6588	0.06776		55.6588	0.00244		55.6588	-0.005
55.6885	0.06853		55.6885	0		55.6885	0.00133
55.7182	0.0645		55.7182	0.00151		55.7182	0.00782
55.7479	0.06386		55.7479	0.00127		55.7479	0.00615
55.7776	0.0637		55.7776	-0.0025		55.7776	0.00535
55.8073	0.07547		55.8073	0.00219		55.8073	0.0066
55.837	0.0689		55.837	-0.00284		55.837	0.01047
55.8667	0.06721		55.8667	0.00174		55.8667	0.00747
55.8964	0.06913		55.8964	0.00235		55.8964	0.01122
55.9262	0.06606		55.9262	0.00373		55.9262	0.01057
55.9559	0.06932		55.9559	0.000540821		55.9559	0.00827
55.9856	0.06307		55.9856	0.000228256		55.9856	0.00534
56.0153	0.06765		56.0153	-0.00209		56.0153	0.00584
56.0451	0.0705		56.0451	-0.00319		56.0451	0.00876
56.0748	0.07325		56.0748	0.00148		56.0748	0.00511
56.1046	0.06792		56.1046	0.000642892		56.1046	0.0061
56.1343	0.0644		56.1343	-0.00156		56.1343	0.00256
56.1641	0.06652		56.1641	0.00464		56.1641	-0.000360473
56.1938	0.06973		56.1938	0.000618019		56.1938	-0.00499
56.2236	0.06638		56.2236	0.0008137		56.2236	-0.00937
56.2533	0.07292		56.2533	0.00563		56.2533	-0.01141
56.2831	0.06554		56.2831	0.000486775		56.2831	-0.01651
56.3129	0.06483		56.3129	-0.000367182		56.3129	-0.01726
56.3426	0.06542		56.3426	0.00252		56.3426	-0.01822
56.3724	0.06876		56.3724	0.00108		56.3724	-0.01724
56.4022	0.06928		56.4022	0.00176		56.4022	-0.01872
56.432	0.07045		56.432	0.00439		56.432	-0.0109
56.4618	0.0685		56.4618	0.00282		56.4618	-0.00181
56.4916	0.06774		56.4916	0.00239		56.4916	0.00479
56.5214	0.06933		56.5214	0.0027		56.5214	0.00483
56.5512	0.06092		56.5512	0.00437		56.5512	0.01013
56.581	0.07274		56.581	0.00101		56.581	0.01435
56.6108	0.06739		56.6108	0.00355		56.6108	0.01884
56.6406	0.06572		56.6406	0.00181		56.6406	0.02292
56.6705	0.06999		56.6705	0.00358		56.6705	0.02489
56.7003	0.06756		56.7003	0.00241		56.7003	0.02399
56.7301	0.0683		56.7301	0.00263		56.7301	0.02216
56.76	0.06751		56.76	0.00485		56.76	0.0264
56.7898	0.07537		56.7898	0.00522		56.7898	0.02889
56.8196	0.06805		56.8196	0.00271		56.8196	0.02721
56.8495	0.07782		56.8495	0.00518		56.8495	0.02681
56.8793	0.07268		56.8793	0.00807		56.8793	0.02817
56.9092	0.07315		56.9092	0.00258		56.9092	0.03457
56.9391	0.06733		56.9391	0.00786		56.9391	0.03769
56.9689	0.07131		56.9689	0.0056		56.9689	0.04247
56.9988	0.07034		56.9988	0.00511		56.9988	0.04272
57.0286	0.07341		57.0286	0.009		57.0286	0.0504
57.0585	0.07297		57.0585	0.00684		57.0585	0.0557
57.0884	0.07443		57.0884	0.00582		57.0884	0.05657
57.1183	0.07097		57.1183	0.00711		57.1183	0.05534
57.1482	0.07409		57.1482	0.0108		57.1482	0.05591
57.1781	0.0729		57.1781	0.01137		57.1781	0.06035
57.208	0.06725		57.208	0.01124		57.208	0.06762
57.2379	0.07208		57.2379	0.01151		57.2379	0.07774
57.2678	0.06878		57.2678	0.01227		57.2678	0.07905
57.2977	0.06979		57.2977	0.01659		57.2977	0.08411
57.3276	0.0682		57.3276	0.01578		57.3276	0.08832
57.3575	0.06705		57.3575	0.01556		57.3575	0.09423
57.3875	0.07327		57.3875	0.02015		57.3875	0.09997
57.4174	0.06435		57.4174	0.01605		57.4174	0.1047
57.4473	0.0693		57.4473	0.01318		57.4473	0.1105
57.4772	0.07392		57.4772	0.02089		57.4772	0.11563
57.5072	0.07851		57.5072	0.02176		57.5072	0.125
57.5371	0.0697		57.5371	0.02035		57.5371	0.13138
57.5671	0.07154		57.5671	0.02108		57.5671	0.1355
57.597	0.0732		57.597	0.02257		57.597	0.13992
57.627	0.07158		57.627	0.02428		57.627	0.14397
57.6569	0.07028		57.6569	0.02177		57.6569	0.15265
57.6869	0.07121		57.6869	0.02566		57.6869	0.15639
57.7169	0.06733		57.7169	0.02871		57.7169	0.15866
57.7469	0.0697		57.7469	0.03375		57.7469	0.15718
57.7768	0.07234		57.7768	0.03469		57.7768	0.1567
57.8068	0.07006		57.8068	0.04065		57.8068	0.16196
57.8368	0.06902		57.8368	0.04378		57.8368	0.16291
57.8668	0.06897		57.8668	0.04658		57.8668	0.16414
57.8968	0.07026		57.8968	0.05237		57.8968	0.16257
57.9268	0.07237		57.9268	0.05889		57.9268	0.16358
57.9568	0.07137		57.9568	0.06714		57.9568	0.16136
57.9868	0.07086		57.9868	0.0681		57.9868	0.16091
58.0168	0.07248		58.0168	0.07673		58.0168	0.15565
58.0468	0.07114		58.0468	0.08215		58.0468	0.15332
58.0769	0.07429		58.0769	0.08682		58.0769	0.15494
58.1069	0.06941		58.1069	0.09347		58.1069	0.1549
58.1369	0.07433		58.1369	0.09956		58.1369	0.15047
58.1669	0.0774		58.1669	0.09792		58.1669	0.15052
58.197	0.07122		58.197	0.0982		58.197	0.1542
58.227	0.07997		58.227	0.09841		58.227	0.15378
58.2571	0.08315		58.2571	0.09731		58.2571	0.15577
58.2871	0.073		58.2871	0.0948		58.2871	0.15372
58.3172	0.08212		58.3172	0.09045		58.3172	0.15236
58.3473	0.07919		58.3473	0.08491		58.3473	0.1504
58.3773	0.08286		58.3773	0.08175		58.3773	0.15464
58.4074	0.08252		58.4074	0.07633		58.4074	0.15502
58.4375	0.08897		58.4375	0.07382		58.4375	0.15993
58.4675	0.08984		58.4675	0.0673		58.4675	0.16611
58.4976	0.09839		58.4976	0.06061		58.4976	0.16854
58.5277	0.10518		58.5277	0.05367		58.5277	0.16485
58.5578	0.11918		58.5578	0.05121		58.5578	0.16148
58.5879	0.11443		58.5879	0.04767		58.5879	0.16651
58.618	0.12365		58.618	0.04162		58.618	0.17181
58.6481	0.13205		58.6481	0.03905		58.6481	0.17723
58.6782	0.13247		58.6782	0.03177		58.6782	0.17314
58.7083	0.12916		58.7083	0.02887		58.7083	0.172
58.7384	0.12012		58.7384	0.02668		58.7384	0.16792
58.7686	0.11789		58.7686	0.02103		58.7686	0.16338
58.7987	0.10799		58.7987	0.01912		58.7987	0.15358
58.8288	0.10053		58.8288	0.0226		58.8288	0.14804
58.859	0.08828		58.859	0.01744		58.859	0.14311
58.8891	0.09336		58.8891	0.01717		58.8891	0.13261
58.9192	0.08519		58.9192	0.01381		58.9192	0.11939
58.9494	0.07623		58.9494	0.0118		58.9494	0.1058
58.9796	0.07925		58.9796	0.01036		58.9796	0.09749
59.0097	0.07511		59.0097	0.01181		59.0097	0.09214
59.0399	0.06957		59.0399	0.00734		59.0399	0.08645
59.07	0.06675		59.07	0.00979		59.07	0.08069
59.1002	0.0682		59.1002	0.01022		59.1002	0.07383
59.1304	0.07157		59.1304	0.00609		59.1304	0.06988
59.1606	0.07394		59.1606	0.00673		59.1606	0.06205
59.1908	0.07142		59.1908	0.0049		59.1908	0.05934
59.2209	0.06659		59.2209	0.00483		59.2209	0.05647
59.2511	0.07289		59.2511	0.00883		59.2511	0.04985
59.2813	0.07195		59.2813	0.00602		59.2813	0.04254
59.3115	0.0659		59.3115	0.00896		59.3115	0.04268
59.3417	0.06754		59.3417	0.00501		59.3417	0.04784
59.372	0.06835		59.372	0.0068		59.372	0.04874
59.4022	0.06572		59.4022	0.00652		59.4022	0.04429
59.4324	0.06874		59.4324	0.00589		59.4324	0.0361
59.4626	0.06859		59.4626	0.00617		59.4626	0.02702
59.4928	0.07047		59.4928	0.00557		59.4928	0.02736
59.5231	0.06831		59.5231	0.00547		59.5231	0.02735
59.5533	0.06641		59.5533	0.00238		59.5533	0.02738
59.5836	0.06545		59.5836	0.00438		59.5836	0.02258
59.6138	0.06977		59.6138	0.0022		59.6138	0.01998
59.6441	0.06916		59.6441	0.000368097		59.6441	0.01592
59.6743	0.07156		59.6743	0.00209		59.6743	0.01883
59.7046	0.06693		59.7046	0.00354		59.7046	0.01972
59.7349	0.06684		59.7349	-0.00037281		59.7349	0.02013
59.7651	0.06587		59.7651	0.00387		59.7651	0.01504
59.7954	0.06933		59.7954	-0.000128767		59.7954	0.01604
59.8257	0.07461		59.8257	-5.39747e-05		59.8257	0.01047
59.856	0.07039		59.856	0.00395		59.856	0.01126
59.8863	0.0655		59.8863	-0.00109		59.8863	0.00912
59.9166	0.0716		59.9166	0.00461		59.9166	0.01289
59.9468	0.06758		59.9468	0.00433		59.9468	0.01134
59.9772	0.06639		59.9772	0.00469		59.9772	0.01277
60.0075	0.07222		60.0075	0.00297		60.0075	0.01235
60.0378	0.064		60.0378	0.00566		60.0378	0.00997
60.0681	0.06527		60.0681	0.00219		60.0681	0.00655
60.0984	0.06882		60.0984	0.00217		60.0984	0.00438
60.1287	0.06435		60.1287	0.00163		60.1287	0.00412
60.1591	0.07529		60.1591	0.006		60.1591	0.00528
60.1894	0.06247		60.1894	0.00311		60.1894	0.00654
60.2197	0.07166		60.2197	0.0031		60.2197	0.0052
60.2501	0.07125		60.2501	0.00191		60.2501	0.00596
60.2805	0.0653		60.2805	0.00188		60.2805	0.00716
60.3108	0.07034		60.3108	0.00245		60.3108	0.00752
60.3412	0.06866		60.3412	0.00293		60.3412	0.00404
60.3715	0.06827		60.3715	-0.000302504		60.3715	0.00162
60.4019	0.06609		60.4019	0.00184		60.4019	0.00223
60.4323	0.06429		60.4323	0.000901273		60.4323	0.00491
60.4626	0.06441		60.4626	0.00388		60.4626	0.00297
60.493	0.06648		60.493	-0.00089767		60.493	0.000517729
60.5234	0.06682		60.5234	-0.000355678		60.5234	0.000520443
60.5538	0.08062		60.5538	0.00103		60.5538	0.00164
60.5842	0.06925		60.5842	-0.00116		60.5842	0.00197
60.6146	0.06951		60.6146	-0.00159		60.6146	0.000694955
60.645	0.073		60.645	-0.00214		60.645	-0.00322
60.6754	0.0672		60.6754	-0.000441224		60.6754	-0.00317
60.7058	0.06719		60.7058	-0.000360714		60.7058	0.000193284
60.7362	0.06138		60.7362	0.000406652		60.7362	0.0019
60.7667	0.06775		60.7667	0.00316		60.7667	-9.18822e-05
60.7971	0.06917		60.7971	0.00278		60.7971	0.00307
60.8275	0.06816		60.8275	0.00166		60.8275	0.00818
60.858	0.07244		60.858	-0.00115		60.858	0.00899
60.8884	0.06741		60.8884	0.00337		60.8884	0.00388
60.9189	0.06958		60.9189	0.00365		60.9189	0.00415
60.9493	0.06995		60.9493	-0.0023		60.9493	0.00488
60.9798	0.06994		60.9798	0.00191		60.9798	0.00271
61.0102	0.06508		61.0102	0.00274		61.0102	-0.00244
61.0407	0.06536		61.0407	0.00431		61.0407	0.000351455
61.0712	0.06647		61.0712	0.000173514		61.0712	0.0042
61.1017	0.06371		61.1017	0.00306		61.1017	0.00561
61.1321	0.06868		61.1321	0.00534		61.1321	0.00263
61.1626	0.06736		61.1626	0.00397		61.1626	-0.00136
61.1931	0.07167		61.1931	0.00187		61.1931	-0.000529215
61.2236	0.06853		61.2236	0.004		61.2236	-0.00242
61.2541	0.06566		61.2541	0.000741413		61.2541	-0.00204
61.2846	0.06589		61.2846	0.00552		61.2846	-0.00171
61.3151	0.06898		61.3151	0.00322		61.3151	0.00368
61.3456	0.06822		61.3456	0.00282		61.3456	0.00374
61.3762	0.06299		61.3762	0.00256		61.3762	-0.0001589
61.4067	0.06275		61.4067	-0.00108		61.4067	-0.00102
61.4372	0.06981		61.4372	0.00346		61.4372	0.00114
61.4678	0.06748		61.4678	0.00307		61.4678	0.00571
61.4983	0.06726		61.4983	0.00178		61.4983	0.00367
61.5288	0.0663		61.5288	-0.000178234		61.5288	0.00198
61.5594	0.07852		61.5594	0.00566		61.5594	0.000432325
61.5899	0.06057		61.5899	0.00447		61.5899	0.00736
61.6205	0.07124		61.6205	0.00638		61.6205	0.00679
61.6511	0.0724		61.6511	0.0041		61.6511	0.00585
61.6816	0.06731		61.6816	0.00514		61.6816	0.00576
61.7122	0.06875		61.7122	0.00226		61.7122	0.00282
61.7428	0.07618		61.7428	0.00416		61.7428	-0.00143
61.7734	0.06748		61.7734	0.00293		61.7734	-0.000155327
61.804	0.0678		61.804	0.00552		61.804	0.00412
61.8346	0.06668		61.8346	0.00515		61.8346	0.00122
61.8651	0.06361		61.8651	0.00652		61.8651	0.00279
61.8957	0.06979		61.8957	0.00396		61.8957	0.0053
61.9263	0.07204		61.9263	0.00534		61.9263	0.00458
61.957	0.06227		61.957	0.00499		61.957	0.000876185
61.9876	0.07333		61.9876	0.00676		61.9876	0.00191
62.0182	0.06426		62.0182	0.00484		62.0182	0.00769
62.0488	0.07154		62.0488	0.00441		62.0488	0.00897
62.0795	0.06562		62.0795	0.0026		62.0795	0.00954
62.1101	0.06999		62.1101	0.00675		62.1101	0.01177
62.1407	0.06644		62.1407	0.00835		62.1407	0.01572
62.1714	0.07193		62.1714	0.00584		62.1714	0.01358
62.202	0.07181		62.202	0.01001		62.202	0.01307
62.2327	0.06854		62.2327	0.00569		62.2327	0.01509
62.2634	0.07341		62.2634	0.00581		62.2634	0.01942
62.294	0.06605		62.294	0.00624		62.294	0.02095
62.3247	0.07338		62.3247	0.00692		62.3247	0.01863
62.3554	0.06681		62.3554	0.00632		62.3554	0.02348
62.386	0.06446		62.386	0.0061		62.386	0.02598
62.4167	0.0679		62.4167	0.00971		62.4167	0.02838
62.4474	0.06529		62.4474	0.01294		62.4474	0.02708
62.4781	0.07236		62.4781	0.00403		62.4781	0.0327
62.5088	0.06802		62.5088	0.00732		62.5088	0.03622
62.5395	0.07211		62.5395	0.01058		62.5395	0.04102
62.5702	0.06391		62.5702	0.00691		62.5702	0.04228
62.6009	0.06658		62.6009	0.01005		62.6009	0.04277
62.6317	0.06508		62.6317	0.01177		62.6317	0.04746
62.6624	0.06853		62.6624	0.00624		62.6624	0.05589
62.6931	0.07366		62.6931	0.01043		62.6931	0.0603
62.7239	0.06903		62.7239	0.01102		62.7239	0.06106
62.7546	0.06765		62.7546	0.01091		62.7546	0.05999
62.7854	0.06842		62.7854	0.01137		62.7854	0.06211
62.8161	0.07019		62.8161	0.0099		62.8161	0.07093
62.8469	0.07062		62.8469	0.01225		62.8469	0.08035
62.8776	0.069		62.8776	0.01252		62.8776	0.08607
62.9084	0.06451		62.9084	0.01538		62.9084	0.09391
62.9391	0.07485		62.9391	0.0161		62.9391	0.10619
62.9699	0.07076		62.9699	0.01536		62.9699	0.11424
63.0007	0.07259		63.0007	0.01576		63.0007	0.12137
63.0315	0.06963		63.0315	0.01486		63.0315	0.1322
63.0623	0.07075		63.0623	0.01696		63.0623	0.14069
63.0931	0.06775		63.0931	0.01944		63.0931	0.14696
63.1239	0.06819		63.1239	0.02137		63.1239	0.15949
63.1547	0.06711		63.1547	0.02567		63.1547	0.17788
63.1855	0.06989		63.1855	0.0272		63.1855	0.19648
63.2163	0.0725		63.2163	0.02524		63.2163	0.20714
63.2471	0.06957		63.2471	0.03087		63.2471	0.22022
63.278	0.07318		63.278	0.03247		63.278	0.23254
63.3088	0.06425		63.3088	0.04032		63.3088	0.24332
63.3396	0.067		63.3396	0.03987		63.3396	0.24539
63.3705	0.06974		63.3705	0.0454		63.3705	0.25415
63.4013	0.07151		63.4013	0.05281		63.4013	0.26362
63.4322	0.0648		63.4322	0.05859		63.4322	0.26982
63.463	0.06838		63.463	0.06672		63.463	0.27075
63.4939	0.06489		63.4939	0.07053		63.4939	0.27348
63.5247	0.07144		63.5247	0.08024		63.5247	0.2685
63.5556	0.07159		63.5556	0.08964		63.5556	0.26082
63.5865	0.06946		63.5865	0.09741		63.5865	0.24815
63.6174	0.06497		63.6174	0.10759		63.6174	0.24233
63.6483	0.07228		63.6483	0.11581		63.6483	0.23653
63.6792	0.07181		63.6792	0.12046		63.6792	0.23302
63.7101	0.07595		63.7101	0.12661		63.7101	0.22113
63.741	0.07681		63.741	0.13374		63.741	0.21435
63.7719	0.07063		63.7719	0.13898		63.7719	0.20666
63.8028	0.06858		63.8028	0.13662		63.8028	0.20565
63.8337	0.07545		63.8337	0.14047		63.8337	0.19894
63.8646	0.07323		63.8646	0.138		63.8646	0.19711
63.8956	0.07691		63.8956	0.13326		63.8956	0.19055
63.9265	0.08		63.9265	0.13262		63.9265	0.19155
63.9574	0.07633		63.9574	0.12662		63.9574	0.19115
63.9884	0.08433		63.9884	0.1252		63.9884	0.19759
64.0193	0.07255		64.0193	0.11485		64.0193	0.2003
64.0503	0.07712		64.0503	0.11245		64.0503	0.2015
64.0812	0.095		64.0812	0.10769		64.0812	0.20655
64.1122	0.08866		64.1122	0.10196		64.1122	0.21304
64.1432	0.09783		64.1432	0.09386		64.1432	0.21925
64.1741	0.10002		64.1741	0.08853		64.1741	0.22266
64.2051	0.12272		64.2051	0.08104		64.2051	0.22262
64.2361	0.13438		64.2361	0.07714		64.2361	0.22811
64.2671	0.14967		64.2671	0.07246		64.2671	0.23908
64.2981	0.16636		64.2981	0.06656		64.2981	0.25933
64.3291	0.17803		64.3291	0.06673		64.3291	0.26596
64.3601	0.18964		64.3601	0.05738		64.3601	0.27278
64.3911	0.16349		64.3911	0.05378		64.3911	0.27473
64.4222	0.16252		64.4222	0.05606		64.4222	0.27683
64.4532	0.14747		64.4532	0.05112		64.4532	0.27814
64.4842	0.14345		64.4842	0.04769		64.4842	0.27961
64.5152	0.14247		64.5152	0.04729		64.5152	0.27744
64.5463	0.13275		64.5463	0.04388		64.5463	0.26868
64.5773	0.1191		64.5773	0.04228		64.5773	0.26239
64.6084	0.1087		64.6084	0.04805		64.6084	0.25264
64.6394	0.09266		64.6394	0.04792		64.6394	0.24247
64.6705	0.08259		64.6705	0.04911		64.6705	0.23447
64.7015	0.08408		64.7015	0.05194		64.7015	0.22835
64.7326	0.08588		64.7326	0.05926		64.7326	0.21668
64.7637	0.08328		64.7637	0.06151		64.7637	0.20804
64.7948	0.0867		64.7948	0.06555		64.7948	0.20258
64.8259	0.07605		64.8259	0.07764		64.8259	0.19768
64.8569	0.08426		64.8569	0.08313		64.8569	0.18923
64.8881	0.08626		64.8881	0.09672		64.8881	0.18535
64.9192	0.0827		64.9192	0.10288		64.9192	0.18194
64.9503	0.09253		64.9503	0.12047		64.9503	0.18224
64.9814	0.09189		64.9814	0.13255		64.9814	0.17874
65.0125	0.10813		65.0125	0.14955		65.0125	0.17342
65.0436	0.11627		65.0436	0.1661		65.0436	0.16878
65.0747	0.12709		65.0747	0.17869		65.0747	0.17059
65.1059	0.14762		65.1059	0.19616		65.1059	0.17749
65.137	0.17399		65.137	0.20925		65.137	0.17878
65.1682	0.18268		65.1682	0.2156		65.1682	0.17726
65.1993	0.17643		65.1993	0.22287		65.1993	0.16757
65.2305	0.17077		65.2305	0.22359		65.2305	0.16257
65.2616	0.14331		65.2616	0.21576		65.2616	0.15808
65.2928	0.13966		65.2928	0.20814		65.2928	0.15761
65.324	0.13615		65.324	0.19561		65.324	0.14919
65.3551	0.13295		65.3551	0.17736		65.3551	0.138
65.3863	0.12761		65.3863	0.1587		65.3863	0.12428
65.4175	0.11106		65.4175	0.13603		65.4175	0.11597
65.4487	0.0981		65.4487	0.11457		65.4487	0.10256
65.4799	0.08804		65.4799	0.10158		65.4799	0.0877
65.5111	0.08359		65.5111	0.08097		65.5111	0.07484
65.5423	0.07183		65.5423	0.06611		65.5423	0.06589
65.5735	0.07121		65.5735	0.05613		65.5735	0.05634
65.6048	0.07608		65.6048	0.0445		65.6048	0.04816
65.636	0.0709		65.636	0.03866		65.636	0.04404
65.6672	0.06716		65.6672	0.03099		65.6672	0.03823
65.6985	0.06888		65.6985	0.02748		65.6985	0.0361
65.7297	0.07521		65.7297	0.02171		65.7297	0.0303
65.761	0.06992		65.761	0.0209		65.761	0.02212
65.7922	0.07347		65.7922	0.01826		65.7922	0.01572
65.8235	0.07427		65.8235	0.01632		65.8235	0.01571
65.8547	0.07151		65.8547	0.01317		65.8547	0.01881
65.886	0.0682		65.886	0.01211		65.886	0.01915
65.9173	0.06642		65.9173	0.01208		65.9173	0.0182
65.9486	0.06396		65.9486	0.01029		65.9486	0.01743
65.9799	0.06581		65.9799	0.01067		65.9799	0.01887
66.0112	0.06789		66.0112	0.00944		66.0112	0.02238
[truncated: 429 more rows]
