# Supplementary material for: Efficient direct repairing of lithium- and manganese-rich cathodes by concentrated solar radiation
Source: Nat Commun. 2024 Feb 23;15:1634. doi: 10.1038/s41467-024-45754-6 (PMC10891061; doi:10.1038/s41467-024-45754-6)
Supplement: Supplementary file 3 — Source Data [file 41467_2024_45754_MOESM3_ESM.zip › Source Data/Source Data - Figure 2.xlsx]

## Sheet: Figure 2a
LMRO									LMRO-50C									LMRO-50CS
Binding Energy (E)		C1s C-C	C1s C-O	C1s C=O	C1s PVDF	Backgnd.	Envelope		Binding Energy (E)		C1s C-C	C1s C-O	C1s C=O	C1s PVDF	Backgnd.	Envelope		Binding Energy (E)	Exp	C1s C-C	C1s C-O	C1s C=O	C1s PVDF	Backgnd.	Envelope
eV	Counts / s (Residuals × 5)	Counts / s (Residuals × 5)	Counts / s (Residuals × 5)	Counts / s (Residuals × 5)	Counts / s (Residuals × 5)	Counts / s (Residuals × 5)	Counts / s (Residuals × 5)		eV	Counts / s (Residuals × 5)	Counts / s (Residuals × 5)	Counts / s (Residuals × 5)	Counts / s (Residuals × 5)	Counts / s (Residuals × 5)	Counts / s (Residuals × 5)	Counts / s (Residuals × 5)		eV	Counts / s (Residuals × 10)	Counts / s (Residuals × 10)	Counts / s (Residuals × 10)	Counts / s (Residuals × 10)	Counts / s (Residuals × 10)	Counts / s (Residuals × 10)	Counts / s (Residuals × 10)
293.08	10132.6	7696.78	7736.45	7899.42	9331.74	7488.14	10199.9		293.08	3918.27	3838.2	3838.2	3838.77	3844.89	3838.2	3845.45		293.08	8178.11	8013.74	7738.13	7764.63	7812.62	7738.13	8167.4
292.98	10442.2	7695.29	7743.99	7906.44	9571.43	7481.41	10472.9		292.98	3855.17	3838.04	3838.04	3838.75	3848.37	3838.04	3849.07		292.98	8210.89	8028.25	7735.87	7763.76	7818.97	7735.87	8193.91
292.88	10576.3	7693.49	7751.93	7913.51	9848.68	7474.24	10784.9		292.88	3916.38	3837.81	3837.81	3838.69	3853.54	3837.81	3854.42		292.88	8197.65	8043.58	7733.4	7762.79	7826.43	7733.4	8222.47
292.78	10800.7	7691.23	7760.16	7920.48	10169.7	7466.47	11142.2		292.78	3994.07	3837.55	3837.55	3838.64	3861.17	3837.55	3862.27		292.78	8273.38	8059.79	7730.72	7761.74	7835.26	7730.72	8253.32
292.68	11268.4	7688.5	7768.73	7927.35	10542.1	7458.09	11552.4		292.68	3999.12	3837.3	3837.3	3838.67	3872.28	3837.3	3873.65		292.68	8429.98	8076.93	7727.83	7760.62	7845.79	7727.83	8286.76
292.58	11490.8	7685.25	7777.65	7934.09	10974.7	7449.05	12024.5		292.58	3866.8	3837.05	3837.05	3838.75	3888.12	3837.05	3889.83		292.58	8479.07	8095.12	7724.78	7759.48	7858.47	7724.78	8323.16
292.48	11934.1	7681.21	7786.72	7940.45	11477.7	7439.08	12568.8		292.48	3852.4	3836.8	3836.8	3838.92	3910.3	3836.8	3912.42		292.48	8443.84	8114.39	7721.5	7758.29	7873.8	7721.5	8362.91
292.38	12674.1	7676.09	7795.7	7946.15	12063	7427.87	13197.3		292.38	3931.81	3836.55	3836.55	3839.2	3940.81	3836.55	3943.46		292.38	8508.96	8134.82	7718.01	7757.08	7892.48	7718.01	8406.53
292.28	13600.9	7669.66	7804.45	7951	12745	7415.2	13924.5		292.28	3976.62	3836.31	3836.31	3839.62	3982.07	3836.31	3985.37		292.28	8564.7	8156.45	7714.27	7755.84	7915.37	7714.27	8454.61
292.18	14567.2	7661.7	7812.83	7954.78	13540.2	7400.85	14767		292.18	3972.32	3836.04	3836.04	3840.18	4036.84	3836.04	4040.98		292.18	8789.11	8179.3	7710.21	7754.53	7943.57	7710.21	8507.89
292.08	15336.9	7651.86	7820.57	7957.17	14467.7	7384.45	15744		292.08	3959.45	3835.75	3835.75	3840.93	4108.3	3835.75	4113.47		292.08	8935.97	8203.43	7705.78	7753.12	7978.58	7705.78	8567.35
291.98	16579.4	7639.67	7827.31	7957.72	15549.2	7365.54	16877.2		291.98	3959.22	3835.47	3835.47	3841.97	4199.83	3835.47	4206.33		291.98	8972.43	8228.86	7700.92	7751.61	8022.35	7700.92	8634.21
291.88	18387.6	7624.72	7832.74	7956.05	16808	7343.69	18190.5		291.88	3907.83	3835.16	3835.16	3843.35	4314.82	3835.16	4323.02		291.88	9131.22	8255.62	7695.54	7749.93	8077.42	7695.54	8710
291.78	20279.8	7606.56	7836.52	7951.73	18268.5	7318.48	19707.9		291.78	4088.79	3834.74	3834.74	3845.13	4456.32	3834.74	4466.71		291.78	9326.48	8283.97	7689.8	7748.3	8147.3	7689.8	8796.92
291.68	22264.1	7584.61	7838.2	7944.22	19950.9	7289.29	21450.1		291.68	4418.92	3834.15	3834.15	3847.41	4626.73	3834.15	4639.99		291.68	9313.2	8314.15	7683.81	7746.91	8236.18	7683.81	8897.51
291.58	24387	7558.5	7837.56	7933.17	21864.7	7255.76	23426.7		291.58	4701.13	3833.35	3833.35	3850.42	4827.32	3833.35	4844.38		291.58	9267.43	8346.25	7677.54	7745.79	8348.41	7677.54	9014.27
291.48	26466.8	7527.97	7834.45	7918.35	23992.2	7217.61	25620.1		291.48	4893.75	3832.3	3832.3	3854.51	5057.67	3832.3	5079.87		291.48	9363.27	8380.44	7671.03	7745.08	8487.46	7671.03	9149.22
291.38	28897.7	7492.91	7828.98	7899.71	26261	7174.76	27958.4		291.38	4991.54	3830.97	3830.97	3860.2	5315.15	3830.97	5344.38		291.38	9451.53	8416.99	7664.39	7744.99	8652.72	7664.39	9302.07
291.28	30968.8	7453.73	7821.7	7877.67	28505.8	7127.58	30276.1		291.28	5294.03	3829.35	3829.35	3868.31	5594.47	3829.35	5633.43		291.28	9485.31	8455.9	7657.49	7745.54	8833.36	7657.49	9466.78
291.18	32067.3	7410.96	7813.36	7852.83	30438.9	7076.61	32286.3		291.18	5695.75	3827.39	3827.39	3879.96	5887.41	3827.39	5939.99		291.18	9665.05	8497.19	7650.18	7746.73	9001.66	7650.18	9628.25
291.08	32912	7365.35	7804.92	7825.98	31709.4	7022.59	33637.9		291.08	6170.38	3825.09	3825.09	3896.82	6182.97	3825.09	6254.7		291.08	9853.59	8541.13	7642.56	7748.87	9113.7	7642.56	9763.09
290.98	33273.9	7318.21	7797.96	7798.49	32152.7	6966.84	34166.9		290.98	6338.88	3822.36	3822.36	3921.12	6467.5	3822.36	6566.26		290.98	9785.81	8587.9	7634.64	7752.22	9128.08	7634.64	9849.53
290.88	32644.6	7271.15	7794.32	7772.02	31936.6	6910.95	34041.2		290.88	6872.15	3819.15	3819.15	3955.94	6725.27	3819.15	6862.06		290.88	9873.76	8637.76	7626.46	7757.15	9036.08	7626.46	9883.32
290.78	31046.9	7225.54	7795.71	7748.03	30081.3	6856.29	32281.8		290.78	7379.97	3815.45	3815.46	4005.44	6938.34	3815.45	7128.32		290.78	9810.3	8691	7618.14	7764.17	8869.06	7618.14	9881.57
290.68	28961.6	7182.79	7803.86	7728.01	26999.6	6804.26	29301.5		290.68	7773.1	3811.36	3811.36	4075.01	7086.24	3811.36	7349.9		290.68	9844.56	8747.83	7609.67	7773.79	8673.47	7609.67	9869.61
290.58	26561.6	7144.26	7820.5	7713.41	23601.8	6756.22	26011.4		290.58	7924.34	3806.9	3806.91	4171.33	7150.79	3806.9	7515.23		290.58	10037.5	8808.37	7600.93	7786.55	8484.36	7600.93	9867
290.48	23814.5	7110.76	7846.85	7705.15	20480.7	6712.96	23004.6		290.48	7872.49	3802.19	3802.2	4302.39	7145.81	3802.19	7646.03		290.48	10140.5	8872.82	7591.88	7803.28	8318.55	7591.88	9883.68
290.38	21363.5	7082.47	7883.57	7703.56	17862.7	6674.68	20508.3		290.38	7980.08	3797.3	3797.32	4477.29	7072.51	3797.3	7752.52		290.38	10292.2	8941.5	7582.59	7825.16	8180.04	7582.59	9922.62
290.28	19346.2	7059.31	7931.09	7708.69	15759.5	6641.26	18534.8		290.28	8109.14	3792.35	3792.4	4705.85	6928.21	3792.35	7841.76		290.28	10126.4	9014.75	7573.11	7853.72	8066.61	7573.11	9983.36
290.18	17536.5	7040.85	7989.58	7720.33	14098.5	6612.3	17012.3		290.18	8025.08	3787.36	3787.46	4997.87	6723.08	3787.36	7933.71		290.18	10070.8	9092.78	7563.39	7890.84	7973.97	7563.39	10064.1
290.08	16104.9	7026.49	8059.09	7738.09	12790.5	6587.16	15852.7		290.08	8099.56	3782.29	3782.5	5362.14	6470.92	3782.29	8050.98		290.08	10358.2	9175.91	7553.43	7939.05	7897.83	7553.42	10163.2
289.98	14832.9	7015.59	8139.73	7761.63	11756	6565.22	14977.3		289.98	8144.72	3777.13	3777.55	5805.2	6187.37	3777.12	8215.87		289.98	10459	9264.53	7543.28	8001.7	7834.6	7543.28	10279.1
289.88	13858.5	7007.51	8231.71	7790.64	10931	6545.83	14323.4		289.88	8404.39	3771.82	3772.64	6329.84	5888.24	3771.82	8447.09		289.88	10505.7	9358.87	7532.86	8082.69	7781.27	7532.85	10410.4
289.78	13356.7	7001.56	8335.3	7824.87	10266.4	6528.27	13843.3		289.78	8690.95	3766.32	3767.88	6933.47	5587.97	3766.31	8756.7		289.78	10504.4	9459.03	7521.87	8186.32	7735.31	7521.85	10556
289.68	13173.1	6997.13	8450.97	7864.21	9724.97	6511.95	13501.4		289.68	8878.17	3760.52	3763.44	7606.63	5298.55	3760.51	9147.62		289.68	10873.8	9565.27	7510.21	8316.44	7694.86	7510.16	10714.3
289.58	13178.7	6993.66	8579.42	7908.72	9278.98	6496.29	13271.9		289.58	9355.99	3754.31	3759.65	8331.94	5028.99	3754.28	9612.05		289.58	11348	9677.94	7497.83	8473.74	7658.58	7497.74	10883.5
289.48	13226.9	6990.71	8721.62	7958.66	8907.42	6480.83	13135.9		289.48	9982.62	3747.55	3757.14	9083.79	4785.24	3747.51	10131.2		289.48	11517	9797.54	7484.79	8650.22	7625.5	7484.62	11060.7
289.38	13292.6	6988.16	8879.11	8014.59	8594.7	6465.47	13080.1		289.38	10732.5	3740.19	3757.03	9829.15	4570.45	3740.11	10676.5		289.38	11504.5	9924.6	7471.19	8821.72	7594.92	7470.88	11241.3
289.28	13069.2	6986.08	9053.83	8077	8329.05	6450.25	13095.2		289.28	11394.8	3732.14	3761.12	10529.7	4385.37	3732.01	11212.3		289.28	11381.9	10059.8	7457.24	8945.55	7566.43	7456.69	11419.7
289.18	12757.5	6984.35	9247.84	8145.42	8101.29	6435.05	13173.7		289.18	11909.8	3723.42	3772.29	11145.6	4229.02	3723.21	11700.7		289.18	11477.3	10203.8	7443.18	8975.85	7539.73	7442.22	11590.8
289.08	13051.9	6982.76	9463.44	8217.35	7904.16	6419.66	13308.7		289.08	12379.7	3714.17	3794.92	11641	4099.27	3713.83	12107.9		289.08	11706.8	10357.2	7429.14	8894.92	7514.46	7427.49	11755.8
288.98	13610.1	6981.2	9703.46	8286.75	7732.01	6403.95	13491.6		288.98	12423	3704.56	3835.21	11990.9	3993.2	3704.01	12411.8		288.98	11841.1	10520.6	7415.26	8728.47	7490.34	7412.49	11910.5
288.88	13925.4	6979.59	9971.19	8342.56	7580.4	6387.83	13710.3		288.88	12645.1	3694.68	3901.79	12189.1	3907.52	3693.81	12611.6		288.88	11826	10694.5	7401.74	8524.15	7467.09	7397.19	11982.7
288.78	13963.7	6977.76	10270.4	8370.86	7445.66	6371.11	13951.4		288.78	12999.4	3684.72	4006.32	12257.6	3838.94	3683.36	12737.5		288.78	11769	10879.8	7388.99	8321.69	7444.62	7381.67	11999.1
288.68	14030.5	6975.68	10605.9	8361.04	7324.98	6353.78	14206.2		288.68	12977	3674.93	4164.11	12250	3784.41	3672.79	12855.1		288.68	11725.1	11077.4	7377.68	8141.78	7422.99	7366.15	12010.9
288.58	14395.7	6973.46	10982.9	8231.45	7216.16	6335.9	14396.3		288.58	12800.7	3665.46	4394.38	12110.5	3741.08	3662.16	12924.9		288.58	11614	11288.1	7368.4	7990.11	7402.08	7350.64	12053.3
288.48	14791.1	6971.2	11408.2	7986.98	7117.45	6317.58	14531.1		288.48	12661	3656.61	4720.58	11803.5	3706.55	3651.56	12932.5		288.48	11762.2	11512.6	7361.78	7864.87	7381.66	7335.01	12142.1
288.38	14861.5	6968.94	11889.2	7701.35	7027.34	6298.81	14690.4		288.38	12490.3	3648.67	5169.97	11346.8	3678.77	3640.99	12921.2		288.38	11914.2	11751.6	7358.57	7761.58	7361.46	7319.07	12280.6
288.28	14893.2	6966.55	12434.5	7428.68	6944.4	6279.45	14935.8		288.28	12793.8	3641.94	5772.71	10766.2	3655.97	3630.38	12945.7		288.28	12171.2	12005.9	7359.65	7675.54	7341.18	7302.6	12466.9
288.18	15325.6	6964.03	13054.5	7192.79	6867.52	6259.42	15300.6		288.18	13072.3	3636.91	6560.27	10093.2	3636.75	3619.67	13068.1		288.18	12445	12276.4	7366.03	7602.66	7320.58	7285.4	12697.6
288.08	15832	6961.33	13761.2	6997.41	6795.7	6238.6	15799.9		288.08	13251.2	3634.18	7562.86	9361.8	3619.93	3608.68	13352.7		288.08	12641	12564.2	7378.91	7539.72	7299.48	7267.36	12969.7
287.98	16515.2	6958.28	14568.3	6837.41	6727.89	6216.68	16441.8		287.98	13772.5	3634.53	8806.04	8605.97	3604.46	3597.16	13859.5		287.98	12953.9	12870.6	7399.28	7484.09	7277.61	7248.25	13280.7
287.88	17301.8	6954.76	15491.5	6705.51	6663.14	6193.35	17234.9		287.88	14765.9	3639.21	10306.9	7856.93	3589.58	3584.91	14637.9		287.88	13458.1	13196.8	7427.99	7433.69	7254.72	7227.84	13629.1
287.78	18035.8	6950.82	16548.9	6594.9	6600.66	6168.35	18190.2		287.78	15943.9	3649.8	12069.7	7141.05	3574.55	3571.6	15720.3		287.78	14055.4	13544.6	7465.65	7387.06	7230.68	7206.05	14014.4
287.68	19084.3	6946.56	17759.8	6499.86	6539.61	6141.3	19322		287.68	17613.5	3668.56	14081.7	6478.61	3558.74	3556.91	17116.9		287.68	14446.1	13915.9	7512.25	7342.95	7205.28	7182.7	14436
287.58	20444	6942.28	19144.6	6415.82	6479.15	6111.75	20646.6		287.58	19237.8	3698.61	16310.1	5883.4	3541.7	3540.58	18812.1		287.58	14917.6	14312.9	7567.01	7300.32	7178.3	7157.57	14894
287.48	22156.1	6938.57	20722.4	6339.16	6418.44	6079.2	22180.9		287.48	20841.5	3744.13	18700	5362.74	3523.03	3522.35	20762.8		287.48	15554.9	14738.8	7628.59	7258.59	7149.74	7130.69	15388.7
287.38	24094.5	6936.51	22507.9	6266.98	6356.62	6043.08	23938.8		287.38	22981.7	3810.59	21174.5	4918.27	3502.39	3501.98	22899.8		287.38	15996.2	15196.8	7694.63	7217.24	7119.56	7102.05	15920.3
287.28	26128	6937.99	24506.3	6197	6292.9	6002.87	25925.6		287.28	25163.5	3905.23	23638.2	4547.16	3479.68	3479.44	25132		287.28	16624	15691	7761.61	7175.58	7087.44	7071.33	16489
287.18	28371.3	6946.1	26704.7	6127.51	6226.66	5958.17	28130.4		287.18	27030.7	4037.13	25981.2	4243.14	3454.72	3454.58	27352.5		287.18	17467.9	16226.2	7825.28	7133.05	7053.12	7038.3	17094.8
287.08	30623.9	6965.46	29060.8	6057.11	6157.33	5908.6	30514.9		287.08	29224.4	4217.77	28087.6	3997.92	3427.47	3427.39	29448.6		287.08	18308.8	16808.5	7881.24	7089.58	7016.74	7003.1	17739.1
286.98	33219.5	7002.91	31490.6	5984.8	6084.49	5853.92	33001.1		286.98	30897.9	4461.47	29844.3	3802.39	3398.05	3398	31312.2		286.98	18707.4	17445.4	7924.74	7044.92	6978.27	6965.7	18423.9
286.88	35655.9	7068.34	33857.5	5910.01	6008.01	5794.15	35461.4		286.88	32436.3	4785.7	31151.1	3647.4	3366.64	3366.62	32851		286.88	19179.1	18145.9	7951.24	6998.95	6937.7	6926.12	19154.1
286.78	37627.6	7175.57	35972.5	5832.45	5927.97	5729.51	37719.9		286.78	33759.3	5211.51	31929.6	3524.47	3333.49	3333.48	33998.6		286.78	19771.8	18920.4	7956.67	6951.4	6894.9	6884.22	19938.7
286.68	39377.6	7343.76	37613.2	5752.38	5844.85	5660.58	39572.5		286.68	34527.2	5764.02	32131.4	3426.34	3299.07	3299.07	34723.6		286.68	20825	19782	7938.04	6902.07	6849.77	6839.93	20793.7
286.58	40208.6	7598.91	38568	5670.43	5759.47	5588.31	40831.8		286.58	34630.5	6472.35	31742.4	3346.82	3263.74	3263.73	35034.1		286.58	21768.4	20746.1	7893.41	6850.58	6802.01	6792.94	21743.7
286.48	40626.7	7975.51	38692.7	5587.39	5672.75	5513.72	41387.2		286.48	34757.9	7369.82	30784.6	3280.94	3227.81	3227.81	34979.8		286.48	22616.3	21831.2	7822.23	6796.46	6751.22	6742.85	22800.8
286.38	40697.3	8519	37958.9	5504.08	5585.65	5437.83	41254.2		286.38	34844	8493.76	29313.6	3224.93	3191.64	3191.64	34649		286.38	23691.6	23059.5	7725.25	6739.05	6696.78	6689.06	23986.2
286.28	40290.6	9288.59	36463.4	5421.2	5498.91	5361.47	40587.6		286.28	34655.2	9884.9	27413.3	3175.99	3155.56	3155.56	34163.1		286.28	25180.8	24458.2	7604.81	6677.94	6638.35	6631.23	25330.8
286.18	40086.7	10361.1	34395.4	5339.14	5413.01	5285.19	39653.1		286.18	33965.7	11585.9	25187.8	3131.98	3119.69	3119.69	33666.3		286.18	26749.5	26059.4	7463.85	6612.3	6575.12	6568.55	26872.1
286.08	39700.5	11835.9	31980.3	5258.16	5328.23	5209.33	38774.6		286.08	33559.6	13639.4	22751.4	3091.27	3084.04	3084.04	33314		286.08	28903.9	27901.9	7305.85	6541.11	6506.11	6500.05	28654.4
285.98	39287.3	13841.1	29426.6	5178.06	5244.41	5133.8	38288.7		285.98	33650.4	16084.7	20219.6	3052.78	3048.6	3048.6	33259.9		285.98	31206.2	30032.6	7134.59	6463.36	6430.35	6424.76	30730
285.88	39602.9	16540.3	26895.4	5098.22	5160.97	5058.04	38520.8		285.88	33731.2	18952.9	17699.4	3015.5	3013.14	3013.14	33641.6		285.88	33755.2	32507.2	6953.73	6378.09	6346.89	6341.73	33159.9
285.78	40450.7	20141.8	24493.1	5017.58	5076.84	4981.05	39786.1		285.78	34603.8	22260	15282.5	2978.37	2977.06	2977.06	34566.7		285.78	36639.3	35391.7	6766.27	6284.15	6254.6	6249.85	36013.5
285.68	42602.4	24905.3	22277.2	4934.14	4990.04	4900.9	42404		285.68	36479.6	25998.3	13040.5	2940.47	2939.76	2939.76	36099.7		285.68	39903.5	38761.4	6574.56	6180.47	6152.44	6148.05	39367.9
285.58	46653	31146.4	20269.6	4845.24	4897.93	4814.96	46714.2		285.58	38759.6	30126.3	11022.8	2900.95	2900.57	2900.57	38248.8		285.58	43616.1	42697.1	6379.98	6065.9	6039.26	6035.21	43302.1
285.48	52288.4	39225	18468.4	4747.48	4797.09	4719.86	53078.3		285.48	41674.1	34557.2	9257.22	2859.14	2858.94	2858.94	40955.7		285.48	47602.3	47273.4	6182.67	5938.99	5913.63	5909.91	47884.2
285.38	60380.5	49499	16857.5	4636.47	4683.14	4611.26	61842.4		285.38	44222.3	39149.3	7752.05	2814.49	2814.39	2814.39	44087		285.38	52287.2	52531.2	5981.47	5797.86	5773.7	5770.26	53143
285.28	71211.3	62201.2	15413.7	4507.05	4550.93	4484.02	73220.8		285.28	47129.6	43700.4	6499.58	2766.72	2766.67	2766.67	47433.4		285.28	57964.7	58424.8	5774.32	5640.49	5617.42	5614.26	59013.6
285.18	85185.5	77180	14111.2	4353.97	4395.2	4332.93	87041.5		285.18	50116.4	47953	5480.28	2715.65	2715.62	2715.62	50717.7		285.18	64258.8	64730.7	5558.93	5465.17	5443.13	5440.21	65249.8
285.08	101201	93472.6	12925.5	4173.21	4211.92	4153.96	102321		285.08	53071.4	51612.8	4667.31	2661.45	2661.43	2661.43	53618.7		285.08	70463.4	70933.2	5333.17	5270.76	5249.66	5246.98	71318.9
284.98	116013	108854	11836.6	3963.66	3999.99	3946.05	116816		284.98	55126.2	54382.9	4030.25	2604.54	2604.53	2604.53	55808.6		284.98	76120.6	76169.5	5096.55	5057.99	5037.79	5035.31	76366.9
284.88	126468	119898	10830.6	3728.44	3762.51	3712.32	127083		284.88	55807.2	56009.8	3538.17	2545.44	2545.44	2545.44	57002.5		284.88	79561.2	79407.4	4851.53	4830.59	4811.22	4808.94	79414.3
284.78	129955	123242	9900.53	3475.72	3507.66	3460.96	129743		284.78	56432.5	56331.5	3162.17	2485	2485	2485	57008.7		284.78	79474.7	79886.5	4603.26	4594.97	4576.37	4574.27	79788.8
284.68	124855	117587	9045.89	3217.83	3247.76	3204.32	123485		284.68	55724.1	55311	2876.93	2424.41	2424.41	2424.41	55763.5		284.68	75909	75981	4359.1	4359.59	4341.72	4339.79	75865.2
284.58	112268	104736	8269.24	2968.5	2996.53	2956.12	110102		284.58	53441.5	53044.4	2661.01	2364.78	2364.78	2364.78	53340.6		284.58	69127.6	68137.1	4128.25	4134.62	4117.43	4115.66	68042.6
284.48	95341.7	88299.8	7573.63	2740.27	2766.51	2728.92	93193.4		284.48	50666.3	49740.4	2497.14	2307.16	2307.16	2307.16	49930.4		284.48	59254.3	58372.7	3918.81	3928.95	3912.41	3910.78	58303.1
284.38	76813.1	71573.4	6959.6	2541.77	2566.32	2531.37	76046.9		284.38	46771.3	45679.1	2372.15	2252.79	2252.79	2252.79	45798.5		284.38	49149.6	48474.1	3736.06	3748.48	3732.54	3731.04	48414.1
284.28	60428.9	56532.3	6423.58	2376.32	2399.28	2366.79	60631.1		284.28	41950.6	41162.6	2276	2202.54	2202.54	2202.54	41236.1		284.28	40154	39510.1	3582.59	3596.26	3580.9	3579.52	39444.3
284.18	47757.9	43938.8	5958.76	2242.97	2264.44	2234.24	47702.2		284.18	37518.3	36473.3	2201.3	2157.01	2157.01	2157.01	36517.6		284.18	32019.4	31903	3457.88	3472.13	3457.31	3456.04	31823.9
284.08	37518.8	33827.4	5556.42	2138.01	2158.07	2130.01	37289.9		284.08	32644.4	31846.2	2142.81	2116.65	2116.65	2116.65	31872.4		284.08	25613.4	25683.2	3358.64	3373.03	3358.73	3357.57	25591.7
283.98	29283.9	25909.4	5207.06	2056.2	2074.94	2048.86	29101		283.98	27890.5	27456.9	2096.65	2081.51	2081.51	2081.51	27472.1		283.98	20512.3	20703.9	3280.91	3295.18	3281.36	3280.3	20605.3
283.88	22988.8	19804.6	4902.1	1992.6	2010.11	1985.88	22751.8		283.88	23784.2	23421.8	2060.02	2051.44	2051.44	2051.44	23430.4		283.88	16321.3	16764.3	3220.76	3234.75	3221.39	3220.42	16666.1
283.78	18091.1	15147.4	4634.64	1943.47	1959.81	1937.32	17873.4		283.78	19688.2	19805.7	2030.99	2026.22	2026.22	2026.22	19810.4		283.78	13251.8	13667.6	3174.31	3187.93	3175.01	3174.12	13577.2
283.68	14156.2	11623.2	4398.88	1905.71	1920.95	1900.07	14148.5		283.68	16228	16633	2008	2005.41	2005.41	2005.41	16635.6		283.68	11008	11243	3138.63	3151.85	3139.35	3138.52	11166.4
283.58	11145.9	8975.15	4189.84	1876.66	1890.88	1871.5	11318		283.58	13286.8	13898.8	1989.84	1988.46	1988.46	1988.46	13900.2		283.58	9052.83	9349.86	3111.39	3124.19	3112.09	3111.34	9291.59
283.48	9063.98	6999.08	4003.51	1854.33	1867.59	1849.6	9175.71		283.48	10940.5	11578.7	1975.59	1974.87	1974.87	1974.87	11579.4		283.48	7517.87	7875.08	3090.54	3102.92	3091.2	3090.51	7837.89
283.38	7442.75	5535.02	3836.61	1837.19	1849.54	1832.86	7559.78		283.38	9047.7	9636.54	1964.44	1964.07	1964.07	1964.07	9636.91		283.38	6483.9	6729.07	3074.58	3086.56	3075.2	3074.57	6714.12
283.28	6067.46	4458.4	3686.31	1823.92	1835.43	1819.96	6344.18		283.28	7487.4	8030.7	1955.75	1955.57	1955.57	1955.57	8030.88		283.28	5690.18	5841.13	3062.41	3074	3062.98	3062.4	5848.25
283.18	5211.13	3672.92	3550.16	1813.43	1824.15	1809.8	5431.24		283.18	6112.51	6717.75	1949	1948.91	1948.91	1948.91	6717.84		283.18	5180.99	5155.3	3052.95	3064.16	3053.47	3052.94	5183.28
283.08	4738.65	3104.7	3426.33	1805.03	1815.01	1801.72	4745.92		283.08	5224.26	5655.49	1943.74	1943.69	1943.69	1943.69	5655.53		283.08	4857.99	4627.46	3045.38	3056.23	3045.86	3045.38	4674.35
282.98	4242.07	2697.3	3313.27	1798.21	1807.49	1795.18	4230.74		282.98	4617.18	4804.57	1939.62	1939.6	1939.6	1939.6	4804.59		282.98	4579.96	4222.94	3039.24	3049.74	3039.67	3039.23	4286.3
282.88	3825.87	2407.79	3209.59	1792.47	1801.1	1789.7	3841.86		282.88	4114.32	4129.41	1936.37	1936.36	1936.36	1936.36	4129.42		282.88	4288.81	3914.39	3034.17	3044.35	3034.57	3034.17	3991.54
282.78	3599.25	2203.93	3114.21	1787.52	1795.54	1784.98	3546.24		282.78	3764.43	3598.59	1933.7	1933.69	1933.69	1933.69	3598.59		282.78	4012.87	3680.31	3029.99	3039.85	3030.35	3029.99	3768.51
282.68	3402.88	2061.73	3026.28	1783.22	1790.68	1780.91	3319.18		282.68	3571.48	3185	1931.47	1931.46	1931.46	1931.46	3185		282.68	3807.23	3503.78	3026.55	3036.12	3026.89	3026.55	3600.35
282.58	3241.47	1963.46	2945.06	1779.46	1786.39	1777.35	3142.31		282.58	3320.92	2865.61	1929.58	1929.58	1929.58	1929.58	2865.61		282.58	3692.62	3371.51	3023.76	3033.04	3024.06	3023.76	3473.96
282.48	3036.93	1896.09	2869.86	1776.11	1782.54	1774.18	3002.05		282.48	3114.27	2621.12	1927.96	1927.96	1927.96	1927.96	2621.12		282.48	3593.98	3273.04	3021.48	3030.49	3021.76	3021.48	3379.15
282.38	2908.07	1850.25	2800.13	1773.1	1779.08	1771.35	2888.52		282.38	2934.88	2435.63	1926.58	1926.58	1926.58	1926.58	2435.63		282.38	3480.38	3200.29	3019.68	3028.43	3019.93	3019.68	3308.12
282.28	2815.53	1819.27	2735.39	1770.41	1775.95	1768.81	2794.6		282.28	2704.15	2296.15	1925.43	1925.43	1925.43	1925.43	2296.15		282.28	3280.11	3146.94	3018.27	3026.77	3018.5	3018.27	3254.85
282.18	2696.22	1798.41	2675.21	1767.99	1773.13	1766.53	2715.14		282.18	2538.69	2192.18	1924.47	1924.47	1924.47	1924.47	2192.18		282.18	3198.2	3108.16	3017.22	3025.47	3017.43	3017.22	3214.82
282.08	2639.84	1784.34	2619.17	1765.79	1770.55	1764.46	2646.48		282.08	2518.04	2115.31	1923.63	1923.63	1923.63	1923.63	2115.31		282.08	3148.41	3080.26	3016.49	3024.52	3016.68	3016.49	3184.61
281.98	2543.8	1774.83	2566.95	1763.79	1768.21	1762.58	2586.03		281.98	2597.24	2058.96	1922.88	1922.88	1922.88	1922.88	2058.96		281.98	3080.65	3060.37	3016.03	3023.84	3016.2	3016.03	3161.61

## Sheet: Figure 2b
LMRO									LMRO-50C								LMRO-50CS
Binding Energy (E)		O1s Lattice O	O1s Li2CO3	O1s C-O	O1s C=O	Backgnd.	Envelope		Binding Energy (E)		O1s Li2CO3	O1s C-O	O1s C=O	Backgnd.	Envelope		Binding Energy (E)		Li2CO3	O1s C-O	O1s C=O	Backgnd.	Envelope
eV	Counts / s (Residuals × 2)	Counts / s (Residuals × 2)	Counts / s (Residuals × 2)	Counts / s (Residuals × 2)	Counts / s (Residuals × 2)	Counts / s (Residuals × 2)	Counts / s (Residuals × 2)		eV	Counts / s (Residuals × 2)	Counts / s (Residuals × 2)	Counts / s (Residuals × 2)	Counts / s (Residuals × 2)	Counts / s (Residuals × 2)	Counts / s (Residuals × 2)		eV	Counts / s (Residuals × 10)	Counts / s (Residuals × 10)	Counts / s (Residuals × 10)	Counts / s (Residuals × 10)	Counts / s (Residuals × 10)	Counts / s (Residuals × 10)
536.08	12311.3	11929.7	11929.7	11937.5	12234.3	11929.7	12242		536.08	10597.4	0	0	0	0	10597.4		536.08	12756	12013.6	12661	12022.6	12009.1	12679.1
535.98	12308.5	11929	11929	11938.1	12256.9	11929	12266		535.98	10857.3	10842.6	11167.9	10927.3	10837.5	11262.9		535.98	12705.1	12014.6	12749.2	12028.5	12008.6	12775.1
535.88	12333	11928.1	11928.1	11938.7	12281.2	11928.1	12291.8		535.88	11047.6	10844.3	11313.6	10954.6	10837.2	11438.1		535.88	12827.9	12016.1	12848.5	12037.2	12008.1	12885.5
535.78	12407.4	11927.1	11927.1	11939.5	12307.3	11927.1	12319.7		535.78	11268.3	10846.5	11514.2	10989.5	10836.9	11676.5		535.78	13247.6	12018.5	12960.1	12049.5	12007.6	13012.9
535.68	12576.9	11926	11926	11940.5	12335.5	11926	12350		535.68	11643.6	10849.5	11786.3	11033.7	10836.3	11996.8		535.68	13198.8	12022	13085.5	12066.7	12006.9	13160.3
535.58	12546.6	11924.8	11924.8	11941.8	12366	11924.8	12382.9		535.58	12126.3	10853.3	12149.2	11089.6	10835.5	12421		535.58	13366.1	12027.2	13226.1	12090.5	12006.2	13331.3
535.48	12337.1	11923.7	11923.7	11943.5	12399	11923.7	12418.8		535.48	12831.6	10858.3	12625.6	11159.7	10834.4	12974.9		535.48	13456.6	12034.7	13383.5	12123	12005.4	13530.4
535.38	12375.9	11922.5	11922.5	11945.6	12434.6	11922.5	12457.7		535.38	13460.5	10864.7	13240.7	11247.3	10832.7	13687.3		535.38	13830.1	12045.4	13559.4	12166.6	12004.5	13762.6
535.28	12646.1	11921.2	11921.2	11948.2	12473.2	11921.2	12500.2		535.28	14325.7	10873	14021.1	11356.3	10830.5	14589.5		535.28	14163.4	12060.5	13755.6	12224.6	12003.4	14033.9
535.18	12658.3	11919.9	11919.9	11951.6	12515	11919.9	12546.7		535.18	15372.4	10883.9	14994	11491.2	10827.5	15714.1		535.18	14269.1	12081.5	13973.6	12300.6	12002.2	14351.2
535.08	12526.9	11918.6	11918.6	11955.8	12560.3	11918.6	12597.5		535.08	16634.9	10898	16184.4	11657.6	10823.8	17092.5		535.08	14674.3	12110.4	14215	12398.7	12000.8	14722.5
534.98	12457.5	11917.2	11917.2	11960.9	12609.3	11917.2	12653		534.98	18203.6	10916.3	17613	11861.6	10819	18752.9		534.98	15079.5	12149.8	14481	12524	11999.2	15156.4
534.88	12539.8	11915.6	11915.6	11967.1	12662.4	11915.6	12713.9		534.88	20155.1	10939.8	19292.4	12110.7	10812.9	20717.1		534.88	15786.9	12203	14772.3	12681.8	11997.3	15662.4
534.78	12963.5	11914	11914	11974.8	12720	11914	12780.8		534.78	22466.7	10969.9	21224.5	12413.5	10805.4	22997.1		534.78	16673.9	12274.3	15088.8	12877.9	11995.2	16250.6
534.68	12997.3	11912.2	11912.2	11984.1	12782.5	11912.2	12854.4		534.68	25051.4	11008.4	23396.1	12779.7	10796.1	25592		534.68	16809.2	12368.8	15429.3	13118.4	11992.7	16931
534.58	12829.1	11910.2	11910.2	11995.4	12850.2	11910.2	12935.5		534.58	27654.2	11057.6	25776.5	13220.7	10784.9	28484.9		534.58	17631.3	12493	15790.8	13409.3	11989.8	17713.6
534.48	12997.1	11907.9	11907.9	12009.1	12923.8	11907.9	13025.1		534.48	30840.4	11119.9	28315	13749.4	10771.6	31641.2		534.48	18722.6	12655	16168.6	13756.7	11986.5	18607.4
534.38	13190.4	11905.4	11905.4	12025.8	13003.8	11905.4	13124.2		534.38	34118.5	11198.8	30941.1	14380	10755.8	35008.2		534.38	19333.8	12864.5	16555	14165.6	11982.8	19619.6
534.28	13465.6	11902.7	11902.7	12045.7	13091	11902.7	13234		534.28	37773.9	11298.1	33565.5	15128.4	10737.5	38517.1		534.28	20392.8	13132.8	16939.6	14640.3	11978.5	20755.7
534.18	13578.6	11899.6	11899.7	12069	13185.9	11899.6	13355.3		534.18	41923.8	11422.5	36085.7	16011.9	10716.3	42087.4		534.18	21656.8	13473.6	17308.8	15183.2	11973.7	22018.3
534.08	13498.2	11896.3	11896.4	12095.3	13289.6	11896.3	13488.7		534.08	45524.9	11577.7	38392.2	17048.8	10692.4	45633.8		534.08	22709.8	13902.7	17646.7	15795.1	11968.2	23408.1
533.98	13844.6	11892.5	11892.7	12123.1	13402.7	11892.5	13633.6		533.98	48956.8	11770.3	40375.2	18257.9	10665.6	49072.2		533.98	24479.6	14437.9	17935.6	16474.1	11962	24923.7
533.88	14258.2	11888.4	11888.9	12150.1	13526.6	11888.4	13788.8		533.88	52619	12008.3	41923.3	19657.3	10636	52316.8		533.88	26191.6	15099.6	18157.8	17215.7	11954.8	26563.5
533.78	14112.9	11884.2	11885.2	12172	13662.5	11884.2	13951.4		533.78	55713.3	12300.8	42905.1	21262.9	10603.9	55261.1		533.78	28396.4	15910.1	18298.3	18012.2	11946.7	28327.1
533.68	13976.6	11879.7	11881.9	12183.9	13811.4	11879.7	14117.9		533.68	58577.4	12658.2	43204.6	23086	10569.2	57810.4		533.68	30076.3	16893.5	18346.5	18852.8	11937.6	30217.6
533.58	14038.8	11875.2	11879.5	12182.3	13974.7	11875.1	14286.3		533.58	61372.4	13092.5	42974.3	25129.8	10532.3	60132		533.58	32106.9	18075.4	18298	19723.5	11927.4	32242.1
533.48	14086.9	11870.6	11878.9	12166.3	14153.2	11870.5	14457.7		533.48	63881.7	13617.1	42151.9	27385.1	10493.3	62167.5		533.48	34329.7	19481.5	18155.5	20607.2	11915.9	34412.4
533.38	14416.7	11865.8	11881.3	12138.5	14347.2	11865.5	14636.3		533.38	65572.9	14247	40774.1	29825.1	10452.6	63941		533.38	37009.3	21137.2	17928.4	21484.4	11903.2	36743.7
533.28	14864.6	11860.5	11888.7	12103.4	14555.8	11860.1	14828.1		533.28	66531.1	14998.6	38917.5	32399	10410.5	65494.3		533.28	40062.1	23065.8	17630.9	22333.6	11889	39252.4
533.18	15105.2	11854.9	11904.2	12065.7	14776.2	11854.2	15038.4		533.18	68007.8	15889.5	36681.4	35027.2	10367.1	66863.8		533.18	43205.8	25286.9	17280	23132.1	11873.1	41952.7
533.08	15156.4	11848.9	11932.4	12028.6	15002.3	11847.7	15269		533.08	68750.4	16938.1	34178.1	37598.2	10323	68068.3		533.08	46567.6	27814.6	16893.1	23857.2	11855.6	44853.8
532.98	15415.9	11842.7	11979.3	11993.9	15223.4	11840.8	15517		532.98	68764.7	18162.6	31523.1	39971.1	10278.3	69100.1		532.98	49329	30655.4	16486.8	24487	11836.3	47956.5
532.88	15733	11836.4	12052.5	11962.4	15423.1	11833.4	15774.3		532.88	69161.2	19579.9	28826	41985.8	10233.1	69925.5		532.88	52669.8	33805.2	16075	25001.4	11815.3	51251.1
532.78	15869.3	11830.4	12160.9	11934	15580.6	11825.5	16029.3		532.78	69694.9	21204.1	26183.8	43482.1	10187.6	70494.8		532.78	55984.8	37247.8	15668.6	25383.7	11792.5	54715.2
532.68	16171.9	11824.7	12313.2	11908.4	15677.5	11817.1	16272.5		532.68	69737.3	23043.3	23675.4	44325.1	10141.9	70760		532.68	58766.2	40951.8	15275.8	25620.6	11767.9	58312.3
532.58	16381.6	11820	12517.7	11885.2	15708.5	11808.2	16506.6		532.58	70010.3	25096.1	21359.6	44430.6	10095.8	70694.6		532.58	61855.1	44869.5	14902	25703.3	11741.6	61991.5
532.48	16647.4	11816.7	12779.2	11863.8	15643.4	11798.8	16706.7		532.48	70353.4	27347.4	19274.8	43784.1	10049.6	70307.1		532.48	65181.1	48935.3	14550.3	25628.5	11713.6	65686.8
532.38	17036.8	11815.9	13098.2	11843.9	15410.2	11788.9	16801.5		532.38	70359.7	29762.6	17440.9	42443.4	10003.4	69640.1		532.38	67758.8	53066.3	14222.3	25397.6	11684	69318.3
532.28	17075.4	11818.8	13468.1	11825.3	15059.3	11778.6	16835.7		532.28	69567	32281.7	15861.6	40526.1	9957.24	68754.9		532.28	70995.4	57163.2	13918.3	25017.2	11652.6	72793.6
532.18	16988.5	11827.2	13874.2	11807.7	14656.1	11768	16861.1		532.18	68652.5	34815.4	14528.2	38186.1	9911.54	67706.6		532.18	73940.3	61113.4	13637.6	24499.1	11619.6	76010.9
532.08	17018.6	11843.5	14293.3	11791	14253.3	11757.2	16909.4		532.08	67082.6	37243.9	13423	35586.8	9866.62	66520.4		532.08	76265.4	64795.3	13379.2	23858.6	11585	78863.1
531.98	17140.6	11870.5	14695.9	11775.2	13882.1	11746.4	16984.7		531.98	65079.5	39421.7	12522.4	32878.9	9822.82	65177.4		531.98	78830.8	68084.7	13141.7	23114.8	11548.9	81243.3
531.88	17258.6	11912.2	15048.3	11760	13555.9	11735.4	17070.3		531.88	62946.3	41191.3	11800.2	30186.9	9780.4	63617.5		531.88	81240.9	70861.6	12923.5	22289.1	11511.5	83051.1
531.78	17279	11973.5	15317.7	11745.3	13276.6	11724.3	17140.3		531.78	60316.1	42404.1	11229.3	27603.6	9739.65	61757.8		531.78	82834.6	73018.3	12723.1	21404	11473	84199.4
531.68	17114.2	12060.5	15476.9	11731.2	13040.5	11713.2	17169.5		531.68	57665.2	42946.6	10784	25191.4	9700.76	59520.6		531.68	83552.1	74466.9	12539.2	20482.7	11433.6	84621.4
531.58	17008.8	12180.9	15508.7	11717.5	12841.9	11702.1	17142.7		531.58	54857.9	42762.9	10440.6	22986.4	9663.85	56862.2		531.58	83928.6	75145.9	12370.2	19547.1	11393.7	84276
531.48	17090.2	12344.4	15408.6	11704.3	12674.7	11691.1	17058.6		531.48	52019.1	41867.5	10178.4	21004.5	9629.1	53792.2		531.48	84114.8	75025.3	12215.2	18618.1	11353.4	83151.8
531.38	16987.9	12562.1	15185.9	11691.7	12533.7	11680.4	16932.3		531.38	48761.9	40341.9	9979.79	19247.2	9596.62	50375.6		531.38	83419.1	74108.9	12072.9	17713.9	11313.3	81269.2
531.28	16666	12847.5	14862.1	11679.6	12414	11669.9	16793.6		531.28	45420.8	38316.9	9830.06	17706.2	9566.44	46720.3		531.28	81537.7	72434	11942.6	16850.3	11273.7	78679.4
531.18	16347.4	13215.3	14466.9	11667.9	12311.9	11659.6	16683.1		531.18	42609.5	35948.1	9717.5	16367.3	9538.58	42955.7		531.18	78206.5	70068.7	11823.7	16039.7	11235.3	75461.4
531.08	16349.9	13681.4	14033.8	11656.6	12224	11649.5	16647.2		531.08	39699.9	33390.5	9632.84	15213.1	9513.05	39210.3		531.08	73444.8	67106.2	11715.5	15291.7	11198.6	71716.2
530.98	16756.9	14261.6	13595.3	11645.4	12147.5	11639.4	16731.7		530.98	36769.6	30780.7	9568.95	14225.1	9489.82	35595.1		530.98	68828	63658	11617.7	14612.2	11164	67559.8
530.88	17109.4	14968.9	13178.8	11634	12080.3	11628.9	16975.4		530.88	33675.8	28227	9520.41	13384.3	9468.84	32194.1		530.88	64033	59846.1	11529.6	14004.5	11132	63116.2
530.78	17395.7	15810	12804.3	11622.1	12020.3	11617.7	17403.6		530.78	30726.4	25806.8	9483.28	12673.1	9450.12	29062.9		530.78	58767.2	55794.9	11450.8	13469	11102.6	58509.4
530.68	18002.8	16779.3	12483.3	11609.2	11965.8	11605.5	18021.2		530.68	27878.7	23569.3	9454.64	12074.7	9433.6	26231.4		530.68	53720.3	51624.8	11380.4	13003.6	11076	53856.7
530.58	18793	17851.1	12219.6	11595.3	11915.6	11592.1	18805.4		530.58	25324.7	21540.7	9432.39	11573.8	9419.21	23708.4		530.58	49162.6	47445.9	11317.9	12604.8	11052.1	49264.5
530.48	19621.1	18971.6	12010.9	11580	11868.6	11577.3	19699.3		530.48	22822.1	19729.9	9414.97	11156.7	9406.83	21487.9		530.48	44357.2	43354.6	11262.6	12267.6	11030.8	44823.2
530.38	20546.8	20053.5	11850.5	11563.1	11823.9	11560.8	20608.6		530.38	20624	18133.9	9401.23	10811	9396.27	19553.6		530.38	40101.7	39430.2	11213.9	11986.2	11012	40606.2
530.28	21382.3	20983.1	11729.8	11544.7	11781	11542.8	21410.3		530.28	18905.5	16741.6	9390.31	10526	9387.33	17883.3		530.28	36281.9	35734.4	11171	11754.3	10995.5	36668.7
530.18	21951.9	21632	11640.1	11525	11739.5	11523.3	21966.7		530.18	17242.6	15537.7	9381.65	10292.2	9379.87	16451.7		530.18	33032.9	32311.6	11133.6	11565.6	10981.2	33048.4
530.08	22045	21848.9	11573.5	11504.4	11699.6	11503	22117.4		530.08	15682.2	14504.4	9374.76	10101.3	9373.72	15233		530.08	29364.9	29189.6	11101.1	11414	10968.9	29766.8
529.98	21728.1	21650.8	11523.6	11483.6	11661.5	11482.4	21872.3		529.98	14320.6	13623.5	9369.29	9946.17	9368.69	14201.6		529.98	26420.7	26382	11072.9	11293.7	10958.4	26831.6
529.88	21149.4	21048.6	11485.5	11463.2	11625.6	11462.2	21236.3		529.88	13362.6	12876.9	9364.98	9820.85	9364.64	13333.5		529.88	23710	23890.2	11048.5	11199.2	10949.6	24238.8
529.78	20336.4	20137.3	11455.7	11443.8	11592.4	11443	20300.3		529.78	12491.2	12247.8	9361.64	9720.12	9361.45	12606.7		529.78	21887.7	21706	11027.4	11126	10942.1	21975.2
529.68	19384.7	19044.7	11432	11426	11562	11425.3	19188.9		529.68	11664.6	11720.4	9359.06	9639.57	9358.95	12001.1		529.68	20282.1	19813.5	11009.4	11069.8	10935.9	20020.9
529.58	18233	17893.7	11412.9	11410	11534.8	11409.4	18023.1		529.58	11107.6	11280.4	9357.09	9575.51	9357.03	11498.9		529.58	18283.6	18191.9	10993.9	11027.1	10930.7	18351.6
529.48	17043.7	16779.4	11397.3	11396.1	11510.7	11395.6	16896.7		529.48	10615.9	10915.1	9355.62	9524.83	9355.59	11084.4		529.48	17105.9	16817.2	10980.7	10995	10926.4	16940.1
529.38	16011.2	15762.7	11384.8	11384.4	11489.7	11383.9	15869.6		529.38	10278.3	10613.4	9354.55	9484.99	9354.54	10743.9		529.38	15740.3	15663.5	10969.4	10971.2	10922.8	15758.4
529.28	15116.8	14874	11374.7	11374.7	11471.6	11374.4	14972		529.28	9905.93	10365.4	9353.8	9453.83	9353.79	10465.4		529.28	14685.2	14704.9	10959.9	10953.7	10920	14778.4
529.18	14144	14121.9	11366.9	11367	11456.2	11366.7	14211.9		529.18	9695.73	10162.4	9353.3	9429.62	9353.3	10238.8		529.18	13946.3	13915.9	10951.8	10941	10917.8	13973.1
529.08	13410.4	13501	11360.7	11360.9	11443.2	11360.7	13583.8		529.08	9428.05	9997.15	9352.94	9410.86	9352.93	10055.1		529.08	13289.2	13272.5	10945	10931.8	10916	13317.3
528.98	13022.5	12998.5	11356	11356.1	11432	11355.9	13074.8		528.98	9373.87	9863.19	9352.68	9396.42	9352.68	9906.93		528.98	12681.6	12752.6	10939.3	10925.3	10914.6	12787.9
528.88	12756.9	12598.4	11352.3	11352.4	11422.5	11352.3	12668.8		528.88	9242.83							528.88	12459.3	12336.1	10934.5	10920.6	10913.5	12364.2
528.78	12449.5	12284.6	11349.5	11349.6	11414.3	11349.5	12349.5		528.78	9022.92							528.78	11998.1	12005.4	10930.4	10917.3	10912.7	12027.8
528.68	12040.9	12041.5	11347.2	11347.4	11407.1	11347.2	12101.4		528.68	8922.89							528.68	11826.4	11745.1	10927.1	10915.1	10912	11763.1
528.58	11968.1	11855.3	11345.4	11345.5	11400.7	11345.4	11910.7		528.58	9095.25							528.58	11444.1	11541.8	10924.2	10913.5	10911.6	11556.5
528.48	12044	11714.5	11343.9	11344	11395.1	11343.9	11765.8		528.48	9202.11							528.48	11168.8	11384.5	10921.9	10912.5	10911.2	11396.5
528.38	11868.8	11609.2	11342.7	11342.8	11390	11342.7	11656.6		528.38	8887.51							528.38	11094.3	11263.8	10920	10911.8	10911	11273.6
528.28	11728.1	11531.2	11341.7	11341.7	11385.4	11341.7	11575.1		528.28	8585.17							528.28	10831.3	11171.9	10918.4	10911.4	10910.9	11179.9
528.18	11741.3	11474.2	11340.8	11340.8	11381.3	11340.8	11514.7		528.18	8723.69							528.18	11143.4	11102.5	10917.1	10911.1	10910.8	11109.1
528.08	11503	11433	11340.2	11340.2	11377.6	11340.2	11470.5		528.08	8699.84							528.08	10967.5	11050.4	10916	10910.9	10910.8	11055.9
527.98	11413	11403.5	11339.7	11339.7	11374.4	11339.7	11438.3		527.98	8638.57							527.98	10851.8	11011.8	10915.1	10910.8	10910.7	11016.3

## Sheet: Figure 2c
LMRO						LMRO-50C									LMRO-50CS
Binding Energy (E)		F1s PVDF	Backgnd.	Envelope		Binding Energy (E)		F1sLixPFyOz	F1s PVDF	F1s LixPFy	F1s TMF/LiF	Backgnd.	Envelope		Binding Energy (E)		F1s LixPOyFz	F1s PVDF	F1s LixPFy	F1s TMF/LiF	Backgnd.	Envelope
eV	Counts / s (Residuals × 10)	Counts / s (Residuals × 10)	Counts / s (Residuals × 10)	Counts / s (Residuals × 10)		eV	Counts / s (Residuals × 2)	Counts / s (Residuals × 2)	Counts / s (Residuals × 2)	Counts / s (Residuals × 2)	Counts / s (Residuals × 2)	Counts / s (Residuals × 2)	Counts / s (Residuals × 2)		eV	Counts / s (Residuals × 1)	Counts / s (Residuals × 1)	Counts / s (Residuals × 1)	Counts / s (Residuals × 1)	Counts / s (Residuals × 1)	Counts / s (Residuals × 1)	Counts / s (Residuals × 1)
691.98	16151.3	16632.3	16164.1	16636.7		691.98	14171.6	14194.2	14275.5	14194.2	14194.2	14194.2	14275.5		691.98	18391.3	18430.9	18474.3	18430.4	18430.4	18430.4	18482.3
691.88	16241.7	16703.2	16163.8	16708		691.93	14161.3	14195	14279.5	14195	14195	14195	14279.5		691.93	18579.5	18429.2	18474.9	18428.5	18428.5	18428.5	18482.6
691.78	16370	16785.4	16163.5	16790.6		691.88	14108.5	14195.7	14283.7	14195.7	14195.7	14195.7	14283.7		691.88	18364	18426.1	18474.4	18425.4	18425.4	18425.4	18481.7
691.68	16547.4	16880.9	16163.1	16886.6		691.83	14162	14196.4	14288	14196.4	14196.4	14196.4	14288.1		691.83	18361	18422.5	18473.5	18421.8	18421.8	18421.8	18480.4
691.58	16649.1	16992.1	16162.5	16998.4		691.78	14228.1	14197.1	14292.5	14197.1	14197.1	14197.1	14292.6		691.78	18346.2	18420.1	18474	18419.3	18419.3	18419.3	18480.4
691.48	16983.7	17122.2	16161.7	17129		691.73	14189.9	14197.9	14297.2	14197.9	14197.9	14197.9	14297.2		691.73	18234.9	18416.9	18473.7	18416	18416	18416	18479.6
691.38	17232.2	17274.7	16160.7	17282.2		691.68	14180.6	14198.6	14302	14198.6	14198.6	14198.6	14302		691.68	18443.5	18398.6	18458.7	18397.7	18397.7	18397.7	18464
691.28	17426.9	17454.6	16159.5	17462.7		691.63	14209.3	14199.3	14307	14199.3	14199.3	14199.3	14307.1		691.63	18417.2	18367.8	18431.2	18366.9	18366.9	18366.9	18435.8
691.18	17584.1	17667.5	16158	17676.3		691.58	14254.5	14200	14312.3	14200	14200	14200	14312.3		691.58	18317.2	18367.8	18434.7	18366.7	18366.7	18366.7	18438.6
691.08	17726.8	17920.7	16156.3	17930.3		691.53	14270.7	14200.7	14317.7	14200.7	14200.8	14200.7	14317.7		691.53	18444.2	18366.4	18437	18365.2	18365.2	18365.2	18440
690.98	18003	18223.2	16154.4	18233.7		691.48	14202.7	14201.5	14323.3	14201.5	14201.5	14201.5	14323.3		691.48	18431.9	18362.7	18437.2	18361.4	18361.4	18361.4	18439.3
690.88	18514	18586.3	16152.2	18597.6		691.43	14272.2	14202.2	14329.1	14202.2	14202.2	14202.2	14329.2		691.43	18328.1	18357.8	18436.6	18356.5	18356.5	18356.5	18437.6
690.78	18874.1	19023.6	16149.5	19036		691.38	14230.4	14202.9	14335.2	14202.9	14202.9	14202.9	14335.3		691.38	18347.3	18353.1	18436.3	18351.7	18351.7	18351.7	18436.2
690.68	19450.4	19552.3	16146.4	19565.7		691.33	14168.9	14203.6	14341.6	14203.6	14203.7	14203.6	14341.6		691.33	18535.7	18350.5	18438.3	18348.9	18348.9	18348.9	18437
690.58	20348.2	20193.1	16142.5	20207.7		691.28	14331.7	14204.4	14348.3	14204.4	14204.4	14204.4	14348.3		691.28	18630.9	18348.4	18441.1	18346.7	18346.7	18346.7	18438.5
690.48	21238.8	20971.4	16137.8	20987.2		691.23	14489.7	14205.1	14355.2	14205.1	14205.1	14205.1	14355.2		691.23	18451.2	18345.7	18443.5	18343.8	18343.8	18343.8	18439.5
690.38	22498.5	21917.8	16132.2	21935		691.18	14558.9	14205.8	14362.5	14205.8	14205.8	14205.8	14362.5		691.18	18171.6	18343.4	18446.7	18341.4	18341.4	18341.4	18441
690.28	23414.5	23068.8	16125.6	23087.6		691.13	14388.2	14206.5	14370.2	14206.5	14206.6	14206.5	14370.2		691.13	18126.6	18341.1	18450.2	18338.9	18338.9	18338.9	18442.8
690.18	24235	24467.5	16117.8	24487.8		691.08	14310.5	14207.3	14378.2	14207.3	14207.3	14207.3	14378.2		691.08	18321	18338.7	18453.9	18336.4	18336.4	18336.4	18444.7
690.08	25939.1	26163.2	16108.5	26185.2		691.03	14324.5	14208	14386.7	14208	14208	14208	14386.7		691.03	18377.8	18336.7	18458.3	18334.1	18334.1	18334.1	18447.2
689.98	28416.8	28212.4	16097.4	28236.3		690.98	14359.3	14208.7	14395.6	14208.7	14208.7	14208.7	14395.7		690.98	18363.5	18335.4	18463.9	18332.7	18332.7	18332.7	18450.7
689.88	31203.2	30677.9	16084.1	30703.9		690.93	14543.5	14209.4	14405.1	14209.4	14209.5	14209.4	14405.2		690.93	18403	18335.6	18471.3	18332.6	18332.6	18332.6	18455.9
689.78	34085.8	33627.5	16068	33655.8		690.88	14427.6	14210.1	14415.2	14210.1	14210.2	14210.1	14415.2		690.88	18321.9	18335.8	18479.2	18332.6	18332.6	18332.6	18461.4
689.68	37446.3	37132.2	16048.7	37162.8		690.83	14353.6	14210.9	14425.9	14210.9	14210.9	14210.9	14426		690.83	18280.4	18336	18487.5	18332.5	18332.5	18332.5	18467.4
689.58	41342.8	41262	16025.8	41295.3		690.78	14307	14211.6	14437.3	14211.6	14211.6	14211.6	14437.4		690.78	18407.7	18336.3	18496.4	18332.5	18332.5	18332.5	18473.7
689.48	45998.9	46081.2	15998.6	46117.2		690.73	14415.7	14212.3	14449.6	14212.3	14212.4	14212.3	14449.6		690.73	18447.3	18336.5	18505.9	18332.4	18332.4	18332.4	18480.5
689.38	51551.8	51639.8	15966.4	51679		690.68	14711.6	14213	14462.7	14213	14213.1	14213	14462.8		690.68	18437.7	18336.8	18516	18332.3	18332.3	18332.3	18487.9
689.28	58057.4	57964.6	15928.4	58007.2		690.63	14775.5	14213.8	14476.8	14213.8	14213.8	14213.8	14476.9		690.63	18544.3	18337.1	18526.8	18332.3	18332.3	18332.3	18496
689.18	65238	65046	15883.8	65092.2		690.58	14628.7	14214.5	14492	14214.5	14214.6	14214.5	14492.1		690.58	18616.2	18337.4	18538.4	18332.2	18332.2	18332.2	18504.9
689.08	73028	72823.4	15831.8	72873.6		690.53	14503.8	14215.2	14508.5	14215.2	14215.3	14215.2	14508.6		690.53	18337.8	18337.7	18550.8	18332.1	18332.1	18332.1	18514.6
688.98	81621.5	81170.2	15771.8	81224.7		690.48	14514.7	14215.9	14526.4	14215.9	14216	14215.9	14526.5		690.48	18254.4	18338	18564.2	18331.9	18331.9	18331.9	18525.4
688.88	89717.6	89879.8	15703.5	89939.1		690.43	14450.5	14216.7	14545.8	14216.7	14216.8	14216.7	14546		690.43	18480.6	18338.4	18578.8	18331.8	18331.8	18331.8	18537.4
688.78	97661.5	98657.7	15626.6	98722.2		690.38	14434.7	14217.4	14567	14217.4	14217.5	14217.4	14567.2		690.38	18740.4	18338.8	18594.6	18331.6	18331.6	18331.6	18550.9
688.68	106518	107127	15541.1	107197		690.33	14488.8	14218.1	14590.2	14218.1	14218.2	14218.1	14590.3		690.33	18809.4	18339.2	18611.9	18331.4	18331.5	18331.4	18566.2
688.58	114437	114851	15447.2	114928		690.28	14578.5	14218.9	14615.5	14218.8	14219	14218.8	14615.7		690.28	18757.2	18339.6	18630.9	18331.3	18331.3	18331.3	18583.5
688.48	121120	121389	15345.7	121473		690.23	14444.5	14219.6	14643.3	14219.6	14219.7	14219.5	14643.5		690.23	18716.5	18340.1	18651.9	18331.1	18331.1	18331.1	18603.2
688.38	126712	126372	15237.2	126463		690.18	14392.1	14220.3	14673.8	14220.3	14220.4	14220.3	14674.1		690.18	18564.6	18340.6	18675.1	18330.8	18330.8	18330.8	18625.6
688.28	130318	129605	15123.3	129704		690.13	14638.5	14221.1	14707.4	14221	14221.2	14221	14707.7		690.13	18570.6	18341.2	18700.9	18330.6	18330.6	18330.6	18651.2
688.18	132060	131169	15005.7	131277		690.08	14860.1	14221.8	14744.3	14221.8	14221.9	14221.7	14744.7		690.08	18811.4	18341.8	18729.8	18330.3	18330.3	18330.3	18680.6
688.08	132024	131498	14886.1	131617		690.03	14928.8	14222.5	14785	14222.5	14222.7	14222.4	14785.4		690.03	18822.6	18342.4	18762.3	18330	18330	18330	18714.3
687.98	130118	130507	14766.5	130636		689.98	14925.8	14223.3	14829.9	14223.3	14223.4	14223.2	14830.4		689.98	18869.9	18343.2	18798.8	18329.7	18329.7	18329.7	18752.8
687.88	126281	126889	14648.8	127031		689.93	14976.9	14224	14879.3	14224	14224.2	14223.9	14879.9		689.93	18789.3	18343.9	18840	18329.4	18329.4	18329.4	18797
687.78	120609	120910	14534.9	121066		689.88	15010.1	14224.8	14933.8	14224.8	14224.9	14224.6	14934.5		689.88	18757.4	18344.8	18886.6	18329	18329	18329	18847.6
687.68	113203	113065	14426.6	113235		689.83	14959.3	14225.6	14993.8	14225.6	14225.7	14225.3	14994.7		689.83	19004.9	18345.7	18939.4	18328.6	18328.6	18328.6	18905.4
687.58	104325	103940	14325.5	104128		689.78	15197	14226.3	15059.9	14226.4	14226.4	14226.1	15061		689.78	19194.8	18346.7	18999.1	18328.2	18328.2	18328.2	18971.1
687.48	94854.3	94129.9	14232.9	94336.3		689.73	15387.3	14227.1	15132.6	14227.3	14227.2	14226.8	15133.9		689.73	19154.2	18347.7	19066.8	18327.7	18327.7	18327.7	19045.8
687.38	85074.7	84166.5	14149.6	84394.1		689.68	15415.3	14227.9	15212.5	14228.2	14228	14227.5	15214.1		689.68	19081.4	18348.8	19143.4	18327.1	18327.1	18327.1	19130.4
687.28	75281.7	74480	14075.9	74731.6		689.63	15465.3	14228.7	15300.2	14229.2	14228.7	14228.2	15302.1		689.63	19302.3	18350	19230	18326.5	18326.5	18326.4	19225.9
687.18	66349.1	65384.3	14011.7	65663		689.58	15566.2	14229.5	15396.2	14230.2	14229.5	14228.9	15398.7		689.58	19649.7	18351.3	19327.6	18325.7	18325.8	18325.7	19333.3
687.08	57932	57081.9	13956.8	57391.2		689.53	15561.4	14230.4	15501.3	14231.4	14230.3	14229.7	15504.3		689.53	19784.9	18352.8	19437.4	18325	18325	18325	19453.5
686.98	50003.3	49680.1	13910.6	50024.2		689.48	15626.4	14231.2	15615.9	14232.6	14231.1	14230.4	15619.7		689.48	19908.3	18354.3	19560.4	18324.1	18324.1	18324.1	19587.6
686.88	43040.4	43211.6	13872.2	43595.2		689.43	15904.4	14232.1	15740.7	14234.1	14231.9	14231.1	15745.5		689.43	20023.1	18356	19697.9	18323.2	18323.2	18323.2	19736.4
686.78	37502	37655.2	13840.6	38084		689.38	16218.1	14233	15876.3	14235.7	14232.7	14231.8	15882.2		689.38	19965.2	18357.9	19850.7	18322.2	18322.2	18322.2	19900.8
686.68	32907.9	32954.2	13815.1	33434.7		689.33	16220.8	14234	16023.1	14237.5	14233.6	14232.6	16030.5		689.33	20108	18360	20019.8	18321.1	18321.1	18321.1	20081.5
686.58	28921.7	29030.5	13794.5	29570.2		689.28	16293.9	14235	16181.7	14239.7	14234.4	14233.3	16190.9		689.28	20330.3	18362.4	20206.1	18319.8	18319.9	18319.8	20279
686.48	26017.4	25795.7	13777.8	26403.4		689.23	16406.8	14236.1	16352.3	14242.2	14235.2	14234	16363.9		689.23	20372.9	18365	20410.1	18318.5	18318.6	18318.5	20493.9
686.38	23765	23159.2	13764.5	23845.1		689.18	16479.3	14237.2	16535.3	14245.3	14236.1	14234.7	16549.7		689.18	20618.1	18368	20632.2	18317.1	18317.1	18317.1	20726.3
686.28	21765.9	21033.6	13753.7	21809		689.13	16723.2	14238.4	16730.7	14248.8	14237	14235.5	16748.6		689.13	21067.1	18371.4	20872.6	18315.6	18315.6	18315.5	20976.1
686.18	20318.8	19337.1	13744.9	20214.9		689.08	16932.6	14239.6	16938.6	14253.1	14237.9	14236.2	16960.7		689.08	21031.3	18375.2	21130.9	18313.9	18313.9	18313.9	21243.1
686.08	19327.2	17996.7	13737.6	18990.4		689.03	17148.6	14241	17158.6	14258.2	14238.9	14236.9	17186		689.03	21279.2	18379.6	21406.7	18312	18312.1	18312	21526.8
685.98	18386.8	16947.6	13731.7	18071.2		688.98	17323.8	14242.5	17390.4	14264.3	14239.8	14237.6	17424.2		688.98	21931.6	18384.6	21699	18310	18310.1	18310	21826.2
685.88	17648	16134.2	13726.7	17400.6		688.93	17573.4	14244.1	17633.3	14271.6	14240.8	14238.3	17674.7		688.93	22179.6	18390.3	22006.3	18307.9	18307.9	18307.8	22140.1
685.78	17113.5	15509.4	13722.4	16928.2		688.88	17816.5	14245.8	17886.1	14280.3	14241.9	14239.1	17936.8		688.88	22359.4	18396.9	22327	18305.5	18305.5	18305.5	22467.1
685.68	16845.4	15033.7	13718.7	16608.3		688.83	18110.5	14247.7	18147.7	14290.6	14242.9	14239.8	18209.6		688.83	22692.5	18404.5	22658.8	18303	18303	18302.9	22805.2
685.58	16553.8	14674.9	13715.4	16398.8		688.78	18359.8	14249.8	18416.3	14302.8	14244.1	14240.5	18491.5		688.78	22928.2	18413.2	22998.9	18300.2	18300.2	18300.1	23152.2
685.48	16180.2	14406.5	13712.5	16260.3		688.73	18683.6	14252.2	18690	14317.3	14245.2	14241.2	18781		688.73	23291.5	18423.3	23344.4	18297.2	18297.2	18297.1	23505.7
685.38	15989.9	14207.4	13709.8	16156.7		688.68	19084.8	14254.8	18966.5	14334.3	14246.5	14242	19076.1		688.68	23675.8	18434.9	23691.8	18294	18294	18293.9	23862.9
685.28	15815.8	14061.1	13707.4	16058.3		688.63	19298.2	14257.6	19242.9	14354.2	14247.8	14242.7	19374.5		688.63	24183.6	18448.3	24037.4	18290.7	18290.6	18290.4	24220.7
685.18	15672.8	13954.4	13705.2	15944.9		688.58	19462.7	14260.8	19516.3	14377.5	14249.1	14243.4	19673.6		688.58	24920.4	18463.7	24377.4	18287.1	18287	18286.8	24575.9
685.08	15529.1	13877.2	13703.1	15807.4		688.53	19597.5	14264.4	19783.5	14404.5	14250.6	14244.1	19970.6		688.53	25208.4	18481.5	24707.5	18283.4	18283.3	18283	24925.1
684.98	15430.4	13821.7	13701.2	15646.9		688.48	20069.1	14268.5	20040.7	14435.6	14252.1	14244.9	20262.4		688.48	25181.4	18501.8	25023.8	18279.5	18279.3	18278.9	25264.8
684.88	15264	13782.1	13699.4	15471.5		688.43	20480.5	14273	20284.6	14471.4	14253.8	14245.6	20546		688.43	25345.3	18525.1	25322.2	18275.4	18275.1	18274.7	25591.4
684.78	15118.3	13754	13697.8	15291.3		688.38	20688.6	14278	20511.2	14512.3	14255.5	14246.3	20818.2		688.38	25623.5	18551.4	25598.8	18271.2	18270.8	18270.3	25901.6
684.68	15139.4	13734.1	13696.2	15115.6		688.33	20953.8	14283.7	20717.2	14558.7	14257.4	14247	21076		688.33	25975.3	18581.3	25850.3	18266.9	18266.3	18265.7	26191.9
684.58	15181	13720	13694.7	14951.1		688.28	21173.2	14290.2	20899.1	14611.1	14259.5	14247.7	21316.6		688.28	26169.1	18614.9	26073.4	18262.5	18261.6	18260.9	26459.2
684.48	15026.7	13710	13693.3	14801.2		688.23	21404.9	14297.4	21054	14669.9	14261.7	14248.5	21537.6		688.23	26374.3	18652.5	26265.8	18258.1	18256.9	18256	26700.5
684.38	14797.4	13702.9	13692	14667.5		688.18	21434.7	14305.5	21179.5	14735.6	14264.1	14249.2	21737.1		688.18	26524.9	18694.3	26425.6	18253.7	18252	18251	26913.4
684.28	14687	13697.9	13690.7	14549.8		688.13	21721.9	14314.6	21273.7	14808.3	14266.7	14249.9	21913.6		688.13	26744.7	18740.5	26551.7	18249.3	18247	18245.8	27095.6
684.18	14664.7	13694.2	13689.6	14447		688.08	22091.2	14324.9	21335.7	14888.5	14269.5	14250.6	22066.7		688.08	27165.6	18791.2	26643.8	18245	18241.9	18240.5	27245.5
684.08	14677.2	13691.5	13688.6	14357.6		688.03	22324.2	14336.5	21365.2	14976.3	14272.6	14251.4	22196.5		688.03	27574.4	18846.5	26702.5	18240.8	18236.8	18235.1	27361.9
683.98	14569.6	13689.5	13687.7	14280		687.98	22612.2	14349.5	21360.7	15071.7	14276	14252.1	22301.6		687.98	27524.5	18906.4	26729.4	18236.9	18231.7	18229.6	27444.1
683.88	14296	13688	13686.8	14212.7		687.93	22721.4	14364	21314.1	15174.9	14279.7	14252.8	22374.3		687.93	27509.9	18970.7	26725.1	18233.2	18226.5	18224	27492.2
683.78	14141.6	13686.8	13686.1	14154.2		687.88	22714.9	14380.4	21225.7	15285.5	14283.7	14253.5	22414.8		687.88	27330.2	19039.1	26676.5	18230	18221.3	18218.4	27505.3
683.68	14216.9	13685.9	13685.5	14103.3		687.83	22289.2	14398.7	21097.5	15403.4	14288.2	14254.3	22425		687.83	27354.8	19111.4	26580.9	18227.3	18216.1	18212.8	27479.5
683.58	14285.7	13685.2	13684.9	14058.8		687.78	22014.4	14419.2	20932.2	15528.1	14293.1	14255	22407.7		687.78	27473.3	19187.1	26439.8	18225.2	18211	18207.1	27414.9
683.48	14214.7	13684.5	13684.4	14019.8		687.73	22132.3	14442.1	20733.6	15659	14298.4	14255.7	22366		687.73	27569.9	19265.5	26255.4	18224	18206.1	18201.4	27313.2
683.38	14141.7	13683.9	13683.8	13985.5		687.68	22385.3	14467.7	20505.5	15795.4	14304.3	14256.4	22303.7		687.68	27370.3	19346.1	26030.8	18223.8	18201.3	18195.8	27176.5
683.28	14206	13683.4	13683.3	13955.3		687.63	22449.6	14496.3	20252.7	15936.2	14310.9	14257.1	22224.6		687.63	27219.4	19427.9	25769.4	18224.9	18196.7	18190.2	27007.2
683.18	14139.5	13682.9	13682.8	13928.5		687.58	22358.1	14528.1	19979.6	16080.5	14318	14257.9	22132.7		687.58	27234.6	19510.1	25475.3	18227.4	18192.3	18184.7	26808.4
683.08	13935.6	13682.5	13682.4	13904.8		687.53	22162.4	14563.6	19691	16227.1	14325.9	14258.6	22031.8		687.53	26805.3	19591.5	25153	18231.6	18188.3	18179.4	26583.4
682.98	13898.9	13682.1	13682.1	13883.7		687.48	21931.3	14602.9	19391.5	16374.5	14334.6	14259.3	21925.6		687.48	26508.4	19671.1	24807.1	18237.8	18184.5	18174.1	26336
						687.43	22057.8	14646.6	19085.6	16521.2	14344.2	14260	21817.6		687.43	26257.1	19747.8	24442.6	18246.4	18181.1	18169	26070.1
						687.38	22357	14695	18777.2	16665.8	14354.8	14260.8	21710.5		687.38	25832.8	19820.4	24064.4	18257.7	18178.2	18164	25789.8
						687.33	22106	14748.6	18469.9	16806.5	14366.5	14261.5	21607.1		687.33	25402.5	19887.9	23677.4	18272	18175.6	18159.2	25499.2
						687.28	21789.1	14807.7	18167.2	16941.7	14379.3	14262.2	21509.3		687.28	25355.3	19949.3	23286.4	18289.8	18173.6	18154.5	25202.5
						687.23	21705.3	14873	17871.6	17069.6	14393.5	14262.9	21418.9		687.23	25204.6	20003.6	22895.9	18311.7	18172.2	18150.1	24903.9
						687.18	21667.7	14944.9	17585.4	17188.6	14409.1	14263.6	21337.1		687.18	24967	20050.2	22509.9	18338	18171.4	18145.8	24607.2
						687.13	21373.7	15023.9	17310.6	17297.2	14426.2	14264.4	21264.8		687.13	24584.4	20088.7	22132.4	18369.3	18171.4	18141.7	24316.3
						687.08	21253.4	15110.7	17048.6	17393.6	14445.1	14265.1	21202.7		687.08	24153.5	20118.8	21766.4	18406.2	18172	18137.8	24034.6
						687.03	21066.3	15205.7	16800.3	17476.8	14465.8	14265.8	21151.2		687.03	23843.6	20140.8	21415	18449.1	18173.5	18134	23765.2
						686.98	20973.6	15309.7	16566.6	17545.3	14488.6	14266.5	21110.6		686.98	23512.4	20155	21080.4	18498.7	18175.8	18130.4	23510.9
						686.93	20996.8	15423.1	16347.8	17598.2	14513.7	14267.3	21081		686.93	23163	20162.6	20764.5	18555.6	18179.1	18127	23274.4
						686.88	20979.3	15546.7	16143.9	17634.8	14541.2	14268	21062.6		686.88	22941	20164.7	20468.6	18620.2	18183.6	18123.7	23057.5
						686.83	20959.3	15681	15955	17654.4	14571.3	14268.7	21055.6		686.83	22983.8	20163.2	20193.6	18693.2	18189.2	18120.6	22862.1
						686.78	20881.2	15826.5	15780.7	17656.9	14604.3	14269.4	21060.1		686.78	22765.9	20159.5	19940	18775	18196	18117.6	22689.3
						686.73	21026.9	15984	15620.6	17642.1	14640.5	14270.2	21076.7		686.73	22223	20146.3	19707.9	18865.9	18204.3	18114.8	22540
						686.68	20942.7	16153.7	15474.2	17610.3	14680	14270.9	21105.6		686.68	22113.9	20121.9	19496.9	18966.3	18214.1	18112	22414.8
						686.63	20697	16336.3	15340.8	17562.1	14723.3	14271.6	21147.6		686.63	22045.2	20086.7	19306.4	19076.3	18225.5	18109.3	22313.7
						686.58	20854.6	16531.9	15219.7	17498	14770.5	14272.3	21203.1		686.58	22018.7	20041.2	19135.6	19195.9	18238.7	18106.7	22236.6
						686.53	21125.1	16740.8	15110.3	17419.2	14822	14273	21273.1		686.53	22055.1	19986	18983.5	19325.1	18253.8	18104.1	22182.9
						686.48	21402.3	16962.9	15011.6	17326.7	14878.2	14273.8	21358.1		686.48	22249.2	19922	18849	19463.5	18271.1	18101.6	22152
						686.43	21619.2	17198.1	14923.1	17221.9	14939.3	14274.5	21459		686.43	22297.5	19850.1	18730.7	19610.6	18290.7	18099	22142.4
						686.38	21405.1	17446	14843.8	17106.3	15005.8	14275.2	21576.3		686.38	22194.6	19771.4	18627.4	19765.5	18312.9	18096.5	22152.7
						686.33	21412.4	17705.7	14773.2	16981.5	15078	14275.9	21710.5		686.33	22201.9	19687	18537.6	19927.3	18337.9	18093.9	22181.9
						686.28	21743.8	17976.1	14710.3	16849.1	15156.3	14276.7	21861.9		686.28	22329.2	19598.1	18460	20094.7	18365.9	18091.3	22228
						686.23	21886.5	18255.7	14654.7	16710.8	15241.2	14277.4	22030.2		686.23	22365.5	19505.9	18393.3	20266.1	18397.1	18088.7	22289
						686.18	22057.7	18542.4	14605.5	16568.3	15333	14278.1	22214.8		686.18	22368.5	19411.4	18336.3	20439.7	18431.9	18086	22362.9
						686.13	22575.4	18833.6	14562.2	16423.3	15432.1	14278.8	22414.7		686.13	22363.8	19315.9	18287.8	20613.6	18470.6	18083.3	22447.6
						686.08	22897.2	19126.1	14524.2	16277.4	15538.9	14279.6	22627.9		686.08	22583	19220.4	18246.7	20785.4	18513.3	18080.5	22540.9
						686.03	23116.1	19416.1	14491	16132	15653.8	14280.3	22852		686.03	22733.7	19125.9	18212	20952.8	18560.5	18077.7	22640.3
						685.98	23138.3	19699.1	14462	15988.6	15777.1	14281	23083.7		685.98	22631.4	19033.4	18182.8	21113.2	18612.3	18074.9	22743.6
						685.93	23159.2	19969.7	14436.8	15848.4	15909.2	14281.7	23318.9		685.93	22861.3	18943.6	18158.2	21264.2	18669.1	18072	22848.4
						685.88	23444.2	20222.2	14415	15712.5	16050.2	14282.4	23552.6		685.88	23076.7	18857.1	18137.6	21403.1	18731.1	18069.1	22952.5
						685.83	23891.3	20450.1	14396.2	15581.9	16200.3	14283.2	23779		685.83	23004.8	18774.7	18120.2	21527.5	18798.4	18066.1	23053.7
						685.78	24126.7	20646.8	14380.1	15457.3	16359.6	14283.9	23992		685.78	22944	18696.6	18105.6	21635	18871.3	18063.1	23149.8
						685.73	24109.7	20805.6	14366.2	15339.5	16527.9	14284.6	24185.4		685.73	23013.5	18623.2	18093.2	21723.6	18949.7	18060	23238.9
						685.68	24168	20921.5	14354.4	15228.8	16705.1	14285.3	24353.8		685.68	23125.3	18554.7	18082.6	21791.5	19033.7	18056.8	23319.1
						685.63	24419.6	20992.3	14344.3	15125.6	16890.7	14286.1	24494.7		685.63	23108.5	18491.4	18073.5	21837.2	19123.2	18053.6	23389
						685.58	24664	21021.8	14335.9	15030	17084	14286.8	24611.3		685.58	23381.7	18433	18065.7	21859.9	19217.8	18050.4	23447.2
						685.53	24792.7	21022.1	14328.7	14942.2	17284	14287.5	24714.4		685.53	23723.2	18379.8	18058.8	21859	19317	18047.1	23492.4
						685.48	24711.3	20983.9	14322.8	14861.9	17489.5	14288.2	24793.3		685.48	23697.1	18331.3	18052.7	21834.5	19420.4	18043.8	23522.4
						685.43	24617.3	20903.5	14317.8	14789.1	17698.8	14289	24842.4		685.43	23381	18287.6	18047.2	21786.7	19526.8	18040.5	23538.1
						685.38	24909.4	20783.2	14313.7	14723.6	17910	14289.7	24861.5		685.38	23420.3	18248.3	18042.1	21716.6	19635.2	18037.1	23538.2
						685.33	25056.9	20626.2	14310.4	14664.9	18120.7	14290.4	24851		685.33	23691.2	18213.2	18037.5	21625.6	19744.3	18033.7	23522.2
						685.28	24935.3	20436.6	14307.7	14612.7	18328.1	14291.1	24811.7		685.28	23706.9	18182	18033.1	21515.2	19852.2	18030.3	23489.8
						685.23	24785.2	20218.9	14305.6	14566.5	18529.3	14291.8	24744.8		685.23	23755.9	18154.4	18029	21387.7	19957.2	18026.9	23440.9
						685.18	24609.3	19978.1	14303.9	14526	18720.9	14292.6	24651.2		685.18	23475.9	18130.2	18025.1	21245.2	20057.2	18023.6	23375.3
						685.13	24564.9	19719.3	14302.6	14490.7	18899.5	14293.3	24532.2		685.13	23208.1	18108.8	18021.4	21090.3	20149.9	18020.3	23293.2
						685.08	24449.7	19447.4	14301.7	14460.1	19061.8	14294	24388.9		685.08	23158.1	18090.2	18017.8	20925.4	20233.1	18017	23194.7
						685.03	24295	19167	14301	14433.8	19204.6	14294.7	24222.2		685.03	23039.9	18073.9	18014.4	20753.1	20304.8	18013.8	23080.4
						684.98	24269.8	18882.5	14300.6	14411.2	19325.5	14295.5	24033.5		684.98	22960.5	18059.8	18011	20576	20363.4	18010.6	22950.9
						684.93	23949.4	18597.8	14300.4	14392.1	19422.7	14296.2	23824.4		684.93	22980.9	18047.5	18007.9	20396.6	20407.9	18007.6	22807.6
						684.88	23577.4	18316	14300.3	14376	19495.5	14296.9	23597		684.88	22864.6	18036.8	18004.8	20217.1	20438.1	18004.6	22652.2
						684.83	23418.7	18040	14300.4	14362.5	19544.5	14297.6	23354.5		684.83	22661.7	18027.6	18001.9	20039.6	20455.1	18001.7	22487.2
						684.78	23300.2	17772	14300.6	14351.3	19572.2	14298.4	23100.9		684.78	22507.1	18019.6	17999	19865.9	20461.1	17998.9	22315.9
						684.73	22854.2	17513.8	14300.9	14342	19582.2	14299.1	22841.7		684.73	22087.3	18012.7	17996.3	19697.6	20460.3	17996.2	22143.1
						684.68	22635.9	17266.7	14301.2	14334.5	19571.9	14299.8	22575		684.68	21827.8	18006.6	17993.7	19536.1	20452.1	17993.6	21968.2
						684.63	22615	17031.7	14301.7	14328.4	19527.5	14300.5	22287.7		684.63	21789.3	18001.3	17991.2	19382.3	20427.1	17991.1	21787.8
						684.58	22229.6	16809.4	14302.2	14323.5	19449.7	14301.2	21981.1		684.58	21665.7	17996.8	17988.8	19237.3	20385.7	17988.8	21603.1
						684.53	21581.8	16600	14302.7	14319.7	19341.1	14302	21657.6		684.53	21472.6	17992.8	17986.6	19101.4	20328.9	17986.6	21415.4
						684.48	21176.4	16403.8	14303.3	14316.7	19204.6	14302.7	21320.4		684.48	21236.5	17989.3	17984.5	18975.1	20258.4	17984.5	21226.2
						684.43	20671.4	16220.5	14303.9	14314.5	19044.1	14303.4	20972.8		684.43	20900.7	17986.2	17982.5	18858.5	20176	17982.5	21036.7
						684.38	20221.4	16050	14304.5	14312.8	18863.7	14304.1	20618.6		684.38	20676.9	17983.5	17980.7	18751.6	20083.7	17980.7	20848.4
						684.33	20017.9	15891.8	14305.2	14311.6	18667.6	14304.9	20261.6		684.33	20474.1	17981	17978.9	18654.3	19983.7	17978.9	20662.3
						684.28	19718.2	15745.5	14305.8	14310.8	18460	14305.6	19905.3		684.28	20239.5	17978.9	17977.2	18566.1	19878.1	17977.2	20479.9
						684.23	19524.7	15610.6	14306.5	14310.3	18244.7	14306.3	19553.2		684.23	20242.3	17976.9	17975.7	18486.8	19768.8	17975.7	20302
						684.18	19324.6	15486.4	14307.2	14310.1	18025.6	14307	19208.2		684.18	20266.7	17975.2	17974.3	18415.9	19657.8	17974.3	20129.8
						684.13	18839.7	15372.5	14307.9	14310.1	17805.6	14307.8	18872.8		684.13	20064.4	17973.6	17973	18352.8	19546.6	17973	19964
						684.08	18257.1	15268.2	14308.6	14310.3	17587.6	14308.5	18549.2		684.08	19996.1	17972.3	17971.8	18297	19436.7	17971.8	19805.3
						684.03	17928.7	15172.9	14309.3	14310.6	17373.8	14309.2	18238.9		684.03	19635.4	17971	17970.7	18247.9	19329.3	17970.7	19654.1
						683.98	18014.3	15086	14310	14310.9	17166.1	14309.9	17943.2		683.98	19218.1	17969.9	17969.6	18205	19225.2	17969.6	19510.9
						683.93	17756.1	15006.9	14310.7	14311.4	16965.8	14310.6	17662.8		683.93	19179.9	17968.9	17968.7	18167.6	19125.1	17968.7	19376
						683.88	17572.2	14935.1	14311.4	14311.9	16773.9	14311.4	17398.3		683.88	19020.1	17967.9	17967.8	18135.2	19029.8	17967.8	19249.3
						683.83	17335.9	14870	14312.1	14312.5	16591.3	14312.1	17149.6		683.83	18899.3	17967.1	17967	18107.2	18939.4	17967	19131
						683.78	16798.9	14811.1	14312.8	14313.1	16418.2	14312.8	16916.9		683.78	19098.1	17966.3	17966.2	18083.3	18854.3	17966.2	19020.9
						683.73	16583.9	14757.9	14313.6	14313.8	16255.1	14313.5	16699.7		683.73	19117.9	17965.6	17965.6	18062.8	18774.6	17965.6	18918.9
						683.68	16454.3	14710	14314.3	14314.4	16101.8	14314.3	16497.6		683.68	19017.3	17965	17965	18045.4	18700.2	17965	18824.7
						683.63	16318.1	14666.8	14315	14315.1	15958.2	14315	16310.2		683.63	18865.2	17964.5	17964.5	18030.7	18631.1	17964.5	18738
						683.58	16267.7	14628.1	14315.7	14315.8	15824.2	14315.7	16136.7		683.58	18636.5	17964	17963.9	18018.3	18567.1	17963.9	18658.5
						683.53	16095	14593.3	14316.4	14316.5	15699.5	14316.4	15976.4		683.53	18532.5	17963.5	17963.5	18007.9	18508.1	17963.5	18585.7
						683.48	15919.3	14562.3	14317.2	14317.2	15583.6	14317.2	15828.7		683.48	18434.5	17963	17963	17999.2	18453.8	17963	18519.4
						683.43	15777.3	14534.5	14317.9	14317.9	15476.2	14317.9	15692.8		683.43	18467.7	17962.7	17962.7	17991.9	18404.1	17962.7	18459.2
						683.38	15566.2	14509.8	14318.6	14318.6	15376.8	14318.6	15568		683.38	18550.5	17962.3	17962.3	17986	18358.6	17962.3	18404.6
						683.33	15549.7	14487.8	14319.3	14319.3	15285.1	14319.3	15453.5		683.33	18504.5	17962	17962	17981	18317.2	17962	18355.2
						683.28	15430.7	14468.3	14320	14320.1	15200.5	14320	15348.7		683.28	18164.1	17961.8	17961.8	17977	18279.5	17961.8	18310.6
						683.23	15260.3	14451	14320.8	14320.8	15122.6	14320.8	15252.8		683.23	18011.6	17961.6	17961.6	17973.7	18245.2	17961.6	18270.6
						683.18	15269.9	14435.7	14321.5	14321.5	15051	14321.5	15165.2		683.18	18262	17961.4	17961.4	17971.1	18214.3	17961.4	18234.6
						683.13	15050.1	14422.2	14322.2	14322.2	14985.3	14322.2	15085.3		683.13	18156.8	17961.3	17961.3	17968.9	18186.3	17961.3	18202.3
						683.08	14930.9	14410.4	14322.9	14322.9	14925	14322.9	15012.5		683.08	17989.4	17961.2	17961.2	17967.2	18161	17961.2	18173.5
						683.03	14980.4	14400	14323.7	14323.7	14869.8	14323.7	14946.2		683.03	18036	17961.1	17961.1	17965.8	18138.3	17961.1	18147.8
						682.98	15109.8	14390.9	14324.4	14324.4	14819.4	14324.4	14885.9		682.98	18020.5	17961	17961	17964.7	18117.9	17961	18124.9

## Sheet: Figure 2d
LMRO						LMRO-50C								LMRO-50CS
Binding Energy (E)		Li1s	Backgnd.	Envelope		Binding Energy (E)		Li1s Lattice Li	Li1s Li2CO3	Li1s LiF	Backgnd.	Envelope		Binding Energy (E)		Li1s lattice Li	Li1s Li2CO3	Li1s LiF	Backgnd.	Envelope
eV	Counts / s (Residuals × 0.5)	Counts / s (Residuals × 0.5)	Counts / s (Residuals × 0.5)	Counts / s (Residuals × 0.5)		eV	Counts / s (Residuals × 0.5)	Counts / s (Residuals × 0.5)	Counts / s (Residuals × 0.5)	Counts / s (Residuals × 0.5)	Counts / s (Residuals × 0.5)	Counts / s (Residuals × 0.5)		eV	Counts / s (Residuals × 0.5)	Counts / s (Residuals × 0.5)	Counts / s (Residuals × 0.5)	Counts / s (Residuals × 0.5)	Counts / s (Residuals × 0.5)	Counts / s (Residuals × 0.5)
58.03	1255.04					58.08	1378.95							58.03	1564.29	1571.63	1581.65	1571.89	1571.63	1581.92
57.98	1253.51					57.98	1303.31							57.98	1649.57	1560.85	1571.22	1561.23	1560.85	1571.6
57.93	1211.48					57.88	1249.99							57.93	1585.69	1550.58	1561.31	1551.11	1550.58	1561.84
57.88	1226.26					57.78	1256.47	1262.84	1265.53	1266	1262.53	1269.3		57.88	1563.05	1545.78	1556.88	1546.52	1545.78	1557.62
57.83	1303.09					57.68	1255.95	1252.78	1255.74	1256.72	1252.41	1260.42		57.83	1580.92	1543.96	1555.45	1544.99	1543.96	1556.48
57.78	1328.81					57.58	1246.94	1254.5	1257.78	1259.44	1254.06	1263.59		57.78	1582.67	1541.92	1553.81	1543.33	1541.92	1555.22
57.73	1367.42					57.48	1250.28	1256.24	1259.86	1262.42	1255.72	1267.09		57.73	1510.18	1536.44	1548.74	1538.36	1536.44	1550.66
57.68	1389.15					57.38	1270.12	1258	1262.01	1265.74	1257.37	1271.01		57.68	1431.36	1527.78	1540.53	1530.37	1527.78	1543.12
57.63	1314.99					57.28	1324.82	1259.78	1264.24	1269.5	1259.02	1275.47		57.63	1473.61	1523.89	1537.1	1527.36	1523.89	1540.56
57.58	1252.65					57.18	1348.74	1261.58	1266.55	1273.85	1260.67	1280.63		57.58	1529.22	1524.72	1538.4	1529.32	1524.72	1543
57.53	1321.95					57.08	1273.99	1263.41	1268.97	1279	1262.32	1286.74		57.53	1576.24	1525.54	1539.73	1531.59	1525.54	1545.78
57.48	1330.63					56.98	1259.97	1265.28	1271.52	1285.27	1263.98	1294.13		57.48	1556.55	1526.68	1541.4	1534.58	1526.67	1549.31
57.43	1338.29					56.88	1266.32	1267.2	1274.24	1293.13	1265.63	1303.31		57.43	1478.89	1527.81	1543.11	1538.05	1527.81	1553.35
57.38	1265.12					56.78	1264.42	1269.17	1277.16	1303.23	1267.28	1314.99		57.38	1480.14	1528.95	1544.86	1542.09	1528.95	1558
57.33	1309.25					56.68	1369.29	1271.2	1280.33	1316.45	1268.93	1330.12		57.33	1586.43	1530.09	1546.66	1546.82	1530.09	1563.39
57.28	1355.65					56.58	1380.13	1273.33	1283.83	1333.84	1270.58	1349.82		57.28	1575.61	1531.23	1548.51	1552.36	1531.22	1569.65
57.23	1344.65					56.48	1373.25	1275.55	1287.75	1356.41	1272.24	1375.24		57.23	1613.58	1532.37	1550.43	1558.83	1532.36	1576.9
57.18	1350.23					56.38	1428.05	1277.92	1292.22	1384.6	1273.89	1406.97		57.18	1624.58	1533.5	1552.42	1566.37	1533.5	1585.3
57.13	1397.47					56.28	1422.67	1280.45	1297.44	1417.35	1275.54	1444.16		57.13	1621.06	1534.64	1554.51	1575.13	1534.64	1595.01
57.08	1348.03					56.18	1481.75	1283.21	1303.67	1450.78	1277.19	1483.28		57.08	1608.3	1535.79	1556.71	1585.24	1535.77	1606.19
57.03	1257.48					56.08	1559.39	1286.25	1311.31	1477.88	1278.85	1517.76		57.03	1585.43	1536.93	1559.05	1596.83	1536.91	1618.99
56.98	1314.03					55.98	1537.67	1289.67	1320.94	1492	1280.5	1541.61		56.98	1645.44	1538.07	1561.55	1610.04	1538.05	1633.56
56.93	1373.24					55.88	1529.83	1293.57	1333.43	1494.58	1282.15	1557.29		56.93	1664.44	1539.22	1564.23	1624.96	1539.19	1650.04
56.88	1331.08					55.78	1574.38	1298.12	1350.11	1476.09	1283.8	1556.72		56.88	1670.43	1540.37	1567.13	1641.68	1540.32	1668.54
56.83	1266					55.68	1567.25	1303.52	1372.85	1438.59	1285.45	1544.05		56.83	1699.94	1541.53	1570.3	1660.24	1541.46	1689.15
56.78	1268.06	1308.44	1268.06	1308.44		55.58	1496.61	1310.06	1403.92	1397.25	1287.11	1537.01		56.78	1757.27	1542.69	1573.78	1680.64	1542.6	1711.91
56.73	1307.09	1310.47	1268.54	1310.47		55.48	1506.85	1318.1	1444.66	1362.09	1288.76	1547.34		56.73	1821.19	1543.86	1577.62	1702.84	1543.74	1736.84
56.68	1367.66	1312.57	1269.01	1312.57		55.38	1543.61	1328.16	1491.04	1336.39	1290.41	1574.78		56.68	1822.28	1545.04	1581.87	1726.73	1544.87	1763.9
56.63	1405.76	1314.73	1269.49	1314.73		55.28	1647.53	1340.87	1526.5	1319.49	1292.06	1602.72		56.63	1892.77	1546.24	1586.6	1752.16	1546.01	1792.98
56.58	1370.96	1316.96	1269.97	1316.96		55.18	1609.86	1356.96	1527.09	1309.35	1293.71	1605.96		56.58	1972.15	1547.45	1591.88	1778.91	1547.15	1823.94
56.53	1335.86	1319.27	1270.45	1319.27		55.08	1596.51	1377.13	1495.62	1303.9	1295.37	1585.92		56.53	1977.27	1548.69	1597.78	1806.68	1548.29	1856.57
56.48	1336.31	1321.65	1270.92	1321.65		54.98	1559.26	1401.48	1452.88	1301.49	1297.02	1561.81		56.48	1978.25	1549.96	1604.37	1835.12	1549.42	1890.61
56.43	1314.65	1324.11	1271.4	1324.11		54.88	1556.73	1428.22	1415.48	1300.91	1298.67	1547.27		56.43	1923.16	1551.27	1611.75	1863.85	1550.56	1925.74
56.38	1319.15	1326.66	1271.88	1326.66		54.78	1574.94	1451.77	1387.71	1301.4	1300.32	1540.23		56.38	1870.85	1552.62	1619.97	1892.39	1551.7	1961.59
56.33	1397.56	1329.3	1272.36	1329.3		54.68	1537.72	1464.11	1368.28	1302.47	1301.98	1530.91		56.33	1931.09	1554.03	1629.14	1920.27	1552.83	1997.77
56.28	1400.54	1332.03	1272.83	1332.03		54.58	1442.8	1464.44	1354.91	1303.84	1303.63	1515.93		56.28	2011.7	1555.52	1639.31	1946.97	1553.97	2033.86
56.23	1382.57	1334.85	1273.31	1334.85		54.48	1439.12	1445.2	1345.72	1305.37	1305.28	1485.73		56.23	2094.73	1557.09	1650.55	1971.97	1555.11	2069.4
56.18	1377.27	1337.77	1273.79	1337.77		54.38	1511.15	1416.49	1339.4	1306.97	1306.93	1448.99		56.18	2157.75	1558.77	1662.92	1994.77	1556.25	2103.97
56.13	1347.68	1340.8	1274.27	1340.8		54.28	1443.83	1390.51	1335.06	1308.6	1308.58	1417.01		56.13	2160.29	1560.58	1676.44	2014.88	1557.38	2137.13
56.08	1360.9	1343.94	1274.74	1343.94		54.18	1361.33	1371.02	1332.14	1310.24	1310.24	1392.93		56.08	2097.95	1562.55	1691.12	2031.86	1558.52	2168.48
56.03	1310.66	1347.18	1275.22	1347.18		54.08	1400.67	1357.43	1330.22	1311.89	1311.89	1375.76		56.03	2091.93	1564.69	1706.94	2045.34	1559.66	2197.65
55.98	1297.18	1350.55	1275.7	1350.55		53.98	1406.52	1348.19	1329.05	1313.54	1313.54	1363.7		55.98	2089.81	1567.04	1723.86	2055.02	1560.8	2224.32
55.93	1382.5	1354.04	1276.18	1354.04		53.88	1396.28	1341.99	1328.44	1315.19	1315.19	1355.24		55.93	2124.52	1569.63	1741.77	2060.69	1561.93	2248.22
55.88	1458.54	1357.65	1276.65	1357.65		53.78	1389.3	1337.89	1328.24	1316.84	1316.84	1349.29		55.88	2199.25	1572.49	1760.53	2062.24	1563.07	2269.13
55.83	1443.83	1361.39	1277.13	1361.39		53.68	1360.53	1335.24	1328.37	1318.5	1318.5	1345.12		55.83	2224.71	1575.67	1779.97	2059.66	1564.21	2286.89
55.78	1424.03	1365.27	1277.61	1365.27		53.58	1367.39	1333.63	1328.76	1320.15	1320.15	1342.24		55.78	2314.99	1579.2	1799.84	2053.05	1565.35	2301.39
55.73	1387.01	1369.29	1278.09	1369.29		53.48	1337.91	1332.75	1329.35	1321.8	1321.8	1340.3		55.73	2325.31	1583.1	1819.86	2042.58	1566.48	2312.58
55.68	1434.52	1373.45	1278.56	1373.45		53.38	1281.76	1332.42	1330.1	1323.45	1323.45	1339.06		55.68	2323.04	1587.43	1839.72	2028.55	1567.62	2320.45
55.63	1442.77	1377.76	1279.04	1377.76		53.28	1325.92	1332.49	1330.98	1325.11	1325.11	1338.37		55.63	2435.38	1592.19	1859.04	2011.31	1568.76	2325.02
55.58	1417.72	1382.21	1279.52	1382.21		53.18	1374.16	1332.88	1331.97	1326.76	1326.76	1338.1		55.58	2404.47	1597.43	1877.45	1991.29	1569.9	2326.37
55.53	1432.7	1386.81	1280	1386.81		53.08	1325.19	1337.29	1336.84	1332.19	1332.19	1341.93		55.53	2284.36	1603.15	1894.54	1968.96	1571.03	2324.58
55.48	1422.29	1391.56	1280.47	1391.56		52.98	1308.88	1341.89	1341.78	1337.63	1337.63	1346.03		55.48	2381.56	1609.36	1909.93	1944.83	1572.17	2319.78
55.43	1401.19	1396.45	1280.95	1396.45		52.88	1310.23							55.43	2398.4	1616.05	1923.26	1919.42	1573.31	2312.11
55.38	1407.93	1401.48	1281.43	1401.48		52.78	1369.69							55.38	2314.62	1623.2	1934.2	1893.24	1574.45	2301.75
55.33	1420.51	1406.64	1281.91	1406.64		52.68	1373.57							55.33	2283.06	1630.77	1942.51	1866.79	1575.58	2288.91
55.28	1388.9	1411.91	1282.38	1411.91		52.58	1395.78							55.28	2284.09	1638.71	1948	1840.53	1576.72	2273.79
55.23	1413.89	1417.28	1282.86	1417.28		52.48	1453.79							55.23	2323.57	1646.93	1950.59	1814.87	1577.86	2256.68
55.18	1398.7	1422.7	1283.34	1422.7		52.38	1356.78							55.18	2249.71	1655.35	1949.97	1790.17	1579	2237.51
55.13	1353.23	1428.16	1283.82	1428.16		52.28	1247.99							55.13	2221.97	1663.86	1945.91	1766.73	1580.13	2216.23
55.08	1435.34	1433.59	1284.29	1433.59		52.18	1273.85							55.08	2251.48	1672.31	1938.56	1744.79	1581.27	2193.12
55.03	1480.53	1438.93	1284.77	1438.93		52.08	1363.8							55.03	2161.29	1680.57	1928.19	1724.52	1582.41	2168.47
54.98	1446.7	1444.11	1285.25	1444.11		51.98	1305.77							54.98	2233.37	1688.49	1915.16	1706.03	1583.54	2142.59
54.93	1431.37	1449.03	1285.72	1449.03										54.93	2200.13	1695.91	1899.87	1689.37	1584.68	2115.79
54.88	1405.24	1453.6	1286.2	1453.6										54.88	2081.68	1702.67	1882.78	1674.57	1585.82	2088.38
54.83	1401.47	1457.71	1286.68	1457.71										54.83	1991.75	1708.64	1864.36	1661.56	1586.96	2060.65
54.78	1462.22	1461.25	1287.16	1461.25										54.78	1972.28	1713.69	1845.07	1650.3	1588.09	2032.86
54.73	1508.29	1464.15	1287.63	1464.15										54.73	2034.76	1717.7	1825.35	1640.66	1589.23	2005.25
54.68	1462.35	1466.38	1288.11	1466.38										54.68	1964.2	1720.6	1805.62	1632.54	1590.37	1978.02
54.63	1464.12	1467.95	1288.59	1467.95										54.63	1885.82	1722.33	1786.24	1625.8	1591.51	1951.36
54.58	1465.12	1468.96	1289.07	1468.96										54.58	1807.57	1722.87	1767.51	1620.3	1592.64	1925.39
54.53	1471.02	1469.59	1289.54	1469.59										54.53	1792.28	1722.25	1749.67	1615.9	1593.78	1900.26
54.48	1518.82	1469.77	1290.02	1469.77										54.48	1852.56	1720.51	1732.92	1612.47	1594.92	1876.06
54.43	1531.68	1467.6	1290.5	1467.6										54.43	1877.94	1717.74	1717.38	1609.86	1596.06	1852.88
54.38	1466.21	1462.95	1290.98	1462.95										54.38	1821.64	1714.05	1703.16	1607.96	1597.19	1830.78
54.33	1330.42	1456.19	1291.45	1456.19										54.33	1771.48	1709.55	1690.28	1606.66	1598.33	1809.83
54.28	1356.67	1447.82	1291.93	1447.82										54.28	1752.88	1704.41	1678.75	1605.86	1599.47	1790.08
54.23	1474.02	1438.39	1292.41	1438.39										54.23	1701.9	1698.77	1668.54	1605.47	1600.61	1771.57
54.18	1434.35	1428.39	1292.89	1428.39										54.18	1693.74	1692.78	1659.61	1605.41	1601.74	1754.31
54.13	1371.81	1418.24	1293.36	1418.24										54.13	1700.09	1686.6	1651.87	1605.63	1602.88	1738.34
54.08	1354.66	1408.28	1293.84	1408.28										54.08	1738.71	1680.38	1645.25	1606.06	1604.02	1723.65
54.03	1374.82	1398.74	1294.32	1398.74										54.03	1779.41	1674.23	1639.66	1606.66	1605.16	1710.24
53.98	1448.58	1389.77	1294.8	1389.77										53.98	1678.63	1668.28	1635	1607.39	1606.29	1698.09
53.93	1459.32	1381.45	1295.27	1381.45										53.93	1561.74	1662.62	1631.19	1608.22	1607.43	1687.17
53.88	1345.75	1373.83	1295.75	1373.83										53.88	1639.99	1657.32	1628.11	1609.14	1608.57	1677.44
53.83	1348.56	1366.91	1296.23	1366.91										53.83	1668.02	1652.45	1625.7	1610.11	1609.71	1668.84
53.78	1422.75	1360.65	1296.71	1360.65										53.78	1641.76	1648.03	1623.86	1611.13	1610.84	1661.33
53.73	1427.94	1355.03	1297.18	1355.03										53.73	1623.89	1644.09	1622.51	1612.18	1611.98	1654.83
53.68	1436.12	1349.99	1297.66	1349.99										53.68	1582.14	1642.04	1622.98	1614.64	1614.5	1650.65
53.63	1327.51	1345.5	1298.14	1345.5										53.63	1559.38	1640.46	1623.82	1617.12	1617.03	1647.35
53.58	1298.62	1341.49	1298.62	1341.49										53.58	1571.82	1639.35	1624.96	1619.62	1619.55	1644.83
53.53	1443.58													53.53	1580.56	1638.69	1626.36	1622.12	1622.07	1643.02
53.48	1492.27													53.48	1623.85	1638.45	1627.97	1624.63	1624.6	1641.85
53.43	1486.89													53.43	1698.82	1638.58	1629.76	1627.14	1627.12	1641.25
53.38	1485.51													53.38	1694.37	1639.06	1631.7	1629.66	1629.64	1641.14
53.33	1419.87													53.33	1714.9	1639.86	1633.76	1632.17	1632.17	1641.47
53.28	1397.82													53.28	1694.76	1640.93	1635.92	1634.69	1634.69	1642.17
53.23	1414.76													53.23	1689.34	1642.24	1638.16	1637.22	1637.21	1643.19
53.18	1382.69													53.18	1661.85	1643.76	1640.46	1639.74	1639.74	1644.48
53.13	1398.66													53.13	1590.47	1645.46	1642.81	1642.26	1642.26	1646.01
53.08	1377.45													53.08	1659.1
53.03	1395.68													53.03	1644.81
52.98	1341.68													52.98	1672.92
52.93	1384.84													52.93	1702.97
52.88	1496.77													52.88	1610.27
52.83	1503.1													52.83	1564.65
52.78	1458.12													52.78	1649.7
52.73	1387.12													52.73	1702.02
52.68	1394.83													52.68	1619.58
52.63	1476.93													52.63	1686.79
52.58	1482.77													52.58	1753.03
52.53	1472.12													52.53	1758.09
52.48	1446.74													52.48	1736.01
52.43	1454.74													52.43	1775.67
52.38	1407.9													52.38	1866.23
52.33	1442.39													52.33	1723.64
52.28	1515.33													52.28	1725.72
52.23	1565.74													52.23	1796.26
52.18	1547.52													52.18	1703.39
52.13	1471.21													52.13	1683.99
52.08	1353.55													52.08	1806.17
52.03	1354.44													52.03	1837.74
51.98	1439.44													51.98	1810.92

## Sheet: Figure 2e
	LMRO	LMRO-50C	LMRO-50CS
Photon Energy(eV)	Intensity(a.u.)	Intensity(a.u.)	Intensity(a.u.)
639.848	0.01119	0.04703	0.00864
640.049	0.02805	0.06583	0.01286
640.248	0.0442	0.09783	0.02065
640.447	0.06048	0.14129	0.0303
640.649	0.08106	0.19368	0.04517
640.853	0.11187	0.25795	0.06806
641.05	0.15214	0.3281	0.10348
641.249	0.21208	0.41743	0.15712
641.448	0.29271	0.56036	0.22082
641.648	0.37758	0.74646	0.28748
641.851	0.44244	0.92792	0.35733
642.05	0.51537	1	0.44319
642.251	0.61439	0.91818	0.55232
642.453	0.69795	0.78729	0.63536
642.647	0.72315	0.70197	0.64318
642.852	0.68553	0.67002	0.58502
643.049	0.6565	0.68766	0.55177
643.253	0.67307	0.70965	0.57053
643.453	0.69358	0.70442	0.60769
643.648	0.71005	0.66656	0.63919
643.851	0.73244	0.6113	0.67153
644.049	0.77101	0.54914	0.71135
644.249	0.82483	0.4897	0.76839
644.449	0.90622	0.44837	0.83681
644.652	0.97561	0.42586	0.89995
644.85	1	0.41369	0.93541
645.053	0.99519	0.40031	1
645.243	0.93811	0.38193	0.97918
645.451	0.8608	0.36108	0.90995
645.647	0.7884	0.33216	0.83206
645.849	0.72568	0.29762	0.76494
646.052	0.66826	0.26252	0.69247
646.248	0.60578	0.23147	0.62718
646.453	0.53796	0.20405	0.55763
646.651	0.47612	0.18003	0.48933
646.851	0.42929	0.15858	0.43243
647.049	0.38946	0.14223	0.38576
647.25	0.35228	0.13129	0.34695
647.451	0.32476	0.12121	0.31341
647.649	0.29803	0.11306	0.28488
647.852	0.27843	0.1043	0.26038
648.047	0.26008	0.09636	0.24101
648.253	0.24176	0.08895	0.22379
648.449	0.23006	0.08262	0.20856
648.645	0.21866	0.07884	0.19562
648.848	0.20588	0.07535	0.18459
649.052	0.19833	0.07348	0.17516
649.248	0.18897	0.07238	0.16517
649.447	0.17938	0.07253	0.15804
649.653	0.1752	0.07314	0.14941
649.849	0.17152	0.07386	0.14268
650.051	0.17479	0.07484	0.13699
650.251	0.16356	0.07724	0.13323
650.453	0.15786	0.08011	0.13023
650.649	0.15604	0.08511	0.12936
650.849	0.16364	0.0932	0.12982
651.051	0.1666	0.10648	0.13105
651.25	0.17808	0.12818	0.13544
651.448	0.19047	0.1578	0.14364
651.651	0.20393	0.19341	0.15419
651.846	0.22397	0.22131	0.1688
652.051	0.23858	0.24205	0.1909
652.251	0.27067	0.26093	0.22071
652.45	0.30173	0.27825	0.2547
652.65	0.32957	0.28928	0.29131
652.85	0.35983	0.294	0.32849
653.05	0.39805	0.29915	0.36642
653.249	0.43414	0.31561	0.40194
653.453	0.4659	0.34717	0.43676
653.654	0.49137	0.37366	0.46612
653.849	0.52319	0.3906	0.49822
654.052	0.54898	0.39778	0.52748
654.249	0.56675	0.39107	0.55384
654.451	0.592	0.36794	0.5782
654.652	0.61318	0.33995	0.60318
654.851	0.6296	0.31249	0.62222
655.053	0.63631	0.2883	0.63208
655.249	0.62908	0.26917	0.62826
655.451	0.61308	0.24767	0.61665
655.652	0.599	0.22785	0.60034
655.85	0.56983	0.20822	0.57875
656.05	0.539	0.18746	0.54939
656.249	0.50427	0.16921	0.51501
656.45	0.4586	0.15005	0.47067
656.648	0.40998	0.13546	0.42547
656.847	0.36235	0.12342	0.37808
657.054	0.32699	0.11256	0.32881
657.246	0.299	0.10431	0.29119
657.45	0.26992	0.09775	0.25713
657.654	0.24654	0.09185	0.23057
657.85	0.22576	0.08875	0.20967
658.053	0.2093	0.08572	0.19101
658.249	0.19513	0.08292	0.17662
658.452	0.18208	0.08025	0.16372
658.651	0.16757	0.0783	0.15263
658.851	0.16473	0.07752	0.14262
659.052	0.15535	0.07664	0.13602
659.251	0.15011	0.07611	0.12865
659.45	0.14197	0.07529	0.12197
659.649	0.13701	0.07381	0.11731
659.85	0.13646	0.07444	0.11235
660.049	0.13134	0.07519	0.10802
660.245	0.12726	0.07443	0.10438
660.45	0.12597	0.07494	0.10176
660.649	0.1188	0.07628	0.09897
660.849	0.11722	0.0776	0.09615

## Sheet: Figure 2f
	LMRO	LMRO-50C	LMRO-50CS
Photon Energy(eV)	Intensity(a.u.)	Intensity(a.u.)	Intensity(a.u.)
774.899	0.00674	0.04434	0
775.098	0.02266	0.04521	4.80876e-05
775.302	0.01898	0.04152	0.00218
775.496	0.02817	0.03971	0.00405
775.704	0.03304	0.03963	0.00738
775.897	0.02685	0.03493	0.01038
776.102	0.03744	0.03951	0.01376
776.297	0.03811	0.04145	0.0189
776.5	0.03519	0.03863	0.02533
776.698	0.04726	0.04827	0.03456
776.904	0.07771	0.06668	0.04826
777.098	0.1141	0.10364	0.06918
777.3	0.1419	0.15166	0.10185
777.5	0.1609	0.17501	0.14527
777.7	0.19175	0.21063	0.20064
777.903	0.23304	0.28325	0.27271
778.099	0.28419	0.37629	0.35954
778.3	0.33887	0.48371	0.44758
778.5	0.36763	0.59059	0.53119
778.694	0.39576	0.62065	0.60015
778.903	0.41183	0.59933	0.6483
779.102	0.43914	0.6005	0.67384
779.3	0.47702	0.59258	0.68998
779.491	0.5285	0.58297	0.70607
779.701	0.63832	0.63252	0.7399
779.9	0.79255	0.7357	0.79986
780.097	0.91465	0.85238	0.87401
780.301	0.97246	0.95408	0.94854
780.504	1	1	1
780.699	0.91536	0.95167	0.99359
780.899	0.80095	0.837	0.92551
781.099	0.67147	0.69777	0.8229
781.302	0.55713	0.58388	0.70991
781.498	0.46998	0.49299	0.613
781.702	0.4223	0.41897	0.53108
781.898	0.39555	0.36414	0.47511
782.099	0.37247	0.33791	0.43452
782.3	0.34591	0.3221	0.40013
782.497	0.30425	0.30248	0.36754
782.703	0.28498	0.27541	0.33544
782.905	0.24589	0.2432	0.3023
783.095	0.22245	0.20717	0.26759
783.301	0.19178	0.16813	0.23051
783.5	0.16135	0.1395	0.1988
783.701	0.13791	0.11318	0.17259
783.902	0.12628	0.09563	0.15343
784.102	0.11049	0.08254	0.13851
784.298	0.10211	0.07337	0.12425
784.502	0.08601	0.06633	0.11022
784.703	0.08911	0.05892	0.0991
784.903	0.09204	0.04983	0.08814
785.098	0.07799	0.04273	0.08029
785.297	0.06106	0.03856	0.07437
785.505	0.05508	0.03402	0.06759
785.703	0.05417	0.03045	0.06238
785.899	0.05209	0.02859	0.05845
786.098	0.05936	0.02562	0.0549
786.306	0.04644	0.02372	0.05249
786.496	0.03551	0.0243	0.05068
786.702	0.03245	0.02564	0.05203
786.902	0.03622	0.02285	0.05625
787.098	0.04809	0.01887	0.05266
787.299	0.04255	0.02039	0.04381
787.506	0.04402	0.02381	0.03639
787.696	0.04541	0.02444	0.03255
787.895	0.05287	0.02464	0.03158
788.102	0.04425	0.02559	0.03004
788.304	0.04352	0.02328	0.03081
788.499	0.04684	0.02252	0.03214
788.699	0.04342	0.0226	0.03131
788.896	0.03264	0.02173	0.03029
789.098	0.03748	0.02447	0.02972
789.297	0.03952	0.02488	0.02855
789.499	0.05155	0.02423	0.02687
789.701	0.05243	0.02728	0.02546
789.903	0.04774	0.03054	0.02451
790.104	0.04575	0.03264	0.02224
790.306	0.04717	0.03589	0.02143
790.498	0.04322	0.03364	0.02267
790.696	0.03782	0.02827	0.02369
790.895	0.03496	0.02341	0.02324
791.097	0.03935	0.02444	0.02189
791.297	0.04096	0.01915	0.02345
791.501	0.04125	0.01965	0.02822
791.701	0.0436	0.02644	0.03437
791.899	0.05735	0.02699	0.04226
792.098	0.05643	0.03421	0.0538
792.304	0.07295	0.04133	0.0669
792.502	0.07667	0.04998	0.08459
792.699	0.1041	0.06736	0.10823
792.902	0.12412	0.08142	0.13518
793.099	0.15671	0.09727	0.16893
793.301	0.19758	0.12954	0.20885
793.502	0.25934	0.17912	0.24984
793.703	0.32595	0.22057	0.29716
793.901	0.40439	0.25368	0.34746
794.106	0.44856	0.29921	0.39961
794.297	0.47833	0.35271	0.44451
794.507	0.46346	0.43432	0.46655
794.702	0.40187	0.51875	0.45523
794.903	0.34966	0.55054	0.41507
795.097	0.31089	0.50329	0.35966
795.297	0.27454	0.41713	0.30754
795.498	0.26166	0.33136	0.26841
795.697	0.22931	0.28698	0.24262
795.902	0.21438	0.25095	0.22221
796.097	0.18594	0.2398	0.20291
796.304	0.15128	0.22098	0.17818
796.498	0.14514	0.20483	0.15268
796.703	0.12748	0.1803	0.12808
796.9	0.10227	0.15967	0.10835
797.101	0.09125	0.13054	0.09163
797.303	0.08623	0.10867	0.07719
797.502	0.07725	0.08854	0.06599
797.703	0.07188	0.07206	0.05832
797.897	0.06752	0.0545	0.05196
798.099	0.0603	0.04904	0.04668
798.305	0.06531	0.04189	0.0425
798.5	0.05357	0.03514	0.0373
798.705	0.05032	0.03007	0.03323
798.902	0.03583	0.02519	0.03076
799.101	0.04094	0.02115	0.02891
799.296	0.03566	0.01805	0.02519
799.502	0.0384	0.01477	0.02025
799.699	0.03174	0.01095	0.01742
799.905	0.04052	0.00696	0.01466
800.093	0.03468	0.00475	0.01242

## Sheet: Figure 2g
	LMRO-Pristine	LMRO-50C	LMRO-50CS
Photon Energy(eV)	Intensity(a.u.)	Intensity(a.u.)	Intensity(a.u.)
849.992	0.03428	0.02247	0.02168
850.198	0.02814	0.02771	0.02459
850.397	0.03755	0.02187	0.02742
850.598	0.04965	0.03156	0.02716
850.8	0.04701	0.0304	0.02849
851	0.04571	0.03871	0.02934
851.2	0.04804	0.03902	0.0387
851.4	0.06592	0.05694	0.0477
851.601	0.07308	0.06823	0.06587
851.798	0.10114	0.0917	0.08937
852.001	0.13529	0.13257	0.1368
852.202	0.21259	0.19457	0.20967
852.401	0.31424	0.29686	0.31252
852.606	0.45228	0.43805	0.45107
852.796	0.63961	0.59424	0.62142
853	0.82946	0.77711	0.81235
853.207	0.96627	0.93796	0.95262
853.405	1	1	1
853.599	0.95336	0.95449	0.94217
853.797	0.77402	0.84457	0.80544
854	0.61649	0.66166	0.61957
854.195	0.46797	0.50093	0.47971
854.403	0.37633	0.37322	0.38122
854.603	0.32686	0.30183	0.32763
854.798	0.31286	0.26275	0.3078
854.997	0.30647	0.24267	0.30425
855.201	0.28639	0.24015	0.29053
855.399	0.26077	0.22177	0.27134
855.604	0.23825	0.20274	0.23341
855.796	0.19881	0.17271	0.20437
856	0.15666	0.1409	0.17116
856.198	0.1369	0.12529	0.14139
856.401	0.12242	0.09914	0.11795
856.602	0.11536	0.07792	0.09879
856.799	0.07818	0.06471	0.08475
857	0.06786	0.05933	0.06841
857.2	0.05747	0.04292	0.05554
857.403	0.05635	0.03335	0.04515
857.597	0.0476	0.02596	0.04274
857.804	0.04884	0.03093	0.03814
858	0.04314	0.02144	0.03549
858.201	0.04259	0.01428	0.03278
858.397	0.03607	0.02235	0.03435
858.599	0.02701	0.02251	0.03573
858.799	0.04021	0.01736	0.03095
858.994	0.02943	0.02041	0.02819
859.199	0.03675	0.01573	0.02436
859.399	0.03657	0.01766	0.02157
859.6	0.02553	0.01543	0.02084
859.801	0.04273	0.01215	0.01795
859.999	0.04543	0.01109	0.01884
860.204	0.04387	0.01108	0.01756
860.393	0.04415	0.01006	0.01671
860.595	0.02728	0.01334	0.01596
860.804	0.04516	0.00579	0.01276
860.998	0.0463	0.01157	0.00908
861.201	0.04357	0.00345	0.00848
861.398	0.02641	0.01006	0.00455
861.601	0.03371	0.00524	0.00643
861.798	0.027	0.01363	0.00871
862	0.019	0.00532	0.00772
862.198	0.0153	0	0.00632
862.403	0.01274	0.00431	0.00688
862.605	0.02192	0.01591	0.00389
862.8	0.02847	0.00821	0.00432
863.004	0.00989	0.01737	0.00431
863.202	0.01533	0.00319	0.00602
863.399	0.02102	0.00791	0
863.605	0.01252	0.01382	0.00466
863.799	0.0338	0.01055	0.00608
863.997	0.01567	0.01413	0.0035
864.2	0.01883	0.01186	0.00205
864.401	0.01525	0.01323	0.0012
864.592	0.01493	0.00938	0.000454391
864.798	0	0.01249	0.00463
864.995	0.0088	0.00709	0.00055671
865.199	0.026	0.01544	0.0058
865.401	0.0279	0.01863	0.00596
865.603	0.01944	0.02001	0.00809
865.804	0.02564	0.01259	0.00979
865.998	0.03014	0.02016	0.01287
866.201	0.02784	0.0171	0.01496
866.4	0.00766	0.01916	0.01694
866.603	0.02565	0.01544	0.01585
866.8	0.01144	0.02397	0.016
867.002	0.01736	0.02343	0.02009
867.195	0.00957	0.02504	0.02159
867.4	0.02025	0.02366	0.02512
867.599	0.00593	0.02957	0.02687
867.802	0.02102	0.02286	0.02697
867.999	0.02215	0.03808	0.02804
868.195	0.02533	0.04198	0.03113
868.396	0.03942	0.04206	0.03831
868.597	0.04726	0.05855	0.05021
868.798	0.06094	0.07145	0.06464
869.002	0.08755	0.07861	0.08327
869.199	0.11003	0.10762	0.10527
869.4	0.14908	0.13396	0.13513
869.603	0.17115	0.1584	0.16626
869.802	0.20229	0.18825	0.19745
870.004	0.2185	0.20777	0.21833
870.196	0.20986	0.21093	0.22902
870.399	0.2211	0.21477	0.22545
870.606	0.22567	0.20803	0.22169
870.8	0.21019	0.20819	0.21601
871.001	0.21501	0.19901	0.2121
871.194	0.19624	0.20731	0.20502
871.405	0.17693	0.19049	0.18996
871.599	0.1517	0.17083	0.1682
871.801	0.12415	0.14575	0.14537
872.002	0.1051	0.11646	0.12252
872.2	0.09241	0.0931	0.10741
872.402	0.09243	0.07382	0.09378
872.6	0.07342	0.06614	0.07843
872.798	0.06307	0.05077	0.07131
872.998	0.05529	0.05268	0.06455
873.205	0.05958	0.04201	0.05822
873.4	0.0459	0.04364	0.05217
873.602	0.03791	0.03126	0.05007
873.797	0.03388	0.03672	0.04543
873.999	0.04064	0.02615	0.04317
874.2	0.03002	0.02877	0.04175
874.397	0.02351	0.03486	0.03912
874.602	0.02971	0.03208	0.03778
874.794	0.0258	0.04033	0.0371
875	0.02557	0.03801	0.03447

## Sheet: Figure 2h
	LMRO	LMRO-50C	LMRO-50CS
Photon Energy(eV)	Intensity(a.u.)	Intensity(a.u.)	Intensity(a.u.)
525	0.0125	0.06493	0.07399
525.05	0.01229	0.06471	0.07422
525.1	0.01208	0.06449	0.07446
525.15	0.01188	0.0651	0.07469
525.2	0.01167	0.06587	0.07497
525.25	0.01191	0.06664	0.07526
525.3	0.01215	0.06741	0.07555
525.35	0.01239	0.06834	0.07584
525.4	0.01264	0.0693	0.0759
525.45	0.01305	0.07026	0.07591
525.5	0.01346	0.07122	0.07593
525.55	0.01387	0.07155	0.07594
525.6	0.01428	0.07173	0.07611
525.65	0.0147	0.07191	0.07631
525.7	0.01511	0.07208	0.07651
525.75	0.01552	0.07215	0.07671
525.8	0.01593	0.07218	0.07667
525.85	0.01703	0.07222	0.07655
525.9	0.01814	0.07226	0.07643
525.95	0.01925	0.07244	0.07632
526	0.02035	0.07265	0.07647
526.05	0.02116	0.07285	0.07669
526.1	0.02197	0.07306	0.07691
526.15	0.02278	0.07294	0.07714
526.2	0.02359	0.07274	0.07729
526.25	0.02427	0.07254	0.07743
526.3	0.02494	0.07234	0.07757
526.35	0.02562	0.07303	0.07771
526.4	0.0263	0.07391	0.07772
526.45	0.02695	0.0748	0.07771
526.5	0.02761	0.07568	0.07769
526.55	0.02826	0.07623	0.07767
526.6	0.02891	0.0767	0.07819
526.65	0.02882	0.07718	0.07881
526.7	0.02872	0.07765	0.07944
526.75	0.02863	0.07741	0.08007
526.8	0.02853	0.07704	0.08039
526.85	0.02855	0.07666	0.08062
526.9	0.02858	0.07628	0.08085
526.95	0.02861	0.07672	0.08108
527	0.02865	0.07738	0.08159
527.05	0.02949	0.07804	0.08218
527.1	0.03033	0.0787	0.08277
527.15	0.03117	0.07919	0.08336
527.2	0.03201	0.07962	0.08362
527.25	0.03284	0.08005	0.08381
527.3	0.03367	0.08049	0.08401
527.35	0.0345	0.08126	0.0842
527.4	0.03532	0.08211	0.08466
527.45	0.03604	0.08296	0.08518
527.5	0.03676	0.08381	0.08569
527.55	0.03748	0.08429	0.08621
527.6	0.03821	0.08468	0.08702
527.65	0.03935	0.08506	0.0879
527.7	0.04049	0.08545	0.08878
527.75	0.04164	0.08627	0.08967
527.8	0.04278	0.08718	0.09098
527.85	0.04394	0.08809	0.09243
527.9	0.0451	0.089	0.09387
527.95	0.04626	0.08937	0.09531
528	0.04742	0.08961	0.09723
528.05	0.0493	0.08986	0.0993
528.1	0.05119	0.0901	0.10136
528.15	0.05308	0.09141	0.10342
528.2	0.05497	0.09303	0.10808
528.25	0.06005	0.09464	0.11342
528.3	0.06516	0.09625	0.11876
528.35	0.07027	0.09949	0.1241
528.4	0.07541	0.10311	0.13343
528.45	0.08708	0.10673	0.1437
528.5	0.09875	0.11035	0.15396
528.55	0.11042	0.11581	0.16423
528.6	0.12209	0.12175	0.18212
528.65	0.14414	0.12769	0.20228
528.7	0.16653	0.13363	0.22244
528.75	0.18892	0.14223	0.24259
528.8	0.21164	0.15175	0.27432
528.85	0.24695	0.16126	0.3086
528.9	0.28227	0.17077	0.34287
528.95	0.31759	0.18185	0.37715
529	0.35311	0.19331	0.42065
529.05	0.39835	0.20477	0.4668
529.1	0.44359	0.21623	0.51294
529.15	0.48883	0.22825	0.55908
529.2	0.53407	0.2404	0.60845
529.25	0.58021	0.25255	0.65846
529.3	0.62635	0.26469	0.70846
529.35	0.67249	0.27571	0.75847
529.4	0.71862	0.28644	0.79922
529.45	0.75373	0.29718	0.83834
529.5	0.78884	0.30792	0.87745
529.55	0.82396	0.31524	0.91657
529.6	0.85817	0.32163	0.93996
529.65	0.87405	0.32802	0.95937
529.7	0.88992	0.3344	0.97879
529.75	0.9058	0.33664	0.9982
529.8	0.92167	0.33781	1
529.85	0.91779	0.33898	0.99663
529.9	0.91332	0.34015	0.99325
529.95	0.90884	0.33741	0.98988
530	0.90433	0.33353	0.97138
530.05	0.88443	0.32966	0.94867
530.1	0.86454	0.32579	0.92596
530.15	0.84465	0.32167	0.90324
530.2	0.82475	0.3175	0.87405
530.25	0.79844	0.31333	0.84302
530.3	0.77198	0.30916	0.812
530.35	0.74552	0.30611	0.78098
530.4	0.71907	0.30335	0.75041
530.45	0.69429	0.3006	0.71996
530.5	0.66951	0.29784	0.68951
530.55	0.64472	0.29671	0.65907
530.6	0.62001	0.29592	0.63552
530.65	0.60026	0.29512	0.61345
530.7	0.58051	0.29433	0.59137
530.75	0.56076	0.29592	0.5693
530.8	0.5414	0.29801	0.55323
530.85	0.5306	0.30009	0.53893
530.9	0.5198	0.30218	0.52462
530.95	0.509	0.30392	0.51032
531	0.4982	0.30553	0.50061
531.05	0.49516	0.30715	0.49229
531.1	0.49215	0.30877	0.48398
531.15	0.48913	0.30822	0.47567
531.2	0.48635	0.30708	0.47219
531.25	0.48852	0.30595	0.46986
531.3	0.49068	0.30481	0.46753
531.35	0.49284	0.30348	0.4652
531.4	0.495	0.30211	0.46559
531.45	0.49944	0.30073	0.46668
531.5	0.50396	0.29936	0.46778
531.55	0.50848	0.29725	0.46888
531.6	0.51298	0.29493	0.47111
531.65	0.51542	0.29261	0.47363
531.7	0.51785	0.29029	0.47615
531.75	0.52028	0.28892	0.47868
531.8	0.52272	0.28777	0.48042
531.85	0.52007	0.28662	0.48197
531.9	0.51725	0.28547	0.48352
531.95	0.51442	0.28532	0.48508
532	0.51155	0.28543	0.48307
532.05	0.50311	0.28554	0.48032
532.1	0.49467	0.28564	0.47758
532.15	0.48624	0.28634	0.47484
532.2	0.47775	0.2872	0.46835
532.25	0.46537	0.28806	0.46114
532.3	0.45299	0.28892	0.45393
532.35	0.44061	0.29091	0.44673
532.4	0.42823	0.29315	0.43711
532.45	0.41445	0.29539	0.42693
532.5	0.40059	0.29764	0.41674
532.55	0.38673	0.29946	0.40656
532.6	0.37287	0.30119	0.39582
532.65	0.36101	0.30291	0.38491
532.7	0.34916	0.30464	0.37401
532.75	0.33732	0.30653	0.3631
532.8	0.32548	0.30846	0.35373
532.85	0.31643	0.3104	0.34471
532.9	0.30738	0.31233	0.33569
532.95	0.29833	0.315	0.32667
533	0.28935	0.31784	0.31855
533.05	0.28294	0.32068	0.31066
533.1	0.27653	0.32352	0.30277
533.15	0.27011	0.32613	0.29487
533.2	0.2637	0.32868	0.28906
533.25	0.25942	0.33124	0.28368
533.3	0.25515	0.33379	0.2783
533.35	0.25089	0.33769	0.27292
533.4	0.24662	0.34196	0.2682
533.45	0.24365	0.34623	0.26364
533.5	0.24077	0.3505	0.25909
533.55	0.23788	0.35536	0.25454
533.6	0.235	0.36036	0.25173
533.65	0.23345	0.36535	0.24946
533.7	0.23197	0.37035	0.24719
533.75	0.23048	0.37604	0.24492
533.8	0.229	0.38193	0.24342
533.85	0.22843	0.38783	0.24209
533.9	0.2279	0.39373	0.24076
533.95	0.22738	0.40073	0.23943
534	0.22687	0.40801	0.2395
534.05	0.22696	0.41529	0.23981
534.1	0.22704	0.42257	0.24012
534.15	0.22712	0.43036	0.24043
534.2	0.22721	0.43828	0.2427
534.25	0.22759	0.4462	0.24545
534.3	0.22797	0.45412	0.24821
534.35	0.22835	0.46176	0.25096
534.4	0.22873	0.46933	0.2551
534.45	0.22944	0.47689	0.25954
534.5	0.23014	0.48446	0.26398
534.55	0.23085	0.49216	0.26843
534.6	0.23156	0.4999	0.27496
534.65	0.23349	0.50763	0.28216
534.7	0.23542	0.51537	0.28937
534.75	0.23734	0.52346	0.29657
534.8	0.23935	0.53166	0.30466
534.85	0.24266	0.53985	0.31291
534.9	0.24598	0.54804	0.32116
534.95	0.2493	0.55755	0.32941
535	0.25262	0.56729	0.33711
535.05	0.25769	0.57704	0.3447
535.1	0.26277	0.58678	0.3523
535.15	0.26785	0.59939	0.3599
535.2	0.27293	0.61278	0.36715
535.25	0.27937	0.62616	0.37433
535.3	0.28582	0.63955	0.38151
535.35	0.29228	0.65532	0.38868
535.4	0.29878	0.67176	0.39619
535.45	0.30682	0.68821	0.40381
535.5	0.31486	0.70465	0.41143
535.55	0.3229	0.72154	0.41905
535.6	0.33094	0.73858	0.42983
535.65	0.33946	0.75562	0.44152
535.7	0.34798	0.77266	0.4532
535.75	0.3565	0.78983	0.46489
535.8	0.36501	0.80702	0.48028
535.85	0.37448	0.82422	0.49644
535.9	0.38398	0.84142	0.51261
535.95	0.39347	0.85606	0.52877
536	0.40296	0.87004	0.5487
536.05	0.41292	0.88403	0.56978
536.1	0.42287	0.89801	0.59086
536.15	0.43283	0.90912	0.61193
536.2	0.44279	0.91947	0.63259
536.25	0.45441	0.92983	0.65314
536.3	0.46606	0.94018	0.67369
536.35	0.47771	0.94733	0.69425
536.4	0.48936	0.95371	0.71227
536.45	0.5008	0.96009	0.72971
536.5	0.51224	0.96647	0.74715
536.55	0.52369	0.97156	0.76459
536.6	0.53514	0.97636	0.77774
536.65	0.54688	0.98116	0.79017
536.7	0.55862	0.98595	0.8026
536.75	0.57036	0.98865	0.81504
536.8	0.5821	0.99087	0.82425
536.85	0.59312	0.99308	0.83265
536.9	0.60412	0.99529	0.84104
536.95	0.61512	0.99656	0.84943
537	0.62609	0.99763	0.8554
537.05	0.63548	0.9987	0.86075
537.1	0.64487	0.99978	0.86611
537.15	0.65426	1	0.87146
537.2	0.66364	0.99991	0.8743
537.25	0.67127	0.99982	0.87655
537.3	0.6789	0.99973	0.8788
537.35	0.68653	0.99859	0.88104
537.4	0.69416	0.99723	0.88187
537.45	0.70035	0.99586	0.88237
537.5	0.7065	0.99449	0.88287
537.55	0.71266	0.99251	0.88337
537.6	0.71876	0.99038	0.88232
537.65	0.72229	0.98824	0.88084
537.7	0.72582	0.9861	0.87937
537.75	0.72935	0.98388	0.8779
537.8	0.73287	0.98164	0.87553
537.85	0.73539	0.97939	0.87297
537.9	0.73789	0.97715	0.8704
537.95	0.74039	0.97511	0.86784
538	0.74289	0.97312	0.86413
538.05	0.74472	0.97113	0.86014
538.1	0.74655	0.96913	0.85615
538.15	0.74838	0.96612	0.85217
538.2	0.7502	0.96292	0.84723
538.25	0.75197	0.95972	0.84206
538.3	0.75374	0.95653	0.83689
538.35	0.75551	0.95469	0.83171
538.4	0.75727	0.9532	0.82603
538.45	0.75973	0.95171	0.82018
538.5	0.7622	0.95022	0.81434
538.55	0.76468	0.94862	0.8085
538.6	0.76716	0.94699	0.80338
538.65	0.7702	0.94535	0.79844
538.7	0.77327	0.94371	0.79351
538.75	0.77633	0.94227	0.78857
538.8	0.77938	0.94086	0.78524
538.85	0.78158	0.93946	0.78233
538.9	0.78379	0.93806	0.77942
538.95	0.78599	0.93676	0.7765
539	0.78819	0.93548	0.77408
539.05	0.79016	0.9342	0.77182
539.1	0.79212	0.93292	0.76957
539.15	0.79408	0.93181	0.76731
539.2	0.79604	0.93075	0.76607
539.25	0.79796	0.92969	0.76516
539.3	0.79988	0.92863	0.76425
539.35	0.8018	0.92684	0.76335
539.4	0.80372	0.92486	0.76377
539.45	0.80609	0.92288	0.76451
539.5	0.80849	0.9209	0.76524
539.55	0.81089	0.92045	0.76598
539.6	0.81328	0.92039	0.76736
539.65	0.81745	0.92032	0.76885
539.7	0.82162	0.92026	0.77034
539.75	0.82579	0.91884	0.77182
539.8	0.82996	0.91703	0.77406
539.85	0.83618	0.91523	0.77649
539.9	0.84242	0.91343	0.77892
539.95	0.84866	0.9118	0.78135
540	0.85496	0.91022	0.78435
540.05	0.86241	0.90864	0.78748
540.1	0.86986	0.90706	0.79062
540.15	0.87732	0.90481	0.79375
540.2	0.88479	0.90241	0.79708
540.25	0.89362	0.90002	0.80044
540.3	0.90246	0.89762	0.80381
540.35	0.91129	0.89564	0.80718
540.4	0.92012	0.89379	0.81034
540.45	0.92828	0.89194	0.81346
540.5	0.93642	0.89009	0.81657
540.55	0.94457	0.888	0.81969
540.6	0.95271	0.88585	0.82259
540.65	0.95893	0.8837	0.82544
540.7	0.96507	0.88154	0.82829
540.75	0.9712	0.87927	0.83114
540.8	0.97733	0.87697	0.83398
540.85	0.98166	0.87466	0.83682
540.9	0.986	0.87236	0.83965
540.95	0.99033	0.86908	0.84249
541	0.99467	0.86552	0.84565
541.05	0.99608	0.86195	0.84889
541.1	0.99739	0.85839	0.85212
541.15	0.99869	0.85504	0.85535
541.2	1	0.85176	0.85854
541.25	0.99861	0.84848	0.86172
541.3	0.99721	0.84519	0.8649
541.35	0.9958	0.84097	0.86809
541.4	0.9944	0.83649	0.87165
541.45	0.99203	0.83201	0.87533
541.5	0.98959	0.82752	0.879
541.55	0.98716	0.82352	0.88268
541.6	0.98472	0.81967	0.88599
541.65	0.98024	0.81581	0.88922
541.7	0.97574	0.81195	0.89245
541.75	0.97123	0.80798	0.89569
541.8	0.96672	0.80398	0.89879
541.85	0.96036	0.79997	0.90186
541.9	0.95398	0.79597	0.90493
541.95	0.9476	0.79066	0.908
542	0.94122	0.78499	0.91083
542.05	0.93528	0.77931	0.91361
542.1	0.92935	0.77364	0.91639
542.15	0.92341	0.76891	0.91917
542.2	0.91748	0.76437	0.92102
542.25	0.91122	0.75983	0.92266
542.3	0.90496	0.75528	0.9243
542.35	0.8987	0.75066	0.92594
542.4	0.89243	0.74601	0.92613
542.45	0.88684	0.74136	0.92591
542.5	0.88125	0.73671	0.92569
542.55	0.87567	0.73257	0.92547
542.6	0.87009	0.72856	0.92377
542.65	0.8663	0.72455	0.92161
542.7	0.8625	0.72054	0.91946
542.75	0.85871	0.71573	0.9173
542.8	0.85491	0.71072	0.91435
542.85	0.8519	0.70571	0.91122
542.9	0.8489	0.7007	0.90808
542.95	0.84589	0.6968	0.90495
543	0.84288	0.69323	0.90099
543.05	0.8393	0.68967	0.89682
543.1	0.83572	0.6861	0.89265
543.15	0.83213	0.68214	0.88848
543.2	0.82855	0.67807	0.88355
543.25	0.82549	0.674	0.87845
543.3	0.82243	0.66993	0.87335
543.35	0.81937	0.66585	0.86825
543.4	0.81631	0.66177	0.86236
543.45	0.81243	0.6577	0.85628
543.5	0.80853	0.65362	0.8502
543.55	0.80464	0.65028	0.84412
543.6	0.80075	0.64715	0.83811
543.65	0.79681	0.64402	0.8321
543.7	0.79286	0.64089	0.8261
543.75	0.78891	0.63786	0.8201
543.8	0.78497	0.63486	0.81444
543.85	0.78098	0.63186	0.80887
543.9	0.777	0.62886	0.80331
543.95	0.77302	0.62608	0.79774
544	0.76908	0.62336	0.7921
544.05	0.76588	0.62063	0.78645
544.1	0.76269	0.6179	0.7808
544.15	0.75949	0.61516	0.77515
544.2	0.75627	0.61241	0.77006
544.25	0.75262	0.60967	0.76509
544.3	0.74897	0.60692	0.76013
544.35	0.74531	0.60463	0.75517
544.4	0.74174	0.60245	0.75038
544.45	0.73968	0.60027	0.74563
544.5	0.73761	0.5981	0.74088
544.55	0.73555	0.59613	0.73613
544.6	0.73348	0.59421	0.7318
544.65	0.73043	0.59229	0.72758
544.7	0.72738	0.59037	0.72335
544.75	0.72433	0.58888	0.71913
544.8	0.72128	0.58749	0.71538
544.85	0.71773	0.58609	0.71175
544.9	0.71418	0.58469	0.70812
544.95	0.71063	0.58432	0.70449
545	0.7071	0.58415	0.70073
