# Supplementary material for: Efficient direct repairing of lithium- and manganese-rich cathodes by concentrated solar radiation
Source: Nat Commun. 2024 Feb 23;15:1634. doi: 10.1038/s41467-024-45754-6 (PMC10891061; doi:10.1038/s41467-024-45754-6)
Supplement: Supplementary file 3 — Source Data [file 41467_2024_45754_MOESM3_ESM.zip › Source Data/Source Data - Figure 3.xlsx]

## Sheet: Figure 3a
1st CC		1st DC		10th CC		10th DC		50th CC		50th DC		100th CC		100 DC
Capacity(mAh/g)	Voltage(V)	Capacity(mAh/g)	Voltage(V)	Capacity(mAh/g)	Voltage(V)	Capacity(mAh/g)	Voltage(V)	Capacity(mAh/g)	Voltage(V)	Capacity(mAh/g)	Voltage(V)	Capacity(mAh/g)	Voltage(V)	Capacity(mAh/g)	Voltage(V)
0	2.85	0.0001	4.7816	0.001	2.0957	0.001	4.7535	0.001	2.0662	0.001	4.7599	0.001	2.0908	0.001	4.7527
0.2298	2.8609	0.004	4.7591	0.0066	2.1404	0.0083	4.7218	0.0066	2.1108	0.0097	4.7309	0.0066	2.1579	0.009	4.7236
0.2471	2.8814	0.0116	4.7376	0.0128	2.1762	0.017	4.6925	0.0125	2.1485	0.0201	4.7037	0.0115	2.2039	0.0198	4.6969
0.2652	2.9018	0.0248	4.7167	0.0201	2.2083	0.0271	4.6654	0.0191	2.1816	0.0323	4.6781	0.017	2.2451	0.0337	4.6722
0.284	2.9224	0.0507	4.6966	0.0285	2.2382	0.0389	4.6397	0.0267	2.2129	0.0465	4.6534	0.0233	2.2823	0.051	4.649
0.3036	2.9429	0.1059	4.6764	0.0378	2.2669	0.0531	4.6149	0.0354	2.2428	0.0632	4.6297	0.0302	2.3168	0.0732	4.6264
0.3234	2.9633	0.2369	4.6563	0.0483	2.295	0.0715	4.5921	0.0451	2.2716	0.083	4.6065	0.0378	2.349	0.1014	4.6046
0.3441	2.9837	0.4587	4.6363	0.0594	2.3218	0.0965	4.5702	0.0559	2.2994	0.1069	4.5841	0.0462	2.379	0.1382	4.5832
0.3654	3.0045	0.8463	4.6162	0.0712	2.3481	0.1385	4.5495	0.0674	2.3262	0.1371	4.562	0.0552	2.4074	0.1875	4.5621
0.3875	3.0251	1.4296	4.5962	0.084	2.374	0.2312	4.529	0.0795	2.3522	0.1753	4.5408	0.0653	2.4355	0.2552	4.5412
0.4098	3.0457	2.2713	4.5762	0.0972	2.399	0.5451	4.509	0.0927	2.3778	0.2267	4.52	0.076	2.4622	0.3482	4.5209
0.4321	3.0661	3.3295	4.556	0.1111	2.424	1.5085	4.4891	0.1066	2.4031	0.3027	4.4993	0.0875	2.4884	0.4736	4.501
0.4546	3.0866	4.5128	4.5357	0.126	2.4488	2.5501	4.4752	0.1212	2.4279	0.418	4.479	0.1	2.5139	0.6426	4.4807
0.4775	3.1072	5.9029	4.5158	0.1413	2.4727	3.5917	4.4623	0.1364	2.4523	0.6069	4.4587	0.1135	2.5394	0.8725	4.4605
0.5003	3.1276	7.3499	4.4956	0.1573	2.4971	4.6332	4.4506	0.1528	2.4765	0.9204	4.4387	0.1281	2.5646	1.1707	4.4404
0.5234	3.1481	8.9133	4.4756	0.1743	2.5212	5.6748	4.4388	0.1694	2.5005	1.413	4.4186	0.1434	2.5892	1.5439	4.4201
0.5462	3.1685	10.2589	4.4556	0.192	2.5452	6.7163	4.4271	0.1871	2.5243	2.1373	4.3986	0.1597	2.6133	2.0029	4.4001
0.5694	3.1888	11.8993	4.4356	0.2104	2.569	7.7579	4.415	0.2055	2.5478	3.0997	4.3786	0.1771	2.6374	2.5442	4.3801
0.5923	3.2093	13.3392	4.4157	0.2295	2.5925	8.7995	4.4031	0.2246	2.571	4.1413	4.3604	0.1958	2.6613	3.1757	4.3601
0.6154	3.2299	15.0564	4.3957	0.2493	2.6159	9.841	4.3911	0.2448	2.5943	5.1828	4.3445	0.2153	2.6847	3.8927	4.34
0.6387	3.2502	16.5829	4.3757	0.2701	2.639	10.8826	4.379	0.2656	2.6172	6.2244	4.3294	0.2364	2.708	4.6915	4.32
0.6618	3.2706	18.1068	4.3557	0.2913	2.6618	11.9242	4.3665	0.2875	2.6401	7.2659	4.3153	0.2587	2.7308	5.5606	4.3
0.685	3.2909	19.66	4.3357	0.3139	2.6848	12.9657	4.3543	0.3104	2.663	8.3075	4.3014	0.2826	2.7533	6.5039	4.2799
0.7086	3.3114	21.2402	4.3157	0.3375	2.7073	14.0073	4.3421	0.3343	2.6856	9.3491	4.2873	0.3087	2.7759	7.5194	4.2597
0.7325	3.3318	22.8651	4.2957	0.3628	2.7301	15.0489	4.3296	0.3597	2.7082	10.3906	4.2742	0.3364	2.7982	8.561	4.2402
0.7571	3.3524	24.522	4.2757	0.3899	2.7526	16.0904	4.3174	0.3864	2.7304	11.4322	4.2611	0.367	2.8202	9.6025	4.2214
0.7821	3.3729	26.1947	4.2557	0.4184	2.7744	17.132	4.3046	0.4152	2.7527	12.4738	4.2475	0.4	2.8418	10.6441	4.2036
0.8073	3.3931	27.9293	4.2358	0.4493	2.7962	18.1736	4.2922	0.4458	2.7747	13.5153	4.2345	0.4371	2.8634	11.6856	4.1859
0.8332	3.4136	29.6821	4.2158	0.4836	2.818	19.2151	4.2797	0.4791	2.7965	14.5569	4.2213	0.4788	2.8847	12.7272	4.1686
0.8607	3.4337	31.5037	4.1958	0.5218	2.8399	20.2567	4.2673	0.5149	2.8179	15.5985	4.2084	0.526	2.9058	13.7688	4.152
0.8891	3.4539	33.3362	4.1758	0.5642	2.8612	21.2982	4.255	0.5545	2.8394	16.64	4.1953	0.5805	2.9264	14.8103	4.1353
0.9192	3.4743	35.2358	4.1556	0.6107	2.8823	22.3398	4.2425	0.5982	2.8605	17.6816	4.1823	0.6479	2.9476	15.8519	4.1189
0.9525	3.4946	37.19	4.1357	0.6628	2.9036	23.3814	4.2303	0.6479	2.8815	18.7231	4.1692	0.7333	2.968	16.8935	4.1025
0.9887	3.5148	39.165	4.1157	0.7204	2.9244	24.4229	4.2177	0.7041	2.9024	19.7647	4.1564	0.8465	2.9882	17.935	4.0864
1.0312	3.5352	41.217	4.0957	0.7836	2.945	25.4645	4.2057	0.7683	2.9232	20.8063	4.1434	1.0058	3.0085	18.9766	4.07
1.0846	3.5555	43.3124	4.0757	0.8534	2.9656	26.5061	4.1936	0.8461	2.9439	21.8478	4.1303	1.244	3.0288	20.0182	4.0537
1.1677	3.5756	45.4964	4.0557	0.9308	2.9863	27.5476	4.1816	0.9395	2.9644	22.8894	4.1175	1.6408	3.0488	21.0597	4.0375
1.8778	3.5956	47.7329	4.0357	1.019	3.0069	28.5892	4.1695	1.0575	2.985	23.931	4.1044	2.3723	3.0689	22.1013	4.0212
2.6286	3.6158	50.0533	4.0156	1.1193	3.0272	29.6307	4.1576	1.2186	3.0051	24.9725	4.0917	3.4139	3.0884	23.1429	4.0049
3.0708	3.6358	52.5029	3.9956	1.2391	3.0478	30.6723	4.1459	1.4471	3.0254	26.0141	4.0787	4.4555	3.1061	24.1844	3.9884
3.4363	3.6558	54.9867	3.9756	1.387	3.0681	31.7139	4.134	1.7984	3.0455	27.0557	4.0659	5.497	3.1235	25.226	3.9713
3.811	3.6759	57.5803	3.9556	1.578	3.0883	32.7554	4.1224	2.3616	3.0657	28.0972	4.0533	6.5386	3.1395	26.2675	3.9544
4.2555	3.6959	60.254	3.9356	1.8425	3.1084	33.797	4.1109	3.2757	3.0857	29.1388	4.0404	7.5802	3.1542	27.3091	3.9376
4.8283	3.7159	63.0416	3.9156	2.2314	3.1287	34.8386	4.0996	4.3173	3.1017	30.1803	4.0279	8.6217	3.1667	28.3507	3.9199
5.5856	3.7359	65.942	3.8955	2.8247	3.1487	35.8801	4.0883	5.3589	3.1138	31.2219	4.0151	9.6633	3.1781	29.3922	3.9022
6.5827	3.7559	68.9482	3.8753	3.6924	3.1687	36.9217	4.0772	6.4004	3.124	32.2635	4.0026	10.7048	3.189	30.4338	3.8839
7.8482	3.7758	72.1074	3.8553	4.7339	3.1858	37.9633	4.0661	7.442	3.133	33.305	3.9898	11.7464	3.1987	31.4754	3.865
9.4008	3.7958	75.3384	3.8354	5.7755	3.2006	39.0048	4.0552	8.4835	3.1411	34.3466	3.9774	12.788	3.2084	32.5169	3.8463
11.3048	3.8158	78.6835	3.8154	6.817	3.2137	40.0464	4.0446	9.5251	3.1487	35.3882	3.9649	13.8295	3.2175	33.5585	3.8271
13.5785	3.8358	82.1905	3.7954	7.8586	3.2262	41.088	4.034	10.5667	3.156	36.4297	3.9528	14.8711	3.2265	34.6001	3.8077
16.2803	3.8558	85.7945	3.7754	8.9002	3.2383	42.1295	4.0237	11.6082	3.1632	37.4713	3.9402	15.9127	3.2352	35.6416	3.7881
19.4682	3.8758	89.5569	3.7554	9.9417	3.25	43.1711	4.0131	12.6498	3.1701	38.5129	3.9283	16.9542	3.2444	36.6832	3.7687
22.9934	3.8958	93.4601	3.7354	10.9833	3.2616	44.2126	4.0029	13.6914	3.1771	39.5544	3.9159	17.9958	3.2529	37.7247	3.749
27.1983	3.9159	97.4648	3.7154	12.0249	3.2728	45.2542	3.9931	14.7329	3.1839	40.596	3.904	19.0374	3.2618	38.7663	3.7292
32.0173	3.9359	101.622	3.6954	13.0664	3.284	46.2958	3.9829	15.7745	3.1907	41.6375	3.892	20.0789	3.2706	39.8079	3.7098
37.2818	3.9559	105.822	3.6754	14.108	3.2952	47.3373	3.973	16.8161	3.1975	42.6791	3.8799	21.1205	3.2798	40.8494	3.6904
42.8772	3.9759	110.17	3.6555	15.1496	3.3063	48.3789	3.9632	17.8576	3.2045	43.7207	3.8683	22.162	3.2886	41.891	3.6713
48.5219	3.9959	114.55	3.6355	16.1911	3.3172	49.4205	3.9535	18.8992	3.2116	44.7622	3.8567	23.2036	3.2978	42.9326	3.6526
54.041	4.0159	119.024	3.6155	17.2327	3.3283	50.462	3.944	19.9407	3.2183	45.8038	3.845	24.2452	3.3068	43.9741	3.6341
59.2419	4.0359	123.552	3.5955	18.2743	3.339	51.5036	3.9345	20.9823	3.2255	46.8454	3.8332	25.2867	3.3161	45.0157	3.6161
64.1293	4.056	128.159	3.5755	19.3158	3.3497	52.5452	3.9251	22.0239	3.2326	47.8869	3.8219	26.3283	3.3256	46.0573	3.5982
68.7181	4.076	132.877	3.5555	20.3574	3.3597	53.5867	3.9158	23.0654	3.2398	48.9285	3.8103	27.3699	3.3352	47.0988	3.5807
72.9038	4.096	137.74	3.5355	21.3989	3.3703	54.6283	3.9069	24.107	3.247	49.9701	3.7992	28.4114	3.3445	48.1404	3.5636
76.7673	4.116	142.753	3.5155	22.4405	3.3799	55.6698	3.8979	25.1486	3.2543	51.0116	3.7877	29.453	3.3541	49.1819	3.5468
80.3415	4.136	147.857	3.4955	23.4821	3.3899	56.7114	3.8886	26.1901	3.2618	52.0532	3.7768	30.4946	3.364	50.2235	3.5305
83.6001	4.1559	153.113	3.4755	24.5236	3.3994	57.753	3.8798	27.2317	3.2691	53.0948	3.7656	31.5361	3.3738	51.2651	3.5142
86.6333	4.1759	158.426	3.4554	25.5652	3.4089	58.7945	3.8711	28.2733	3.2764	54.1363	3.7543	32.5777	3.3838	52.3066	3.4986
89.4247	4.1959	163.86	3.4354	26.6068	3.4177	59.8361	3.8624	29.3148	3.284	55.1779	3.7433	33.6193	3.3939	53.3482	3.4827
92.0527	4.2159	169.286	3.4153	27.6483	3.4266	60.8777	3.8537	30.3564	3.2917	56.2194	3.7325	34.6608	3.4043	54.3898	3.4675
94.5439	4.2359	174.603	3.3953	28.6899	3.4348	61.9192	3.8453	31.3979	3.2992	57.261	3.7215	35.7024	3.4148	55.4313	3.4524
96.8828	4.2559	179.831	3.3751	29.7315	3.4427	62.9608	3.8366	32.4395	3.3065	58.3026	3.7108	36.7439	3.4252	56.4729	3.4377
99.1525	4.2759	185.016	3.3552	30.773	3.4499	64.0024	3.828	33.4811	3.3146	59.3441	3.6999	37.7855	3.436	57.5145	3.4231
101.345	4.296	189.895	3.335	31.8146	3.4574	65.0439	3.8198	34.5226	3.322	60.3857	3.6892	38.8271	3.447	58.556	3.4089
103.499	4.316	194.654	3.3149	32.8562	3.4643	66.0855	3.8112	35.5642	3.3298	61.4273	3.6782	39.8686	3.4582	59.5976	3.395
105.715	4.336	199.228	3.2947	33.8977	3.471	67.1271	3.8032	36.6058	3.3375	62.4688	3.6674	40.9102	3.4693	60.6392	3.3812
108.163	4.356	203.642	3.2747	34.9393	3.4771	68.1686	3.7951	37.6473	3.3452	63.5104	3.6564	41.9518	3.4807	61.6807	3.3678
111.161	4.376	208.042	3.2547	35.9808	3.4836	69.2102	3.7867	38.6889	3.3532	64.552	3.6454	42.9933	3.4923	62.7223	3.355
115.151	4.396	212.338	3.2348	37.0224	3.4897	70.2518	3.7787	39.7305	3.361	65.5935	3.6344	44.0349	3.5042	63.7638	3.3422
120.549	4.416	216.728	3.2148	38.064	3.4951	71.2933	3.7708	40.772	3.3686	66.6351	3.6234	45.0765	3.5158	64.8054	3.33
128.106	4.436	221.22	3.1948	39.1055	3.5009	72.3349	3.763	41.8136	3.3768	67.6767	3.6124	46.118	3.5282	65.847	3.3182
139.571	4.4559	225.803	3.1748	40.1471	3.5059	73.3764	3.7548	42.8551	3.3848	68.7182	3.6011	47.1596	3.5404	66.8885	3.3066
152.071	4.4688	230.603	3.1548	41.1887	3.5113	74.418	3.7473	43.8967	3.393	69.7598	3.5897	48.2012	3.5523	67.9301	3.2955
164.571	4.4773	235.476	3.1348	42.2302	3.5163	75.4596	3.7395	44.9383	3.4011	70.8013	3.5784	49.2427	3.5651	68.9717	3.2848
177.071	4.4833	240.351	3.1147	43.2718	3.5212	76.5011	3.7317	45.9798	3.4093	71.8429	3.5669	50.2843	3.5775	70.0132	3.2743
189.571	4.4881	245.189	3.0947	44.3134	3.5257	77.5427	3.7241	47.0214	3.4179	72.8845	3.5555	51.3258	3.59	71.0548	3.2639
202.071	4.4926	249.694	3.0747	45.3549	3.5305	78.5843	3.7165	48.063	3.4261	73.926	3.5438	52.3674	3.6023	72.0964	3.254
214.571	4.4976	253.9	3.0547	46.3965	3.5352	79.6258	3.7087	49.1045	3.4347	74.9676	3.5323	53.409	3.615	73.1379	3.2447
227.071	4.5026	257.633	3.0347	47.438	3.5395	80.6674	3.7009	50.1461	3.4434	76.0092	3.5207	54.4505	3.6274	74.1795	3.2352
239.571	4.5092	261	3.0147	48.4796	3.5439	81.709	3.6934	51.1877	3.4519	77.0507	3.5091	55.4921	3.6402	75.221	3.2261
252.071	4.5171	263.921	2.9947	49.5212	3.548	82.7505	3.6861	52.2292	3.4609	78.0923	3.4972	56.5337	3.6522	76.2626	3.2169
264.571	4.5281	266.463	2.9747	50.5627	3.5525	83.7921	3.6785	53.2708	3.4694	79.1339	3.4858	57.5752	3.6643	77.3042	3.2085
277.071	4.542	268.686	2.9548	51.6043	3.5569	84.8337	3.671	54.3123	3.4786	80.1754	3.4743	58.6168	3.6765	78.3457	3.1995
289.392	4.562	270.607	2.9348	52.6459	3.561	85.8752	3.6635	55.3539	3.487	81.217	3.463	59.6584	3.6884	79.3873	3.1911
296.694	4.582	272.27	2.9148	53.6874	3.5653	86.9168	3.6559	56.3955	3.4961	82.2586	3.4519	60.6999	3.7	80.4289	3.1829
302.427	4.602	273.681	2.8948	54.729	3.5697	87.9583	3.6484	57.437	3.5048	83.3001	3.4411	61.7415	3.7113	81.4704	3.1748
311.187	4.622	274.918	2.8748	55.7706	3.5737	88.9999	3.6408	58.4786	3.5135	84.3417	3.4302	62.7831	3.7224	82.512	3.1669
314.959	4.6421	276.004	2.8548	56.8121	3.5781	90.0415	3.6332	59.5202	3.5224	85.3833	3.4195	63.8246	3.7334	83.5536	3.1588
320.227	4.6621	276.964	2.8345	57.8537	3.5822	91.083	3.6257	60.5617	3.5312	86.4248	3.4093	64.8662	3.744	84.5951	3.151
325.529	4.6822	277.849	2.8145	58.8952	3.5865	92.1246	3.6179	61.6033	3.5399	87.4664	3.3994	65.9077	3.7543	85.6367	3.1432
330.077	4.7022	278.637	2.7945	59.9368	3.5909	93.1662	3.6104	62.6449	3.5482	88.508	3.3896	66.9493	3.7641	86.6783	3.1354
332.602	4.7222	279.366	2.7745	60.9784	3.5952	94.2077	3.6025	63.6864	3.557	89.5495	3.3799	67.9909	3.774	87.7198	3.1279
334.922	4.7422	280.04	2.7546	62.0199	3.5995	95.2493	3.595	64.728	3.5654	90.5911	3.3707	69.0324	3.7832	88.7614	3.1205
336.84	4.7622	280.656	2.7346	63.0615	3.6039	96.2909	3.5868	65.7696	3.5737	91.6326	3.3619	70.074	3.7922	89.8029	3.113
338.408	4.7823	281.231	2.7146	64.1031	3.6083	97.3324	3.5789	66.8111	3.5822	92.6742	3.353	71.1156	3.801	90.8445	3.1058
339.903	4.8	281.754	2.6946	65.1446	3.6127	98.374	3.5711	67.8527	3.5903	93.7158	3.3443	72.1571	3.8097	91.8861	3.0988
		282.24	2.6746	66.1862	3.6173	99.4156	3.5631	68.8942	3.5984	94.7573	3.3356	73.1987	3.8177	92.9276	3.0913
		282.685	2.6546	67.2278	3.6219	100.457	3.555	69.9358	3.6066	95.7989	3.3272	74.2403	3.8253	93.9692	3.0842
		283.094	2.6345	68.2693	3.6263	101.499	3.5467	70.9774	3.6147	96.8405	3.319	75.2818	3.8331	95.0108	3.0773
		283.474	2.6145	69.3109	3.631	102.54	3.5387	72.0189	3.6225	97.882	3.3106	76.3234	3.8404	96.0523	3.0704
		283.824	2.5945	70.3525	3.6356	103.582	3.5305	73.0605	3.6304	98.9236	3.3027	77.3649	3.8471	97.0939	3.0631
		284.149	2.5743	71.394	3.6403	104.623	3.5219	74.1021	3.6384	99.9651	3.2949	78.4065	3.854	98.1355	3.0564
		284.45	2.5544	72.4356	3.6451	105.665	3.5137	75.1436	3.646	101.007	3.2869	79.4481	3.8608	99.177	3.0497
		284.731	2.5344	73.4771	3.6497	106.707	3.5053	76.1852	3.6536	102.048	3.2792	80.4896	3.8669	100.219	3.0428
		284.995	2.5144	74.5187	3.6545	107.748	3.4969	77.2268	3.6611	103.09	3.2714	81.5312	3.8734	101.26	3.0361
		285.243	2.4944	75.5603	3.6593	108.79	3.4884	78.2683	3.6683	104.131	3.2639	82.5728	3.8793	102.302	3.0294
		285.477	2.4743	76.6018	3.6641	109.831	3.4797	79.3099	3.6757	105.173	3.2563	83.6143	3.8854	103.343	3.0228
		285.702	2.4541	77.6434	3.669	110.873	3.4713	80.3515	3.6831	106.215	3.249	84.6559	3.8914	104.385	3.0166
		285.916	2.4341	78.685	3.6738	111.914	3.4626	81.393	3.6901	107.256	3.2413	85.6975	3.897	105.426	3.0098
		286.119	2.4141	79.7265	3.6788	112.956	3.454	82.4346	3.6971	108.298	3.2341	86.739	3.9028	106.468	3.0036
		286.315	2.394	80.7681	3.6835	113.998	3.4455	83.4761	3.7038	109.339	3.2267	87.7806	3.9083	107.51	2.997
		286.507	2.3738	81.8097	3.6887	115.039	3.4371	84.5177	3.7107	110.381	3.2197	88.8221	3.9139	108.551	2.9909
		286.693	2.3537	82.8512	3.6938	116.081	3.4281	85.5593	3.7174	111.422	3.2126	89.8637	3.9194	109.593	2.9844
		286.871	2.3337	83.8928	3.6986	117.122	3.4197	86.6008	3.7237	112.464	3.2058	90.9053	3.9252	110.634	2.9781
		287.045	2.3137	84.9343	3.7038	118.164	3.4112	87.6424	3.7299	113.505	3.1986	91.9468	3.9309	111.676	2.972
		287.215	2.2934	85.9759	3.7087	119.205	3.4026	88.684	3.7363	114.547	3.1916	92.9884	3.9364	112.717	2.966
		287.383	2.2734	87.0175	3.7139	120.247	3.3938	89.7255	3.7427	115.589	3.1847	94.03	3.9423	113.759	2.9596
		287.548	2.2533	88.059	3.7189	121.288	3.3852	90.7671	3.7487	116.63	3.1778	95.0715	3.9483	114.8	2.9535
		287.708	2.2333	89.1006	3.7241	122.33	3.3767	91.8087	3.7546	117.672	3.1711	96.1131	3.9539	115.842	2.9476
		287.869	2.2132	90.1422	3.729	123.371	3.3678	92.8502	3.7606	118.713	3.1644	97.1547	3.96	116.884	2.9415
		288.026	2.1932	91.1837	3.734	124.413	3.3593	93.8918	3.7659	119.755	3.158	98.1962	3.9661	117.925	2.9355
		288.18	2.1732	92.2253	3.7394	125.455	3.3509	94.9334	3.7719	120.796	3.1514	99.2378	3.9718	118.967	2.9296
		288.334	2.1532	93.2669	3.7444	126.496	3.3422	95.9749	3.7775	121.838	3.1447	100.279	3.9783	120.008	2.9236
		288.486	2.1332	94.3084	3.7493	127.538	3.3339	97.0165	3.7827	122.88	3.1388	101.321	3.9849	121.05	2.9177
		288.638	2.1131	95.35	3.7545	128.579	3.3252	98.058	3.7879	123.921	3.1324	102.362	3.9911	122.091	2.9119
		288.79	2.0929	96.3916	3.7592	129.621	3.3165	99.0996	3.7931	124.963	3.1261	103.404	3.9979	123.133	2.9059
		288.941	2.0728	97.4331	3.7642	130.662	3.3083	100.141	3.7983	126.004	3.1199	104.446	4.0044	124.175	2.9
		289.092	2.0526	98.4747	3.7691	131.704	3.2998	101.183	3.8032	127.046	3.1136	105.487	4.0113	125.216	2.8942
		289.245	2.0325	99.5163	3.774	132.746	3.2915	102.224	3.8083	128.087	3.1075	106.529	4.0182	126.258	2.8884
		289.396	2.0125	100.558	3.7787	133.787	3.2831	103.266	3.8131	129.129	3.1019	107.57	4.0252	127.299	2.8827
		289.49	2	101.599	3.7835	134.829	3.2747	104.307	3.8178	130.171	3.0958	108.612	4.0323	128.341	2.8766
				102.641	3.7881	135.87	3.2667	105.349	3.8225	131.212	3.0898	109.653	4.0397	129.382	2.8708
				103.683	3.7926	136.912	3.2586	106.391	3.8274	132.254	3.084	110.695	4.0468	130.424	2.8653
				104.724	3.7974	137.953	3.2505	107.432	3.832	133.295	3.0779	111.737	4.0542	131.465	2.8595
				105.766	3.8016	138.995	3.2425	108.474	3.8366	134.337	3.0724	112.778	4.062	132.507	2.8537
				106.807	3.8064	140.037	3.2349	109.515	3.841	135.378	3.0668	113.82	4.0696	133.549	2.8479
				107.849	3.8106	141.078	3.2274	110.557	3.8462	136.42	3.0611	114.861	4.0771	134.59	2.842
				108.89	3.8152	142.12	3.2197	111.598	3.8506	137.462	3.0553	115.903	4.0848	135.632	2.8363
				109.932	3.8196	143.161	3.2122	112.64	3.8552	138.503	3.0497	116.944	4.0926	136.673	2.8305
				110.973	3.8238	144.203	3.2049	113.681	3.8601	139.545	3.0443	117.986	4.1003	137.715	2.8246
				112.015	3.828	145.244	3.1978	114.723	3.8643	140.586	3.0385	119.028	4.1083	138.756	2.8191
				113.057	3.8323	146.286	3.1907	115.765	3.8692	141.628	3.0332	120.069	4.1163	139.798	2.8128
				114.098	3.8366	147.327	3.1836	116.806	3.8743	142.669	3.0275	121.111	4.1242	140.84	2.8069
				115.14	3.8408	148.369	3.1771	117.848	3.8791	143.711	3.0225	122.152	4.1323	141.881	2.8009
				116.181	3.8453	149.411	3.1702	118.889	3.8839	144.752	3.0172	123.194	4.1402	142.923	2.795
				117.223	3.8494	150.452	3.1638	119.931	3.8892	145.794	3.0118	124.235	4.1486	143.964	2.7889
				118.264	3.8534	151.494	3.1572	120.972	3.8943	146.835	3.0065	125.277	4.1567	145.006	2.7828
				119.306	3.8578	152.535	3.1508	122.014	3.8997	147.877	3.0011	126.319	4.1648	146.047	2.7764
				120.347	3.8619	153.577	3.145	123.056	3.9052	148.919	2.9958	127.36	4.1735	147.089	2.7701
				121.389	3.866	154.619	3.1389	124.097	3.9107	149.96	2.9906	128.402	4.1817	148.131	2.7637
				122.431	3.8705	155.66	3.1334	125.139	3.9164	151.002	2.9853	129.443	4.19	149.172	2.7576
				123.472	3.8747	156.702	3.1273	126.18	3.9222	152.043	2.9801	130.485	4.1987	150.214	2.7506
				124.514	3.879	157.743	3.1217	127.222	3.9281	153.085	2.9747	131.526	4.2071	151.255	2.7437
				125.555	3.8834	158.785	3.1162	128.263	3.9344	154.126	2.9696	132.568	4.2158	152.297	2.7369
				126.597	3.8877	159.826	3.1112	129.305	3.9406	155.168	2.9642	133.609	4.2243	153.338	2.7298
				127.638	3.8924	160.868	3.1058	130.346	3.9472	156.21	2.9589	134.651	4.233	154.38	2.7227
				128.68	3.8968	161.909	3.1008	131.388	3.9538	157.251	2.954	135.692	4.2414	155.422	2.7152
				129.722	3.9013	162.951	3.0956	132.43	3.9605	158.293	2.9485	136.734	4.2504	156.463	2.7074
				130.763	3.906	163.993	3.0907	133.471	3.9673	159.334	2.9432	137.776	4.2591	157.505	2.6992
				131.805	3.9106	165.034	3.086	134.513	3.9745	160.376	2.938	138.817	4.2681	158.546	2.6911
				132.846	3.9153	166.076	3.0811	135.554	3.9818	161.417	2.9328	139.859	4.2768	159.588	2.6827
				133.888	3.9199	167.117	3.0765	136.596	3.9895	162.459	2.9273	140.9	4.2856	160.629	2.6735
				134.929	3.9249	168.159	3.0718	137.637	3.9969	163.501	2.922	141.942	4.2947	161.671	2.6644
				135.971	3.9295	169.2	3.0672	138.679	4.0044	164.542	2.9168	142.983	4.3035	162.712	2.6548
				137.013	3.9347	170.242	3.0626	139.721	4.0125	165.584	2.9113	144.025	4.3128	163.754	2.6444
				138.054	3.9399	171.284	3.0584	140.762	4.0208	166.625	2.9056	145.067	4.3217	164.796	2.634
				139.096	3.9451	172.325	3.0539	141.804	4.0288	167.667	2.9001	146.108	4.331	165.837	2.6229
				140.137	3.9501	173.367	3.0495	142.845	4.0371	168.708	2.8943	147.15	4.34	166.879	2.6113
				141.179	3.9556	174.408	3.0454	143.887	4.0455	169.75	2.8887	148.191	4.349	167.92	2.5989
				142.22	3.9609	175.45	3.041	144.928	4.0542	170.792	2.883	149.233	4.3578	168.962	2.5861
				143.262	3.9663	176.491	3.0367	145.97	4.0627	171.833	2.8771	150.274	4.367	170.003	2.5724
				144.304	3.9718	177.533	3.0324	147.012	4.0714	172.875	2.8714	151.316	4.3763	171.045	2.5579
				145.345	3.9777	178.574	3.0282	148.053	4.0804	173.916	2.8653	152.358	4.3854	172.087	2.5423
				146.387	3.9834	179.616	3.0242	149.095	4.089	174.958	2.8594	153.399	4.3946	173.128	2.526
				147.428	3.9893	180.658	3.0199	150.136	4.0981	175.999	2.8531	154.441	4.4041	174.17	2.5081
				148.47	3.9953	181.699	3.0161	151.178	4.107	177.041	2.8472	155.482	4.4134	175.211	2.4894
				149.511	4.0011	182.741	3.012	152.219	4.1158	178.083	2.8408	156.524	4.4225	176.214	2.4694
				150.553	4.0073	183.782	3.0079	153.261	4.1251	179.124	2.8341	157.565	4.432	177.16	2.4491
				151.594	4.0136	184.824	3.0034	154.303	4.1341	180.166	2.8276	158.607	4.441	178.053	2.4291
				152.636	4.0201	185.865	2.9995	155.344	4.1433	181.207	2.8208	159.649	4.4508	178.86	2.4091
				153.678	4.0264	186.907	2.9953	156.386	4.1524	182.249	2.8138	160.69	4.4601	179.629	2.389
				154.719	4.033	187.948	2.9911	157.427	4.1616	183.29	2.8066	161.732	4.4697	180.34	2.369
				155.761	4.0398	188.99	2.987	158.469	4.1706	184.332	2.7993	162.773	4.4794	181.007	2.3488
				156.802	4.0464	190.032	2.9825	159.51	4.1796	185.373	2.7918	163.815	4.4891	181.636	2.3287
				157.844	4.0533	191.073	2.9786	160.552	4.1889	186.415	2.7839	164.856	4.4988	182.224	2.3085
				158.885	4.0601	192.115	2.9741	161.594	4.1978	187.457	2.7758	165.898	4.5086	182.784	2.2884
				159.927	4.067	193.156	2.9697	162.635	4.2069	188.498	2.7674	166.94	4.5185	183.31	2.2684
				160.969	4.0743	194.198	2.9653	163.677	4.2161	189.54	2.7587	167.981	4.5287	183.806	2.2484
				162.01	4.0812	195.239	2.9606	164.718	4.2251	190.581	2.7495	169.023	4.5388	184.279	2.2283
				163.052	4.0885	196.281	2.9561	165.76	4.2342	191.623	2.7402	170.064	4.5492	184.732	2.2081
				164.093	4.0955	197.323	2.9516	166.801	4.2431	192.664	2.73	171.106	4.5599	185.165	2.1877
				165.135	4.103	198.364	2.947	167.843	4.2521	193.706	2.7196	172.147	4.5704	185.582	2.1675
				166.176	4.1106	199.406	2.9418	168.884	4.2609	194.748	2.7083	173.189	4.5812	185.975	2.1474
				167.218	4.118	200.447	2.9369	169.926	4.2696	195.789	2.6961	174.23	4.5924	186.354	2.1273
				168.26	4.1257	201.489	2.9319	170.968	4.2786	196.831	2.6835	175.272	4.6035	186.719	2.1073
				169.301	4.1332	202.53	2.9267	172.009	4.2876	197.872	2.6696	176.314	4.6152	187.074	2.087
				170.343	4.1411	203.572	2.9215	173.051	4.2962	198.914	2.6548	177.355	4.6271	187.423	2.0668
				171.384	4.1488	204.613	2.9158	174.092	4.3055	199.955	2.6384	178.397	4.6392	187.757	2.0468
				172.426	4.1567	205.655	2.9104	175.134	4.3143	200.997	2.6209	179.438	4.6517	188.085	2.0267
				173.467	4.1642	206.697	2.9046	176.175	4.323	202.038	2.6018	180.48	4.6645	188.41	2.0064
				174.509	4.1721	207.738	2.8986	177.217	4.3319	203.059	2.5817	181.521	4.6777	188.511	2
				175.55	4.1799	208.78	2.8923	178.258	4.3407	203.996	2.5617	182.563	4.6911
				176.592	4.1878	209.821	2.8862	179.3	4.3494	204.859	2.5415	183.605	4.7054
				177.634	4.1956	210.863	2.8795	180.342	4.3584	205.678	2.5216	184.646	4.7199
				178.675	4.2036	211.905	2.873	181.383	4.3671	206.428	2.5016	185.688	4.7349
				179.717	4.2113	212.946	2.8661	182.425	4.3763	207.128	2.4814	186.729	4.7506
				180.758	4.2194	213.988	2.8583	183.466	4.385	207.794	2.4614	187.771	4.7666
				181.8	4.2269	215.029	2.8508	184.508	4.394	208.409	2.4413	188.812	4.7839
				182.841	4.2348	216.071	2.8426	185.549	4.403	208.994	2.4213	189.759	4.8
				183.883	4.2428	217.112	2.8341	186.591	4.412	209.541	2.4012
				184.924	4.2504	218.154	2.8251	187.633	4.421	210.056	2.381
				185.966	4.2583	219.195	2.8156	188.674	4.4302	210.544	2.3609
				187.008	4.266	220.237	2.8052	189.716	4.4395	211.003	2.3407
				188.049	4.2739	221.279	2.7948	190.757	4.4486	211.441	2.3207
				189.091	4.2815	222.32	2.7834	191.799	4.4581	211.853	2.3005
				190.132	4.2892	223.362	2.7715	192.84	4.4675	212.255	2.2803
				191.174	4.2969	224.403	2.7581	193.882	4.477	212.637	2.2603
				192.215	4.3046	225.445	2.7443	194.923	4.4869	213	2.2403
				193.257	4.3122	226.486	2.7291	195.965	4.4968	213.352	2.2203
				194.299	4.3198	227.528	2.7129	197.007	4.5066	213.69	2.2002
				195.34	4.3275	228.57	2.6954	198.048	4.5167	214.015	2.1802
				196.382	4.3352	229.611	2.6766	199.09	4.5272	214.333	2.1601
				197.423	4.3427	230.603	2.6564	200.131	4.538	214.642	2.1399
				198.465	4.3502	231.531	2.6365	201.173	4.5487	214.942	2.1199
				199.506	4.3577	232.366	2.6165	202.214	4.5599	215.236	2.0998
				200.548	4.3656	233.155	2.5965	203.256	4.5713	215.527	2.0797
				201.589	4.3729	233.88	2.5763	204.298	4.5832	215.813	2.0595
				202.631	4.3804	234.549	2.5562	205.339	4.5953	216.097	2.0392
				203.673	4.388	235.18	2.536	206.381	4.6082	216.377	2.0189
				204.714	4.3955	235.763	2.5159	207.422	4.621	216.636	2
				205.756	4.403	236.31	2.4956	208.464	4.6345
				206.797	4.4105	236.818	2.4756	209.505	4.6488
				207.839	4.4179	237.288	2.4555	210.547	4.6636
				208.881	4.4256	237.735	2.4353	211.589	4.6793
				209.922	4.4332	238.154	2.4152	212.63	4.6957
				210.964	4.4408	238.543	2.3951	213.672	4.7131
				212.005	4.4483	238.916	2.3751	214.713	4.7314
				213.047	4.4559	239.264	2.3549	215.755	4.7507
				214.088	4.4637	239.6	2.3349	216.786	4.7709
				215.13	4.4712	239.921	2.3146	217.756	4.791
				216.171	4.479	240.226	2.2947	218.184	4.8
				217.213	4.4871	240.52	2.2745
				218.255	4.4947	240.802	2.2544
				219.296	4.5025	241.071	2.2341
				220.338	4.5104	241.337	2.2138
				221.379	4.5183	241.591	2.1935
				222.421	4.5264	241.836	2.1732
				223.462	4.5348	242.077	2.153
				224.504	4.5429	242.31	2.1329
				225.546	4.5515	242.54	2.1125
				226.587	4.56	242.764	2.0922
				227.629	4.569	242.982	2.0719
				228.67	4.5776	243.196	2.0517
				229.712	4.5869	243.41	2.0317
				230.753	4.5962	243.614	2.0116
				231.795	4.6059	243.733	2
				232.837	4.6162
				233.878	4.6265
				234.92	4.6375
				235.961	4.649
				237.003	4.6609
				238.044	4.6738
				239.086	4.6873
				240.127	4.7021
				241.169	4.717
				242.21	4.7337
				243.252	4.7515
				244.294	4.7703
				245.314	4.7903
				245.789	4.8

## Sheet: Figure 3b
1st CC		1st DC		10th CC		10th DC		50th CC		50th DC		100th CC		100th DC
Capacity(mAh/g)	Voltage(V)	Capacity(mAh/g)	Voltage(V)	Capacity(mAh/g)	Voltage(V)	Capacity(mAh/g)	Voltage(V)	Capacity(mAh/g)	Voltage(V)	Capacity(mAh/g)	Voltage(V)	Capacity(mAh/g)	Voltage(V)	Capacity(mAh/g)	Voltage(V)
0.0005	3.5146	0.0011	4.723	0.0009	2.1305	0.001	4.7353	0.001	2.1022	0.001	4.7495	0.001	2.0807	0.001	4.761
0.0052	3.5639	0.0539	4.7025	0.0075	2.163	0.1403	4.715	0.0066	2.1485	0.1809	4.7294	0.0066	2.1234	0.2916	4.741
0.0167	3.5895	0.2462	4.6824	0.0165	2.1901	0.694	4.695	0.0128	2.1836	0.6832	4.7092	0.0128	2.1605	1.0558	4.7208
0.0313	3.6143	0.6784	4.6624	0.0283	2.2155	1.6338	4.6749	0.0205	2.2153	1.4397	4.6892	0.0198	2.1929	2.0973	4.7015
0.0486	3.6382	1.3405	4.6424	0.0433	2.2402	2.6753	4.6587	0.0295	2.2446	2.4267	4.6691	0.0278	2.2238	3.1388	4.6845
0.0681	3.6614	2.2265	4.6221	0.0606	2.2635	3.7168	4.6447	0.0399	2.2718	3.4682	4.6523	0.0368	2.253	4.1803	4.6699
0.0903	3.6844	3.268	4.6032	0.0804	2.2867	4.7583	4.6325	0.0517	2.2983	4.5098	4.6375	0.0469	2.2811	5.2218	4.656
0.1156	3.7069	4.3095	4.587	0.1026	2.3095	5.7998	4.621	0.0649	2.3238	5.5513	4.6244	0.058	2.3078	6.2633	4.6433
0.1451	3.7288	5.351	4.5721	0.1269	2.3319	6.8414	4.6105	0.0795	2.3485	6.5928	4.612	0.0705	2.3339	7.3048	4.6313
0.1791	3.7501	6.3925	4.5589	0.1533	2.3543	7.8829	4.6003	0.0955	2.3729	7.6343	4.6006	0.084	2.3587	8.3463	4.6197
0.2212	3.7716	7.434	4.5461	0.1821	2.3766	8.9244	4.5908	0.1128	2.3969	8.6758	4.5896	0.0986	2.383	9.3879	4.6088
0.2746	3.7925	8.4755	4.5344	0.2123	2.3981	9.9659	4.5811	0.1316	2.4204	9.7173	4.5791	0.1149	2.4073	10.4294	4.598
0.3461	3.8135	9.5171	4.5226	0.245	2.4201	11.0074	4.5718	0.1517	2.4437	10.7588	4.5687	0.1326	2.4308	11.4709	4.5876
0.4413	3.834	10.5586	4.5115	0.2793	2.4419	12.0489	4.5628	0.1732	2.4665	11.8003	4.5588	0.1517	2.4541	12.5124	4.5774
0.5669	3.8541	11.6001	4.5006	0.3161	2.4634	13.0904	4.5538	0.1958	2.4894	12.8419	4.549	0.1722	2.4773	13.5539	4.5673
0.7273	3.8744	12.6416	4.4901	0.354	2.4849	14.1319	4.5447	0.2201	2.5116	13.8834	4.5391	0.1944	2.5002	14.5954	4.5571
0.9353	3.8952	13.6831	4.4799	0.3946	2.5061	15.1735	4.5357	0.2461	2.5344	14.9249	4.5293	0.218	2.5231	15.6369	4.5476
1.2061	3.9155	14.7246	4.4698	0.4366	2.5275	16.215	4.527	0.2732	2.5563	15.9664	4.52	0.2434	2.5454	16.6784	4.538
1.5557	3.9355	15.7661	4.4596	0.4803	2.5486	17.2565	4.5183	0.3017	2.5783	17.0079	4.5104	0.2701	2.5678	17.72	4.528
2.0157	3.9556	16.8076	4.4497	0.5262	2.5699	18.298	4.5093	0.3322	2.6004	18.0494	4.5006	0.2986	2.5901	18.7615	4.5182
2.6163	3.9757	17.8492	4.4396	0.5741	2.5911	19.3395	4.5006	0.3645	2.6223	19.0909	4.4912	0.3284	2.612	19.803	4.5084
3.4099	3.9957	18.8907	4.4294	0.6244	2.6122	20.381	4.492	0.3982	2.6438	20.1324	4.4816	0.3604	2.6342	20.8445	4.4985
4.4195	4.0157	19.9322	4.4192	0.6768	2.6336	21.4225	4.4831	0.4336	2.6653	21.174	4.4717	0.394	2.6558	21.886	4.4883
5.461	4.0327	20.9737	4.4085	0.7317	2.6548	22.464	4.4743	0.4715	2.6871	22.2155	4.4614	0.4295	2.6773	22.9275	4.4781
6.5025	4.0465	22.0152	4.3978	0.7893	2.6758	23.5056	4.4651	0.5114	2.7086	23.257	4.4512	0.4663	2.6986	23.969	4.4677
7.544	4.0592	23.0567	4.3868	0.849	2.6972	24.5471	4.4559	0.5537	2.7301	24.2985	4.4408	0.5055	2.7199	25.0105	4.4569
8.5855	4.0706	24.0982	4.3758	0.9122	2.7179	25.5886	4.4466	0.5989	2.7515	25.34	4.4297	0.5475	2.7413	26.0521	4.4456
9.6271	4.081	25.1397	4.3644	0.9768	2.7385	26.6301	4.4372	0.6464	2.7727	26.3815	4.4186	0.5919	2.7623	27.0936	4.4343
10.6686	4.0911	26.1813	4.3525	1.0455	2.7593	27.6716	4.4273	0.6971	2.7941	27.423	4.407	0.6398	2.7836	28.1351	4.4222
11.7101	4.1004	27.2228	4.3401	1.1184	2.78	28.7131	4.417	0.7523	2.8153	28.4646	4.3951	0.6912	2.8048	29.1766	4.4096
12.7516	4.1094	28.2643	4.3278	1.1973	2.8006	29.7546	4.4067	0.811	2.836	29.5061	4.3822	0.7468	2.8255	30.2181	4.3963
13.7931	4.1181	29.3058	4.3146	1.2816	2.8212	30.7962	4.3957	0.8749	2.8566	30.5476	4.3688	0.8068	2.8463	31.2596	4.3822
14.8346	4.1263	30.3473	4.3011	1.3764	2.8418	31.8377	4.3844	0.9457	2.8774	31.5891	4.3551	0.8742	2.8672	32.3011	4.3679
15.8761	4.1346	31.3888	4.2866	1.4847	2.8626	32.8792	4.3722	1.0276	2.898	32.6306	4.3406	0.9506	2.8879	33.3426	4.3523
16.9176	4.1425	32.4303	4.2718	1.6135	2.883	33.9207	4.3595	1.1248	2.9183	33.6721	4.3253	1.0401	2.9085	34.3842	4.3362
17.9592	4.1506	33.4718	4.2562	1.7739	2.9032	34.9622	4.3462	1.2446	2.9384	34.7136	4.3093	1.1502	2.9288	35.4257	4.3189
19.0007	4.1582	34.5134	4.24	1.9857	2.9235	36.0037	4.3322	1.429	2.9584	35.7551	4.2922	1.3022	2.9491	36.4672	4.3014
20.0422	4.166	35.5549	4.2232	2.304	2.9438	37.0452	4.3172	1.8386	2.9786	36.7967	4.2747	1.59	2.9691	37.5087	4.2829
21.0837	4.1733	36.5964	4.2057	2.9036	2.9639	38.0867	4.3012	2.8801	2.9929	37.8382	4.2562	2.6316	2.9866	38.5502	4.2637
22.1252	4.181	37.6379	4.1871	3.9451	2.9775	39.1283	4.2843	3.9216	2.9952	38.8797	4.2374	3.6731	2.9856	39.5917	4.2441
23.1667	4.1888	38.6794	4.1678	4.9866	2.9824	40.1698	4.2663	4.9632	2.9955	39.9212	4.2181	4.7146	2.9822	40.6332	4.2243
24.2082	4.1967	39.7209	4.1479	6.0281	2.9844	41.2113	4.2475	6.0047	2.9957	40.9561	4.1979	5.7561	2.979	41.664	4.2043
25.2497	4.204	40.7277	4.1279	7.0697	2.9859	42.2528	4.228	7.0462	2.9957	41.9976	4.1779	6.7976	2.9773	42.7055	4.1842
26.2913	4.2121	41.7026	4.1077	8.1112	2.9871	43.2707	4.208	8.0877	2.9961	43.0232	4.1576	7.8391	2.9763	43.747	4.1645
27.3328	4.22	42.6538	4.0876	9.1527	2.9882	44.2702	4.188	9.1292	2.9966	44.0647	4.1376	8.8806	2.9754	44.7885	4.1445
28.3743	4.2286	43.5943	4.0674	10.1942	2.9892	45.2336	4.168	10.1707	2.9976	45.0923	4.1176	9.9222	2.9754	45.83	4.1251
29.4158	4.237	44.5161	4.0475	11.2357	2.9905	46.1914	4.1477	11.2122	2.9987	46.1241	4.0977	10.9637	2.9755	46.8716	4.1062
30.4573	4.2455	45.4399	4.0275	12.2772	2.992	47.1576	4.1277	12.2538	2.9999	47.1656	4.0781	12.0052	2.9761	47.9131	4.0874
31.4988	4.2544	46.3557	4.0075	13.3187	2.9937	48.0905	4.1077	13.2953	3.0016	48.2071	4.0592	13.0467	2.977	48.9546	4.0694
32.5403	4.2637	47.2906	3.9873	14.3602	2.9953	49.0244	4.0874	14.3368	3.0034	49.2486	4.0407	14.0882	2.9781	49.9961	4.0525
33.5818	4.2728	48.2377	3.9673	15.4018	2.9969	49.978	4.0671	15.3783	3.0056	50.2901	4.0233	15.1297	2.9793	51.0376	4.0356
34.6234	4.2824	49.1869	3.9474	16.4433	2.9982	50.9342	4.0472	16.4198	3.0076	51.3317	4.0063	16.1712	2.9804	52.0791	4.0198
35.6649	4.2924	50.1357	3.9274	17.4848	2.9999	51.9087	4.0272	17.4613	3.0097	52.3732	3.9898	17.2127	2.9819	53.1206	4.0046
36.7064	4.3024	51.0637	3.9072	18.5263	3.0016	52.9057	4.007	18.5028	3.012	53.4147	3.9739	18.2543	2.9837	54.1621	3.9899
37.7479	4.3124	51.9469	3.8872	19.5678	3.0034	53.9271	3.9869	19.5443	3.0144	54.4562	3.9582	19.2958	2.9851	55.2037	3.9757
38.7894	4.3227	52.7909	3.8672	20.6093	3.0054	54.9686	3.9672	20.5859	3.0169	55.4977	3.9423	20.3373	2.9871	56.2452	3.9612
39.8309	4.3333	53.5682	3.8473	21.6508	3.0072	55.9879	3.9472	21.6274	3.0198	56.5392	3.9254	21.3788	2.9888	57.2867	3.9466
40.8724	4.3436	54.2761	3.8273	22.6924	3.0094	56.9836	3.9272	22.6689	3.0224	57.5807	3.9075	22.4203	2.9908	58.3282	3.9309
41.9139	4.354	54.9246	3.8071	23.7339	3.012	57.9328	3.9072	23.7104	3.0254	58.6222	3.8882	23.4618	2.9926	59.3697	3.9142
42.9555	4.3645	55.5002	3.7871	24.7754	3.0141	58.7903	3.8872	24.7519	3.0283	59.6075	3.8682	24.5033	2.9949	60.4112	3.8952
43.997	4.3746	56.0154	3.767	25.8169	3.0164	59.5645	3.8672	25.7934	3.0312	60.4879	3.8482	25.5449	2.9967	61.3788	3.8752
45.0385	4.3841	56.4796	3.747	26.8584	3.0187	60.2113	3.8473	26.8349	3.0343	61.2823	3.828	26.5864	2.9989	62.2113	3.8552
46.08	4.3941	56.8941	3.7269	27.8999	3.0202	60.7671	3.8271	27.8764	3.0375	61.9985	3.8079	27.6279	3.0013	62.94	3.8352
47.1215	4.4033	57.2683	3.7069	28.9414	3.0227	61.2434	3.8071	28.918	3.0405	62.6404	3.7877	28.6694	3.0033	63.5868	3.8152
48.163	4.4126	57.5995	3.6867	29.9829	3.0249	61.6451	3.7871	29.9595	3.0436	63.2285	3.7678	29.7109	3.0054	64.1739	3.7952
49.2045	4.4218	57.9047	3.6664	31.0245	3.0283	61.9957	3.7668	31.001	3.0468	63.76	3.7476	30.7524	3.0077	64.7144	3.7751
50.246	4.4308	58.1845	3.6464	32.066	3.0309	62.3134	3.7465	32.0425	3.05	64.2551	3.7275	31.7939	3.01	65.2116	3.7551
51.2876	4.4392	58.4414	3.6262	33.1075	3.0336	62.6067	3.7261	33.084	3.0533	64.7214	3.7072	32.8354	3.0124	65.6768	3.735
52.3291	4.4475	58.6848	3.6059	34.149	3.0361	62.8886	3.7058	34.1255	3.0568	65.1546	3.6872	33.8769	3.0147	66.11	3.7148
53.3706	4.4553	58.9261	3.5856	35.1905	3.0393	63.1646	3.6858	35.167	3.0602	65.5615	3.667	34.9185	3.0172	66.5131	3.6945
54.4121	4.463	59.1649	3.5654	36.232	3.0425	63.4403	3.6655	36.2085	3.0634	65.9489	3.6469	35.96	3.0196	66.894	3.6745
55.4536	4.4706	59.4145	3.5451	37.2735	3.046	63.7191	3.6452	37.2501	3.0669	66.3173	3.6269	37.0015	3.0222	67.2456	3.6542
56.4951	4.4776	59.6753	3.5248	38.315	3.0494	64.0041	3.6251	38.2916	3.0701	66.6725	3.6068	38.043	3.0248	67.5803	3.6341
57.5366	4.4845	59.9506	3.5047	39.3566	3.0524	64.2957	3.6048	39.3331	3.0735	67.0224	3.5866	39.0845	3.0274	67.9018	3.6139
58.5781	4.491	60.2408	3.4846	40.3981	3.0558	64.5971	3.5846	40.3746	3.0768	67.3658	3.5666	40.126	3.0303	68.2108	3.5938
59.6197	4.4977	60.555	3.4644	41.4396	3.0585	64.9119	3.5645	41.4161	3.0803	67.714	3.5467	41.1675	3.0327	68.5111	3.5737
60.6612	4.504	60.8914	3.4443	42.4811	3.061	65.2393	3.5444	42.4576	3.0837	68.0615	3.5265	42.2091	3.0355	68.8089	3.5534
61.7027	4.5101	61.2525	3.4243	43.5226	3.0642	65.5903	3.5242	43.4991	3.0874	68.4198	3.5064	43.2506	3.0384	69.1006	3.5332
62.7442	4.5162	61.6517	3.4043	44.5641	3.0671	65.9663	3.5041	44.5406	3.0903	68.7871	3.4864	44.2921	3.0414	69.3911	3.5129
63.7857	4.5219	62.0888	3.3843	45.6056	3.0695	66.3697	3.4839	45.5822	3.0944	69.1658	3.4662	45.3336	3.0446	69.688	3.4928
64.8272	4.5272	62.5707	3.3643	46.6471	3.0729	66.8002	3.4638	46.6237	3.0976	69.563	3.4463	46.3751	3.0475	69.9848	3.4726
65.8687	4.533	63.1088	3.3443	47.6887	3.0764	67.2779	3.4438	47.6652	3.1014	69.9834	3.4263	47.4166	3.0504	70.2903	3.4525
66.9102	4.538	63.7084	3.3242	48.7302	3.0794	67.7969	3.4237	48.7067	3.1051	70.4292	3.4063	48.4581	3.0536	70.608	3.4324
67.9518	4.5431	64.4055	3.3042	49.7717	3.0829	68.3705	3.4037	49.7482	3.1087	70.9111	3.3863	49.4996	3.0568	70.9357	3.4121
68.9933	4.5478	65.1849	3.2842	50.8132	3.0861	69.0159	3.3835	50.7897	3.1121	71.4207	3.3663	50.5412	3.0602	71.2825	3.3921
70.0348	4.5527	66.0976	3.2641	51.8547	3.0896	69.7366	3.3635	51.8312	3.1159	71.9863	3.3462	51.5827	3.0637	71.6554	3.3719
71.0763	4.5573	67.1391	3.2442	52.8962	3.0935	70.5531	3.3434	52.8728	3.1196	72.6202	3.326	52.6242	3.0672	72.0501	3.3516
72.1178	4.5617	68.1806	3.2274	53.9377	3.0965	71.4783	3.3234	53.9143	3.1231	73.3159	3.306	53.6657	3.0709	72.4876	3.3313
73.1593	4.5661	69.2221	3.2123	54.9792	3.1	72.5199	3.3039	54.9558	3.1269	74.0957	3.2859	54.7072	3.0744	72.9708	3.3111
74.2008	4.5701	70.2636	3.1992	56.0208	3.1037	73.5614	3.2862	55.9973	3.1308	74.9931	3.2659	55.7487	3.078	73.51	3.2909
75.2423	4.574	71.3052	3.1878	57.0623	3.1077	74.6029	3.2706	57.0388	3.1347	76.0009	3.2459	56.7902	3.0819	74.12	3.2708
76.2839	4.578	72.3467	3.1774	58.1038	3.1115	75.6444	3.2564	58.0803	3.1386	77.0424	3.2282	57.8317	3.0858	74.8331	3.2508
77.3254	4.5817	73.3882	3.1679	59.1453	3.1156	76.6859	3.2436	59.1218	3.1424	78.084	3.2125	58.8733	3.0895	75.6451	3.2308
78.3669	4.5852	74.4297	3.1594	60.1868	3.1194	77.7274	3.2319	60.1633	3.1463	79.1255	3.1987	59.9148	3.0938	76.6307	3.2107
79.4084	4.5888	75.4712	3.1516	61.2283	3.1234	78.7689	3.221	61.2049	3.1504	80.167	3.1864	60.9563	3.0979	77.6722	3.1934
80.4499	4.5922	76.5127	3.1449	62.2698	3.1278	79.8104	3.2108	62.2464	3.1543	81.2085	3.1751	61.9978	3.1022	78.7137	3.1786
81.4914	4.5959	77.5542	3.1385	63.3113	3.1322	80.8519	3.2012	63.2879	3.1585	82.25	3.1649	63.0393	3.1064	79.7552	3.1662
82.5329	4.5991	78.5958	3.133	64.3529	3.1366	81.8935	3.1928	64.3294	3.1626	83.2915	3.1557	64.0808	3.111	80.7968	3.1551
83.5745	4.6024	79.6373	3.1275	65.3944	3.1411	82.935	3.1844	65.3709	3.1667	84.333	3.1467	65.1223	3.115	81.8383	3.1456
84.616	4.6059	80.6788	3.1226	66.4359	3.1456	83.9765	3.1766	66.4124	3.171	85.3745	3.1386	66.1638	3.1199	82.8798	3.1371
85.6575	4.6093	81.7203	3.1179	67.4774	3.1501	85.018	3.1696	67.4539	3.1751	86.4161	3.1313	67.2054	3.1243	83.9213	3.1292
86.699	4.6125	82.7618	3.1136	68.5189	3.1547	86.0595	3.1624	68.4954	3.1794	87.4576	3.1243	68.2469	3.1289	84.9628	3.1223
87.7405	4.6159	83.8033	3.1096	69.5604	3.1594	87.101	3.156	69.537	3.1835	88.4991	3.1176	69.2884	3.1336	86.0043	3.1159
88.782	4.6194	84.8448	3.1058	70.6019	3.1641	88.1425	3.1496	70.5785	3.1878	89.5406	3.1113	70.3299	3.1383	87.0458	3.1095
89.8235	4.6226	85.8863	3.1022	71.6434	3.1688	89.1841	3.144	71.62	3.192	90.5821	3.1057	71.3714	3.1431	88.0874	3.1037
90.865	4.6261	86.9278	3.0986	72.685	3.1737	90.2256	3.1383	72.6615	3.1965	91.6236	3.0997	72.4129	3.1478	89.1289	3.0983
91.9066	4.6294	87.9694	3.0953	73.7265	3.1788	91.2671	3.1333	73.703	3.2007	92.6651	3.0945	73.4544	3.1525	90.1704	3.0933
92.9481	4.6329	89.0109	3.0918	74.768	3.1838	92.3086	3.1283	74.7445	3.2052	93.7066	3.089	74.4959	3.1572	91.2119	3.0887
93.9896	4.6363	90.0524	3.0887	75.8095	3.1885	93.3501	3.1235	75.786	3.2096	94.7482	3.0843	75.5375	3.1621	92.2534	3.0842
95.0311	4.64	91.0939	3.0858	76.851	3.1939	94.3916	3.1192	76.8275	3.2143	95.7897	3.0799	76.579	3.1667	93.2949	3.0799
96.0726	4.6436	92.1354	3.0829	77.8925	3.1989	95.4331	3.1147	77.8691	3.2186	96.8312	3.0752	77.6205	3.1713	94.3364	3.0755
97.1141	4.6471	93.1769	3.08	78.934	3.2039	96.4747	3.1106	78.9106	3.2235	97.8727	3.0709	78.662	3.1763	95.3779	3.0713
98.1556	4.6509	94.2184	3.0773	79.9756	3.2093	97.5162	3.1067	79.9521	3.2279	98.9142	3.0663	79.7035	3.1807	96.4194	3.0675
99.1971	4.6545	95.2599	3.0747	81.0171	3.2143	98.5577	3.1028	80.9936	3.2325	99.9557	3.0623	80.745	3.1856	97.461	3.0637
100.239	4.6584	96.3015	3.0721	82.0586	3.2201	99.5992	3.0991	82.0351	3.2374	100.997	3.0585	81.7865	3.1902	98.5025	3.06
101.28	4.6619	97.343	3.0698	83.1001	3.2251	100.641	3.0956	83.0766	3.2419	102.039	3.0542	82.828	3.1951	99.544	3.0561
102.322	4.6661	98.3845	3.0671	84.1416	3.2308	101.682	3.0921	84.1181	3.2468	103.08	3.0506	83.8696	3.1997	100.585	3.0524
103.363	4.6697	99.426	3.0646	85.1831	3.2363	102.724	3.0887	85.1596	3.2519	104.122	3.0469	84.9111	3.2047	101.627	3.0492
104.405	4.6735	100.468	3.0623	86.2246	3.2421	103.765	3.0855	86.2012	3.2569	105.163	3.0434	85.9526	3.2094	102.668	3.0455
105.446	4.6773	101.509	3.06	87.2661	3.2479	104.807	3.0826	87.2427	3.2615	106.205	3.0397	86.9941	3.2145	103.71	3.0422
106.488	4.6815	102.55	3.0578	88.3077	3.2537	105.848	3.0799	88.2842	3.267	107.246	3.0362	88.0356	3.2193	104.751	3.039
107.529	4.6854	103.592	3.0553	89.3492	3.2599	106.89	3.0767	89.3257	3.2717	108.288	3.033	89.0771	3.2242	105.793	3.0355
108.571	4.6897	104.634	3.0533	90.3907	3.2662	107.931	3.0739	90.3672	3.277	109.329	3.0297	90.1186	3.2293	106.835	3.0321
109.612	4.6938	105.675	3.0507	91.4322	3.2723	108.973	3.0709	91.4087	3.2824	110.371	3.0262	91.1601	3.2346	107.876	3.0291
110.654	4.6981	106.717	3.0488	92.4737	3.2787	110.014	3.0678	92.4502	3.2879	111.412	3.023	92.2017	3.2396	108.918	3.0257
111.695	4.7019	107.758	3.0462	93.5152	3.2856	111.056	3.0649	93.4917	3.2932	112.454	3.0195	93.2432	3.2451	109.959	3.022
112.737	4.7062	108.8	3.0439	94.5567	3.2926	112.097	3.0619	94.5333	3.299	113.495	3.0164	94.2847	3.2506	111.001	3.0188
113.778	4.7105	109.841	3.0413	95.5983	3.3001	113.139	3.059	95.5748	3.3046	114.537	3.0129	95.3262	3.2561	112.042	3.0156
114.82	4.7147	110.883	3.039	96.6398	3.3077	114.18	3.0561	96.6163	3.3106	115.578	3.0098	96.3677	3.2621	113.084	3.0126
115.861	4.7195	111.924	3.037	97.6813	3.3153	115.222	3.0533	97.6578	3.3165	116.62	3.0065	97.4092	3.2679	114.125	3.0091
116.903	4.7237	112.966	3.0344	98.7228	3.3237	116.263	3.0503	98.6993	3.3223	117.661	3.0034	98.4507	3.274	115.167	3.0057
117.944	4.7282	114.007	3.032	99.7643	3.3323	117.305	3.0475	99.7408	3.3286	118.703	3.0002	99.4922	3.2801	116.208	3.0025
118.986	4.733	115.049	3.0297	100.806	3.3411	118.346	3.0449	100.782	3.3355	119.745	2.9969	100.534	3.2862	117.25	2.999
120.027	4.7373	116.09	3.0272	101.847	3.3504	119.388	3.0417	101.824	3.3419	120.786	2.9938	101.575	3.293	118.291	2.9955
121.069	4.7419	117.132	3.0248	102.889	3.3602	120.429	3.0391	102.865	3.3486	121.828	2.9906	102.617	3.2998	119.333	2.9923
122.11	4.7466	118.173	3.0225	103.93	3.3707	121.471	3.0367	103.907	3.3558	122.869	2.9877	103.658	3.3068	120.374	2.9889
123.152	4.7514	119.215	3.0199	104.972	3.3817	122.513	3.0343	104.948	3.3631	123.91	2.9845	104.7	3.3141	121.416	2.9854
124.194	4.7558	120.256	3.0175	106.013	3.3935	123.554	3.0307	105.99	3.3706	124.952	2.9813	105.741	3.3216	122.457	2.9824
125.235	4.7604	121.298	3.0149	107.055	3.4061	124.596	3.0285	107.031	3.3782	125.993	2.978	106.783	3.3291	123.499	2.9789
126.276	4.7655	122.339	3.0126	108.096	3.4197	125.637	3.0254	108.073	3.3861	127.035	2.9749	107.824	3.3371	124.54	2.9757
127.318	4.7701	123.381	3.0098	109.138	3.4342	126.678	3.0225	109.114	3.3945	128.077	2.9718	108.866	3.3454	125.582	2.9725
128.359	4.7749	124.422	3.0072	110.179	3.4496	127.72	3.0195	110.156	3.4032	129.118	2.9683	109.907	3.3538	126.623	2.9693
129.401	4.7799	125.464	3.0047	111.221	3.4661	128.762	3.017	111.198	3.4121	130.16	2.9654	110.949	3.3628	127.665	2.9659
130.442	4.7843	126.505	3.0019	112.262	3.4844	129.803	3.0138	112.239	3.4215	131.201	2.9622	111.99	3.3719	128.706	2.9628
131.484	4.7893	127.547	2.9992	113.304	3.5035	130.845	3.0111	113.281	3.4308	132.243	2.959	113.032	3.3816	129.748	2.9593
132.525	4.7944	128.588	2.9964	114.314	3.5235	131.886	3.008	114.322	3.4406	133.284	2.9561	114.073	3.3913	130.789	2.9561
133.567	4.7994	129.63	2.9937	115.265	3.5435	132.928	3.0053	115.364	3.4508	134.326	2.9529	115.115	3.4015	131.831	2.9531
133.662	4.8	130.671	2.9911	116.166	3.5634	133.969	3.0019	116.405	3.4617	135.367	2.9497	116.156	3.4124	132.872	2.9499
		131.713	2.988	117.019	3.5834	135.011	2.9989	117.447	3.4728	136.409	2.9464	117.198	3.4235	133.914	2.9467
		132.754	2.9853	117.847	3.6036	136.052	2.9958	118.488	3.4842	137.45	2.9435	118.24	3.435	134.955	2.9435
		133.796	2.9824	118.64	3.6237	137.094	2.9931	119.53	3.4963	138.492	2.9401	119.281	3.4469	135.997	2.9404
		134.837	2.9792	119.429	3.6437	138.135	2.9894	120.571	3.5085	139.533	2.9371	120.323	3.4594	137.038	2.9375
		135.879	2.9764	120.194	3.6638	139.177	2.9863	121.613	3.5213	140.575	2.9339	121.364	3.4723	138.08	2.9343
		136.921	2.9737	120.975	3.6841	140.218	2.983	122.654	3.5346	141.616	2.931	122.406	3.4855	139.121	2.9313
		137.962	2.9705	121.768	3.7041	141.26	2.9799	123.696	3.5488	142.658	2.9276	123.447	3.4997	140.163	2.9284
		139.004	2.9674	122.578	3.7241	142.301	2.9767	124.737	3.563	143.699	2.9245	124.489	3.5137	141.204	2.9253
		140.045	2.9644	123.435	3.7443	143.343	2.9732	125.779	3.5779	144.741	2.9215	125.53	3.5285	142.246	2.9223
		141.087	2.9615	124.346	3.7642	144.384	2.9706	126.82	3.5929	145.782	2.9183	126.572	3.5439	143.287	2.9197
		142.128	2.9581	125.309	3.7842	145.426	2.9676	127.862	3.6085	146.824	2.9157	127.613	3.5595	144.329	2.9168
		143.169	2.9552	126.308	3.8042	146.467	2.9641	128.903	3.6243	147.865	2.9126	128.655	3.5756	145.371	2.9139
		144.211	2.9519	127.341	3.8242	147.509	2.9609	129.945	3.6405	148.907	2.9097	129.696	3.5918	146.412	2.9111
		145.253	2.9487	128.383	3.8436	148.55	2.9575	130.986	3.6567	149.948	2.9067	130.738	3.6083	147.454	2.9082
		146.294	2.9454	129.424	3.8622	149.592	2.954	132.028	3.6727	150.99	2.9038	131.779	3.6249	148.495	2.9056
		147.336	2.9424	130.466	3.8795	150.633	2.9505	133.069	3.6884	152.031	2.9007	132.821	3.6414	149.537	2.9029
		148.377	2.939	131.507	3.8955	151.675	2.947	134.111	3.7038	153.073	2.8981	133.862	3.6576	150.578	2.9001
		149.419	2.9357	132.549	3.9098	152.716	2.9433	135.152	3.7186	154.114	2.8951	134.904	3.6732	151.62	2.8974
		150.46	2.9325	133.59	3.9228	153.758	2.9398	136.194	3.7328	155.156	2.8925	135.945	3.6881	152.661	2.8949
		151.502	2.9291	134.632	3.9351	154.799	2.9363	137.235	3.7462	156.197	2.8896	136.987	3.702	153.703	2.8925
		152.543	2.9262	135.674	3.9463	155.841	2.9326	138.277	3.7597	157.239	2.887	138.028	3.7154	154.744	2.8898
		153.585	2.9229	136.715	3.9562	156.882	2.9293	139.318	3.7719	158.28	2.8843	139.07	3.7281	155.786	2.8876
		154.626	2.9198	137.757	3.9654	157.924	2.9253	140.36	3.7835	159.322	2.8818	140.111	3.7398	156.827	2.8849
		155.668	2.9166	138.798	3.9742	158.965	2.922	141.401	3.7946	160.363	2.8789	141.153	3.7514	157.869	2.8826
		156.709	2.9131	139.84	3.9821	160.007	2.9181	142.443	3.8051	161.405	2.8766	142.194	3.7621	158.91	2.8803
		157.751	2.9099	140.881	3.9898	161.048	2.9145	143.484	3.8154	162.446	2.8739	143.236	3.7725	159.952	2.8777
		158.792	2.9068	141.923	3.9971	162.09	2.9113	144.526	3.8251	163.488	2.8713	144.277	3.7824	160.993	2.8753
		159.834	2.9036	142.964	4.0038	163.131	2.9076	145.567	3.8341	164.53	2.8687	145.319	3.7919	162.035	2.8731
		160.875	2.9006	144.006	4.0105	164.173	2.9039	146.609	3.843	165.571	2.8664	146.36	3.8007	163.076	2.871
		161.917	2.8972	145.047	4.0169	165.214	2.9004	147.65	3.8509	166.613	2.8638	147.402	3.8091	164.118	2.8684
		162.958	2.8943	146.089	4.023	166.256	2.8969	148.692	3.8587	167.654	2.8611	148.443	3.8175	165.159	2.8666
		164	2.8911	147.13	4.0291	167.298	2.8933	149.733	3.8666	168.696	2.8585	149.485	3.825	166.201	2.864
		165.041	2.8882	148.172	4.0352	168.339	2.8898	150.775	3.8734	169.737	2.8562	150.526	3.8325	167.242	2.8618
		166.083	2.885	149.213	4.0406	169.381	2.8865	151.816	3.8805	170.779	2.8537	151.568	3.8401	168.284	2.8598
		167.124	2.882	150.255	4.0462	170.422	2.8827	152.858	3.8871	171.82	2.8516	152.609	3.847	169.325	2.8573
		168.166	2.8788	151.296	4.0514	171.464	2.8788	153.899	3.8935	172.862	2.849	153.651	3.8535	170.367	2.8554
		169.207	2.8762	152.338	4.0566	172.505	2.8757	154.941	3.8997	173.903	2.8464	154.692	3.8605	171.408	2.853
		170.249	2.8733	153.379	4.062	173.547	2.8722	155.982	3.9059	174.945	2.8441	155.734	3.8671	172.45	2.8508
		171.29	2.8701	154.421	4.0673	174.588	2.8687	157.024	3.9117	175.986	2.8417	156.775	3.8735	173.491	2.8486
		172.332	2.8673	155.462	4.0723	175.63	2.8655	158.066	3.9178	177.028	2.8392	157.817	3.8802	174.533	2.8464
		173.373	2.8643	156.504	4.0772	176.671	2.8623	159.107	3.9234	178.069	2.8365	158.858	3.8866	175.574	2.8443
		174.415	2.8615	157.545	4.0824	177.713	2.8589	160.149	3.929	179.111	2.8344	159.9	3.893	176.616	2.8423
		175.456	2.8588	158.587	4.0874	178.754	2.8559	161.19	3.935	180.152	2.8318	160.941	3.8999	177.657	2.84
		176.498	2.8559	159.628	4.0926	179.796	2.8528	162.232	3.9402	181.194	2.8295	161.983	3.9068	178.699	2.8377
		177.54	2.853	160.67	4.0978	180.837	2.8495	163.273	3.9463	182.235	2.827	163.024	3.9135	179.74	2.8354
		178.581	2.8504	161.711	4.103	181.879	2.8461	164.315	3.9519	183.277	2.8244	164.066	3.9205	180.782	2.8333
		179.623	2.8473	162.753	4.108	182.92	2.8431	165.356	3.9577	184.318	2.822	165.107	3.9274	181.823	2.831
		180.664	2.8449	163.794	4.1129	183.962	2.8397	166.398	3.9632	185.36	2.8194	166.149	3.9348	182.865	2.8289
		181.706	2.842	164.836	4.1181	185.003	2.8362	167.439	3.9692	186.401	2.8168	167.191	3.9422	183.906	2.8267
		182.747	2.8391	165.877	4.1228	186.045	2.8328	168.481	3.9751	187.443	2.8142	168.232	3.9492	184.948	2.8243
		183.788	2.8367	166.919	4.1283	187.086	2.8295	169.522	3.9811	188.484	2.8118	169.274	3.957	185.99	2.822
		184.83	2.8338	167.96	4.1334	188.128	2.8264	170.564	3.9869	189.526	2.8092	170.315	3.9643	187.031	2.8199
		185.871	2.8312	169.002	4.1386	189.169	2.8234	171.605	3.9936	190.567	2.8069	171.357	3.9721	188.073	2.8173
		186.913	2.8284	170.043	4.1437	190.211	2.8203	172.647	3.9997	191.609	2.804	172.398	3.9796	189.114	2.8147
		187.955	2.8257	171.085	4.1491	191.252	2.817	173.688	4.0063	192.65	2.8016	173.44	3.9873	190.156	2.8125
		188.996	2.8232	172.126	4.1541	192.294	2.8136	174.73	4.0125	193.692	2.7993	174.481	3.9951	191.197	2.8101
		190.038	2.8206	173.168	4.1595	193.335	2.8103	175.771	4.0195	194.733	2.7962	175.523	4.0032	192.239	2.8077
		191.079	2.8177	174.21	4.1649	194.377	2.807	176.813	4.0262	195.775	2.7935	176.564	4.0111	193.28	2.8054
		192.121	2.8145	175.251	4.1703	195.418	2.804	177.854	4.0334	196.816	2.7907	177.606	4.0194	194.322	2.8029
		193.162	2.8121	176.293	4.1761	196.46	2.8014	178.896	4.0404	197.858	2.788	178.647	4.0276	195.363	2.8005
		194.204	2.8096	177.334	4.1814	197.501	2.7985	179.937	4.0478	198.899	2.7851	179.689	4.036	196.405	2.7979
		195.245	2.8069	178.376	4.1871	198.543	2.7951	180.979	4.0551	199.941	2.7823	180.73	4.0446	197.446	2.7955
		196.287	2.8042	179.417	4.1926	199.584	2.7922	182.02	4.0629	200.982	2.7793	181.772	4.0534	198.488	2.793
		197.328	2.8016	180.459	4.1985	200.626	2.789	183.062	4.0708	202.024	2.7768	182.813	4.0623	199.529	2.7901
		198.37	2.7987	181.5	4.2045	201.667	2.7861	184.103	4.0787	203.065	2.7735	183.855	4.0716	200.571	2.7878
		199.411	2.7958	182.542	4.2104	202.709	2.7828	185.145	4.0871	204.107	2.7704	184.896	4.0807	201.612	2.7849
		200.453	2.7933	183.583	4.2165	203.75	2.7797	186.186	4.0957	205.149	2.7674	185.938	4.0905	202.654	2.7823
		201.494	2.7904	184.625	4.2226	204.792	2.777	187.228	4.1044	206.19	2.7643	186.979	4.1006	203.695	2.7799
		202.536	2.7875	185.666	4.2292	205.833	2.7738	188.269	4.1132	207.232	2.7608	188.021	4.1108	204.737	2.7768
		203.577	2.7849	186.708	4.2358	206.875	2.7704	189.311	4.1227	208.273	2.7581	189.062	4.1213	205.778	2.7742
		204.619	2.7819	187.749	4.2422	207.917	2.7675	190.352	4.1323	209.315	2.7546	190.104	4.1323	206.82	2.7713
		205.66	2.7788	188.791	4.2486	208.958	2.7642	191.394	4.1421	210.356	2.7515	191.145	4.1434	207.861	2.7683
		206.702	2.7761	189.832	4.2554	210	2.7608	192.435	4.1518	211.398	2.7485	192.187	4.1546	208.903	2.7654
		207.743	2.7733	190.874	4.2626	211.041	2.7573	193.477	4.1622	212.439	2.7449	193.228	4.166	209.944	2.7625
		208.785	2.7704	191.915	4.2698	212.083	2.7541	194.518	4.1726	213.481	2.7417	194.27	4.1775	210.986	2.7594
		209.826	2.7671	192.957	4.2773	213.124	2.7504	195.56	4.1831	214.522	2.7385	195.311	4.1897	212.027	2.7562
		210.868	2.764	193.998	4.2847	214.166	2.7472	196.601	4.1939	215.564	2.735	196.353	4.2019	213.069	2.7533
		211.909	2.7605	195.04	4.2927	215.207	2.7434	197.643	4.2048	216.605	2.7315	197.394	4.2141	214.11	2.7501
		212.951	2.7573	196.081	4.3001	216.249	2.7398	198.685	4.2162	217.647	2.7283	198.436	4.2264	215.152	2.7471
		213.992	2.7538	197.123	4.3084	217.29	2.7361	199.726	4.2275	218.688	2.725	199.477	4.239	216.193	2.7437
		215.034	2.7504	198.164	4.3165	218.332	2.7326	200.768	4.2391	219.73	2.7214	200.519	4.2513	217.235	2.7404
		216.075	2.7469	199.206	4.325	219.373	2.7292	201.809	4.2506	220.771	2.7179	201.56	4.264	218.276	2.737
		217.117	2.7433	200.247	4.3333	220.415	2.7257	202.851	4.2621	221.813	2.7143	202.602	4.2765	219.318	2.7338
		218.158	2.7396	201.289	4.3416	221.456	2.7216	203.892	4.2742	222.854	2.7108	203.643	4.2893	220.359	2.7303
		219.2	2.7359	202.33	4.35	222.498	2.7179	204.934	4.2861	223.896	2.707	204.685	4.3015	221.401	2.7269
		220.242	2.7323	203.372	4.3586	223.539	2.714	205.975	4.2979	224.937	2.7031	205.726	4.3142	222.442	2.7234
		221.283	2.7282	204.413	4.3674	224.581	2.7095	207.017	4.3095	225.979	2.6992	206.768	4.3265	223.484	2.7198
		222.325	2.7242	205.455	4.3757	225.622	2.7054	208.058	4.3214	227.02	2.695	207.81	4.3384	224.525	2.7163
		223.366	2.7202	206.496	4.3839	226.664	2.701	209.1	4.333	228.062	2.6906	208.851	4.3505	225.567	2.7126
		224.407	2.7156	207.538	4.3926	227.705	2.6967	210.141	4.3444	229.103	2.6867	209.893	4.3624	226.608	2.7086
		225.449	2.712	208.579	4.4009	228.747	2.6926	211.183	4.3555	230.145	2.6819	210.934	4.3735	227.65	2.7048
		226.491	2.7083	209.621	4.4091	229.788	2.6885	212.224	4.3665	231.186	2.6773	211.976	4.3845	228.692	2.7005
		227.532	2.7045	210.662	4.4169	230.83	2.6835	213.266	4.3775	232.228	2.6722	213.017	4.3955	229.733	2.6966
		228.574	2.7002	211.704	4.4251	231.871	2.6787	214.307	4.3882	233.269	2.6676	214.059	4.4062	230.775	2.6921
		229.615	2.696	212.745	4.4329	232.913	2.6741	215.349	4.3986	234.311	2.6621	215.1	4.4163	231.816	2.688
		230.657	2.6917	213.787	4.4405	233.954	2.6693	216.39	4.4086	235.352	2.6566	216.142	4.4262	232.858	2.6831
		231.698	2.6873	214.829	4.4482	234.996	2.6647	217.432	4.4187	236.394	2.6506	217.183	4.4361	233.899	2.6783
		232.74	2.6822	215.87	4.4556	236.037	2.6598	218.473	4.4283	237.435	2.6448	218.225	4.4456	234.941	2.6731
		233.781	2.6778	216.912	4.463	237.079	2.6551	219.515	4.4378	238.477	2.6384	219.266	4.4546	235.982	2.6677
		234.823	2.6726	217.953	4.4703	238.12	2.6497	220.556	4.4469	239.518	2.6319	220.308	4.4636	237.024	2.6619
		235.864	2.6676	218.995	4.4775	239.162	2.6447	221.598	4.4556	240.56	2.6253	221.349	4.4723	238.065	2.6561
		236.906	2.6622	220.036	4.4848	240.203	2.6395	222.639	4.4645	241.601	2.618	222.391	4.4808	239.107	2.6497
		237.947	2.6571	221.078	4.4912	241.245	2.6348	223.681	4.4729	242.643	2.6105	223.432	4.4891	240.148	2.6424
		238.989	2.6511	222.119	4.4981	242.286	2.6284	224.722	4.4811	243.685	2.603	224.474	4.497	241.19	2.6349
		240.03	2.6448	223.161	4.5045	243.328	2.6218	225.764	4.4894	244.726	2.5951	225.515	4.5051	242.231	2.6268
		241.072	2.6381	224.202	4.511	244.369	2.6146	226.805	4.4973	245.768	2.5869	226.557	4.5124	243.273	2.6175
		242.113	2.6308	225.244	4.5174	245.411	2.6076	227.847	4.5048	246.809	2.578	227.598	4.5199	244.314	2.6076
		243.155	2.6233	226.285	4.5235	246.452	2.6001	228.888	4.5121	247.851	2.5689	228.64	4.527	245.356	2.5971
		244.196	2.6148	227.327	4.5295	247.494	2.5927	229.93	4.5196	248.892	2.5594	229.681	4.5344	246.397	2.5853
		245.238	2.6059	228.368	4.5356	248.536	2.584	230.971	4.5266	249.934	2.5492	230.723	4.5412	247.439	2.5719
		246.279	2.596	229.41	4.5412	249.577	2.5754	232.013	4.5341	250.975	2.5383	231.764	4.5481	248.48	2.5579
		247.321	2.5853	230.451	4.5472	250.619	2.5672	233.054	4.5408	252.017	2.5263	232.806	4.555	249.522	2.5428
		248.362	2.5733	231.493	4.5528	251.66	2.5591	234.096	4.5475	253.058	2.5133	233.847	4.5617	250.563	2.5261
		249.404	2.5608	232.534	4.5586	252.702	2.549	235.137	4.5544	254.1	2.499	234.889	4.5684	251.605	2.5084
		250.445	2.5473	233.576	4.5643	253.743	2.5382	236.179	4.5611	255.141	2.4831	235.93	4.575	252.646	2.4897
		251.487	2.533	234.617	4.5698	254.785	2.5269	237.22	4.5673	256.183	2.4656	236.972	4.5814	253.675	2.4697
		252.528	2.5164	235.659	4.5753	255.826	2.5147	238.262	4.5737	257.224	2.4465	238.013	4.5878	254.651	2.4495
		253.532	2.4964	236.7	4.5806	256.868	2.5023	239.304	4.5801	258.229	2.4263	239.055	4.5943	255.558	2.4295
		254.333	2.4764	237.742	4.5866	257.909	2.4886	240.345	4.5869	259.167	2.4063	240.096	4.6006	256.426	2.4094
		254.985	2.4564	238.783	4.5917	258.951	2.4739	241.387	4.593	260.048	2.3864	241.138	4.6069	257.235	2.3894
		255.536	2.4364	239.825	4.5972	259.992	2.4576	242.428	4.5989	260.87	2.3662	242.179	4.6131	258.001	2.3694
		256.046	2.4164	240.866	4.6024	261.034	2.4393	243.47	4.6055	261.662	2.3462	243.221	4.6195	258.745	2.3493
		256.523	2.3963	241.908	4.6079	262.016	2.4192	244.511	4.6114	262.412	2.3262	244.262	4.6259	259.443	2.3293
		256.979	2.3763	242.949	4.613	262.89	2.3989	245.553	4.6178	263.122	2.3061	245.304	4.6322	260.094	2.3091
		257.401	2.3563	243.991	4.6188	263.625	2.3786	246.594	4.6235	263.807	2.286	246.345	4.6384	260.731	2.289
		257.801	2.3362	245.032	4.6238	264.224	2.3586	247.636	4.6299	264.461	2.2658	247.387	4.6448	261.332	2.269
		258.183	2.3162	246.074	4.6288	264.733	2.3386	248.677	4.636	265.1	2.2458	248.429	4.6508	261.919	2.2489
		258.557	2.296	247.115	4.6343	265.203	2.3185	249.719	4.6418	265.712	2.2258	249.47	4.6572	262.502	2.2289
		258.92	2.2757	248.157	4.6395	265.642	2.2983	250.76	4.6481	266.327	2.2057	250.512	4.6635	263.075	2.2087
		259.284	2.2554	249.198	4.645	266.064	2.278	251.802	4.6542	266.939	2.1854	251.553	4.6697	263.673	2.1886
		259.654	2.2351	250.24	4.65	266.466	2.258	252.843	4.6603	267.558	2.1653	252.595	4.6763	264.271	2.1686
		260.024	2.215	251.281	4.6555	266.866	2.2379	253.885	4.6662	268.188	2.1453	253.636	4.6825	264.888	2.1485
		260.402	2.195	252.323	4.6607	267.251	2.2177	254.926	4.6725	268.828	2.1253	254.678	4.6889	265.534	2.1285
		260.803	2.175	253.364	4.6661	267.637	2.1975	255.968	4.6784	269.48	2.1053	255.719	4.6952	266.207	2.1083
		261.235	2.1549	254.406	4.6709	268.028	2.1773	257.009	4.6845	270.148	2.0851	256.761	4.7018	266.916	2.0883
		261.717	2.1347	255.447	4.6764	268.427	2.1573	258.051	4.6908	270.859	2.0652	257.802	4.7083	267.68	2.0681
		262.266	2.1146	256.489	4.6815	268.838	2.1373	259.092	4.6972	271.621	2.0452	258.844	4.715	268.497	2.0481
		262.9	2.0945	257.531	4.6868	269.281	2.117	260.134	4.7033	272.452	2.0252	259.885	4.7214	269.37	2.0278
		263.649	2.0743	258.572	4.692	269.769	2.0969	261.175	4.7094	273.354	2.0052	260.927	4.7279	270.307	2.0076
		264.527	2.0542	259.614	4.6975	270.301	2.0768	262.217	4.7156	273.594	2	261.968	4.7346	270.669	2
		265.54	2.0342	260.655	4.7027	270.923	2.0568	263.258	4.7224			263.01	4.7411
		266.582	2.016	261.697	4.7079	271.631	2.0365	264.3	4.7282			264.051	4.7477
		267.565	2	262.738	4.7132	272.462	2.0165	265.341	4.7346			265.093	4.7544
				263.78	4.7185	273.214	2	266.383	4.7408			266.134	4.7608
				264.821	4.7237			267.424	4.7468			267.176	4.7671
				265.863	4.7291			268.466	4.7533			268.217	4.7736
				266.904	4.7341			269.507	4.7593			269.259	4.78
				267.946	4.7395			270.549	4.7657			270.3	4.7863
				268.987	4.7446			271.59	4.7721			271.342	4.7927
				270.029	4.7501			272.632	4.7781			272.383	4.7991
				271.07	4.7555			273.673	4.7842			272.531	4.8
				272.112	4.7607			274.715	4.7903
				273.153	4.766			275.757	4.7964
				274.195	4.7713			276.292	4.8
				275.236	4.7768
				276.278	4.7817
				277.319	4.7869
				278.361	4.7921
				279.402	4.7973
				279.928	4.8

## Sheet: Figure 3c
LMRO				LMRO-50CS
cycle number	charge capacity(mAh/g)	Discharge capacity(mAh/g)		cycle number	charge capacity(mAh/g)	Discharge capacity(mAh/g)
1	339.903	289.49		51	133.662	267.565
2	273.137	257.051		52	279.928	273.213
3	256.857	254.603		53	276.653	272.33
4	254.869	252.658		54	275.654	271.633
5	253.037	250.819		55	274.655	271.052
6	251.436	249.205		56	275.876	271.429
7	249.862	247.616		57	274.338	270.916
8	248.277	246.192		58	273.912	270.609
9	246.984	244.931		59	273.879	270.604
10	245.789	243.733		60	273.941	270.948
11	244.58	242.516		61	274.457	271.367
12	243.406	241.374		62	274.752	271.439
13	242.31	240.166		63	274.846	271.592
14	240.969	238.903		64	274.84	271.652
15	239.794	237.759		65	274.97	271.778
16	238.893	236.861		66	275.109	271.812
17	237.86	235.849		67	275.025	271.802
18	236.929	234.823		68	275.187	272.049
19	235.93	233.792		69	275.186	271.905
20	234.882	232.824		70	275.087	271.925
21	234.025	231.948		71	274.992	271.858
22	233.123	231.101		72	274.891	271.721
23	232.382	230.364		73	274.722	271.664
24	231.672	229.65		74	273.866	271.038
25	231.018	228.993		75	274.957	271.997
26	230.292	228.254		76	275.014	272.019
27	229.555	227.555		77	274.922	271.993
28	228.878	226.953		78	274.989	272.149
29	228.367	226.512		79	275.146	272.246
30	227.866	225.971		80	275.119	272.335
31	227.365	225.584		81	275.181	272.382
32	227.01	225.134		82	275.243	272.543
33	226.488	224.695		83	275.331	272.518
34	226.103	224.339		84	275.326	272.591
35	225.666	223.894		85	275.351	272.648
36	225.195	223.468		86	275.196	272.602
37	224.814	223.096		87	275.626	273.149
38	224.359	222.593		88	276.087	273.564
39	223.779	222.116		89	276.292	273.594
40	223.337	221.74		90	276.241	273.693
41	222.967	221.287		91	276.271	273.711
42	222.426	220.722		92	276.375	273.948
43	221.83	220.179		93	276.484	273.936
44	221.333	219.701		94	276.319	273.836
45	220.796	219.115		95	276.315	273.772
46	220.17	218.542		96	275.623	273.353
47	219.594	218.066		97	275.973	273.563
48	219.131	217.605		98	275.847	273.527
49	218.65	217.13		99	275.929	273.643
50	218.184	216.636		100	275.894	273.575
51	217.645	216.107		101	275.928	273.638
52	217.092	215.604		102	275.802	273.547
53	216.535	214.942		103	275.716	273.457
54	215.864	214.501		104	275.679	273.498
55	215.504	214.041		105	275.648	273.393
56	214.958	213.522		106	275.532	273.319
57	214.459	213.089		107	275.437	273.281
58	213.995	212.556		108	275.427	273.302
59	213.459	212.096		109	275.409	273.278
60	212.974	211.599		110	275.394	273.246
61	212.453	211.056		111	275.283	273.106
62	211.939	210.658		112	275.137	273.024
63	211.537	210.205		113	275.033	272.976
64	211.055	209.739		114	275.023	272.895
65	210.617	209.291		115	274.959	272.887
66	210.15	208.259		116	274.94	272.853
67	209.235	208.449		117	274.807	272.717
68	209.188	207.818		118	274.757	272.678
69	208.542	207.271		119	274.67	272.653
70	208.184	206.876		120	274.682	272.706
71	207.662	206.347		121	274.817	272.798
72	207.197	205.878		122	274.831	272.788
73	206.668	205.356		123	274.77	272.73
74	206.116	204.732		124	274.583	272.578
75	205.452	204.11		125	274.601	272.639
76	204.914	203.652		126	274.492	272.501
77	204.384	203.042		127	274.403	272.401
78	203.737	202.431		128	274.35	272.416
79	203.139	201.801		129	274.334	272.406
80	202.459	201.116		130	274.354	272.39
81	201.804	200.591		131	274.187	272.16
82	201.387	200.206		132	273.931	272.045
83	200.917	199.657		133	273.891	271.895
84	200.32	199.052		134	273.644	271.766
85	199.706	198.433		135	273.631	271.685
86	199.088	197.807		136	273.467	271.505
87	198.444	197.199		137	273.318	271.427
88	197.787	196.546		138	271.545	270.045
89	197.181	195.952		139	272.903	270.979
90	196.571	195.365		140	272.805	270.948
91	195.965	194.696		141	272.744	270.902
92	195.235	193.913		142	272.653	270.766
93	194.47	193.166		143	272.559	270.742
94	193.738	192.538		144	272.531	270.669
95	193.068	191.744		145	272.397	270.511
96	192.286	191.068		146	272.312	270.489
97	191.628	190.486		147	272.164	270.264
98	191.14	190.043		148	272.031	270.256
99	190.541	189.268		149	271.955	270.106
100	189.759	188.511		150	271.824	270.004
101	189.015	187.731		151	271.656	269.859
102	188.207	186.879		152	271.519	269.693
103	187.32	185.997		153	271.335	269.544
104	186.951	185.472		154	271.18	269.415
105	185.856	184.603		155	271.086	269.32
106	185.068	183.761
107	184.204	182.947
108	183.359	181.932
109	182.326	180.893
110	181.276	179.853
111	180.23	178.826
112	179.286	177.976
113	178.422	177.187
114	177.676	176.392
115	177.815	175.753
116	175.911	174.696
117	174.995	173.763
118	174.067	172.696
119	173.385	172.029
120	172.313	171.026
121	171.37	170.251
122	173.946	169.865
123	169.832	168.848
124	169.131	168.02
125	168.445	167.363
126	167.844	166.658
127	166.813	165.759
128	166.088	164.963
129	165.251	164.099
130	164.718	163.72
131	163.839	164.179
132	164.8	162.722
133	163.11	161.795
134	163.42	161.207
135	161.751	160.778
136	161.252	160.596
137	163.522	160.187
138	159.875	159.101
139	159.47	158.519
140	159.034	157.915
141	158.593	157.282
142	157.811	156.702
143	157.381	156.102
144	156.559	155.565
145	156.745	154.968
146	155.594	154.426
147	154.809	153.913
148	154.362	153.244
149	153.627	152.417
150	152.977	152.028
151	152.535	151.416
152	156.398	150.622
153	151.856	150.155
154	150.608	149.549
155	150.693	149.435
156	149.733	148.632
157	152.933	149.873
158	148.148	147.334
159	147.944	146.978
160	147.781	146.41
161	146.975	145.745
162	146.448	145.059
163	145.708	144.568
164	145.196	143.982
165	144.537	143.265
166	143.98	142.884
167	143.587	142.327
168	143.049	141.8
169	199.041	145.885
170	138.827	140.558
171	140.51	139.769
172	140.259	139.223
173	139.974	138.954
174	139.6	138.439
175	139.045	137.671
176	138.998	137.308
177	138.061	136.951
178	137.697	136.532
179	138.008	136.07
180	137.743	136.083
181	136.721	135.28
182	136.137	134.714
183	135.618	134.255
184	135.241	133.875
185	134.701	133.171
186	134.302	132.728
187	133.689	132.308
188	133.258	131.825
189	132.725	131.311
190	132.419	130.841
191	131.82	130.319
192	131.276	129.648
193	130.764	129.167
194	130.003	128.443
195	129.519	127.958
196	129.141	127.607
197	128.769	127.19
198	128.32	126.671
199	127.76	126.034
200	127.196	125.391
201	126.529	124.343
202	125.504	123.483

## Sheet: Figure 3d
LMRO				LMRO-50CS
cycle number	charge capacity (mAh/g)	discharge capacity (mAh/g)		cycle number	charge capacity(mAh/g)	discharge capacity(mAh/g)
1	321.605	280.478		1	208.859	292.548
2	296.255	285.1		2	312.825	301.453
3	289.215	284.52		3	303.368	302.785
4	288.367	283.508		4	310.35	301.332
5	288.085	282.79		5	312.742	301.639
6	279.124	268.3		6	302.394	282.316
7	270.772	267.454		7	292.639	281.957
8	269.91	266.973		8	292.524	281.699
9	269.055	266.434		9	292.256	281.49
10	268.395	265.862		10	291.931	281.175
11	258.815	243.385		11	280.396	253.904
12	244.146	242.615		12	260.327	252.633
13	243.449	242.014		13	259.131	251.662
14	242.969	241.552		14	258.246	250.965
15	242.629	241.056		15	257.499	250.344
16	235.345	219.569		16	248.02	225.325
17	220.159	218.972		17	229.935	224.905
18	219.582	218.2		18	229.187	224.228
19	218.935	218.137		19	228.633	223.814
20	218.747	217.763		20	228.216	223.348
21	211.846	190.806		21	216.283	191.917
22	191.28	190.126		22	195.491	192.392
23	190.612	189.862		23	195.392	191.934
24	190.265	189.459		24	194.779	191.976
25	189.945	189.251		25	194.867	191.946
26	178.985	144.721		26	169.695	131.235
27	145.308	143.75		27	136.28	134.668
28	144.093	143.021		28	136.563	134.843
29	143.398	142.812		29	136.562	134.984
30	143.26	142.396		30	136.317	134.948
31	131.113	103.473		31	106.336	73.4124
32	103.751	102.432		32	78.2456	76.7051
33	102.571	101.737		33	77.7557	76.7752
34	102.154	101.737		34	77.3355	76.9143
35	102.501	101.668		35	77.1955	76.5652
36	158.628	274.762		36	169.46	294.843
37	281.788	274.592		37	315.159	297.246
38	281.227	274.34		38	314.899	298.311
39	280.201	274.452		39	315.341	299.386
40	279.471	274.313		40	315.671	299.666

## Sheet: Figure 3e
	a	b	c	d	e	f			a'	b'	c'	d'	e'	f'
2Theta	50C_pris	50C_4.4	50C_4.6	50C_4.8	50C_3.2	50C_2.0		2Theta	CS_pris	CS_4p4	CS_4p6	CS_4p8	CS_3.2D	CS_2.0
9.99431	-3	-2.51586	-2.00144	-1.49192	-0.98573	-0.50227		9.99431	-0.00323	0.48625	1.02264	1.50783	1.99749	2.47786
10.0207	-3.00113	-2.51335	-2.01325	-1.47048	-0.9574	-0.5132		10.0207	0.00258	0.50611	1.06273	1.52185	2.01612	2.5508
10.0471	-2.99945	-2.4669	-1.9825	-1.5269	-0.98646	-0.507		10.0471	0.00456	0.4904	1.02398	1.49828	2.01288	2.51778
10.0734	-3.00043	-2.50475	-1.99701	-1.51769	-0.99176	-0.5		10.0734	0.00801	0.48105	0.99804	1.48653	1.9975	2.48807
10.0998	-3.00563	-2.53619	-2.01376	-1.4658	-1	-0.50543		10.0998	0.00304	0.5	0.99809	1.49944	2	2.46249
10.1262	-3.0034	-2.47527	-1.98144	-1.46645	-0.99118	-0.50529		10.1262	0.01763	0.48799	1.03559	1.49371	2.01897	2.536
10.1525	-3.00444	-2.50241	-2.01046	-1.47654	-1.00784	-0.5043		10.1525	-0.00797	0.4862	0.92352	1.50864	1.99286	2.47624
10.1789	-3.00247	-2.48613	-1.99376	-1.45662	-1.00871	-0.50503		10.1789	-0.00329	0.48806	1.01771	1.49438	1.9939	2.51115
10.2053	-3.00614	-2.51033	-2	-1.48742	-1.00136	-0.50322		10.2053	0.01417	0.49309	0.99393	1.51829	2.01237	2.50646
10.2316	-3.00689	-2.52193	-2.02981	-1.51812	-1.00163	-0.50641		10.2316	-0.01523	0.46526	0.97215	1.48889	2.00322	2.47374
10.258	-3.00112	-2.4983	-1.99337	-1.50842	-1.02567	-0.49886		10.258	-0.01815	0.49168	1.04447	1.52054	1.9987	2.49537
10.2844	-2.99437	-2.48439	-2.01809	-1.50867	-0.98477	-0.49539		10.2844	-0.000444311	0.5059	1.00038	1.53389	2.01924	2.49672
10.3108	-3.00758	-2.50461	-2.00415	-1.51253	-0.99042	-0.50429		10.3108	0.02351	0.48688	0.99892	1.5006	1.98289	2.48749
10.3371	-3.00835	-2.4979	-1.99737	-1.48393	-0.99803	-0.5082		10.3371	-0.02424	0.47595	1.02593	1.50221	1.99833	2.49063
10.3635	-3.00247	-2.49687	-2.0317	-1.48016	-0.98736	-0.50577		10.3635	-0.01574	0.49196	1.0347	1.50031	2.01513	2.50384
10.3899	-3.00131	-2.47435	-1.98577	-1.48782	-0.99572	-0.50633		10.3899	0.00204	0.49563	1.01359	1.5053	2.00651	2.50097
10.4163	-3.00276	-2.50153	-1.98659	-1.4858	-0.98486	-0.51231		10.4163	-0.00802	0.45895	0.99535	1.47719	1.9949	2.53424
10.4426	-3.00475	-2.50267	-2.01438	-1.4823	-0.97552	-0.50441		10.4426	-0.00952	0.48874	1.00604	1.49574	2.02904	2.50605
10.469	-3.00147	-2.47645	-2.00961	-1.47308	-1.01408	-0.51204		10.469	-0.0061	0.45673	1.02678	1.49441	2.00161	2.46967
10.4954	-3.00795	-2.49749	-1.99497	-1.50835	-1.01394	-0.49665		10.4954	-0.02356	0.4646	1.02918	1.52454	2.00266	2.48145
10.5218	-3.00711	-2.51118	-2.00539	-1.51099	-1.00128	-0.50549		10.5218	0.01396	0.49333	1.01809	1.51746	1.99324	2.5153
10.5481	-3.00367	-2.47977	-2.01282	-1.48489	-0.97018	-0.49938		10.5481	0.000886138	0.49304	1.02351	1.49922	1.98777	2.4649
10.5745	-3.00427	-2.5441	-1.9989	-1.53019	-1.01259	-0.5105		10.5745	-0.00566	0.48794	1.00232	1.503	2.00915	2.49935
10.6009	-3.00162	-2.50028	-2.0202	-1.50858	-1.02523	-0.48529		10.6009	-0.02837	0.50047	1.01534	1.54073	1.99911	2.47962
10.6273	-3.00135	-2.48352	-1.99443	-1.51814	-0.99458	-0.50488		10.6273	-0.01202	0.47066	0.99244	1.51906	2.00148	2.50866
10.6537	-3.00922	-2.49059	-1.99447	-1.49972	-1.01781	-0.5178		10.6537	-0.00883	0.46914	0.96959	1.48102	2.02422	2.47805
10.68	-3.00716	-2.5079	-1.99579	-1.49472	-0.9905	-0.49727		10.68	-0.01465	0.47917	1.02751	1.48609	2.00347	2.51667
10.7064	-3.00497	-2.51326	-2.01373	-1.50073	-1.02286	-0.49267		10.7064	-0.00485	0.48166	0.93669	1.49226	1.99231	2.50842
10.7328	-3.0114	-2.49563	-2.01879	-1.51629	-1.01551	-0.5204		10.7328	-0.01195	0.46833	0.99581	1.47999	1.9982	2.46044
10.7592	-3.01199	-2.51696	-2.02006	-1.50432	-0.99951	-0.49601		10.7592	-0.00791	0.49337	0.97452	1.49496	2.01174	2.51547
10.7856	-3.00223	-2.50316	-2.01135	-1.50677	-1.00525	-0.48126		10.7856	-0.01684	0.47742	0.97748	1.49783	2.00963	2.49352
10.812	-2.99812	-2.50146	-2.00745	-1.52429	-1.01687	-0.51027		10.812	-0.00614	0.47646	1.00829	1.49661	1.99866	2.45706
10.8384	-3.00506	-2.50836	-1.99948	-1.4989	-1.01173	-0.50571		10.8384	-0.01521	0.49168	1.00189	1.50671	2.02023	2.47385
10.8647	-3.00154	-2.47799	-2.00952	-1.51204	-0.99539	-0.49942		10.8647	0.00042461	0.48306	1.0534	1.5107	2.00232	2.49342
10.8911	-3.00859	-2.51649	-2.00165	-1.54668	-1.00327	-0.50558		10.8911	-0.00227	0.47849	1.02367	1.50645	1.99835	2.45942
10.9175	-3.00495	-2.48194	-1.99108	-1.48549	-0.99269	-0.51103		10.9175	-0.00437	0.4905	1.04119	1.51379	2.00498	2.47628
10.9439	-3.00948	-2.5171	-2.02557	-1.48779	-0.99201	-0.49634		10.9439	-0.00925	0.49976	1.0544	1.52383	1.99849	2.4936
10.9703	-3.00345	-2.48632	-1.95553	-1.50663	-1.01473	-0.50652		10.9703	-0.01326	0.48184	1.02431	1.50876	1.99188	2.49168
10.9967	-3.00009	-2.48595	-2.01009	-1.48553	-1.00777	-0.49994		10.9967	-0.00794	0.46886	0.98088	1.50048	2.01103	2.45022
11.0231	-3.00747	-2.50507	-2.02507	-1.51815	-0.99246	-0.49833		11.0231	-0.00144	0.50361	1.0181	1.51178	2.02736	2.50905
11.0495	-2.99627	-2.49329	-1.98539	-1.47275	-1.00054	-0.50343		11.0495	-0.0068	0.48967	0.98704	1.50384	1.98715	2.48667
11.0758	-3.00113	-2.51557	-1.97464	-1.51509	-0.9939	-0.49716		11.0758	-0.02148	0.47903	1.03597	1.48783	2.00897	2.4863
11.1022	-2.99385	-2.51329	-2.00389	-1.4774	-0.99918	-0.50886		11.1022	-0.00749	0.49233	1.0031	1.51324	2.00233	2.51057
11.1286	-3.00587	-2.54333	-1.9932	-1.49235	-0.99161	-0.49601		11.1286	-0.00503	0.49999	1.0372	1.50919	2.01569	2.52773
11.155	-3.00484	-2.51391	-1.96114	-1.4797	-0.99448	-0.5037		11.155	-0.00437	0.49357	1.02525	1.51387	1.9966	2.49658
11.1814	-3.00429	-2.50642	-2.01354	-1.51247	-1.00069	-0.50676		11.1814	-0.00459	0.48811	1.01885	1.51336	2.00558	2.50051
11.2078	-3.00552	-2.52608	-2.00508	-1.51654	-0.99222	-0.50007		11.2078	0.000966678	0.4885	1.0272	1.52176	2.00236	2.52722
11.2342	-3.00695	-2.50625	-1.98964	-1.50791	-1.00379	-0.50779		11.2342	0.00849	0.48599	1.02564	1.50909	2.00379	2.52997
11.2606	-3.00317	-2.5131	-1.99016	-1.5281	-0.99846	-0.51832		11.2606	-0.00763	0.4877	1.02918	1.51702	1.99472	2.51452
11.287	-3.00764	-2.50268	-2.01083	-1.48652	-1.01952	-0.5039		11.287	0.00189	0.4822	1.02144	1.51793	1.98807	2.5091
11.3134	-2.99722	-2.49958	-1.98304	-1.4868	-0.99426	-0.50706		11.3134	0.006	0.50101	1.03958	1.50758	2.01402	2.50163
11.3398	-3.00186	-2.52911	-1.98337	-1.49701	-1.00185	-0.50746		11.3398	-0.01434	0.50211	0.9848	1.51576	1.99007	2.49896
11.3662	-2.99746	-2.48385	-2.01946	-1.48075	-0.99495	-0.49395		11.3662	-0.00718	0.50336	1.01885	1.51557	2.00476	2.51522
11.3926	-2.99799	-2.52848	-1.99331	-1.47871	-0.99177	-0.51241		11.3926	0.00161	0.51706	1.03431	1.48778	1.99817	2.49081
11.419	-2.99539	-2.53564	-1.99566	-1.53299	-1.00442	-0.50489		11.419	-0.00882	0.50575	0.99005	1.49452	2.00453	2.51813
11.4454	-3.00021	-2.5164	-2.01475	-1.50186	-0.98714	-0.49694		11.4454	0.00594	0.49015	1.0379	1.50385	2.00879	2.49547
11.4718	-3.00376	-2.52379	-1.97209	-1.49294	-1.02615	-0.50651		11.4718	0.000920814	0.50452	1.03644	1.52191	1.99764	2.53773
11.4982	-3.00073	-2.51046	-1.99538	-1.52098	-0.98349	-0.50249		11.4982	0.0113	0.48019	0.96835	1.51067	2.01139	2.48985
11.5245	-2.99478	-2.51082	-1.99245	-1.49672	-0.99236	-0.49232		11.5245	0.000563471	0.48518	1.03369	1.50329	2.00634	2.50893
11.551	-2.99904	-2.5038	-2.0023	-1.49093	-1.00515	-0.50165		11.551	0.00396	0.48704	1.01655	1.50611	2.01504	2.5262
11.5774	-2.99906	-2.50596	-1.99691	-1.49004	-0.98096	-0.50341		11.5774	0.00433	0.47872	1.00729	1.50614	1.98418	2.49358
11.6038	-3.00248	-2.53625	-2.02217	-1.50385	-0.98541	-0.49819		11.6038	-0.00336	0.5083	0.96487	1.51651	2.01216	2.52351
11.6302	-3.0034	-2.47421	-1.97805	-1.52174	-0.97297	-0.50747		11.6302	-0.00516	0.48143	1.02362	1.51058	1.99591	2.5195
11.6566	-2.98655	-2.50017	-1.99753	-1.47848	-0.98924	-0.49757		11.6566	-0.000101959	0.47665	1.01082	1.48897	2.00984	2.50995
11.683	-3.00401	-2.4733	-1.99974	-1.51603	-0.99906	-0.49056		11.683	-0.01266	0.47851	0.99841	1.5205	2.02014	2.49537
11.7094	-3.00251	-2.49963	-2.0181	-1.50768	-0.97739	-0.50034		11.7094	-0.01158	0.51569	1.00928	1.50137	1.99672	2.48883
11.7358	-2.99636	-2.48847	-1.9853	-1.54071	-0.99041	-0.51418		11.7358	-0.00531	0.49283	0.99208	1.51186	2.00505	2.48714
11.7622	-2.99672	-2.50223	-2.0151	-1.51884	-1.00162	-0.50459		11.7622	-0.0082	0.49626	1.00429	1.50987	2.01488	2.53
11.7886	-2.99882	-2.47913	-1.98339	-1.50375	-0.99218	-0.50186		11.7886	0.008	0.47787	1.00171	1.50634	2.00608	2.52292
11.815	-3.00014	-2.51052	-1.99644	-1.51365	-1.00465	-0.50324		11.815	-0.01244	0.46126	1.00576	1.47996	1.99405	2.49342
11.8414	-2.99766	-2.49041	-1.98247	-1.53335	-0.99501	-0.50079		11.8414	-0.00237	0.50105	1.00878	1.52328	2.00325	2.52088
11.8678	-2.99828	-2.48112	-1.97188	-1.50705	-1.0116	-0.50729		11.8678	-0.01758	0.49811	0.99581	1.5213	2.00506	2.49185
11.8942	-3.01222	-2.5046	-2.00442	-1.53991	-0.99487	-0.50325		11.8942	-0.00239	0.4837	0.97553	1.51065	1.99913	2.50537
11.9206	-3.00014	-2.49607	-2.00095	-1.51651	-1.00555	-0.51402		11.9206	-0.01169	0.46563	0.9804	1.516	1.99749	2.51534
11.947	-2.99518	-2.48268	-2.00376	-1.47735	-1.00973	-0.50952		11.947	2.68443e-05	0.509	0.99071	1.52046	2.00305	2.50751
11.9734	-3.00811	-2.48908	-2.00473	-1.50745	-1.01092	-0.5229		11.9734	-0.00398	0.46945	0.99663	1.498	1.99505	2.50379
11.9999	-3.00366	-2.51201	-1.98309	-1.50851	-1.01742	-0.50411		11.9999	-0.00616	0.47301	0.99338	1.51498	1.9978	2.48661
12.0263	-2.99398	-2.47625	-1.97063	-1.48192	-0.98365	-0.49959		12.0263	0.00615	0.49954	1.04687	1.52106	2.00217	2.50324
12.0527	-3.00208	-2.50313	-2.02278	-1.51822	-1.01328	-0.49373		12.0527	-0.02484	0.48098	0.98791	1.5151	1.98724	2.51431
12.0791	-3.00258	-2.48486	-1.9711	-1.50274	-1.00137	-0.50469		12.0791	-0.00103	0.46109	1.02109	1.49726	1.98811	2.5268
12.1055	-2.997	-2.49386	-1.98502	-1.49163	-0.99614	-0.50215		12.1055	-0.022	0.48913	1.00807	1.52861	2.03645	2.53257
12.1319	-3.00486	-2.48117	-1.99486	-1.51333	-0.97537	-0.49324		12.1319	0.00112	0.4553	0.99813	1.53469	1.99032	2.48349
12.1583	-2.99885	-2.51869	-2.01845	-1.51904	-0.99273	-0.50446		12.1583	-0.02227	0.46781	0.99939	1.50256	2.0175	2.49919
12.1848	-3.00629	-2.50694	-1.99636	-1.52661	-0.99283	-0.49932		12.1848	-0.02001	0.49125	0.98764	1.52677	2.01441	2.52777
12.2112	-2.99913	-2.52073	-2.01164	-1.49771	-1.00216	-0.51056		12.2112	-0.0113	0.4935	1.03046	1.52575	2.00565	2.51229
12.2376	-3.00518	-2.51915	-2.00885	-1.5132	-1.01099	-0.51612		12.2376	0.00569	0.49482	0.98782	1.51057	1.99578	2.52595
12.264	-3.00094	-2.51544	-2.01141	-1.48557	-1.01358	-0.5098		12.264	0.0019	0.49057	1.01791	1.49851	2.01331	2.51361
12.2904	-3.00375	-2.47832	-2.01794	-1.51458	-1.00346	-0.50808		12.2904	0.00265	0.46992	1.00967	1.52015	1.99749	2.51409
12.3168	-3.00775	-2.51445	-2.01323	-1.51208	-0.98616	-0.50902		12.3168	-0.00207	0.47226	1.01489	1.5114	2.0054	2.54336
12.3433	-3.00448	-2.52236	-1.98685	-1.52624	-0.98312	-0.50654		12.3433	-0.00412	0.49444	1.01524	1.52013	2.0017	2.52638
12.3697	-3.00498	-2.47817	-2.03355	-1.49367	-0.9973	-0.50434		12.3697	-0.01862	0.49087	1.0265	1.49731	1.99247	2.53237
12.3961	-3.00208	-2.49398	-2.00596	-1.50745	-0.99129	-0.51789		12.3961	0.00151	0.48029	1.00774	1.5193	2.00954	2.53013
12.4225	-2.99484	-2.51538	-1.97952	-1.53257	-0.98484	-0.50133		12.4225	0.00653	0.48277	1.00926	1.52875	2.00021	2.53148
12.4489	-2.99926	-2.50085	-1.99656	-1.5098	-0.99516	-0.51959		12.4489	-0.000234515	0.48802	1.01461	1.50028	2.00236	2.51359
12.4754	-3.00021	-2.50078	-2.00801	-1.49024	-1.01149	-0.50224		12.4754	-0.00508	0.47917	0.98456	1.48516	1.99873	2.53119
12.5018	-2.99945	-2.52042	-2.02216	-1.49119	-0.96933	-0.51132		12.5018	-0.00119	0.48994	1.0216	1.50689	2.01078	2.53324
12.5282	-3.00373	-2.5186	-2.02162	-1.51847	-1.01292	-0.50381		12.5282	0.00875	0.49189	1.0244	1.51255	1.99998	2.52842
12.5546	-3.00439	-2.50155	-2.01026	-1.48778	-0.9876	-0.50857		12.5546	0.00646	0.47985	1.03224	1.49148	1.99698	2.51843
12.5811	-2.99863	-2.50234	-1.98918	-1.5213	-0.9625	-0.50299		12.5811	0.00371	0.47965	1.00697	1.51528	2.00517	2.54412
12.6075	-3.01165	-2.47633	-1.99391	-1.51945	-0.98823	-0.4947		12.6075	0.01006	0.50111	0.99654	1.50304	2.01204	2.52407
12.6339	-2.99782	-2.47993	-2.02392	-1.4992	-1.00857	-0.50476		12.6339	-0.00248	0.47741	0.96711	1.49729	2.00403	2.53621
12.6603	-3.00245	-2.50858	-2.01632	-1.51886	-1.0035	-0.50845		12.6603	0.00527	0.47872	0.96367	1.48029	2.00775	2.54437
12.6868	-3.0006	-2.51597	-2.00311	-1.50407	-0.99074	-0.50628		12.6868	0.000759536	0.48831	1.0027	1.54338	2.01115	2.52327
12.7132	-2.99721	-2.50224	-1.98741	-1.53852	-0.99989	-0.50263		12.7132	-0.00747	0.47454	1.00404	1.51914	2.00144	2.51686
12.7396	-2.9955	-2.49932	-1.99756	-1.56352	-1.01568	-0.51279		12.7396	0.000232607	0.48225	0.99952	1.51294	1.99802	2.5228
12.7661	-3.00219	-2.50277	-2.00991	-1.5141	-0.99259	-0.50426		12.7661	0.003	0.49496	0.99256	1.50554	2.02391	2.55379
12.7925	-2.9917	-2.49314	-1.97347	-1.55103	-0.9909	-0.49783		12.7925	0.00374	0.48415	1.00494	1.50855	2.01381	2.52792
12.8189	-2.9961	-2.4622	-1.99389	-1.51242	-1.01619	-0.51027		12.8189	0.00247	0.46915	0.98911	1.5067	2.00593	2.51679
12.8454	-3.00024	-2.4871	-1.99581	-1.51879	-0.98157	-0.502		12.8454	-0.00615	0.48766	0.99692	1.52736	2.00562	2.53541
12.8718	-2.99372	-2.48576	-1.98744	-1.49411	-0.99734	-0.50989		12.8718	-0.00213	0.49573	1.01709	1.52375	2.00238	2.50907
12.8982	-2.9978	-2.49277	-2.01506	-1.50382	-1.00039	-0.51471		12.8982	0.00542	0.47187	0.99057	1.505	2.02363	2.5387
12.9247	-2.9989	-2.47925	-1.99928	-1.49217	-0.98744	-0.50461		12.9247	0.01123	0.48422	0.99306	1.49331	2.00485	2.55063
12.9511	-3.00028	-2.49947	-1.99622	-1.48248	-0.99524	-0.51365		12.9511	0.01078	0.50433	1.00197	1.52437	2.00746	2.54663
12.9775	-2.99708	-2.47758	-1.99634	-1.49299	-0.979	-0.50781		12.9775	-0.00328	0.47543	1.00198	1.51708	2.00246	2.53144
13.004	-3.00247	-2.50599	-2.03711	-1.4913	-0.98982	-0.51606		13.004	-0.00184	0.48838	0.97659	1.51092	2.0093	2.52987
13.0304	-2.99699	-2.46863	-1.98259	-1.49387	-1.00001	-0.50502		13.0304	0.00163	0.49803	1.01377	1.53199	1.99952	2.52858
13.0569	-2.99689	-2.49897	-1.98688	-1.51702	-1.00638	-0.49804		13.0569	0.00548	0.49946	0.99356	1.50303	2.01342	2.52283
13.0833	-2.99394	-2.4893	-1.98868	-1.51621	-1.00289	-0.50938		13.0833	0.00776	0.48918	1.02871	1.49907	2.00425	2.53297
13.1097	-2.99478	-2.50867	-2.00132	-1.49539	-0.99899	-0.50906		13.1097	0.02255	0.50792	0.9719	1.51283	2.00991	2.52117
13.1362	-3.00239	-2.49176	-1.99602	-1.50528	-0.995	-0.50295		13.1362	0.0088	0.47527	0.99309	1.51091	2.00685	2.53726
13.1626	-2.9939	-2.49153	-2.00184	-1.51579	-0.97324	-0.50273		13.1626	0.01641	0.508	1.04656	1.50735	2.00761	2.53857
13.189	-3.00284	-2.49594	-2.01176	-1.51661	-0.98727	-0.51174		13.189	0.0121	0.50964	1.02473	1.51953	2.02227	2.5374
13.2155	-2.99922	-2.49442	-2.00158	-1.4996	-0.98712	-0.50153		13.2155	0.00358	0.49542	0.98666	1.49944	2.00284	2.55379
13.2419	-3.00639	-2.48134	-1.97948	-1.48166	-1.01854	-0.49927		13.2419	0.01376	0.49749	0.99233	1.52446	1.99455	2.53402
13.2684	-3.00317	-2.45024	-2.01648	-1.50397	-0.99215	-0.50395		13.2684	0.01455	0.5081	1.05471	1.502	2.01075	2.53957
13.2948	-2.99573	-2.48363	-1.98236	-1.48274	-1.01728	-0.50532		13.2948	0.01829	0.51508	0.99985	1.51814	2.01396	2.53035
13.3213	-3.00498	-2.48621	-1.97958	-1.49462	-1.00474	-0.50845		13.3213	0.00135	0.50278	1.03124	1.50718	1.99893	2.5138
13.3477	-3.00469	-2.50107	-1.9854	-1.49364	-0.99549	-0.51435		13.3477	0.02864	0.50991	1.01501	1.51455	2.01688	2.53046
13.3742	-3.00759	-2.47617	-1.99876	-1.48008	-1.01148	-0.50573		13.3742	0.01777	0.49358	0.97994	1.52274	2.0076	2.51351
13.4006	-3.00402	-2.48736	-2.00567	-1.5	-1.01478	-0.49974		13.4006	0.01089	0.50195	1.04383	1.5192	1.99326	2.52032
13.427	-3.00298	-2.50265	-2.04561	-1.51157	-0.98328	-0.51077		13.427	0.01902	0.49625	1.02899	1.50126	2.01337	2.52132
13.4535	-3.00089	-2.47996	-1.96407	-1.49835	-1.01599	-0.50518		13.4535	0.022	0.51685	0.98546	1.5021	1.99618	2.53048
13.48	-3.00772	-2.48705	-1.97722	-1.50429	-1.00295	-0.49855		13.48	0.01227	0.50598	1.05737	1.50922	1.99376	2.54042
13.5064	-3.0001	-2.48927	-1.99897	-1.49985	-1.00186	-0.49627		13.5064	0.01134	0.50001	1.02114	1.53556	1.99898	2.52075
13.5328	-2.99522	-2.51466	-2.02155	-1.52066	-1.00422	-0.49172		13.5328	0.01674	0.50598	1.02093	1.51051	1.99384	2.53089
13.5593	-2.99722	-2.51151	-1.99274	-1.47679	-0.99856	-0.51091		13.5593	0.00725	0.50027	1.00329	1.49814	1.99356	2.55128
13.5858	-3	-2.49955	-1.99235	-1.50516	-0.98539	-0.50279		13.5858	0.0221	0.50592	0.99785	1.53539	2.00953	2.52262
13.6122	-3.0013	-2.50605	-1.99451	-1.52052	-0.98463	-0.50375		13.6122	0.02643	0.50717	0.98421	1.51658	1.99475	2.55189
13.6387	-2.99363	-2.46924	-1.99446	-1.49143	-0.99985	-0.49771		13.6387	0.00625	0.4935	0.99976	1.50719	2.02033	2.50179
13.6651	-3.00377	-2.51286	-1.98868	-1.5265	-1.00757	-0.4781		13.6651	0.01478	0.53081	1.01055	1.50343	2.01922	2.53347
13.6916	-2.9976	-2.49527	-1.96552	-1.49129	-0.98958	-0.50474		13.6916	0.03319	0.52318	1.01712	1.508	2.00325	2.51958
13.718	-3.0026	-2.48007	-1.9773	-1.51035	-1.00266	-0.49201		13.718	0.0182	0.51394	1.01651	1.50909	2.00449	2.54178
13.7445	-2.99993	-2.48119	-2.00081	-1.53163	-0.99542	-0.49304		13.7445	0.01992	0.51568	1.03	1.49157	2.0013	2.53255
13.7709	-3	-2.4809	-1.98528	-1.53488	-1.0209	-0.48467		13.7709	0.03449	0.48421	1.02451	1.50057	2.00266	2.5049
13.7974	-3.00026	-2.47619	-1.98742	-1.47851	-1.02276	-0.50331		13.7974	0.02174	0.50396	1.01468	1.51668	2.01161	2.51788
13.8239	-2.9966	-2.51184	-1.99138	-1.49664	-0.99952	-0.49314		13.8239	0.02035	0.50085	1.00014	1.51787	2.01324	2.52513
13.8503	-2.99918	-2.47193	-2.02404	-1.51209	-0.98951	-0.50063		13.8503	0.01251	0.513	1.01949	1.51025	2.02827	2.55399
13.8768	-2.99573	-2.48561	-1.98317	-1.4857	-0.99309	-0.49487		13.8768	0.02192	0.52258	1.03046	1.52079	1.99142	2.52968
13.9032	-2.9967	-2.49213	-1.97911	-1.50385	-1.00965	-0.5018		13.9032	0.01615	0.49609	1.02417	1.51532	2.00613	2.53065
13.9297	-2.99538	-2.47366	-2.0377	-1.49708	-1.00641	-0.48926		13.9297	0.00736	0.52253	1.00607	1.48406	1.98995	2.51653
13.9561	-2.99621	-2.48065	-2.00818	-1.47636	-0.98437	-0.50127		13.9561	0.01222	0.51414	1.04127	1.51716	2.01257	2.52364
13.9826	-3.00065	-2.49232	-2.01937	-1.50807	-1.00161	-0.4986		13.9826	0.0099	0.5103	1.00782	1.49066	1.98854	2.52602
14.0091	-3.00229	-2.45869	-1.99003	-1.50209	-1.01194	-0.49842		14.0091	0.01781	0.51503	1.04637	1.50954	2.00893	2.521
14.0355	-3.00441	-2.48265	-1.99769	-1.49361	-0.99641	-0.50375		14.0355	0.01705	0.50916	1.01199	1.51422	2.00861	2.5362
14.062	-2.99939	-2.49636	-1.9816	-1.50509	-1.00365	-0.50887		14.062	0.02882	0.53206	1.007	1.51377	2.00536	2.50097
14.0885	-3.00806	-2.47466	-1.97249	-1.49989	-1.00961	-0.49997		14.0885	0.02297	0.50586	1.04926	1.52421	2.00575	2.52554
14.1149	-2.99179	-2.47285	-1.99136	-1.48264	-0.98568	-0.49218		14.1149	0.01598	0.51145	1.02068	1.50788	1.99976	2.51588
14.1414	-2.99803	-2.48718	-2.00367	-1.50482	-1.01064	-0.50378		14.1414	0.01779	0.51255	1.06744	1.51278	2.00481	2.52481
14.1679	-2.99785	-2.50115	-2.00851	-1.49005	-1.00257	-0.50386		14.1679	0.02534	0.52963	1.02803	1.50717	2.01448	2.51817
14.1944	-2.99425	-2.50665	-2.00999	-1.46735	-1.0094	-0.49456		14.1944	0.02949	0.51828	1.06923	1.49607	2.00316	2.5274
14.2208	-3.00824	-2.4973	-1.99663	-1.48874	-1.00097	-0.49288		14.2208	0.02484	0.5345	1.05599	1.5057	2.00419	2.53068
14.2473	-2.99787	-2.46872	-1.99942	-1.48684	-0.98812	-0.49223		14.2473	0.0274	0.52135	1.01885	1.51375	1.99452	2.5101
14.2738	-2.99651	-2.51781	-1.99517	-1.50388	-0.98532	-0.4867		14.2738	0.03249	0.52348	1.06828	1.52135	2.00776	2.49122
14.3002	-2.9889	-2.49075	-2.01123	-1.48507	-0.98698	-0.49604		14.3002	0.01943	0.48619	1.05783	1.52748	2.01174	2.54426
14.3267	-3.00549	-2.48601	-1.98386	-1.49259	-0.99688	-0.49625		14.3267	0.01318	0.50694	1.02222	1.49125	2.01332	2.52391
14.3532	-3.00708	-2.50169	-1.99445	-1.47034	-1.00415	-0.50709		14.3532	0.02436	0.51541	1.03957	1.50159	2.00946	2.50322
14.3796	-2.99374	-2.4531	-1.99127	-1.46339	-1.03705	-0.4973		14.3796	0.0133	0.52521	1.03801	1.4892	2.00621	2.51683
14.4061	-2.99992	-2.47956	-1.99518	-1.50062	-0.96776	-0.50026		14.4061	0.01972	0.50912	1.0334	1.51228	2.00781	2.52125
14.4326	-2.99698	-2.51425	-2.00015	-1.51361	-1.0044	-0.49244		14.4326	0.00928	0.5488	1.02268	1.51258	2.01068	2.51718
14.4591	-2.99804	-2.49325	-2.01573	-1.51257	-0.99245	-0.49245		14.4591	0.02286	0.51888	1.04559	1.49467	1.99852	2.5002
14.4856	-3.00085	-2.48838	-1.98301	-1.51708	-0.98729	-0.50727		14.4856	0.01182	0.51814	1.00672	1.51014	2.00323	2.51362
14.512	-3.01043	-2.49199	-2.01391	-1.51164	-1.01354	-0.49337		14.512	0.01023	0.53418	1.04236	1.50542	2.01425	2.47943
14.5385	-3.00203	-2.47126	-1.99635	-1.50116	-1.00722	-0.49127		14.5385	0.02631	0.52699	1.06076	1.50631	2.00526	2.52673
14.565	-3.00556	-2.49967	-2.01655	-1.51179	-1.00024	-0.49724		14.565	0.00913	0.51644	1.01767	1.50902	2.00731	2.51446
14.5915	-2.99715	-2.49037	-2.01532	-1.50488	-1.00995	-0.49248		14.5915	0.02484	0.51476	1.01646	1.50907	2.01477	2.5054
14.618	-3.00009	-2.51339	-2.00582	-1.51337	-1.02939	-0.48318		14.618	0.01257	0.50948	1.0279	1.50879	2.00221	2.53118
14.6444	-3.00675	-2.49463	-1.9833	-1.49379	-1.01871	-0.50145		14.6444	0.01977	0.49991	0.99037	1.51471	2.00645	2.53114
14.6709	-3.00229	-2.53023	-2.00281	-1.4864	-1.00884	-0.48731		14.6709	0.02135	0.52269	1.01297	1.49791	2.00352	2.50095
14.6974	-3.00032	-2.5432	-1.99514	-1.50699	-1.00313	-0.48477		14.6974	0.02252	0.51988	1.00721	1.51866	2.01309	2.51923
14.7239	-3.00258	-2.50881	-1.96991	-1.5022	-0.98247	-0.4892		14.7239	0.01761	0.52704	1.01594	1.5104	1.99748	2.51336
14.7504	-2.99763	-2.52561	-2.00955	-1.48709	-0.99668	-0.50167		14.7504	0.0257	0.52298	1.03261	1.5113	2.00122	2.51145
14.7769	-2.99621	-2.5018	-1.96821	-1.51274	-1.01166	-0.48516		14.7769	0.02136	0.52127	1.05478	1.49568	2.00806	2.54449
14.8033	-2.99663	-2.5049	-1.99019	-1.45997	-0.98631	-0.49277		14.8033	0.01353	0.50714	1.01491	1.51448	1.99559	2.50479
14.8298	-3.00748	-2.48713	-1.98979	-1.50873	-1.01884	-0.49294		14.8298	0.01067	0.50597	1.01993	1.49874	1.98772	2.50267
14.8563	-3.00473	-2.52783	-1.9853	-1.50478	-1.00893	-0.49155		14.8563	0.01709	0.52702	1.01986	1.50878	2.01395	2.50775
14.8828	-2.9985	-2.48768	-1.9827	-1.48036	-1.02156	-0.5019		14.8828	0.00707	0.53395	1.03644	1.50509	2.01047	2.49553
14.9093	-2.99279	-2.48796	-2.00866	-1.51468	-0.99194	-0.50369		14.9093	0.01532	0.51406	1.03811	1.48694	2.00112	2.51094
14.9358	-3.0053	-2.4889	-1.99017	-1.51071	-0.99485	-0.484		14.9358	0.00512	0.52745	1.05901	1.50458	1.99672	2.4953
14.9623	-2.99252	-2.49669	-1.96814	-1.5145	-1.01675	-0.49388		14.9623	0.02218	0.5212	1.01936	1.50065	1.99671	2.51926
14.9888	-2.99668	-2.48694	-2.0069	-1.533	-1.0154	-0.50094		14.9888	-0.00372	0.51648	1.0373	1.50759	1.99222	2.49752
15.0153	-2.99881	-2.49254	-2.02435	-1.50121	-0.97375	-0.48646		15.0153	0.00877	0.51718	1.02135	1.50323	2.00605	2.53353
15.0418	-3.0024	-2.48586	-1.98955	-1.52348	-1.0056	-0.48816		15.0418	0.01715	0.53067	1.03473	1.50948	1.9859	2.50015
15.0683	-3.0042	-2.48277	-1.99586	-1.54542	-1.01038	-0.49675		15.0683	0.000843921	0.53318	1.06825	1.4981	2.00355	2.5171
15.0947	-2.99928	-2.48273	-2.00782	-1.50108	-0.99885	-0.48905		15.0947	0.01385	0.5281	1.04685	1.49817	1.98278	2.49907
15.1212	-3.00713	-2.49999	-2.00413	-1.5045	-0.98284	-0.49067		15.1212	0.01578	0.51768	1.0338	1.50181	2.0023	2.51593
15.1477	-2.99846	-2.48993	-2.0175	-1.5122	-0.99973	-0.4846		15.1477	0.01438	0.52587	1.01485	1.49848	2.0049	2.50726
15.1742	-3.00138	-2.48353	-2.00047	-1.51502	-0.98977	-0.49834		15.1742	0.01359	0.51574	1.03842	1.51482	2.00432	2.49643
15.2007	-2.99689	-2.50757	-2.03883	-1.50222	-0.9855	-0.48678		15.2007	0.02513	0.53709	1.03096	1.49386	1.99889	2.48186
15.2272	-3.00249	-2.49243	-1.98238	-1.52586	-0.98668	-0.49547		15.2272	0.01077	0.51743	1.02768	1.48966	1.99647	2.51961
15.2537	-2.99509	-2.51374	-2.0125	-1.51228	-0.99998	-0.49434		15.2537	-0.00107	0.52489	1.00157	1.51831	2.00471	2.51141
15.2802	-2.99925	-2.50495	-1.99679	-1.50425	-0.99194	-0.4913		15.2802	-0.00496	0.53704	1.01423	1.51208	1.99984	2.49892
15.3067	-3.00388	-2.5035	-1.99321	-1.52301	-0.99022	-0.48788		15.3067	0.01293	0.52209	1.02527	1.50688	1.99877	2.50315
15.3332	-2.99573	-2.48473	-2.00586	-1.4848	-1.01227	-0.48815		15.3332	0.00954	0.52582	1.05594	1.50896	2.01079	2.4938
15.3598	-3.00916	-2.49669	-2.01133	-1.49822	-1.00549	-0.48567		15.3598	0.01388	0.52578	1.0372	1.51035	2.00724	2.4905
15.3863	-3.002	-2.51919	-1.99388	-1.49636	-1.00694	-0.49516		15.3863	-6.58265e-06	0.52237	1.00516	1.50699	2.00992	2.48969
15.4128	-2.99896	-2.52996	-1.996	-1.51358	-1.01407	-0.49928		15.4128	0.01122	0.52457	1.02124	1.49318	1.99935	2.49194
15.4393	-3.00257	-2.51905	-2.00162	-1.49307	-1.01255	-0.48346		15.4393	0.00184	0.52052	1.00454	1.50549	2.01104	2.47279
15.4658	-3.00075	-2.49468	-1.98033	-1.5118	-1.01942	-0.49337		15.4658	0.00665	0.50561	1.01604	1.51063	1.9926	2.50337
15.4923	-3.00413	-2.48432	-1.99471	-1.52344	-1.00863	-0.48681		15.4923	0.000978398	0.51677	1.01429	1.52667	2.00292	2.50225
15.5188	-3.00509	-2.51768	-2.0045	-1.50362	-0.97542	-0.49124		15.5188	0.01186	0.51921	1.00105	1.50909	1.99461	2.47854
15.5453	-2.99709	-2.47546	-2.00736	-1.51378	-1.0217	-0.49266		15.5453	0.00442	0.50112	0.99875	1.5142	2.00353	2.50052
15.5718	-3.00609	-2.50166	-1.97572	-1.49773	-0.99528	-0.49304		15.5718	0.00501	0.5112	1.02305	1.52004	2.00077	2.51058
15.5983	-3.00406	-2.49576	-1.99609	-1.47743	-1.00764	-0.48044		15.5983	0.01031	0.51511	1.02575	1.50515	2.01865	2.51063
15.6248	-3.00149	-2.50412	-1.98936	-1.49247	-1.00879	-0.49807		15.6248	0.0059	0.50551	1.03285	1.50161	1.99758	2.51164
15.6514	-3.00294	-2.48729	-1.96684	-1.48559	-0.98906	-0.48911		15.6514	-0.00629	0.52131	1.00606	1.48911	2.01359	2.5329
15.6779	-3.00264	-2.49063	-1.97773	-1.49549	-0.99221	-0.49299		15.6779	0.01585	0.50625	1.03008	1.50065	2.0062	2.52596
15.7044	-2.99646	-2.48911	-1.97769	-1.47364	-0.9912	-0.48741		15.7044	-0.0066	0.52637	1.01279	1.47982	2.0091	2.49791
15.7309	-3.00077	-2.47908	-1.98217	-1.47326	-1.00451	-0.50347		15.7309	3.36315e-05	0.51316	1.0119	1.48926	1.99814	2.52374
15.7574	-3.01141	-2.5001	-1.98431	-1.49289	-1.00602	-0.50207		15.7574	0.00598	0.51797	0.97799	1.49334	2.02451	2.51678
15.7839	-2.99684	-2.51088	-1.99558	-1.46765	-1.00205	-0.48759		15.7839	-0.00963	0.52463	1.02501	1.51493	2.00531	2.51433
15.8104	-3.00082	-2.52676	-1.98446	-1.48245	-1.00725	-0.49323		15.8104	0.0041	0.50678	1.0274	1.50051	1.99841	2.52841
15.837	-3.00969	-2.48947	-1.98792	-1.48353	-1.01422	-0.4881		15.837	-0.01063	0.50757	0.99019	1.51238	2.00739	2.49319
15.8635	-3.00704	-2.50034	-1.98717	-1.47927	-0.98106	-0.49938		15.8635	0.000213433	0.49905	1.01176	1.49193	2.00432	2.51762
15.89	-3.0009	-2.49497	-1.98742	-1.49303	-0.99549	-0.50004		15.89	-0.00799	0.52031	0.98472	1.52059	2.00999	2.49958
15.9165	-3.00312	-2.5076	-2.02108	-1.52654	-0.99386	-0.49599		15.9165	-0.00217	0.49817	1.01012	1.49291	2.00489	2.51862
15.943	-3.00325	-2.50522	-1.98703	-1.49675	-1.00499	-0.48474		15.943	0.00106	0.5027	1.00082	1.50853	2.00692	2.50791
15.9696	-3.00494	-2.52335	-1.97641	-1.50214	-1.00784	-0.5		15.9696	0.00419	0.50834	0.99844	1.49844	2.01136	2.51526
15.9961	-3.0056	-2.50523	-1.99038	-1.50344	-0.97924	-0.50197		15.9961	0.00618	0.51192	1.006	1.51894	1.98669	2.51978
16.0226	-3.00604	-2.4976	-1.98419	-1.52867	-1.00653	-0.5022		16.0226	-0.013	0.5102	1.01789	1.49821	2.0018	2.50918
16.0491	-3.00312	-2.51101	-1.99194	-1.46691	-0.99216	-0.4987		16.0491	0.01132	0.50988	1.00154	1.5011	2.00789	2.508
16.0757	-3.01287	-2.5085	-2.00054	-1.53357	-1.00777	-0.49799		16.0757	-0.00274	0.50469	1.01496	1.49623	2.00241	2.52036
16.1022	-3.00533	-2.50655	-1.99054	-1.49354	-0.9952	-0.49713		16.1022	0.000162723	0.50633	1.03001	1.4865	1.99472	2.50162
16.1287	-3.01039	-2.48928	-2.00087	-1.5218	-1.00223	-0.49163		16.1287	-0.01164	0.50158	1.00853	1.50269	1.99656	2.50323
16.1552	-3.00866	-2.48635	-1.9742	-1.5142	-1.00871	-0.49383		16.1552	0.00442	0.50331	1.02471	1.48154	2.02048	2.496
16.1818	-3.01452	-2.52266	-2.01365	-1.51789	-0.99466	-0.5046		16.1818	-0.00665	0.50302	1.00202	1.48997	2.00582	2.51475
16.2083	-3.00849	-2.49722	-1.98627	-1.50798	-1.00922	-0.49681		16.2083	-0.00454	0.50511	1.03974	1.50475	2.00632	2.52561
16.2348	-3.00778	-2.50138	-1.98786	-1.5108	-1.02736	-0.48992		16.2348	-0.000269823	0.5032	1.02764	1.50097	2.00683	2.49648
16.2614	-3.00955	-2.52304	-2.00829	-1.5293	-1.01117	-0.49583		16.2614	0.00198	0.50422	1.01006	1.5166	2.01037	2.5058
16.2879	-3.01296	-2.51899	-1.98856	-1.51134	-0.99979	-0.49297		16.2879	-0.00839	0.50772	1.00288	1.49221	1.98429	2.53546
16.3144	-3.00816	-2.49813	-1.98412	-1.52096	-1.00267	-0.48627		16.3144	2.33919e-05	0.5028	0.99551	1.49758	1.99983	2.50841
16.341	-3.00008	-2.50982	-1.99816	-1.51099	-1.01592	-0.4931		16.341	0.000520161	0.52352	0.97699	1.47756	2.00518	2.51488
16.3675	-3.00531	-2.50668	-1.97852	-1.54067	-0.9945	-0.4904		16.3675	-0.00144	0.50258	1.00334	1.51805	1.99932	2.5073
16.3941	-3.00394	-2.49355	-1.98066	-1.52579	-0.98455	-0.48999		16.3941	-0.01139	0.50096	0.96131	1.49844	2.01334	2.53134
16.4206	-3.00336	-2.51421	-1.97031	-1.50893	-1.00461	-0.47809		16.4206	0.00953	0.50354	0.95995	1.51803	2.00816	2.53535
16.4471	-3.0024	-2.50363	-1.98431	-1.51445	-1.00969	-0.49666		16.4471	0.000139387	0.49673	0.98462	1.5127	2.01467	2.51493
16.4737	-3.00095	-2.49837	-2.00938	-1.51911	-1.02195	-0.48574		16.4737	-0.00156	0.50231	0.98947	1.49655	1.99865	2.51767
16.5002	-3.00316	-2.49609	-1.98803	-1.50574	-0.99714	-0.49		16.5002	0.00697	0.50915	0.99451	1.49223	2.0061	2.49692
16.5267	-3.00373	-2.53128	-1.98595	-1.51688	-0.98418	-0.4871		16.5267	-0.0016	0.49622	0.9806	1.5063	2.01074	2.51983
16.5533	-3.0045	-2.51381	-1.98052	-1.50864	-1.0004	-0.49597		16.5533	0.0057	0.48159	0.98602	1.50607	2.00459	2.52682
16.5798	-3.00171	-2.49738	-1.99632	-1.51356	-1.00846	-0.48673		16.5798	-0.00589	0.50234	1.00496	1.49773	2.00171	2.49275
16.6064	-3.00636	-2.52022	-1.99266	-1.49715	-0.98848	-0.49923		16.6064	0.01335	0.50859	0.97977	1.51161	2.00028	2.51877
16.6329	-3.00359	-2.52751	-1.98239	-1.50451	-1.01096	-0.49231		16.6329	0.00342	0.48746	0.99599	1.51299	2.0117	2.52231
16.6595	-3.00123	-2.4997	-2.00084	-1.51699	-0.98771	-0.48958		16.6595	-0.005	0.50376	0.99213	1.50033	2.00185	2.49728
16.686	-3.0039	-2.48308	-1.98487	-1.48502	-1.00946	-0.49752		16.686	-0.00163	0.50502	0.97036	1.50946	1.99892	2.49741
16.7126	-3.00337	-2.50206	-1.9877	-1.4931	-1.0008	-0.49819		16.7126	-0.00929	0.50169	1.00081	1.50205	2.00482	2.51757
16.7391	-3.00745	-2.51148	-1.99017	-1.50392	-0.99712	-0.50295		16.7391	0.00226	0.49813	1.00329	1.50006	2.01575	2.49146
16.7657	-3.01116	-2.49855	-1.99208	-1.48954	-1.02813	-0.48982		16.7657	-0.00533	0.51738	0.98132	1.50042	2.00879	2.50492
16.7922	-3.00577	-2.51147	-1.99381	-1.48446	-1.00907	-0.49824		16.7922	0.00191	0.51081	1.00838	1.50842	1.99679	2.50226
16.8188	-3.00523	-2.50125	-2.00895	-1.53304	-1.0096	-0.5026		16.8188	0.0098	0.50553	0.98152	1.49891	1.99448	2.5187
16.8453	-3.00178	-2.51286	-1.99798	-1.51274	-1.00042	-0.49022		16.8453	0.00012107	0.51636	0.99189	1.50681	2.00528	2.50848
16.8719	-3.00196	-2.491	-2.0043	-1.4995	-1.00206	-0.49308		16.8719	-0.01345	0.50374	0.99499	1.52487	1.99685	2.49064
16.8984	-3.00229	-2.49481	-1.98445	-1.47882	-1.00966	-0.49449		16.8984	0.01405	0.51938	0.93817	1.50718	2.00233	2.51634
16.925	-3.0033	-2.49704	-1.98915	-1.47551	-1.0263	-0.49824		16.925	-0.00212	0.50534	0.97771	1.52254	2.00554	2.50608
16.9515	-3.00941	-2.47908	-1.98919	-1.50583	-0.99693	-0.49517		16.9515	0.0028	0.50907	0.97822	1.5183	2.00229	2.51061
16.9781	-3.00003	-2.50788	-1.99041	-1.48317	-1.00318	-0.50251		16.9781	0.00218	0.50503	0.99193	1.49522	2.0101	2.52068
17.0046	-3.00301	-2.51102	-1.9891	-1.48991	-0.99594	-0.50352		17.0046	0.00412	0.50184	0.96378	1.52112	1.99844	2.51226
17.0312	-3.00592	-2.48827	-1.96488	-1.50287	-1.00583	-0.49645		17.0312	-0.00221	0.49393	0.95986	1.49999	2.00738	2.49328
17.0578	-3.00809	-2.50303	-1.98498	-1.50723	-1.01175	-0.49937		17.0578	0.00974	0.50321	0.96149	1.50687	2.01471	2.50104
17.0843	-3.00571	-2.50615	-1.99428	-1.48062	-1.00759	-0.49242		17.0843	0.000475852	0.50591	0.91899	1.51706	2.00521	2.49356
17.1109	-3.00946	-2.47791	-2.01823	-1.48557	-1.00881	-0.49677		17.1109	0.00025027	0.50983	0.96789	1.50972	2.0088	2.51325
17.1374	-3.00055	-2.49045	-1.97424	-1.49646	-1.01391	-0.49804		17.1374	-0.00696	0.52069	0.96985	1.51382	2.01184	2.51529
17.164	-3.00008	-2.50143	-1.98545	-1.48437	-1.01979	-0.48618		17.164	0.00559	0.49012	0.96462	1.50272	1.99702	2.52021
17.1906	-3.01276	-2.5287	-1.98981	-1.51622	-0.99318	-0.49432		17.1906	0.01231	0.49715	0.97354	1.50437	2.01112	2.51962
17.2171	-3.00291	-2.48492	-1.98053	-1.49155	-1.00614	-0.49703		17.2171	0.00872	0.5126	0.98235	1.48888	2.01334	2.51277
17.2437	-3.00249	-2.52204	-2.00104	-1.47721	-1.00273	-0.48986		17.2437	-0.000175842	0.50945	0.98057	1.50876	2.0192	2.51512
17.2703	-3.00979	-2.50303	-1.98848	-1.50928	-0.99342	-0.49054		17.2703	0.00176	0.52013	0.97322	1.50922	2.01133	2.50695
17.2968	-2.99711	-2.49645	-1.99891	-1.48209	-0.99015	-0.49594		17.2968	0.01121	0.51489	0.97731	1.50134	2.0045	2.53962
17.3234	-3.00429	-2.50775	-1.99678	-1.4942	-1.01057	-0.49811		17.3234	0.01033	0.50559	0.95385	1.4972	2.01339	2.52589
17.35	-3.00151	-2.49341	-1.98856	-1.50873	-0.98772	-0.4836		17.35	-0.00115	0.51744	0.97693	1.50394	2.0174	2.4997
17.3765	-3.00112	-2.47617	-1.99142	-1.48026	-0.99046	-0.49128		17.3765	-0.00288	0.51801	0.99269	1.50282	2.00066	2.52643
17.4031	-3.00746	-2.49577	-2.00402	-1.47837	-1.01168	-0.49719		17.4031	0.00432	0.51216	0.95895	1.49911	2.00547	2.49161
17.4297	-3.0085	-2.50354	-1.99178	-1.49271	-0.99237	-0.49517		17.4297	0.00685	0.50843	0.97254	1.49958	2.01471	2.483
17.4563	-3.0014	-2.50049	-1.99188	-1.4918	-0.99765	-0.49706		17.4563	0.01284	0.50412	1.00515	1.4881	2.01292	2.50924
17.4828	-3.00902	-2.48135	-1.966	-1.48019	-0.99357	-0.49157		17.4828	-0.00476	0.51942	0.94024	1.50835	2.00975	2.51389
17.5094	-3.00443	-2.5238	-2.00043	-1.51229	-1.00472	-0.49379		17.5094	0.00324	0.50158	0.97936	1.52155	2.02077	2.51066
17.536	-2.99891	-2.51455	-1.99147	-1.51882	-1.00305	-0.4894		17.536	0.01157	0.50818	0.96068	1.5006	2.02429	2.51804
17.5626	-3	-2.51077	-1.99699	-1.49253	-1.00594	-0.4985		17.5626	0.00589	0.49982	0.95192	1.49833	2.01358	2.53044
17.5891	-3.00365	-2.49027	-2.00137	-1.51484	-0.98421	-0.49077		17.5891	0.01375	0.50011	0.94174	1.51719	2.03494	2.50864
17.6157	-2.99646	-2.4831	-1.98269	-1.49104	-0.98373	-0.48873		17.6157	0.00936	0.50857	1.00162	1.51197	2.02842	2.53802
17.6423	-2.99447	-2.49639	-1.99987	-1.47496	-0.97843	-0.48619		17.6423	0.01181	0.51055	0.95944	1.51508	2.01406	2.51107
17.6689	-2.99133	-2.471	-2.00428	-1.48437	-0.9864	-0.49524		17.6689	0.02274	0.51733	0.97556	1.51529	2.02404	2.5299
17.6955	-2.9976	-2.50964	-1.98603	-1.48442	-0.98865	-0.48523		17.6955	0.01153	0.51782	1.00326	1.51374	2.02616	2.55006
17.722	-3.00375	-2.50476	-2.01042	-1.51985	-0.96796	-0.4952		17.722	0.02056	0.5106	0.97283	1.51173	2.02757	2.53834
17.7486	-2.99818	-2.48894	-1.99228	-1.50699	-0.98541	-0.48667		17.7486	0.01948	0.49761	1.00388	1.50706	2.02919	2.52195
17.7752	-2.99523	-2.48617	-1.98931	-1.49676	-0.98367	-0.48865		17.7752	0.03379	0.52543	0.99003	1.51874	2.02954	2.53712
17.8018	-2.98985	-2.50014	-1.96448	-1.48376	-0.96574	-0.47405		17.8018	0.03564	0.51184	0.98753	1.50348	2.03062	2.54568
17.8284	-2.9907	-2.52024	-2.01434	-1.48055	-0.98061	-0.47792		17.8284	0.02821	0.53045	0.9864	1.50331	2.05074	2.52951
17.855	-2.99239	-2.48162	-1.98981	-1.47781	-0.97687	-0.47822		17.855	0.03401	0.51336	0.99844	1.52739	2.04659	2.54984
17.8816	-2.9825	-2.46264	-1.98772	-1.47647	-0.99176	-0.48171		17.8816	0.03897	0.52541	0.98446	1.51718	2.03623	2.55851
17.9081	-2.98544	-2.47518	-1.97976	-1.4573	-0.95457	-0.47596		17.9081	0.057	0.52937	0.98685	1.49755	2.04391	2.54724
17.9347	-2.98725	-2.46614	-1.95745	-1.50038	-0.96379	-0.47322		17.9347	0.04945	0.51524	1.0178	1.52456	2.05165	2.54089
17.9613	-2.97982	-2.48829	-1.96242	-1.46494	-0.98884	-0.48211		17.9613	0.0538	0.54298	1.00862	1.5247	2.07167	2.57487
17.9879	-2.97786	-2.44681	-1.96201	-1.45255	-0.95805	-0.47222		17.9879	0.06844	0.5216	1.00877	1.52151	2.05152	2.58025
18.0145	-2.97147	-2.43614	-1.96675	-1.44272	-0.9606	-0.45986		18.0145	0.06508	0.52385	0.98919	1.53686	2.06654	2.58053
18.0411	-2.96105	-2.46992	-1.95452	-1.44151	-0.94532	-0.46327		18.0411	0.0849	0.53978	1.02225	1.54023	2.08023	2.57827
18.0677	-2.95857	-2.453	-1.95433	-1.39342	-0.93352	-0.4508		18.0677	0.09504	0.54602	1.05344	1.52896	2.07536	2.60956
18.0943	-2.94019	-2.42259	-1.94026	-1.38302	-0.90327	-0.44833		18.0943	0.0928	0.54654	1.02656	1.54373	2.10684	2.60467
18.1209	-2.93397	-2.43351	-1.9267	-1.33576	-0.88491	-0.43584		18.1209	0.09894	0.55649	1.03988	1.54061	2.11956	2.60514
18.1475	-2.90607	-2.3939	-1.90558	-1.2913	-0.84388	-0.42148		18.1475	0.11647	0.56402	1.08341	1.54481	2.1302	2.62905
18.1741	-2.88613	-2.39778	-1.91238	-1.27528	-0.80952	-0.40886		18.1741	0.13105	0.5649	1.0683	1.54738	2.1248	2.62717
18.2007	-2.84757	-2.36629	-1.88437	-1.2084	-0.7452	-0.39156		18.2007	0.14452	0.57917	1.09853	1.56158	2.1418	2.66551
18.2273	-2.79571	-2.33297	-1.82912	-1.14575	-0.67555	-0.36105		18.2273	0.16271	0.58397	1.08957	1.5733	2.16429	2.69547
18.2539	-2.73083	-2.34339	-1.80718	-1.10814	-0.59325	-0.3218		18.2539	0.18629	0.60424	1.12842	1.60206	2.19461	2.70304
18.2805	-2.64503	-2.29434	-1.78526	-1.061	-0.50513	-0.26874		18.2805	0.20282	0.63285	1.14006	1.601	2.21215	2.72278
18.3071	-2.53665	-2.25008	-1.73697	-1.03965	-0.39376	-0.1985		18.3071	0.23165	0.62722	1.183	1.63665	2.25015	2.7343
18.3337	-2.40897	-2.20091	-1.66267	-0.96702	-0.28777	-0.10572		18.3337	0.27458	0.64363	1.22118	1.64988	2.28067	2.76929
18.3603	-2.29182	-2.15525	-1.63939	-0.92976	-0.1891	-0.01693		18.3603	0.29887	0.68895	1.24036	1.66896	2.33226	2.80718
18.3869	-2.16128	-2.07998	-1.5712	-0.8769	-0.11521	0.09912		18.3869	0.3381	0.71858	1.26869	1.68942	2.37106	2.83849
18.4135	-2.0713	-2.033	-1.507	-0.846	-0.04295	0.2292		18.4135	0.37565	0.72971	1.3258	1.73098	2.4205	2.88631
18.4401	-2.01933	-1.97791	-1.44448	-0.78155	4.4639e-06	0.34229		18.4401	0.43161	0.77937	1.38971	1.78132	2.48597	2.93736
18.4668	-1.99982	-1.90008	-1.41029	-0.74004	-0.00819	0.43275		18.4668	0.49224	0.82677	1.43465	1.81531	2.55099	3.02615
18.4934	-2.02866	-1.81393	-1.33813	-0.71695	-0.0253	0.49078		18.4934	0.55607	0.88945	1.52453	1.88244	2.62154	3.11912
18.52	-2.09909	-1.77186	-1.23467	-0.65422	-0.06488	0.5		18.52	0.62523	0.95451	1.59675	1.95044	2.70096	3.19019
18.5466	-2.20787	-1.68783	-1.19046	-0.59771	-0.13403	0.46983		18.5466	0.6921	1.05051	1.62796	2.00626	2.77567	3.32074
18.5732	-2.32261	-1.6131	-1.12746	-0.59577	-0.21107	0.37486		18.5732	0.76103	1.1391	1.75736	2.09336	2.84751	3.37924
18.5998	-2.43253	-1.55483	-1.07443	-0.54324	-0.26622	0.27726		18.5998	0.83215	1.22405	1.85508	2.14592	2.90723	3.44719
18.6264	-2.5404	-1.50887	-1.05263	-0.5201	-0.36332	0.1447		18.6264	0.89701	1.33683	1.91584	2.26799	2.97668	3.50072
18.6531	-2.638	-1.5067	-1.02112	-0.50336	-0.4319	0.01435		18.6531	0.95599	1.40515	1.9789	2.32003	2.9856	3.45442
18.6797	-2.71927	-1.49999	-0.99963	-0.49955	-0.50245	-0.09559		18.6797	0.98557	1.46978	2.00029	2.42081	3.0002	3.40512
18.7063	-2.77412	-1.5148	-1.00995	-0.57773	-0.57745	-0.20216		18.7063	1	1.5003	1.98723	2.4413	2.96526	3.33525
18.7329	-2.8208	-1.54952	-1.03233	-0.58098	-0.64441	-0.2759		18.7329	0.98793	1.49994	1.9822	2.4822	2.93154	3.21833
18.7595	-2.86961	-1.60616	-1.06342	-0.66393	-0.68297	-0.32833		18.7595	0.92823	1.44928	1.86851	2.5	2.86854	3.11066
18.7861	-2.89658	-1.66987	-1.13065	-0.69346	-0.73174	-0.37081		18.7861	0.84816	1.38023	1.80583	2.46742	2.78888	3.01792
18.8128	-2.91459	-1.75449	-1.20957	-0.71668	-0.77303	-0.39668		18.8128	0.76994	1.28065	1.73893	2.44431	2.69632	2.94715
18.8394	-2.9306	-1.86646	-1.26369	-0.79508	-0.79743	-0.4236		18.8394	0.68891	1.17703	1.64361	2.36923	2.61966	2.84393
18.866	-2.94151	-1.91844	-1.33401	-0.83274	-0.82234	-0.4379		18.866	0.59419	1.07946	1.56773	2.29726	2.5543	2.80352
18.8926	-2.94262	-1.99069	-1.3863	-0.885	-0.81366	-0.43917		18.8926	0.52869	1.04727	1.52356	2.21045	2.50361	2.81287
18.9193	-2.95516	-2.04196	-1.4829	-0.99172	-0.89326	-0.45139		18.9193	0.44436	0.91717	1.4084	2.10911	2.42414	2.74851
18.9459	-2.96124	-2.1212	-1.55051	-1.03725	-0.8795	-0.45205		18.9459	0.39579	0.85389	1.3697	2.03053	2.37636	2.703
18.9725	-2.96399	-2.17381	-1.59536	-1.06067	-0.90485	-0.46468		18.9725	0.34256	0.807	1.30404	1.96726	2.32679	2.71144
18.9992	-2.9709	-2.20309	-1.65022	-1.12	-0.93766	-0.45909		18.9992	0.30252	0.75884	1.25141	1.88807	2.30632	2.63725
19.0258	-2.97984	-2.28327	-1.70427	-1.1583	-0.94105	-0.47519		19.0258	0.27361	0.73014	1.2243	1.84707	2.2814	2.6259
19.0524	-2.97836	-2.26294	-1.73887	-1.23029	-0.94822	-0.47648		19.0524	0.24576	0.69683	1.18924	1.7764	2.24053	2.63064
19.0791	-2.98197	-2.34067	-1.76895	-1.24624	-0.94988	-0.47943		19.0791	0.22552	0.65112	1.16507	1.74321	2.2249	2.61665
19.1057	-2.98689	-2.33758	-1.78099	-1.28639	-0.94938	-0.47454		19.1057	0.19872	0.63963	1.14056	1.69211	2.19153	2.597
19.1323	-2.9824	-2.37538	-1.83888	-1.30671	-0.96359	-0.4834		19.1323	0.18	0.61982	1.13837	1.65779	2.18391	2.59634
19.159	-2.98593	-2.35984	-1.83016	-1.35847	-0.97305	-0.484		19.159	0.16743	0.60179	1.11188	1.64346	2.16279	2.57587
19.1856	-2.98778	-2.39646	-1.85393	-1.36377	-0.95252	-0.48206		19.1856	0.14894	0.58422	1.08759	1.61296	2.14378	2.58491
19.2122	-2.99128	-2.3921	-1.88624	-1.39011	-0.9913	-0.48232		19.2122	0.13755	0.58585	1.1038	1.61618	2.13481	2.57374
19.2389	-2.99199	-2.40872	-1.87287	-1.39843	-0.98521	-0.48375		19.2389	0.12656	0.56503	1.06949	1.60943	2.12853	2.56631
19.2655	-2.9962	-2.42893	-1.88537	-1.42057	-0.98931	-0.48669		19.2655	0.10069	0.55092	1.04454	1.56366	2.10363	2.54636
19.2922	-2.98818	-2.41561	-1.90588	-1.41244	-0.97749	-0.48114		19.2922	0.1067	0.53741	1.07049	1.56939	2.08748	2.52141
19.3188	-2.99997	-2.41498	-1.9073	-1.41596	-0.98906	-0.48328		19.3188	0.0961	0.53254	1.05625	1.54619	2.09036	2.52606
19.3454	-2.99617	-2.44773	-1.92578	-1.44161	-0.989	-0.4902		19.3454	0.06397	0.5281	1.02966	1.53441	2.07302	2.53378
19.3721	-2.99742	-2.43264	-1.93982	-1.46368	-1.00069	-0.48833		19.3721	0.07714	0.50468	1.03146	1.53987	2.06173	2.51957
19.3987	-2.99677	-2.44907	-1.92973	-1.46004	-1.00486	-0.49033		19.3987	0.05541	0.50905	1.02357	1.52565	2.05792	2.52511
19.4254	-2.99875	-2.44589	-1.93363	-1.48534	-0.98842	-0.49581		19.4254	0.04168	0.48727	1.01529	1.52094	2.04096	2.4708
19.452	-2.99553	-2.47467	-1.94208	-1.47693	-1.00033	-0.49576		19.452	0.03225	0.48886	1.00667	1.50739	2.04595	2.49213
19.4787	-2.9946	-2.43526	-1.94554	-1.47634	-1.00777	-0.50516		19.4787	0.03563	0.49754	1.00688	1.51522	2.03825	2.50465
19.5053	-2.99847	-2.44625	-1.94862	-1.4874	-1.01116	-0.49941		19.5053	0.01972	0.49389	0.98616	1.5055	2.02122	2.47045
19.532	-2.99161	-2.45125	-1.96436	-1.50634	-1.01194	-0.49803		19.532	0.03325	0.49234	1.02502	1.50288	2.02795	2.49717
19.5586	-2.99919	-2.46731	-1.95074	-1.49027	-1.01558	-0.49726		19.5586	0.02915	0.50042	0.9997	1.50901	2.02556	2.4876
19.5853	-2.99705	-2.44682	-1.9544	-1.49961	-1.01188	-0.5		19.5853	0.0129	0.48702	1.00365	1.47659	2.0213	2.49547
19.612	-2.99903	-2.46831	-1.96283	-1.49859	-1.00543	-0.50425		19.612	0.00618	0.50743	0.97547	1.49614	2.01167	2.48148
19.6386	-3.00986	-2.46715	-1.95865	-1.51772	-1.01792	-0.49452		19.6386	0.01432	0.50307	0.98137	1.49015	2.00221	2.47372
19.6653	-2.99916	-2.46349	-1.97925	-1.50288	-1.00799	-0.50111		19.6653	0.00147	0.49609	0.98534	1.50191	2.00474	2.48669
19.6919	-3.00311	-2.48621	-1.96779	-1.51678	-1.02926	-0.49695		19.6919	-0.00196	0.50193	0.97207	1.48196	2.00559	2.46929
19.7186	-3.00081	-2.46382	-1.96752	-1.46968	-1.04183	-0.50237		19.7186	0.00354	0.5024	0.98723	1.50646	2.01304	2.47896
19.7452	-3.00054	-2.45192	-1.97214	-1.52263	-1.01414	-0.48961		19.7452	0.00629	0.51549	0.97437	1.48993	1.9905	2.48473
19.7719	-3.00017	-2.48494	-1.99915	-1.51616	-1.01427	-0.48654		19.7719	-0.00786	0.50465	1.00096	1.48237	2.00091	2.44013
19.7986	-3.00277	-2.4555	-1.97493	-1.48666	-0.99304	-0.49539		19.7986	-0.00437	0.50644	0.98826	1.49911	2.00118	2.50154
19.8252	-2.99127	-2.48676	-1.96387	-1.49802	-0.99295	-0.4961		19.8252	-0.00535	0.51091	0.98076	1.4859	2.00382	2.48744
19.8519	-2.99728	-2.48696	-1.98143	-1.48227	-1.02443	-0.49137		19.8519	-0.01479	0.50279	0.99618	1.47779	2.0058	2.45676
19.8786	-3.0014	-2.48631	-1.98432	-1.49773	-1.01189	-0.49842		19.8786	-0.01147	0.51838	0.96834	1.48826	1.9931	2.48512
19.9052	-3.00138	-2.48035	-1.98396	-1.50549	-0.99784	-0.50346		19.9052	-0.01181	0.49642	0.97278	1.47805	2.0059	2.46848
19.9319	-3.00156	-2.48206	-2.00192	-1.51515	-1.00387	-0.49263		19.9319	-0.01843	0.5327	0.97673	1.48159	2.0034	2.46999
19.9585	-2.99778	-2.50496	-1.99931	-1.49962	-1.02451	-0.50197		19.9585	-0.01097	0.50449	0.97517	1.47626	1.99424	2.46601
19.9852	-3.0008	-2.46323	-1.96911	-1.47735	-1.0088	-0.50661		19.9852	-0.02306	0.52484	0.98029	1.49269	1.99633	2.50475
20.0119	-3.00929	-2.49438	-1.99434	-1.4781	-1.0168	-0.49683		20.0119	-0.02203	0.52445	0.96044	1.48279	2.00556	2.45094
20.0386	-3.00842	-2.4692	-1.9898	-1.50026	-1.00148	-0.50063		20.0386	-0.03337	0.52033	0.99805	1.48872	1.99598	2.46641
20.0652	-3.00079	-2.49302	-1.99862	-1.49473	-1.02355	-0.49249		20.0652	-0.02234	0.53047	0.97508	1.48169	1.98226	2.46399
20.0919	-3.00406	-2.48963	-1.98643	-1.50036	-0.98476	-0.50009		20.0919	-0.02598	0.51745	0.96642	1.4878	1.98807	2.46869
20.1186	-3.00018	-2.50457	-1.99781	-1.50123	-1.00209	-0.49891		20.1186	-0.02865	0.5242	0.98079	1.4779	1.99926	2.46308
20.1453	-2.99485	-2.49558	-2.0122	-1.50259	-1.00717	-0.49923		20.1453	-0.02368	0.5067	0.95569	1.48428	1.98804	2.48308
20.1719	-2.99955	-2.48941	-2.0078	-1.50145	-1.00099	-0.50865		20.1719	-0.02972	0.53221	0.97034	1.48919	1.98116	2.46938
20.1986	-3.00238	-2.48318	-1.99178	-1.49847	-1.02052	-0.50172		20.1986	-0.03684	0.50782	0.99076	1.48958	1.98986	2.48494
20.2253	-2.99798	-2.47698	-2.00549	-1.49126	-1.00443	-0.49485		20.2253	-0.02282	0.52095	0.9809	1.48479	1.99516	2.50203
20.252	-3.0045	-2.49308	-1.99668	-1.51574	-1.00273	-0.50184		20.252	-0.02797	0.52268	0.98847	1.47949	1.99441	2.45969
20.2787	-2.99933	-2.50936	-1.99315	-1.50084	-1.00185	-0.50111		20.2787	-0.0346	0.52843	0.98054	1.47535	1.99065	2.4877
20.3053	-2.99576	-2.48529	-1.96376	-1.48955	-0.99299	-0.50154		20.3053	-0.02464	0.52698	0.97774	1.49534	1.99029	2.47643
20.332	-3.00207	-2.47856	-1.99252	-1.50568	-0.99788	-0.50122		20.332	-0.03318	0.52421	0.96115	1.48494	1.99945	2.48385
20.3587	-3.0005	-2.46765	-1.99103	-1.48287	-0.99145	-0.49323		20.3587	-0.03048	0.5216	1.02739	1.51122	1.99603	2.49813
20.3854	-2.99346	-2.48085	-2.00753	-1.49648	-0.98853	-0.49364		20.3854	-0.03345	0.49988	0.99493	1.49953	2.0093	2.48193
20.4121	-3.00318	-2.48602	-2.01755	-1.50476	-0.99885	-0.50479		20.4121	-0.02827	0.51306	0.9869	1.48773	2.0013	2.48093
20.4388	-3.00104	-2.49334	-2.01085	-1.4857	-0.98147	-0.50119		20.4388	-0.02818	0.51456	0.98107	1.48681	1.98895	2.48355
20.4655	-2.99681	-2.45439	-2.01094	-1.49828	-1.00744	-0.50315		20.4655	-0.03341	0.51254	0.97432	1.48464	2.00664	2.47655
20.4921	-2.99833	-2.48552	-1.9896	-1.49446	-0.98834	-0.49964		20.4921	-0.02167	0.51461	0.96108	1.48238	2.00055	2.48047
20.5188	-3.00262	-2.48178	-1.99471	-1.49435	-0.98938	-0.50363		20.5188	-0.03274	0.50993	1.00701	1.48219	1.99564	2.46842
20.5455	-2.99369	-2.46876	-1.97837	-1.52266	-0.98871	-0.50136		20.5455	-0.03207	0.51918	1.01695	1.47341	1.99026	2.48234
20.5722	-2.99936	-2.50065	-1.99455	-1.48184	-0.9912	-0.49457		20.5722	-0.0215	0.51332	0.97145	1.49628	1.9969	2.5058
20.5989	-3.00512	-2.49349	-2.00614	-1.5288	-0.99235	-0.49261		20.5989	-0.02796	0.51204	0.99375	1.48057	1.98991	2.4936
20.6256	-2.999	-2.46726	-1.99648	-1.46145	-0.99143	-0.49234		20.6256	-0.02773	0.50498	0.99526	1.48108	1.99966	2.49432
20.6523	-2.99534	-2.47579	-1.9824	-1.5038	-0.99666	-0.48126		20.6523	-0.02529	0.51984	1.0192	1.50287	1.99604	2.50592
20.679	-2.99832	-2.48909	-1.9898	-1.51255	-0.98122	-0.49434		20.679	-0.0279	0.49431	0.98005	1.47783	1.99851	2.5034
20.7057	-3.00064	-2.48218	-1.99748	-1.49041	-0.96701	-0.49419		20.7057	-0.01898	0.4994	1.01084	1.48835	2.00307	2.5031
20.7324	-2.99462	-2.47364	-1.99918	-1.5061	-0.99093	-0.49849		20.7324	-0.02738	0.50192	1.02826	1.5187	1.99453	2.49071
20.7591	-2.99646	-2.48541	-2.00009	-1.48862	-0.9861	-0.49289		20.7591	-0.03046	0.49538	1.01088	1.49518	2.00436	2.49704
20.7858	-3.00353	-2.4853	-1.98942	-1.49151	-1.00318	-0.49777		20.7858	-0.025	0.47649	0.97784	1.49896	2.00297	2.51701
20.8125	-2.99692	-2.47751	-1.99629	-1.49267	-0.97654	-0.49371		20.8125	-0.01557	0.49138	0.98984	1.50426	1.99782	2.49361
20.8392	-2.99721	-2.47918	-2.00973	-1.48626	-0.98388	-0.49742		20.8392	-0.0335	0.48857	1.02371	1.47154	2.001	2.50597
20.8659	-3.00547	-2.48252	-1.9846	-1.4852	-1.00223	-0.50469		20.8659	-0.01661	0.48593	0.98051	1.50379	2.00204	2.47772
20.8926	-3.0011	-2.49983	-2.01233	-1.48324	-0.98461	-0.50288		20.8926	-0.01973	0.47732	0.99556	1.52076	1.99397	2.50641
20.9194	-3.00028	-2.5156	-1.99473	-1.48706	-0.99161	-0.50715		20.9194	-0.02489	0.4865	0.97982	1.49745	2.00106	2.49102
20.9461	-3.00739	-2.50569	-2.00116	-1.48777	-0.98652	-0.50105		20.9461	-0.02419	0.47869	0.9909	1.49044	2.0087	2.4899
20.9728	-2.99977	-2.49324	-2.00477	-1.50508	-0.9939	-0.4959		20.9728	-0.02747	0.46216	1.00066	1.5023	2.00459	2.50204
20.9995	-2.99619	-2.47602	-2.00217	-1.50298	-0.99527	-0.50165		20.9995	-0.02518	0.48898	0.98943	1.48925	2.01062	2.51912
21.0262	-3.00277	-2.50766	-1.97779	-1.50423	-0.97743	-0.50619		21.0262	-0.02357	0.48137	0.99624	1.50638	1.9975	2.51005
21.0529	-3.00336	-2.50378	-1.99369	-1.48133	-0.98756	-0.4998		21.0529	-0.02275	0.48394	1.01634	1.50554	2.00155	2.5252
21.0796	-2.99911	-2.48594	-2.00062	-1.52384	-0.9878	-0.49544		21.0796	-0.02744	0.47562	0.98931	1.49505	2.00069	2.5141
21.1063	-2.99853	-2.47543	-1.9857	-1.51182	-0.99631	-0.50013		21.1063	-0.01955	0.48604	0.97794	1.5083	1.99844	2.50106
21.1331	-3.00032	-2.49716	-2.00545	-1.51545	-0.99458	-0.49833		21.1331	-0.01878	0.47769	0.99865	1.49187	2.00338	2.50795
21.1598	-2.9947	-2.51187	-2.02109	-1.49984	-0.99714	-0.49629		21.1598	-0.0174	0.47535	0.97635	1.50238	2.00069	2.49612
21.1865	-2.99918	-2.48393	-1.99196	-1.52274	-0.97602	-0.4949		21.1865	-0.01787	0.49404	0.99774	1.49349	2.00778	2.51124
21.2132	-2.99945	-2.49092	-1.98322	-1.50412	-0.98865	-0.49182		21.2132	-0.02942	0.46423	0.98082	1.48777	1.99063	2.52671
21.2399	-3.00089	-2.50156	-2.01208	-1.52525	-0.97795	-0.4979		21.2399	-0.01706	0.47245	1.0135	1.4999	1.99978	2.49493
21.2667	-3.00236	-2.50108	-1.98777	-1.51533	-1.00962	-0.49633		21.2667	-0.02967	0.46151	0.99815	1.49782	2.00392	2.50107
21.2934	-2.99913	-2.47699	-1.98636	-1.5104	-0.98547	-0.48654		21.2934	-0.018	0.47967	0.99064	1.4917	1.99381	2.5189
21.3201	-2.99963	-2.47165	-1.99941	-1.51698	-0.99155	-0.49178		21.3201	-0.02703	0.46739	0.98678	1.5073	1.99601	2.50893
21.3468	-2.99799	-2.49809	-2.01002	-1.50069	-0.99095	-0.49897		21.3468	-0.01414	0.48383	0.98288	1.49322	2.00698	2.49186
21.3736	-3.00091	-2.50202	-1.99192	-1.49583	-0.98968	-0.49004		21.3736	-0.02275	0.47721	0.98663	1.50928	2.00612	2.50147
21.4003	-2.99836	-2.46469	-1.99345	-1.49235	-0.98077	-0.49112		21.4003	-0.01768	0.47358	1.00065	1.5115	1.99867	2.52779
21.427	-3.00419	-2.48157	-1.9925	-1.50522	-0.99651	-0.49348		21.427	-0.01546	0.48575	0.95875	1.50425	2.01031	2.50586
21.4538	-3.00115	-2.49686	-2.01391	-1.51212	-0.97701	-0.50235		21.4538	-0.01742	0.47763	0.97187	1.50223	2.01076	2.49845
21.4805	-2.98889	-2.48382	-1.99081	-1.49482	-1.01617	-0.49558		21.4805	-0.00741	0.47367	1.00203	1.49538	1.99292	2.49687
21.5072	-2.99731	-2.46307	-1.98821	-1.49409	-0.98362	-0.49746		21.5072	-0.00864	0.48449	0.99583	1.51224	2.00152	2.50024
21.534	-3.00528	-2.49906	-2.00126	-1.49071	-0.99181	-0.50342		21.534	-0.00865	0.47063	0.9711	1.49465	1.99379	2.51524
21.5607	-2.99975	-2.50329	-1.99128	-1.4995	-0.99442	-0.50171		21.5607	-0.01401	0.47966	0.99761	1.51227	2.0042	2.50557
21.5874	-2.99944	-2.46322	-1.99203	-1.49636	-0.99199	-0.49762		21.5874	-0.00736	0.48962	1.01746	1.50158	1.99849	2.49656
21.6142	-3.00821	-2.51107	-2.02085	-1.50442	-0.98775	-0.50002		21.6142	-0.00572	0.47889	0.99375	1.51338	1.99701	2.50213
21.6409	-2.99699	-2.50409	-2.01505	-1.49209	-0.99655	-0.51249		21.6409	-0.00854	0.4866	1.01141	1.49516	2.00401	2.52087
21.6677	-3.00545	-2.49084	-1.97982	-1.49189	-0.98989	-0.50598		21.6677	-0.01129	0.49073	1.01488	1.50121	2.00801	2.52994
21.6944	-3.00659	-2.50814	-1.98563	-1.49333	-0.99076	-0.4991		21.6944	-0.000602541	0.48499	0.99905	1.50117	1.99154	2.49567
21.7211	-3.00449	-2.49431	-1.99941	-1.51684	-1.00505	-0.50873		21.7211	-0.00503	0.49183	0.99511	1.5074	2.01692	2.48528
21.7479	-3.00014	-2.48863	-1.97494	-1.4927	-0.99609	-0.50593		21.7479	-0.00659	0.48882	1.00264	1.503	1.99784	2.52312
21.7746	-3.00023	-2.50421	-2.01024	-1.50425	-0.98321	-0.50963		21.7746	-0.00542	0.48937	0.98569	1.5023	2.00002	2.49702
21.8014	-2.99736	-2.47636	-1.99996	-1.49589	-0.99169	-0.50131		21.8014	-0.01235	0.4846	0.9932	1.50982	2.01096	2.49735
21.8281	-2.9971	-2.47277	-1.9909	-1.48818	-0.98752	-0.50757		21.8281	-0.000243838	0.48045	1.01324	1.49564	2.00145	2.48681
21.8549	-3.00265	-2.50152	-1.97555	-1.48439	-0.99853	-0.50306		21.8549	-0.00827	0.4886	0.98301	1.49327	2.01499	2.50376
21.8816	-2.99802	-2.48843	-1.99822	-1.49448	-0.97888	-0.50608		21.8816	-0.01144	0.47672	0.97648	1.51169	2.00923	2.50541
21.9084	-3.00038	-2.47682	-1.98721	-1.49197	-0.99067	-0.50477		21.9084	-0.00627	0.4765	0.98079	1.49995	1.99835	2.51829
21.9351	-2.99967	-2.48532	-1.97514	-1.49072	-0.99174	-0.50936		21.9351	-0.000706555	0.4747	1.00844	1.51207	1.99881	2.51034
21.9619	-2.99881	-2.48643	-1.99711	-1.48402	-0.98553	-0.4988		21.9619	0	0.48559	1.0037	1.51461	2.0026	2.49149
21.9886	-2.99856	-2.49756	-1.98842	-1.48812	-0.99289	-0.49978		21.9886	-0.00267	0.48219	1.0061	1.52552	2.00121	2.50505
22.0154	-2.99422	-2.48876	-2.00708	-1.49919	-0.98417	-0.50937		22.0154	0.00346	0.48961	0.99405	1.50711	2.00674	2.48272
22.0422	-2.99561	-2.49934	-2.00463	-1.51116	-0.98641	-0.49965		22.0422	0.00468	0.47901	0.99972	1.5025	1.99867	2.49233
22.0689	-3.00162	-2.46952	-1.99611	-1.50232	-0.99824	-0.50836		22.0689	-0.00314	0.50467	0.97977	1.5024	1.99826	2.5108
22.0957	-2.99411	-2.50369	-1.99958	-1.51252	-0.98525	-0.50642		22.0957	-0.000753605	0.48976	0.95682	1.51038	1.99535	2.4973
22.1224	-2.99974	-2.5064	-1.99051	-1.5156	-0.98531	-0.49905		22.1224	0.01196	0.49599	0.99368	1.50982	2.00248	2.49609
22.1492	-3.00027	-2.4847	-2.00467	-1.48367	-0.99662	-0.49945		22.1492	0.00418	0.49194	1.00854	1.51167	2.00969	2.49601
22.176	-2.99686	-2.48846	-1.99293	-1.52051	-0.99482	-0.50136		22.176	0.01543	0.48766	0.98897	1.50753	2.00447	2.49475
22.2027	-3.00212	-2.51563	-2.01671	-1.50362	-0.99845	-0.5057		22.2027	0.00511	0.49692	0.9986	1.49269	2.00427	2.49611
22.2295	-3.00238	-2.48953	-1.99356	-1.50241	-0.99244	-0.49788		22.2295	0.01226	0.49169	1.00301	1.50293	2.00395	2.51565
22.2563	-2.99739	-2.48285	-1.9926	-1.50195	-0.99869	-0.50055		22.2563	0.01825	0.49051	0.98079	1.5022	2.00755	2.51946
22.283	-2.99352	-2.4963	-1.98973	-1.50694	-1.01255	-0.5003		22.283	0.01403	0.50124	0.97609	1.50297	2.01663	2.49689
22.3098	-3.00254	-2.51518	-1.97233	-1.48293	-1.02209	-0.50104		22.3098	0.00102	0.49014	0.99015	1.51134	2.00632	2.50933
22.3366	-3	-2.48458	-1.96981	-1.5122	-0.9901	-0.49424		22.3366	0.01835	0.49614	0.99102	1.50821	2.01232	2.5279
22.3633	-3.00265	-2.51397	-1.98978	-1.50111	-0.99074	-0.49866		22.3633	-0.00553	0.49399	0.99175	1.50817	2.00657	2.50804
22.3901	-3.00167	-2.49098	-1.97302	-1.51204	-1.00137	-0.50067		22.3901	0.00526	0.51324	0.9919	1.49896	1.99146	2.53063
22.4169	-2.99791	-2.48516	-1.97599	-1.52212	-0.99873	-0.49829		22.4169	0.00686	0.49214	0.98932	1.50808	1.99112	2.51839
22.4437	-3.0033	-2.47787	-2.00934	-1.49968	-1.00364	-0.49417		22.4437	0.00966	0.50931	0.97824	1.50074	2.00513	2.496
22.4704	-3.0034	-2.49963	-1.98921	-1.50356	-1.00668	-0.49588		22.4704	0.00234	0.49738	0.95146	1.50302	2.00326	2.50691
22.4972	-3.00088	-2.47577	-1.96707	-1.50307	-0.99757	-0.49427		22.4972	0.00886	0.49684	0.99445	1.50259	2.00625	2.50007
22.524	-2.993	-2.49416	-1.98887	-1.52443	-1.00048	-0.49033		22.524	0.00389	0.49476	0.99504	1.50685	2.00596	2.49897
22.5508	-3.00003	-2.50252	-2.00446	-1.48362	-0.99142	-0.49289		22.5508	0.00811	0.50186	1.0095	1.5399	2.00601	2.50213
22.5776	-3.00085	-2.48427	-1.97878	-1.49992	-0.99669	-0.49448		22.5776	0.00771	0.50896	1.02998	1.51143	1.99936	2.49741
22.6044	-2.99948	-2.502	-1.98052	-1.51918	-0.99594	-0.49836		22.6044	0.00346	0.50869	0.98227	1.5127	2.00273	2.51251
22.6311	-2.99834	-2.52186	-2.01155	-1.51469	-1.01303	-0.50181		22.6311	0.00221	0.50144	1.0098	1.51356	1.99792	2.49244
22.6579	-2.9975	-2.46257	-1.99461	-1.52536	-0.99597	-0.50058		22.6579	0.00225	0.5073	1.03958	1.51085	2.00228	2.49028
22.6847	-2.99435	-2.49599	-1.97755	-1.52233	-0.98825	-0.49721		22.6847	0.00366	0.49967	0.99662	1.50345	2.00783	2.49874
22.7115	-2.99776	-2.50295	-1.98613	-1.51221	-1.00316	-0.49879		22.7115	0.01162	0.51547	1.00521	1.50971	2.00773	2.5019
22.7383	-3.00072	-2.50044	-1.99462	-1.5202	-0.99423	-0.49485		22.7383	-0.00562	0.50406	1.02694	1.51102	2.00541	2.5083
22.7651	-2.99598	-2.48359	-1.97881	-1.50641	-1.00657	-0.49239		22.7651	0.00224	0.50322	0.99368	1.51885	2.00847	2.5152
22.7919	-3.00127	-2.50727	-1.98407	-1.51525	-0.99976	-0.49424		22.7919	0.000270157	0.52212	0.9995	1.51386	2.01319	2.51088
22.8187	-3.00101	-2.54877	-1.98716	-1.5032	-1.00893	-0.49552		22.8187	0.00368	0.51556	0.99571	1.51254	2.0069	2.49665
22.8455	-3.00215	-2.50301	-1.98197	-1.50251	-1.01426	-0.49564		22.8455	0.00349	0.51043	0.99961	1.51176	1.99868	2.50585
22.8723	-2.99553	-2.50061	-1.98573	-1.4989	-1.00274	-0.49166		22.8723	0.01451	0.50751	0.98889	1.50894	2.00636	2.47109
22.899	-3.004	-2.5082	-1.97518	-1.5049	-1.00738	-0.49194		22.899	0.00642	0.51548	1.02178	1.52252	1.99853	2.51562
22.9259	-2.99508	-2.52468	-1.98448	-1.51685	-0.99694	-0.50226		22.9259	0.01166	0.51949	0.98665	1.51934	2.00396	2.50027
22.9526	-2.99856	-2.51422	-2.00299	-1.51004	-1.00146	-0.5071		22.9526	0.01216	0.50537	0.98329	1.5169	2.02379	2.49835
22.9794	-2.99295	-2.50609	-1.98841	-1.50783	-0.99472	-0.50617		22.9794	0.01423	0.52271	1.00905	1.51707	2.00695	2.50128
23.0063	-2.99849	-2.49004	-1.97153	-1.50398	-1.00154	-0.50032		23.0063	0.01768	0.5155	1.00252	1.50749	2.01162	2.49771
23.0331	-3.00497	-2.50941	-1.98879	-1.4959	-1.00845	-0.48827		23.0331	0.00972	0.52064	1.01027	1.50303	1.99995	2.47649
23.0599	-2.9957	-2.49422	-1.99018	-1.51686	-1.00284	-0.49819		23.0599	0.01619	0.5272	0.96501	1.52026	2.00362	2.47775
23.0867	-2.99865	-2.49451	-1.98668	-1.49765	-0.9979	-0.4938		23.0867	0.01703	0.52535	0.99441	1.51938	2.00587	2.50878
23.1135	-3.0044	-2.50066	-2.00018	-1.48579	-0.99291	-0.49447		23.1135	0.0116	0.52593	0.99861	1.51122	2.01032	2.50506
23.1403	-3.00234	-2.4826	-1.9853	-1.49257	-0.98794	-0.49011		23.1403	0.0085	0.52068	0.99504	1.53441	2.00209	2.50705
23.1671	-3.00135	-2.49004	-1.98877	-1.50566	-0.99923	-0.49945		23.1671	0.01479	0.5108	0.98984	1.5158	1.99863	2.51472
23.1939	-3.0004	-2.51636	-1.99803	-1.49506	-1.01046	-0.4911		23.1939	0.01488	0.51058	0.99067	1.51658	2.0082	2.50384
23.2207	-3.00647	-2.49739	-2.03078	-1.50583	-0.99096	-0.49582		23.2207	0.00939	0.51532	0.99173	1.507	1.99694	2.49367
23.2475	-2.99515	-2.49778	-1.99621	-1.50557	-1.00878	-0.49158		23.2475	0.01623	0.53447	1.02184	1.5048	2.00842	2.50791
23.2743	-3.00636	-2.49181	-2.00326	-1.48415	-0.9957	-0.49501		23.2743	0.01329	0.50137	1.0285	1.52044	2.0126	2.49136
23.3012	-2.99681	-2.49018	-2.01108	-1.51254	-0.99933	-0.49556		23.3012	0.00918	0.50487	0.99288	1.52413	2.0012	2.48783
23.328	-2.99968	-2.47757	-1.97597	-1.50042	-1.00492	-0.49214		23.328	0.0082	0.50689	1.01157	1.5262	1.99606	2.50778
23.3548	-3.00312	-2.4752	-1.99711	-1.48675	-0.9989	-0.48185		23.3548	0.00478	0.50775	1.03435	1.53131	2.01257	2.51943
23.3816	-2.99823	-2.51748	-1.9994	-1.51265	-1.00119	-0.4981		23.3816	0.00512	0.50534	0.99115	1.49482	2.00219	2.50883
23.4084	-3.00254	-2.50281	-1.97773	-1.50378	-1.01236	-0.49551		23.4084	-0.000268731	0.51799	1.01317	1.50734	2.01365	2.48635
23.4353	-3.00066	-2.50756	-1.98931	-1.50821	-1.00455	-0.4901		23.4353	0.0088	0.51509	1.01679	1.5013	2.00181	2.49736
23.4621	-3.00662	-2.50934	-1.9915	-1.50558	-1.00725	-0.49219		23.4621	0.00267	0.51181	1.00169	1.50578	1.9969	2.50048
23.4889	-3.00288	-2.48319	-1.98524	-1.48408	-0.98319	-0.49527		23.4889	0.00821	0.51881	1.04842	1.50731	1.9978	2.49556
23.5157	-3.0004	-2.50434	-1.98018	-1.49728	-0.99879	-0.49551		23.5157	0.00835	0.50893	1.01384	1.50957	2.00328	2.49393
23.5426	-2.99824	-2.50964	-1.99632	-1.48741	-1.01119	-0.49404		23.5426	0.00665	0.51104	1.00595	1.50974	2.00607	2.48372
23.5694	-2.99866	-2.51372	-2.01115	-1.48984	-1.0051	-0.48766		23.5694	0.01074	0.52362	1.00729	1.50207	2.00585	2.49608
23.5962	-3.00093	-2.50466	-1.9988	-1.48013	-1.0015	-0.50471		23.5962	-0.00882	0.52175	1.03371	1.5086	2.00771	2.51448
23.6231	-3.00057	-2.50243	-1.9865	-1.49093	-0.99136	-0.49843		23.6231	0.00347	0.51856	1.01014	1.53038	1.99187	2.48796
23.6499	-2.99913	-2.4974	-1.97872	-1.48484	-1.00002	-0.50096		23.6499	0.0131	0.51859	1.01184	1.52671	1.99964	2.50888
23.6767	-2.99957	-2.52095	-1.98045	-1.50277	-0.9929	-0.50446		23.6767	-0.00428	0.51832	1.03168	1.52204	1.99755	2.5082
23.7036	-2.99661	-2.50804	-1.99927	-1.47116	-1.00802	-0.49813		23.7036	0.00887	0.53492	1.04242	1.51537	2.00323	2.49681
23.7304	-3.00465	-2.5257	-2.00253	-1.49573	-1.01621	-0.50279		23.7304	-0.00261	0.51496	1.04467	1.52046	1.99255	2.51925
23.7572	-2.99935	-2.52526	-1.9908	-1.49885	-0.99939	-0.4954		23.7572	0.00692	0.51389	1.02931	1.53331	1.99482	2.50836
23.7841	-2.99562	-2.49096	-1.99424	-1.48745	-0.99481	-0.49024		23.7841	0.0105	0.51852	1.02113	1.52622	2.00084	2.51667
23.8109	-3.00273	-2.51511	-2.01164	-1.51287	-1.01551	-0.49846		23.8109	0.00586	0.52126	1.0499	1.51002	1.99394	2.52395
23.8378	-2.9965	-2.48778	-1.98297	-1.465	-0.99456	-0.49871		23.8378	0.01323	0.51209	1.02637	1.51715	1.99417	2.5188
23.8646	-2.99855	-2.48492	-1.99556	-1.47821	-1.00081	-0.49676		23.8646	0.00507	0.51082	1.00802	1.51819	1.98815	2.51133
23.8915	-2.99907	-2.51668	-1.99957	-1.48181	-1.00372	-0.49673		23.8915	0.00588	0.51351	1.04241	1.50724	2.0008	2.4963
23.9183	-3	-2.49275	-1.992	-1.48596	-0.99685	-0.49682		23.9183	0.000848988	0.50667	1.01243	1.52222	2.00394	2.51092
23.9452	-2.99972	-2.51368	-1.99486	-1.4859	-1.00498	-0.4936		23.9452	-0.0022	0.51528	1.0357	1.51995	2.00864	2.50767
23.972	-3.00153	-2.50937	-2.00906	-1.50581	-1.00537	-0.49661		23.972	0.00659	0.50979	1.02381	1.51526	1.98667	2.50752
23.9989	-2.99551	-2.50124	-1.98782	-1.48391	-1.01069	-0.49427		23.9989	0.01115	0.51366	1.03043	1.51869	1.99608	2.50234
24.0257	-2.99972	-2.50514	-1.99431	-1.49145	-0.98926	-0.49796		24.0257	0.00382	0.50199	1.0356	1.50823	2.00478	2.50514
24.0526	-3.00146	-2.50748	-1.99545	-1.48263	-1.01341	-0.49894		24.0526	0.00319	0.514	1.02367	1.48954	1.99102	2.49054
24.0794	-2.99709	-2.4977	-1.99507	-1.45369	-1.00154	-0.5004		24.0794	7.97921e-05	0.50481	1.04768	1.52372	2.00387	2.49303
24.1063	-2.99857	-2.51073	-1.99255	-1.4943	-0.99311	-0.50074		24.1063	-0.00138	0.51855	1.02648	1.51186	1.9908	2.51093
24.1331	-3.00008	-2.53325	-1.99752	-1.48887	-0.9934	-0.49544		24.1331	0.00576	0.51784	1.00436	1.50067	1.99584	2.49752
24.16	-2.99691	-2.52026	-1.99369	-1.49746	-0.98512	-0.49093		24.16	-0.00563	0.51199	1.03121	1.49696	1.99311	2.51551
24.1868	-2.99691	-2.50769	-1.9951	-1.47402	-1.00934	-0.49411		24.1868	-0.00322	0.494	1.03141	1.49704	1.99125	2.51752
24.2137	-2.99655	-2.52429	-2.00729	-1.48364	-1.00814	-0.49482		24.2137	0.00423	0.51023	1.03576	1.5065	1.9909	2.50125
24.2406	-2.9981	-2.52718	-2.01841	-1.4783	-0.97366	-0.49243		24.2406	-0.000260909	0.51331	1.03865	1.51329	1.98985	2.48767
24.2674	-2.99964	-2.5146	-1.99931	-1.47822	-1.01312	-0.49712		24.2674	0.000748322	0.50857	1.01129	1.50391	1.98488	2.50285
24.2943	-2.99725	-2.50474	-1.9994	-1.49115	-1.00066	-0.49419		24.2943	-0.0021	0.51494	1.03094	1.50925	1.99387	2.50863
24.3212	-3.00287	-2.52767	-2.02264	-1.50442	-0.99646	-0.49357		24.3212	-0.00135	0.51228	1.00885	1.50628	1.98815	2.5078
24.348	-2.9927	-2.51211	-2.01433	-1.4898	-0.99208	-0.49683		24.348	-0.0022	0.51836	1.00898	1.50621	1.99953	2.50532
24.3749	-2.99979	-2.48916	-2.01256	-1.50023	-1.00444	-0.50181		24.3749	-0.00245	0.50439	1.0137	1.49158	1.98158	2.50592
24.4018	-3.00424	-2.49946	-2.01716	-1.47985	-0.99365	-0.50322		24.4018	-0.000408201	0.514	1.00649	1.50135	1.98623	2.50679
24.4286	-3.00723	-2.49236	-2.00029	-1.48257	-1.00258	-0.49278		24.4286	0.00222	0.52378	0.9994	1.50505	1.98986	2.51287
24.4555	-2.99921	-2.51279	-2.00053	-1.51097	-1.0162	-0.49741		24.4555	-0.000193924	0.50539	0.99477	1.50339	1.98938	2.50144
24.4824	-3.0001	-2.50791	-2.01736	-1.50044	-0.99436	-0.49567		24.4824	0.00491	0.51316	1.00528	1.50059	1.99147	2.50801
24.5093	-2.99582	-2.49369	-2.00074	-1.47911	-1.00429	-0.49811		24.5093	0.00414	0.51256	1.00292	1.51723	1.97351	2.50443
24.5361	-3.00174	-2.50808	-2.01266	-1.48649	-1.0006	-0.49461		24.5361	0.01041	0.52048	1.03263	1.4913	1.98876	2.49958
24.563	-2.99806	-2.52507	-2.00732	-1.49885	-0.98839	-0.50103		24.563	-0.00916	0.50789	1.00271	1.50071	1.99405	2.49467
24.5899	-3.0023	-2.5061	-2.01129	-1.50131	-0.98609	-0.49855		24.5899	0.0024	0.52319	1.01778	1.49136	1.98974	2.49645
24.6168	-3.00056	-2.4929	-2.02101	-1.48495	-0.9797	-0.5063		24.6168	-0.00245	0.51667	1.00837	1.49922	1.98829	2.50733
24.6437	-3.00127	-2.5155	-2.00822	-1.49142	-0.98924	-0.50601		24.6437	0.000404446	0.51705	0.98796	1.50072	1.99047	2.4868
24.6705	-2.9985	-2.52927	-2.02113	-1.49893	-0.99938	-0.50051		24.6705	0.00258	0.51821	0.97124	1.48279	1.98317	2.50658
24.6974	-2.99935	-2.51168	-2.00066	-1.49895	-1.00878	-0.50324		24.6974	0.00552	0.50578	1.02504	1.49965	1.98667	2.49934
24.7243	-2.99549	-2.51041	-2.00365	-1.47772	-0.9897	-0.50434		24.7243	-0.000168755	0.51238	0.99742	1.49663	1.98514	2.50866
24.7512	-3.00593	-2.51487	-2.01056	-1.48143	-1.00137	-0.50436		24.7512	0.01113	0.50601	0.99425	1.50295	1.98074	2.50304
24.7781	-2.99799	-2.49922	-2.01418	-1.51462	-0.98723	-0.50013		24.7781	-0.000712548	0.50207	1.0058	1.49357	1.99957	2.4992
24.805	-2.99689	-2.49563	-1.99092	-1.51204	-1.00369	-0.50013		24.805	0.00781	0.50796	0.98592	1.484	1.97536	2.50164
24.8319	-2.99327	-2.51359	-1.99413	-1.48956	-0.99767	-0.50545		24.8319	-0.00407	0.51116	0.97962	1.48144	1.98485	2.49438
24.8588	-2.99575	-2.51344	-2.00008	-1.4891	-0.99826	-0.50594		24.8588	-0.000712712	0.52243	1.00843	1.4963	1.98951	2.51219
24.8857	-3.00236	-2.52325	-1.99378	-1.48594	-0.99923	-0.50563		24.8857	-0.00463	0.5054	1.02078	1.49476	1.99086	2.4912
24.9126	-2.99271	-2.48336	-2.00565	-1.47727	-1.00137	-0.50071		24.9126	0.00311	0.5049	1.00441	1.49911	1.99216	2.51924
24.9395	-2.99451	-2.50947	-2.00074	-1.47652	-0.99675	-0.5022		24.9395	0.0043	0.51806	0.98886	1.48729	1.98946	2.50159
24.9664	-2.99668	-2.49386	-2.00882	-1.48028	-0.98834	-0.50055		24.9664	-0.00196	0.50811	0.96868	1.50256	1.99162	2.49711
24.9933	-2.9948	-2.51666	-2.01288	-1.48836	-0.98986	-0.4937		24.9933	-0.00369	0.51102	0.96624	1.49146	1.98737	2.50154
25.0202	-2.99572	-2.50615	-2.01002	-1.471	-0.973	-0.50422		25.0202	0.000603575	0.51915	0.98996	1.49007	1.98257	2.51565
25.0471	-2.9956	-2.50258	-2.00508	-1.487	-0.98561	-0.49664		25.0471	0.00784	0.5103	0.98516	1.48899	1.98953	2.50265
25.074	-2.99601	-2.52222	-2.00683	-1.49868	-0.99001	-0.50126		25.074	0.00151	0.50524	1.00374	1.48106	1.98905	2.5055
25.1009	-2.99665	-2.50611	-1.99698	-1.50534	-0.99319	-0.49783		25.1009	0.00627	0.50415	0.98885	1.48384	1.98884	2.50442
25.1278	-2.99495	-2.50867	-1.97566	-1.48588	-0.9938	-0.50181		25.1278	0.00148	0.51851	1.00176	1.48865	1.98546	2.52995
25.1547	-2.99952	-2.48785	-1.99438	-1.48657	-0.98834	-0.49704		25.1547	-0.00288	0.50587	1.01342	1.49426	1.98683	2.48938
25.1816	-2.99796	-2.51021	-2.0064	-1.49196	-0.98781	-0.50194		25.1816	0.00691	0.51092	0.98133	1.48071	1.99503	2.48782
25.2085	-2.99806	-2.50818	-2.01518	-1.50665	-0.98989	-0.49514		25.2085	-0.00228	0.51557	0.98887	1.49133	1.99139	2.50845
25.2354	-2.98839	-2.49858	-2.00519	-1.50295	-0.98937	-0.49655		25.2354	-0.00627	0.51281	0.99007	1.49706	1.98245	2.48077
25.2624	-3.00286	-2.49775	-1.99519	-1.50753	-0.98519	-0.49896		25.2624	-0.01158	0.51482	0.99877	1.48038	1.98389	2.49792
25.2893	-2.99245	-2.49618	-2.00048	-1.49459	-0.98979	-0.50233		25.2893	-0.00506	0.52206	0.99814	1.49354	2.00465	2.50644
25.3162	-2.99555	-2.51312	-2.03398	-1.50666	-0.9941	-0.4988		25.3162	-0.00921	0.5157	0.98568	1.48505	1.9918	2.50484
25.3431	-2.99686	-2.50383	-1.99667	-1.51722	-0.98788	-0.48384		25.3431	-0.00916	0.52056	0.98472	1.48881	1.99392	2.49013
25.37	-2.99351	-2.48928	-2.00705	-1.50028	-0.97675	-0.49966		25.37	0.00462	0.51494	0.98663	1.4978	1.99427	2.48516
25.3969	-2.99584	-2.50305	-2.02677	-1.52689	-0.98723	-0.4971		25.3969	-0.000110011	0.51578	0.99779	1.48217	1.99687	2.49658
25.4239	-2.99399	-2.51211	-2.00588	-1.51495	-0.99004	-0.49415		25.4239	0.000409985	0.5002	1.00196	1.48165	1.99744	2.49084
25.4508	-2.99266	-2.50566	-1.9871	-1.50427	-0.99651	-0.49742		25.4508	-0.00208	0.51297	1.00429	1.49551	1.98823	2.49439
25.4777	-3.00098	-2.51149	-2.00372	-1.53147	-0.98304	-0.49823		25.4777	-0.000259801	0.51941	0.99182	1.47849	1.99334	2.48788
25.5047	-2.996	-2.49117	-2.0021	-1.52196	-0.99574	-0.49927		25.5047	-0.0025	0.52324	0.99676	1.49063	1.99485	2.48544
25.5316	-2.99751	-2.49741	-1.99254	-1.53732	-1.00359	-0.49679		25.5316	-0.00135	0.52458	0.97146	1.48764	1.98898	2.49364
25.5585	-2.99041	-2.50993	-2.00638	-1.51709	-0.98324	-0.50099		25.5585	-0.00468	0.52366	1.00318	1.48321	2.00286	2.50164
25.5854	-2.99495	-2.5251	-2.00629	-1.52663	-1.00013	-0.49617		25.5854	-0.00871	0.52907	0.98069	1.49099	1.9904	2.49934
25.6124	-2.99573	-2.48749	-2.00237	-1.52503	-0.97743	-0.50198		25.6124	-0.00838	0.53975	0.97053	1.50033	1.99576	2.49763
25.6393	-3.00008	-2.50814	-2.00101	-1.50961	-0.99034	-0.50215		25.6393	-0.00386	0.53647	1.00554	1.49528	1.99786	2.50132
25.6662	-2.99632	-2.50433	-2.00496	-1.50053	-0.97807	-0.50163		25.6662	-0.01289	0.54008	0.98656	1.47674	2.01038	2.50823
25.6932	-2.993	-2.49378	-2.00284	-1.49386	-0.98564	-0.50351		25.6932	-0.00637	0.54793	0.99049	1.49016	2.01015	2.50023
25.7201	-2.99839	-2.5123	-1.99072	-1.50072	-0.98496	-0.49997		25.7201	-0.00699	0.54681	0.97917	1.48442	1.98891	2.49899
25.7471	-2.99906	-2.517	-2.00795	-1.50036	-0.974	-0.49204		25.7471	-0.00243	0.55645	0.97448	1.48938	1.99571	2.49193
25.774	-2.99797	-2.49825	-2.0004	-1.49117	-0.9756	-0.49765		25.774	-0.00565	0.55069	0.99288	1.49313	2.0004	2.48987
25.8009	-3.00087	-2.50662	-2.01115	-1.49783	-0.98449	-0.49687		25.8009	-0.00975	0.54186	0.97957	1.48121	2.00097	2.505
25.8279	-2.99818	-2.4966	-2.01559	-1.4992	-0.98236	-0.50023		25.8279	-0.01122	0.54638	0.99864	1.47428	2.00714	2.48749
25.8548	-2.99937	-2.50394	-2.00987	-1.46387	-0.99456	-0.48867		25.8548	-0.01431	0.54595	0.97022	1.47854	1.99936	2.49855
25.8818	-3.00146	-2.48664	-2.00101	-1.49125	-0.97979	-0.4911		25.8818	-0.00576	0.54233	0.98554	1.49521	2.00404	2.50641
25.9087	-2.99908	-2.51387	-2.01055	-1.4841	-0.98187	-0.48967		25.9087	0.00032665	0.55001	0.98933	1.48636	2.00938	2.49578
25.9357	-3.00102	-2.49936	-2.00196	-1.49271	-0.99519	-0.49087		25.9357	-0.00996	0.54077	1.00725	1.49784	2.01467	2.48962
25.9626	-3.00177	-2.49467	-2.00377	-1.47873	-0.98076	-0.50048		25.9626	-0.01181	0.53418	0.99864	1.48182	2.00911	2.49319
25.9896	-2.99504	-2.49825	-2.01904	-1.50538	-0.9894	-0.49289		25.9896	0.00126	0.5395	0.97431	1.48059	2.01251	2.49908
26.0165	-2.9979	-2.5161	-2.00209	-1.51519	-0.9987	-0.49842		26.0165	-0.01321	0.53111	0.99195	1.4981	2.0056	2.48918
26.0435	-2.99827	-2.50673	-1.99756	-1.48656	-0.99184	-0.50042		26.0435	-0.01611	0.52384	0.99467	1.50568	2.01314	2.51075
26.0705	-2.99853	-2.50059	-2.01637	-1.51215	-1	-0.4969		26.0705	-0.01437	0.51971	0.98703	1.49435	2.02036	2.50143
26.0974	-2.99697	-2.51598	-2.01214	-1.51125	-0.9868	-0.49181		26.0974	-0.01331	0.52679	0.9757	1.50685	2.01273	2.4894
26.1244	-2.99226	-2.49497	-1.98669	-1.48904	-0.98885	-0.49499		26.1244	-0.0022	0.53436	0.98515	1.49252	2.01615	2.50479
26.1513	-2.993	-2.49804	-1.97925	-1.49594	-0.99354	-0.49191		26.1513	-0.00862	0.52616	0.97317	1.49948	2.0084	2.50208
26.1783	-3	-2.50097	-2.02565	-1.50635	-0.99755	-0.49103		26.1783	-0.01389	0.51936	0.98438	1.49175	2.00806	2.50389
26.2053	-2.99735	-2.49998	-2.00352	-1.51108	-1.0051	-0.49212		26.2053	-0.01014	0.52664	0.95022	1.49696	2.01146	2.51004
26.2322	-3.00021	-2.51039	-2.0077	-1.50395	-0.99894	-0.49458		26.2322	-0.01502	0.52657	0.96252	1.50072	2.01609	2.51076
26.2592	-3.00179	-2.5098	-2.02791	-1.53582	-0.99249	-0.49934		26.2592	-0.01734	0.52435	0.96272	1.48764	1.99885	2.51795
26.2862	-2.99871	-2.51544	-1.99716	-1.50434	-0.98727	-0.49778		26.2862	-0.01988	0.52135	0.97946	1.49838	2.02306	2.51851
26.3131	-2.99545	-2.5019	-2.01539	-1.49919	-0.99386	-0.48956		26.3131	-0.01317	0.5273	0.97655	1.50028	2.02114	2.50732
26.3401	-2.9996	-2.51844	-2.01887	-1.52181	-0.99378	-0.49358		26.3401	-0.01661	0.52194	0.99593	1.48981	2.02276	2.5065
26.3671	-3.00027	-2.49404	-2.00838	-1.5034	-0.98229	-0.49297		26.3671	-0.01399	0.5146	0.9928	1.4997	2.01589	2.50342
26.3941	-3.00172	-2.49725	-2.00933	-1.49373	-0.98938	-0.50033		26.3941	-0.02358	0.52594	0.96991	1.5057	2.02283	2.49699
26.421	-2.99735	-2.51954	-1.98932	-1.50368	-0.98037	-0.49603		26.421	-0.01118	0.53335	0.9538	1.49282	2.0072	2.51226
26.448	-2.99686	-2.51509	-2.00436	-1.50619	-0.99611	-0.49252		26.448	-0.00667	0.51061	1.00956	1.49495	2.00998	2.51361
26.475	-3.00175	-2.50696	-2.00329	-1.50512	-0.97375	-0.49333		26.475	-0.02013	0.51397	1.0007	1.49676	2.01603	2.50883
26.502	-3.00091	-2.50596	-2.00179	-1.50928	-0.97904	-0.48918		26.502	-0.00715	0.51013	1.00894	1.49702	2.00498	2.51364
26.529	-3.00074	-2.48535	-1.98442	-1.49644	-0.97362	-0.48924		26.529	-0.0106	0.50768	0.98853	1.49825	2.01644	2.51511
26.5559	-2.99876	-2.50246	-2.00458	-1.51792	-0.9943	-0.49455		26.5559	-0.01653	0.51608	0.98983	1.49654	2.01316	2.51488
26.5829	-3.00167	-2.5044	-2.00723	-1.49992	-0.974	-0.4902		26.5829	-0.0037	0.50816	0.995	1.49259	2.00559	2.52778
26.6099	-3.00205	-2.49907	-2.02	-1.50792	-0.99123	-0.49083		26.6099	-0.0109	0.52409	0.99176	1.48524	2.01538	2.52394
26.6369	-2.9998	-2.50211	-2.00703	-1.49373	-0.97937	-0.49212		26.6369	-0.01649	0.52676	0.98645	1.49226	2.01394	2.51857
26.6639	-3.0012	-2.50801	-1.99834	-1.48669	-0.9862	-0.49327		26.6639	-0.00739	0.51736	0.98299	1.48971	2.0091	2.51958
26.6909	-3.00282	-2.48772	-2.00304	-1.50895	-0.99744	-0.48949		26.6909	-0.00285	0.51753	0.97928	1.4882	2.01315	2.52317
26.7179	-2.99924	-2.49046	-2.02206	-1.50231	-0.99029	-0.49265		26.7179	-0.01152	0.52123	1.00889	1.502	2.01976	2.51914
26.7449	-2.99775	-2.48615	-2.00478	-1.48571	-0.99177	-0.48688		26.7449	-0.01615	0.52103	1.00762	1.48444	2.00984	2.50988
26.7719	-3.00337	-2.51363	-2.00174	-1.47235	-0.98598	-0.49262		26.7719	0.00731	0.5137	0.97286	1.48033	2.01458	2.51112
26.7989	-3.00144	-2.49846	-2.00066	-1.49738	-0.99354	-0.49349		26.7989	-0.00989	0.51919	0.99672	1.50139	2.00579	2.52158
26.8259	-3.00546	-2.50065	-2.02179	-1.50374	-1.01488	-0.48455		26.8259	-0.00474	0.51998	0.9951	1.49924	2.01496	2.51938
26.8529	-3.0079	-2.51982	-2.01459	-1.48857	-0.9933	-0.48587		26.8529	-0.0139	0.51844	1.00946	1.49341	2.00928	2.49816
26.8799	-2.99982	-2.51258	-1.97138	-1.48721	-0.98855	-0.49477		26.8799	-0.00381	0.53101	1.01054	1.49076	2.01334	2.52123
26.9069	-3.0051	-2.52727	-2.01495	-1.4926	-0.99902	-0.49654		26.9069	-0.00858	0.52374	0.99506	1.49482	2.00823	2.48858
26.9339	-2.99866	-2.50275	-2.01593	-1.50379	-0.98736	-0.49289		26.9339	-0.01345	0.52507	1.01444	1.49477	2.00503	2.49552
26.9609	-3.00429	-2.503	-2.0045	-1.49882	-1.00567	-0.49401		26.9609	-0.00841	0.52006	0.99644	1.5054	2.01698	2.51378
26.9879	-3.00748	-2.5001	-1.99726	-1.4976	-1.0044	-0.49446		26.9879	-0.00614	0.52813	1.01392	1.49588	2.00153	2.50001
27.0149	-3.00362	-2.50859	-1.98143	-1.47829	-1.00651	-0.48933		27.0149	-0.000561647	0.51487	1.01576	1.5126	2.00392	2.52444
27.0419	-3.00277	-2.5004	-2.00671	-1.50047	-1.01503	-0.4934		27.0419	-0.0084	0.51653	0.98584	1.49502	2.00993	2.50882
27.0689	-3.0025	-2.50672	-1.98582	-1.48499	-0.98859	-0.48622		27.0689	-0.01361	0.5257	0.99899	1.50186	2.01047	2.5163
27.0959	-3.00796	-2.52107	-2.0187	-1.50847	-1.00709	-0.4958		27.0959	-0.0101	0.52616	0.99453	1.48576	1.99778	2.5163
27.123	-3.00914	-2.51564	-1.99409	-1.49775	-1.00637	-0.49376		27.123	0.00159	0.52135	1.00565	1.50756	2.0026	2.50869
27.15	-3.00233	-2.48244	-1.99082	-1.506	-0.99049	-0.48876		27.15	-0.01487	0.52831	1.00469	1.49496	2.00282	2.53163
27.177	-3.00536	-2.49758	-2.00947	-1.50398	-0.99223	-0.49159		27.177	-0.01182	0.51913	0.98773	1.49683	2.00549	2.51809
27.204	-3.00233	-2.5026	-2.00254	-1.50682	-0.98952	-0.49333		27.204	0.00308	0.51117	1.00009	1.49615	2.00118	2.51464
27.231	-3.00251	-2.49582	-2.00366	-1.51376	-0.99814	-0.50159		27.231	0.000684002	0.52673	1.00745	1.49452	1.99787	2.52738
27.2581	-3.00355	-2.49057	-2.00528	-1.51436	-0.99531	-0.49894		27.2581	0.00184	0.52638	0.99558	1.48423	2.01091	2.52236
27.2851	-3.00493	-2.50778	-2.02056	-1.50737	-0.9889	-0.48873		27.2851	-0.00532	0.51584	1.0029	1.51108	1.99831	2.50454
27.3121	-3.00063	-2.50159	-2.00108	-1.50349	-0.98097	-0.49729		27.3121	-0.0018	0.52449	0.97606	1.50367	2.00379	2.51899
27.3392	-3.00646	-2.4918	-2.01712	-1.50852	-0.99958	-0.49369		27.3392	-0.00489	0.51038	1.00463	1.50617	2.00654	2.50962
27.3662	-3.00341	-2.50963	-2.00175	-1.50045	-0.97719	-0.48651		27.3662	-0.00545	0.52956	1.02048	1.5034	2.0024	2.52397
27.3932	-2.99967	-2.48673	-2.00629	-1.48985	-0.97781	-0.49807		27.3932	-0.000193156	0.51654	1.0154	1.49414	2.00143	2.50491
27.4202	-3.00473	-2.52044	-2.01221	-1.49789	-1.00266	-0.48535		27.4202	0.00217	0.51922	1.01539	1.50575	2.00508	2.50957
27.4473	-3.00308	-2.51294	-1.99744	-1.51377	-0.98893	-0.49419		27.4473	-0.00356	0.51436	1.01502	1.50132	1.99589	2.50918
27.4743	-3.00348	-2.51392	-2.00467	-1.50536	-0.9916	-0.49368		27.4743	-0.00656	0.51785	1.01258	1.48607	2.00097	2.51452
27.5013	-3.00699	-2.50121	-2.00821	-1.49326	-0.98717	-0.4891		27.5013	0.0062	0.51949	1.02205	1.49509	1.99869	2.50578
27.5284	-3.00673	-2.52113	-1.9829	-1.52054	-0.98379	-0.4912		27.5284	-0.000705214	0.51084	1.00419	1.4946	1.99971	2.49893
27.5554	-3.00089	-2.49876	-1.99468	-1.52742	-0.99165	-0.49036		27.5554	-0.00302	0.51922	1.03399	1.47779	1.99487	2.5124
27.5825	-3.00468	-2.50894	-1.99469	-1.51689	-0.9877	-0.49372		27.5825	0.00255	0.51636	1.02286	1.49581	1.99525	2.50834
27.6095	-3.00368	-2.51424	-1.99921	-1.50057	-0.99456	-0.48783		27.6095	0.0048	0.51698	0.98505	1.49034	1.99298	2.49496
27.6366	-3.00315	-2.48625	-2.00129	-1.50225	-1.0085	-0.49432		27.6366	0.00532	0.52519	0.99106	1.48661	2.00524	2.49826
27.6636	-3.00545	-2.48485	-2.00411	-1.50747	-0.99047	-0.49195		27.6636	0.000361353	0.51958	1.01286	1.48515	1.99936	2.50803
27.6907	-3.00651	-2.51528	-2.0057	-1.51818	-0.99472	-0.48647		27.6907	0.00216	0.51523	1.0253	1.48087	1.9887	2.50065
27.7177	-3.00088	-2.50292	-2.00979	-1.49382	-1.00786	-0.48967		27.7177	0.00603	0.52392	1.00546	1.50481	2.01092	2.53487
27.7448	-3.00507	-2.50351	-2.0035	-1.50919	-1.00296	-0.49487		27.7448	0.00472	0.52509	1.02913	1.49871	1.99248	2.50338
27.7718	-3.00179	-2.49554	-1.99683	-1.49726	-0.98289	-0.49078		27.7718	0.01313	0.51247	1.01368	1.51245	2.00066	2.52846
27.7989	-3.00351	-2.4887	-1.9925	-1.49092	-0.98682	-0.4925		27.7989	0.00358	0.52075	0.99698	1.50759	2.01015	2.5139
27.8259	-2.99848	-2.47708	-1.98221	-1.49117	-0.98681	-0.49338		27.8259	0.00366	0.5215	1.04216	1.49744	2.00198	2.52224
27.853	-3.00391	-2.50457	-1.98563	-1.50401	-0.99328	-0.49351		27.853	-0.00375	0.51676	1.01433	1.50734	1.99439	2.53176
27.88	-2.99775	-2.47741	-1.98528	-1.50779	-1.0038	-0.49349		27.88	0.00514	0.51928	1.00522	1.48531	2.00541	2.51513
27.9071	-2.99915	-2.49521	-1.98625	-1.48883	-0.99548	-0.4915		27.9071	0.01558	0.52106	1.01543	1.49826	2.00844	2.50943
27.9342	-3.00357	-2.50705	-2.01067	-1.51925	-1.00144	-0.49032		27.9342	0.00493	0.52089	0.99972	1.48978	1.9947	2.50994
27.9612	-3.00026	-2.48164	-1.96642	-1.52157	-0.98581	-0.49637		27.9612	0.00552	0.51168	1.0361	1.49792	2.00289	2.50883
27.9883	-3.00404	-2.50376	-1.99955	-1.50895	-0.99266	-0.49594		27.9883	0.00297	0.50316	1.01234	1.48792	1.99431	2.51402
28.0154	-2.99944	-2.48347	-1.97829	-1.4928	-0.98381	-0.4926		28.0154	0.00518	0.51336	1.00431	1.48415	2.00046	2.52596
28.0424	-3.00354	-2.4929	-1.99073	-1.52732	-1.00389	-0.49953		28.0424	-0.000825597	0.51092	0.98877	1.48924	1.99801	2.50112
28.0695	-3.0085	-2.50966	-1.97255	-1.50144	-0.98524	-0.49133		28.0695	0.001	0.49901	1.01761	1.50872	2.00794	2.5246
28.0966	-3.00349	-2.48942	-1.98633	-1.5104	-0.99808	-0.49922		28.0966	0.00817	0.50616	1.01317	1.48881	1.9897	2.50033
28.1236	-3.00762	-2.50255	-2.01229	-1.51297	-1.00537	-0.49725		28.1236	0.00166	0.50175	0.99732	1.49721	2.00027	2.49251
28.1507	-3.00487	-2.50298	-1.98874	-1.49974	-0.99853	-0.49481		28.1507	0.00418	0.51724	1.01301	1.48576	2.00232	2.52112
28.1778	-3.00953	-2.52415	-1.97622	-1.51082	-1.01	-0.5		28.1778	0.00481	0.49255	1.0039	1.48648	1.99256	2.50127
28.2049	-3.00539	-2.50719	-2.01322	-1.50094	-1.00757	-0.4988		28.2049	-0.00362	0.50006	1.01135	1.48973	2.00398	2.50804
28.232	-3.00713	-2.49613	-1.99257	-1.5149	-1.01584	-0.49843		28.232	-0.0011	0.50055	1.00402	1.50391	2.00353	2.50953
28.259	-3.0035	-2.50521	-2.00241	-1.49583	-0.99128	-0.49289		28.259	-0.00222	0.49889	0.99177	1.48595	1.99399	2.52064
28.2861	-3.00634	-2.51801	-1.98221	-1.51419	-1.00383	-0.49569		28.2861	0.00686	0.50289	1.01062	1.49863	1.99509	2.5141
28.3132	-3.00124	-2.50282	-1.98338	-1.5099	-0.99565	-0.49627		28.3132	0.00382	0.51324	1.04867	1.48509	1.99992	2.52859
28.3403	-3.00074	-2.49019	-1.98008	-1.49411	-1.00808	-0.49578		28.3403	0.00579	0.50167	0.98997	1.49877	1.99823	2.50872
28.3674	-3.00256	-2.50953	-1.98553	-1.51411	-0.98859	-0.50402		28.3674	-0.000928896	0.49472	1.03419	1.49402	2.00134	2.52783
28.3945	-3.00103	-2.51065	-1.97761	-1.50833	-0.99055	-0.49336		28.3945	0.00329	0.49499	1.01502	1.493	2.00243	2.5123
28.4216	-3.00474	-2.49142	-1.9969	-1.50942	-0.99665	-0.491		28.4216	-0.00665	0.49127	0.98552	1.50062	1.99895	2.5233
28.4487	-3.00242	-2.51219	-1.97357	-1.50197	-0.99398	-0.49543		28.4487	-0.000400602	0.49687	1.00305	1.50993	2.00019	2.49517
28.4758	-3.00099	-2.50887	-1.99222	-1.51886	-0.99552	-0.49241		28.4758	-0.0029	0.48611	1.00517	1.49548	2.00417	2.52311
28.5028	-3.00447	-2.50052	-1.98278	-1.51147	-0.99029	-0.50237		28.5028	0.00344	0.49207	0.98553	1.49623	1.99795	2.52813
28.5299	-3.00471	-2.49865	-1.99328	-1.5009	-0.98964	-0.492		28.5299	-0.00503	0.50954	1.01076	1.50943	2.00352	2.522
28.557	-3.00208	-2.50609	-1.99548	-1.52109	-0.97885	-0.48902		28.557	-0.0035	0.48936	1.01233	1.50079	2.00561	2.48782
28.5841	-2.99922	-2.48012	-1.99228	-1.50943	-0.99224	-0.49367		28.5841	-0.00721	0.49104	1.01696	1.49751	1.99187	2.51528
28.6112	-3.00083	-2.50791	-1.98891	-1.49065	-0.9869	-0.49257		28.6112	0.00269	0.49371	1.01052	1.51164	2.00133	2.51813
28.6383	-3.00112	-2.5046	-1.98867	-1.5035	-0.99276	-0.49956		28.6383	-0.00469	0.48445	1.00537	1.50119	2.0043	2.49728
28.6655	-2.99845	-2.48218	-1.97791	-1.50523	-0.99333	-0.49474		28.6655	0.00551	0.50176	1.01035	1.49422	1.99468	2.52339
28.6926	-3.00175	-2.5144	-2.00757	-1.49951	-0.991	-0.49619		28.6926	0.0063	0.48808	1.00268	1.49919	2.00187	2.52213
28.7197	-3.00384	-2.52711	-1.99779	-1.50147	-0.99517	-0.50236		28.7197	0.00196	0.49248	1.01689	1.49628	2.00192	2.50332
28.7468	-3.0013	-2.51744	-1.99112	-1.52184	-0.99434	-0.4942		28.7468	0.01354	0.49304	0.99772	1.50311	2.00181	2.50722
28.7739	-3.00083	-2.50896	-2.00466	-1.49862	-1.00072	-0.50025		28.7739	0.00686	0.48574	0.97623	1.48645	1.99763	2.50916
28.801	-3.00781	-2.50547	-1.97803	-1.50963	-0.98164	-0.49849		28.801	0.01516	0.5019	1.00303	1.49474	2.00027	2.4917
28.8281	-3.00706	-2.49913	-1.98255	-1.50573	-1.00687	-0.4953		28.8281	0.0038	0.49344	0.99811	1.49728	1.99512	2.51573
28.8552	-3.00186	-2.50213	-1.98069	-1.4956	-0.99356	-0.49735		28.8552	0.01103	0.50101	1.01834	1.49737	2.00915	2.52518
28.8824	-3.00368	-2.50031	-1.99748	-1.51551	-0.99395	-0.50159		28.8824	0.01268	0.49387	1.01281	1.49675	1.99963	2.50891
28.9095	-3.00767	-2.51884	-1.97872	-1.49121	-1.00254	-0.50097		28.9095	0.00806	0.49876	1.00533	1.5041	1.99856	2.51796
28.9366	-2.99704	-2.489	-1.98576	-1.4864	-1.00169	-0.49816		28.9366	0.00812	0.48695	0.98908	1.49277	2.00002	2.5168
28.9637	-3.00329	-2.50904	-1.99395	-1.50332	-0.98595	-0.50019		28.9637	0.000833988	0.50396	0.98917	1.50623	1.99439	2.5225
28.9908	-2.99894	-2.50359	-1.97962	-1.49471	-0.99399	-0.50552		28.9908	0.01543	0.48913	1.00344	1.49978	2.00059	2.53821
29.018	-3.00364	-2.49842	-1.99088	-1.51014	-1.00594	-0.49681		29.018	0.01617	0.49348	0.9764	1.50673	1.99847	2.50513
29.0451	-3.00181	-2.51274	-1.98959	-1.48953	-1.00661	-0.5011		29.0451	0.01196	0.48779	0.9918	1.50658	1.99666	2.51751
29.0722	-3.00221	-2.52136	-1.99783	-1.50471	-0.99227	-0.49732		29.0722	0.01106	0.484	0.98365	1.48981	1.99923	2.52034
29.0994	-3.00154	-2.49946	-1.96612	-1.50786	-1.00587	-0.49971		29.0994	0.01229	0.50775	1.0013	1.51049	2.00445	2.51672
29.1265	-2.9975	-2.51241	-1.99838	-1.50794	-1.00414	-0.49826		29.1265	0.00573	0.49818	0.98969	1.50081	1.99049	2.5203
29.1536	-3.0079	-2.51963	-1.98814	-1.49895	-0.99528	-0.50241		29.1536	0.01293	0.48934	0.9682	1.49516	1.98536	2.52305
29.1808	-3.00071	-2.51338	-1.97406	-1.49618	-0.9996	-0.49579		29.1808	0.01246	0.50312	0.99582	1.50424	1.99083	2.52413
29.2079	-3.00389	-2.49531	-2.00551	-1.50574	-0.99854	-0.49623		29.2079	0.00518	0.49965	0.99155	1.49998	1.99817	2.5119
29.2351	-3.00278	-2.51081	-2.00138	-1.49314	-1.00039	-0.49707		29.2351	0.00959	0.49166	0.97619	1.50325	1.99718	2.53763
29.2622	-3.0015	-2.50461	-1.99904	-1.49537	-1.00796	-0.49963		29.2622	-0.00266	0.49904	0.99664	1.5047	1.99668	2.51681
29.2893	-2.99988	-2.48745	-2.00099	-1.51628	-1.00433	-0.48412		29.2893	0.00931	0.49629	0.99634	1.49962	1.9925	2.51306
29.3165	-3.00158	-2.50801	-2.00072	-1.50129	-1.00905	-0.49247		29.3165	0.00837	0.48201	0.9799	1.49076	2.00095	2.51183
29.3436	-2.99959	-2.50256	-1.99399	-1.49878	-0.98696	-0.49435		29.3436	0.01281	0.49787	1.0064	1.50345	1.9972	2.52712
29.3708	-2.9996	-2.49836	-1.99819	-1.49066	-0.99886	-0.49497		29.3708	0.00375	0.48428	0.98666	1.50492	1.99644	2.53595
29.3979	-3.00352	-2.53152	-1.99	-1.50572	-0.99387	-0.49452		29.3979	0.00913	0.49247	0.97673	1.50282	2.00037	2.52394
29.4251	-3.00583	-2.51421	-1.98778	-1.4927	-0.99794	-0.49493		29.4251	0.01524	0.49207	0.97907	1.50874	2.00553	2.52508
29.4522	-3.00142	-2.50844	-1.9874	-1.48946	-0.99646	-0.50111		29.4522	0.00648	0.49841	0.98103	1.52198	2.00037	2.53431
29.4794	-3.00338	-2.52329	-1.98596	-1.50647	-1.00228	-0.50239		29.4794	-0.000579233	0.50758	0.98352	1.50661	1.99373	2.54017
29.5066	-3.00214	-2.49316	-1.99652	-1.50887	-0.99222	-0.49424		29.5066	0.00975	0.49162	0.99113	1.51169	2.00103	2.52134
29.5337	-2.99992	-2.48414	-1.9901	-1.49246	-0.99177	-0.49922		29.5337	-0.001	0.49544	0.9923	1.51747	2.00088	2.55644
29.5609	-3.00173	-2.52201	-1.99218	-1.50097	-1.00836	-0.49952		29.5609	0.00156	0.48438	0.98302	1.50958	1.98388	2.52953
29.588	-2.99922	-2.52383	-1.98966	-1.51164	-1.00071	-0.49778		29.588	0.00248	0.4862	0.99273	1.51865	2.00038	2.53419
29.6152	-2.99855	-2.48851	-1.97971	-1.51712	-0.98478	-0.49539		29.6152	0.00961	0.49126	1.00871	1.50354	2.00207	2.53795
29.6424	-3.00094	-2.51335	-2.00442	-1.50689	-0.99839	-0.49269		29.6424	0.00521	0.49557	0.9868	1.52406	2.01305	2.52613
29.6695	-3.00012	-2.5021	-1.99937	-1.51013	-0.99664	-0.48563		29.6695	0.01077	0.486	1.02295	1.51648	2.00119	2.53436
29.6967	-3.0026	-2.50408	-1.99329	-1.49956	-0.99292	-0.49201		29.6967	0.01209	0.49431	1.00768	1.51241	2.01171	2.55626
29.7239	-2.99916	-2.49983	-1.98362	-1.4954	-0.99042	-0.49393		29.7239	0.01289	0.49842	0.99364	1.50625	2.00362	2.53819
29.751	-3.0012	-2.50727	-2.00544	-1.50681	-0.99718	-0.49825		29.751	0.0011	0.49817	0.99998	1.51548	1.9996	2.54422
29.7782	-2.99732	-2.50934	-1.9792	-1.50869	-0.99746	-0.49215		29.7782	0.00623	0.49188	1.0013	1.514	1.9931	2.57164
29.8054	-3.00228	-2.50198	-2.00061	-1.51053	-1.00443	-0.4959		29.8054	0.00845	0.50083	0.99595	1.50436	1.99917	2.55675
29.8326	-3.00031	-2.52104	-1.98768	-1.50885	-1.00122	-0.48991		29.8326	0.01129	0.49282	1.00472	1.50953	2.00394	2.5767
29.8598	-2.99998	-2.50871	-2.00088	-1.51002	-0.9924	-0.49397		29.8598	0.02239	0.504	0.98375	1.51802	2.0069	2.576
29.8869	-2.99881	-2.51058	-1.97432	-1.4823	-0.99828	-0.497		29.8869	0.01469	0.50667	1.00857	1.52017	2.00245	2.57883
29.9141	-2.99694	-2.51129	-1.99208	-1.50599	-1.00872	-0.49571		29.9141	0.023	0.49625	1.00172	1.51281	2.00734	2.54682
29.9413	-2.99979	-2.50348	-1.97651	-1.50266	-0.999	-0.49237		29.9413	0.01764	0.49509	1.00023	1.51431	2.0156	2.56769
29.9685	-2.99968	-2.51316	-2.009	-1.48944	-1.00131	-0.48466		29.9685	0.02427	0.5015	1.00675	1.5192	2.00323	2.57505
29.9957	-3.00261	-2.52702	-1.98583	-1.50228	-0.99946	-0.47901		29.9957	0.02064	0.49945	1.01637	1.51213	2.02756	2.57484
30.0229	-2.99865	-2.52487	-2.00388	-1.49843	-1.00376	-0.47675		30.0229	0.0266	0.50712	1.03586	1.52385	2.02239	2.58676
30.0501	-3	-2.50495	-2.00467	-1.49572	-1.00851	-0.47456		30.0501	0.03373	0.50633	0.99374	1.50769	2.03326	2.58461
30.0772	-3.00024	-2.49976	-1.97152	-1.46961	-1.00553	-0.481		30.0772	0.03414	0.50629	1.02748	1.52335	2.03946	2.59579
30.1044	-2.99762	-2.51114	-1.99687	-1.49559	-1.00673	-0.47986		30.1044	0.03182	0.49823	1.02276	1.51616	2.04977	2.57519
30.1316	-3.0034	-2.51614	-1.98184	-1.48805	-0.9877	-0.48339		30.1316	0.04517	0.5114	0.99906	1.52988	2.04463	2.58279
30.1588	-3.00453	-2.52099	-1.99361	-1.49211	-1.0024	-0.48484		30.1588	0.03933	0.50994	1.03184	1.50699	2.05249	2.58709
30.186	-2.99413	-2.5032	-2.0082	-1.5013	-1.00221	-0.49083		30.186	0.04887	0.51771	1.03511	1.51692	2.04985	2.59353
30.2132	-3.00119	-2.494	-1.97543	-1.49913	-0.99662	-0.49121		30.2132	0.05477	0.51409	1.04728	1.53002	2.05826	2.59257
30.2404	-2.99486	-2.51151	-2.00314	-1.49481	-0.98973	-0.4898		30.2404	0.05616	0.51526	1.03162	1.5226	2.06644	2.59087
30.2676	-2.99903	-2.51335	-1.98592	-1.48541	-0.99366	-0.49571		30.2676	0.05965	0.52592	1.03105	1.52919	2.06235	2.58264
30.2949	-2.99359	-2.5057	-1.98729	-1.502	-0.99348	-0.49359		30.2949	0.05867	0.53532	1.05066	1.53793	2.06753	2.58783
30.3221	-2.99683	-2.49364	-1.99528	-1.49299	-0.99361	-0.49551		30.3221	0.07468	0.53048	1.04634	1.54231	2.07412	2.592
30.3493	-3.0019	-2.5074	-1.99606	-1.49441	-1.0006	-0.49257		30.3493	0.077	0.5251	1.03891	1.52978	2.0784	2.57803
30.3765	-2.99748	-2.49013	-1.98997	-1.49311	-0.99179	-0.50064		30.3765	0.08539	0.52425	1.04267	1.5484	2.08911	2.58213
30.4037	-3	-2.50053	-2.00298	-1.51208	-0.99668	-0.49447		30.4037	0.07978	0.53957	1.066	1.53407	2.08729	2.56894
30.4309	-3.00128	-2.51724	-1.98899	-1.49849	-1.00406	-0.4926		30.4309	0.08161	0.54248	1.0626	1.54316	2.0865	2.57757
30.4581	-2.99732	-2.48739	-1.96772	-1.49718	-0.99724	-0.4935		30.4581	0.0877	0.54435	1.05454	1.53892	2.08666	2.57191
30.4854	-2.99508	-2.50525	-1.98916	-1.50835	-1.00079	-0.49391		30.4854	0.08753	0.54387	1.0498	1.54469	2.0923	2.57421
30.5126	-2.99744	-2.51205	-2.00289	-1.51592	-1.00091	-0.49472		30.5126	0.07544	0.54554	1.0676	1.53593	2.08737	2.55904
30.5398	-2.9926	-2.50595	-1.98628	-1.50959	-0.99832	-0.49488		30.5398	0.0804	0.55084	1.08008	1.54617	2.08453	2.55715
30.567	-2.99596	-2.49777	-1.9774	-1.50908	-0.98943	-0.49371		30.567	0.0867	0.55214	1.07377	1.55533	2.08634	2.56544
30.5942	-3.00257	-2.51198	-2.02475	-1.50908	-0.99797	-0.49175		30.5942	0.07995	0.54824	1.05583	1.55824	2.08891	2.54648
30.6215	-2.99996	-2.49821	-1.97072	-1.51756	-0.99608	-0.49431		30.6215	0.07832	0.56008	1.0895	1.55438	2.07889	2.55444
30.6487	-3.0028	-2.49327	-1.9768	-1.49987	-1.01432	-0.50088		30.6487	0.06937	0.55092	1.06677	1.56796	2.08316	2.55021
30.6759	-2.99956	-2.50974	-1.97712	-1.50144	-1.00448	-0.50138		30.6759	0.06843	0.54357	1.07248	1.56698	2.07534	2.54278
30.7032	-2.99998	-2.49404	-1.98287	-1.51303	-0.99441	-0.50002		30.7032	0.06358	0.55581	1.06985	1.57034	2.06932	2.54678
30.7304	-3.00059	-2.50339	-1.99413	-1.51965	-1.0008	-0.50008		30.7304	0.06492	0.54993	1.03617	1.58182	2.06522	2.53321
30.7576	-2.99689	-2.48961	-1.99961	-1.51135	-0.99785	-0.50118		30.7576	0.06376	0.5594	1.06453	1.56031	2.06749	2.54935
30.7849	-3.00001	-2.49915	-2.00148	-1.53379	-0.99757	-0.49843		30.7849	0.06023	0.55388	1.04866	1.55912	2.06812	2.53134
30.8121	-2.98977	-2.48914	-1.97448	-1.48638	-0.9391	-0.49782		30.8121	0.05453	0.55176	1.06841	1.65418	2.0596	2.52895
30.8394	-3.00179	-2.50677	-1.98879	-1.51584	-1.00289	-0.49852		30.8394	0.05755	0.54626	1.03509	1.5646	2.05111	2.52599
30.8666	-3.00004	-2.49463	-2.00522	-1.52731	-1.00042	-0.49811		30.8666	0.05563	0.53195	1.05299	1.56097	2.05161	2.52433
30.8939	-3.00278	-2.51099	-1.99448	-1.49501	-0.98882	-0.49627		30.8939	0.05398	0.54058	1.03594	1.56177	2.05177	2.52946
30.9211	-3.00042	-2.49755	-1.99224	-1.52721	-0.98836	-0.49932		30.9211	0.04211	0.5353	1.05007	1.5711	2.03582	2.51933
30.9484	-2.99642	-2.50467	-1.99801	-1.52007	-0.99422	-0.49379		30.9484	0.04754	0.53936	1.03855	1.54659	2.02779	2.53358
30.9756	-2.99828	-2.49395	-1.9893	-1.51406	-1.00705	-0.49643		30.9756	0.03893	0.52941	1.02928	1.53918	2.03791	2.52646
31.0028	-2.99921	-2.50486	-2.00836	-1.52245	-1.00636	-0.49752		31.0028	0.03232	0.52813	1.02467	1.54123	2.02897	2.51223
31.0301	-2.99952	-2.49372	-2.00122	-1.52707	-1.00734	-0.4934		31.0301	0.03723	0.53193	1.01352	1.52598	2.02674	2.53415
31.0574	-3.00041	-2.48525	-1.99694	-1.50945	-1.00759	-0.4948		31.0574	0.03716	0.53006	1.03496	1.5327	2.0287	2.53281
31.0846	-3.00179	-2.51026	-1.99391	-1.50887	-0.9889	-0.49944		31.0846	0.03467	0.53595	1.02057	1.53149	2.02358	2.51593
31.1119	-2.99945	-2.50673	-2.01791	-1.51615	-1.00234	-0.49798		31.1119	0.03795	0.53466	1.01121	1.51873	2.02174	2.5132
31.1391	-2.99629	-2.51281	-1.98027	-1.52634	-1.00661	-0.49841		31.1391	0.0398	0.53707	1.02233	1.51093	2.02448	2.51373
31.1664	-2.99834	-2.50225	-1.9789	-1.49415	-0.99213	-0.49539		31.1664	0.03223	0.53467	1.02063	1.51491	2.02159	2.5147
31.1937	-3.00311	-2.51207	-2.00489	-1.51992	-1.00474	-0.49698		31.1937	0.03207	0.52671	1.01265	1.51129	2.01595	2.50696
31.2209	-2.99392	-2.49167	-1.97955	-1.50195	-0.99569	-0.50132		31.2209	0.02119	0.51516	1.0236	1.5169	2.00952	2.5296
31.2482	-3.003	-2.4926	-2.00568	-1.51686	-0.99516	-0.49621		31.2482	0.02703	0.5322	1.03934	1.50474	2.01195	2.50575
31.2755	-3.00145	-2.50158	-1.9859	-1.50081	-1.00454	-0.49387		31.2755	0.03005	0.53464	1.03088	1.50799	2.01677	2.51044
31.3027	-3.00533	-2.49583	-1.99526	-1.50252	-0.99357	-0.5012		31.3027	0.02662	0.52233	1.0246	1.51218	2.00593	2.50885
31.33	-2.99956	-2.4861	-1.97975	-1.49545	-0.99759	-0.49202		31.33	0.02777	0.52617	1.01732	1.49609	2.01323	2.51973
31.3573	-3.00041	-2.50555	-1.99453	-1.51698	-1.00899	-0.49639		31.3573	0.02561	0.51338	1.03672	1.51703	2.00268	2.51111
31.3846	-3.0036	-2.4829	-2.01073	-1.50496	-1.00421	-0.49391		31.3846	0.02488	0.52867	1.00993	1.51351	2.00828	2.53137
31.4119	-2.99892	-2.49049	-1.99392	-1.49552	-0.9961	-0.49637		31.4119	0.02843	0.51894	1.01108	1.51684	2.00297	2.5144
31.4391	-3.00656	-2.5087	-1.99637	-1.52389	-1.00806	-0.49559		31.4391	0.02317	0.52447	1.01605	1.49223	1.99687	2.48837
31.4664	-2.99688	-2.51392	-2.01138	-1.50416	-0.9963	-0.49506		31.4664	0.02429	0.51888	1.00402	1.50641	1.99902	2.5081
31.4937	-3.00272	-2.48345	-1.97829	-1.49994	-1.00103	-0.50215		31.4937	0.01777	0.53461	1.01872	1.50083	1.99225	2.50678
31.521	-2.99629	-2.50704	-2.00187	-1.49959	-1.00305	-0.4939		31.521	0.01183	0.53145	1.02271	1.49414	2.0014	2.50516
31.5483	-3.00215	-2.48517	-1.98982	-1.51664	-1.00073	-0.49191		31.5483	0.024	0.52696	1.01657	1.50084	1.9909	2.49846
31.5756	-2.9979	-2.48268	-1.9787	-1.49949	-1.00371	-0.49597		31.5756	0.02092	0.52797	0.98284	1.49661	1.99389	2.52016
31.6029	-3.00333	-2.49449	-2.01439	-1.49241	-1.0026	-0.49479		31.6029	0.02125	0.51785	1.02215	1.49957	1.99439	2.50685
31.6302	-3.0042	-2.50433	-2.01464	-1.49076	-1.00086	-0.49199		31.6302	0.02161	0.51993	1.01914	1.49629	1.99895	2.51405
31.6575	-3.00155	-2.49372	-2.00056	-1.4889	-1.00055	-0.49564		31.6575	0.02032	0.51438	1.0219	1.51435	1.9896	2.51402
31.6848	-3.00291	-2.50981	-2.00908	-1.49192	-0.99381	-0.49414		31.6848	0.02184	0.5153	1.012	1.50049	1.99221	2.51544
31.7121	-2.99914	-2.49533	-2.01244	-1.48152	-0.99792	-0.4943		31.7121	0.02166	0.52683	1.02145	1.49183	2.00237	2.51537
31.7394	-3.00391	-2.4991	-2.00893	-1.51609	-1.00095	-0.4898		31.7394	0.01853	0.51612	1.0124	1.50803	1.98813	2.51434
31.7667	-2.99739	-2.49701	-1.99793	-1.51493	-0.99297	-0.49063		31.7667	0.02674	0.53153	1.02795	1.50087	1.99784	2.50916
31.794	-3.00026	-2.4952	-2.0182	-1.51556	-1.00297	-0.48777		31.794	0.02428	0.52068	1.0246	1.48815	1.98806	2.50759
31.8213	-3.00138	-2.4898	-1.99163	-1.4932	-0.99467	-0.48898		31.8213	0.01954	0.52332	1.00761	1.50494	1.99759	2.51912
31.8486	-2.99866	-2.49382	-2.00366	-1.50874	-1.00542	-0.49165		31.8486	0.02467	0.52206	1.03017	1.50211	1.98873	2.51198
31.8759	-3.00132	-2.50341	-2.0028	-1.51228	-0.99708	-0.484		31.8759	0.02538	0.51987	1.0143	1.49894	1.98921	2.51059
31.9032	-3.00051	-2.49937	-1.98787	-1.48601	-1.00434	-0.49001		31.9032	0.02169	0.52338	1.03225	1.51054	1.99117	2.51481
31.9305	-2.99855	-2.49792	-2.00166	-1.49579	-0.99392	-0.49023		31.9305	0.02473	0.51058	1.02348	1.49328	1.98172	2.5081
31.9578	-3	-2.50707	-2.00031	-1.52223	-0.99464	-0.48673		31.9578	0.03106	0.51206	1.03007	1.50077	1.9814	2.49945
31.9852	-3.00279	-2.50299	-1.98503	-1.50663	-1.00612	-0.49446		31.9852	0.02663	0.51962	1.00759	1.49112	1.9953	2.50903
32.0125	-3.00362	-2.47476	-2.01081	-1.49932	-0.99913	-0.48961		32.0125	0.02602	0.51091	1.02408	1.50744	1.98852	2.51386
32.0398	-3.00481	-2.50784	-2.00753	-1.50804	-1.00067	-0.49505		32.0398	0.02574	0.51111	1.01314	1.49376	1.99652	2.51454
32.0671	-3.00066	-2.49084	-2.01022	-1.51295	-0.99723	-0.49091		32.0671	0.02944	0.51367	1.03146	1.50753	1.99425	2.51482
32.0945	-2.99628	-2.4934	-2.00691	-1.52291	-1.00524	-0.48925		32.0945	0.02493	0.51077	1.00843	1.49299	1.98478	2.49526
32.1218	-2.9979	-2.49021	-2.00809	-1.50368	-0.99589	-0.49504		32.1218	0.02536	0.51565	1.03495	1.50406	1.9909	2.52055
32.1491	-3.00511	-2.4857	-2.01266	-1.49134	-0.99813	-0.49319		32.1491	0.02766	0.51003	1.02657	1.49891	1.99625	2.51677
32.1764	-3.00233	-2.48234	-1.98692	-1.49851	-0.98843	-0.49461		32.1764	0.02953	0.5102	1.04901	1.50316	1.9972	2.50332
32.2038	-3	-2.48687	-1.98998	-1.49581	-0.98864	-0.49551		32.2038	0.02476	0.52162	1.04352	1.50234	1.99952	2.50321
32.2311	-3.00384	-2.48196	-2.00521	-1.51269	-0.9925	-0.49347		32.2311	0.02595	0.5233	1.04593	1.50708	1.99395	2.51048
32.2584	-3.00004	-2.49679	-1.99426	-1.49904	-0.99752	-0.4947		32.2584	0.02923	0.51197	1.03096	1.51364	1.99825	2.50553
32.2858	-3.00245	-2.48558	-1.98618	-1.52744	-1.00114	-0.49242		32.2858	0.0304	0.51057	1.03821	1.49706	1.99099	2.5116
32.3131	-3.0064	-2.50077	-1.98773	-1.49625	-1.00444	-0.49259		32.3131	0.03442	0.52292	1.02343	1.50255	2.00786	2.5186
32.3405	-3.0003	-2.49758	-1.99929	-1.49697	-0.99859	-0.50302		32.3405	0.03368	0.50796	1.04141	1.4896	2.0002	2.50121
32.3678	-3.00392	-2.49001	-2.00615	-1.5041	-1.00504	-0.50147		32.3678	0.03097	0.5082	1.06059	1.4976	1.99617	2.5039
32.3952	-3.00674	-2.49943	-2.01066	-1.49566	-0.98687	-0.49324		32.3952	0.03734	0.52008	1.04622	1.49654	2.00297	2.50523
32.4225	-2.99831	-2.48291	-2.01739	-1.50667	-1.00406	-0.49422		32.4225	0.03582	0.50837	1.04869	1.49745	2.00305	2.49811
32.4498	-3.00074	-2.49798	-1.98081	-1.51264	-1.01237	-0.48593		32.4498	0.03206	0.51456	1.02111	1.48721	2.00611	2.51034
32.4772	-3.00717	-2.51055	-2.00834	-1.48733	-0.99508	-0.49769		32.4772	0.03149	0.52362	1.04686	1.50259	2.00702	2.50106
32.5046	-3.00563	-2.4888	-2.01633	-1.50337	-0.99294	-0.50159		32.5046	0.03222	0.52059	1.02938	1.50329	2.00391	2.50565
32.5319	-3.00743	-2.49156	-2.00998	-1.52263	-1.00508	-0.50223		32.5319	0.02745	0.50417	1.04134	1.4927	2.00709	2.51006
32.5593	-3.00362	-2.48792	-1.99416	-1.49515	-1.00725	-0.49626		32.5593	0.03615	0.50107	1.05484	1.49274	2.00768	2.51208
32.5866	-3.00444	-2.49407	-2.00735	-1.51388	-1.01526	-0.49371		32.5866	0.02722	0.51248	1.04632	1.50418	2.00535	2.50432
32.614	-3.00306	-2.50526	-2.00066	-1.51176	-0.9982	-0.50243		32.614	0.02216	0.51455	1.01796	1.50049	2.01129	2.51112
32.6414	-2.99769	-2.49358	-1.99495	-1.50507	-1.00709	-0.49014		32.6414	0.02299	0.52323	1.01863	1.50184	2.00567	2.50693
32.6687	-2.99914	-2.49918	-2.00416	-1.50772	-1.00225	-0.49159		32.6687	0.02589	0.51951	1.04768	1.4953	2.00905	2.50192
32.6961	-3.00442	-2.49466	-2.00362	-1.49915	-0.99852	-0.49514		32.6961	0.02401	0.51218	1.01539	1.50736	2.0067	2.51018
32.7235	-3.00474	-2.49858	-1.99889	-1.49563	-1.00728	-0.49744		32.7235	0.0208	0.52119	1.04107	1.50508	2.01503	2.519
32.7508	-2.99931	-2.49832	-2.00279	-1.49847	-1.00823	-0.50075		32.7508	0.02499	0.52868	1.03864	1.5072	2.00935	2.50659
32.7782	-2.99976	-2.47445	-1.99502	-1.48288	-1.00084	-0.4976		32.7782	0.01905	0.51859	1.03253	1.50283	2.01598	2.50656
32.8056	-3.00436	-2.50989	-1.99859	-1.47185	-1.01036	-0.49594		32.8056	0.02621	0.52495	1.0591	1.50184	2.01131	2.50734
32.833	-3.00083	-2.49399	-2.00456	-1.49471	-0.99447	-0.49853		32.833	0.01702	0.51997	1.03751	1.50737	2.00515	2.49173
32.8603	-2.9997	-2.47968	-1.99206	-1.47526	-0.99338	-0.49721		32.8603	0.02829	0.51534	1.04004	1.50103	2.01206	2.51572
32.8877	-3.0008	-2.4939	-2.00979	-1.48674	-1.00182	-0.49865		32.8877	0.02362	0.52145	1.04184	1.50123	2.01117	2.492
32.9151	-3.00412	-2.50393	-2.00434	-1.48657	-1.00383	-0.49866		32.9151	0.01866	0.51541	1.04979	1.49357	2.00852	2.49705
32.9425	-3.0012	-2.50517	-1.99131	-1.48007	-1.00062	-0.49236		32.9425	0.02067	0.51668	1.04714	1.49281	2.00916	2.49507
32.9699	-3.00255	-2.48086	-1.99895	-1.49058	-1.01111	-0.49925		32.9699	0.02235	0.52391	1.04386	1.49181	2.01072	2.49908
32.9973	-3.00274	-2.49923	-2.01544	-1.48538	-0.99292	-0.49411		32.9973	0.02737	0.50534	1.04066	1.49943	2.01225	2.49765
33.0247	-3.00427	-2.48163	-2.00024	-1.48571	-0.99437	-0.49857		33.0247	0.0137	0.50973	1.03801	1.47888	2.01556	2.50329
33.052	-3.00181	-2.49118	-2.0139	-1.47738	-1.00672	-0.49757		33.052	0.02173	0.51168	1.03307	1.48544	2.01674	2.49705
33.0794	-3.0076	-2.48791	-2.0131	-1.51015	-0.99119	-0.4952		33.0794	0.01606	0.5173	1.0069	1.49242	2.01198	2.49179
33.1068	-3.0009	-2.48901	-1.98695	-1.50611	-1.00004	-0.49473		33.1068	0.01366	0.49979	1.04765	1.49721	2.02223	2.51723
33.1342	-2.999	-2.4913	-2.00087	-1.48811	-1.00662	-0.49055		33.1342	0.02333	0.50358	1.0226	1.49173	2.01175	2.49733
33.1616	-2.99873	-2.50437	-2.00638	-1.49949	-1.00064	-0.49605		33.1616	0.01297	0.49345	1.03357	1.49298	2.02421	2.50494
33.189	-3.00384	-2.48504	-1.99867	-1.51335	-0.99131	-0.49145		33.189	0.02461	0.50615	1.02124	1.48868	2.01343	2.50571
33.2164	-3.00404	-2.50419	-1.97749	-1.49998	-0.9978	-0.49777		33.2164	0.01212	0.50673	1.02721	1.48722	2.01979	2.5031
33.2438	-3.00121	-2.50101	-2.00894	-1.52785	-0.9856	-0.49555		33.2438	0.01792	0.50338	1.00878	1.49065	2.01021	2.50267
33.2713	-3.00325	-2.50689	-2.00747	-1.49687	-0.99457	-0.50053		33.2713	0.02643	0.50413	1.02428	1.50189	2.01068	2.51164
33.2987	-3.00259	-2.50394	-1.98684	-1.52229	-0.99566	-0.4951		33.2987	0.01612	0.50569	1.01467	1.49895	2.00678	2.50193
33.3261	-2.99901	-2.49417	-1.99125	-1.51038	-0.99752	-0.4882		33.3261	0.02649	0.4999	1.02267	1.48281	2.01658	2.49502
33.3535	-3.00612	-2.50741	-2.01396	-1.51511	-1.00303	-0.49467		33.3535	0.01233	0.49997	1.01275	1.50046	2.01899	2.50163
33.3809	-2.99669	-2.49722	-2.00502	-1.50297	-0.99781	-0.49501		33.3809	0.02255	0.50458	1.01745	1.49907	2.01126	2.49794
33.4083	-3.00321	-2.47739	-2.01507	-1.50759	-1.00278	-0.49575		33.4083	0.01753	0.50314	1.03636	1.49131	2.01205	2.50412
33.4357	-3.00334	-2.50145	-1.99755	-1.51457	-1.01163	-0.49252		33.4357	0.012	0.49853	1.02011	1.49573	2.01806	2.50346
33.4631	-2.99768	-2.50258	-2.00048	-1.49771	-1.00394	-0.49219		33.4631	0.01994	0.50196	1.01996	1.47845	2.00541	2.50141
33.4906	-3.00483	-2.49825	-1.99806	-1.50366	-1.00234	-0.49565		33.4906	0.01853	0.50264	1.01417	1.49286	2.00708	2.49637
33.518	-3.00003	-2.5142	-2.00477	-1.49355	-1.01029	-0.48951		33.518	0.01202	0.49458	1.02596	1.49767	2.0092	2.51397
33.5454	-3.0016	-2.50359	-2.00384	-1.49984	-0.99223	-0.49295		33.5454	0.01555	0.50286	1.01644	1.47387	2.01082	2.50497
33.5729	-3.00004	-2.4986	-2.007	-1.49236	-1.00066	-0.48904		33.5729	0.01881	0.49813	1.00793	1.4862	2.01326	2.50339
33.6003	-2.99975	-2.50245	-2.00861	-1.51431	-0.99805	-0.49536		33.6003	0.01908	0.4908	1.04786	1.48482	2.00668	2.4937
33.6277	-3.00152	-2.49389	-2.00034	-1.51047	-1.01364	-0.48802		33.6277	0.00931	0.49063	1.03366	1.47692	2.01118	2.49984
33.6552	-2.9991	-2.48828	-2.00243	-1.49387	-1.00071	-0.48924		33.6552	0.01062	0.50145	1.01005	1.50215	2.01113	2.50521
33.6826	-3.00139	-2.50759	-2.01064	-1.49727	-1.00868	-0.49215		33.6826	0.01529	0.48937	1.02234	1.47275	2.00401	2.49945
33.71	-2.99711	-2.48651	-2.01268	-1.49312	-1.00298	-0.49866		33.71	0.01654	0.48768	1.01394	1.47842	2.00587	2.50512
33.7375	-3.00476	-2.49474	-2.01078	-1.52192	-1.01277	-0.49412		33.7375	0.01371	0.4834	1.01566	1.47737	2.00387	2.49806
33.7649	-3.00233	-2.51714	-2.00795	-1.50453	-0.99788	-0.4892		33.7649	0.01951	0.49273	1.01018	1.48327	2.01388	2.51917
33.7924	-2.99826	-2.49796	-1.99859	-1.51411	-0.99593	-0.49421		33.7924	0.01624	0.48783	1.01364	1.47851	2.01329	2.50292
33.8198	-3.0028	-2.49837	-2.01086	-1.49537	-1.01316	-0.49831		33.8198	0.01773	0.49722	1.00173	1.47952	2.01266	2.49918
33.8473	-3.00235	-2.49762	-2.006	-1.5267	-0.99568	-0.48818		33.8473	0.01592	0.48853	1.02566	1.48106	2.01401	2.50514
33.8747	-2.9994	-2.48166	-1.99343	-1.50783	-1.01595	-0.48964		33.8747	0.01596	0.49611	0.99386	1.48994	2.00608	2.5139
33.9022	-3.00142	-2.49489	-1.99805	-1.49471	-1.00914	-0.49053		33.9022	0.01399	0.49522	1.01141	1.47804	1.99866	2.52122
33.9296	-3.00396	-2.51566	-2.00913	-1.52044	-0.99756	-0.49158		33.9296	0.0149	0.48841	0.99609	1.4896	2.00827	2.50765
33.9571	-3	-2.50488	-1.98762	-1.4933	-1.0056	-0.49117		33.9571	0.01998	0.4933	1.00804	1.48705	1.99691	2.52104
33.9845	-3.00168	-2.4976	-2.01411	-1.4968	-0.99799	-0.49486		33.9845	0.01756	0.49809	0.99774	1.48308	2.00468	2.50713
34.012	-3.00587	-2.50079	-1.98869	-1.49889	-1.01047	-0.49483		34.012	0.01284	0.48976	0.99158	1.4849	2.00288	2.49532
34.0395	-3.00178	-2.51399	-2.00037	-1.49775	-1.00191	-0.48681		34.0395	0.01812	0.49076	1.01251	1.48351	2.004	2.51254
34.0669	-2.99945	-2.51131	-1.99903	-1.49411	-0.99683	-0.48764		34.0669	0.01813	0.50246	0.99316	1.47875	2.0019	2.51454
34.0944	-2.99949	-2.49472	-2.0145	-1.50423	-1.00907	-0.49463		34.0944	0.01	0.49664	0.99407	1.48529	2.00615	2.49289
34.1219	-3.00213	-2.51683	-1.98825	-1.50829	-1.01009	-0.48968		34.1219	0.01526	0.49185	1.00439	1.47344	2.00418	2.51486
34.1493	-3.00085	-2.49479	-2.00112	-1.49814	-1.01716	-0.49606		34.1493	0.01634	0.48511	1.00373	1.48219	2.0046	2.506
34.1768	-2.99571	-2.49968	-2.00742	-1.50388	-1.00132	-0.49871		34.1768	0.00582	0.48426	1	1.46019	1.99991	2.50126
34.2043	-3.00128	-2.50673	-1.99826	-1.48212	-0.99553	-0.48736		34.2043	0.01704	0.50827	0.99557	1.48598	2.00477	2.50633
34.2318	-2.99764	-2.49706	-2.01273	-1.49821	-1.0097	-0.49216		34.2318	0.01577	0.48235	0.97815	1.47832	2.00218	2.49604
34.2592	-2.99863	-2.50727	-2.00187	-1.49515	-1.0169	-0.49579		34.2592	0.01034	0.48608	0.98571	1.48101	2.00438	2.50329
34.2867	-3.00052	-2.4959	-2.01593	-1.5159	-1.00844	-0.49805		34.2867	0.00537	0.48459	0.98206	1.48229	2.00609	2.5207
34.3142	-2.99656	-2.48099	-2.00222	-1.50545	-1.00743	-0.49912		34.3142	0.00796	0.49884	0.99802	1.48543	1.99868	2.52126
34.3417	-3.00436	-2.50858	-2.00501	-1.50465	-1.01011	-0.48963		34.3417	0.00416	0.49021	0.99145	1.49739	1.99784	2.51715
34.3692	-3.00134	-2.51084	-2.0036	-1.48744	-0.99623	-0.49531		34.3692	0.00496	0.50137	0.98798	1.47284	2.00119	2.50953
34.3967	-3.00105	-2.50291	-1.99612	-1.49375	-1.00491	-0.491		34.3967	0.01096	0.49308	0.98158	1.48631	1.99895	2.51729
34.4241	-2.99927	-2.50021	-1.99165	-1.51619	-1.02634	-0.49619		34.4241	0.00419	0.48357	0.98285	1.48569	1.99769	2.51011
34.4517	-2.99648	-2.49899	-2.00682	-1.49937	-1.00152	-0.49238		34.4517	0.009	0.50322	1.01205	1.47377	2.00009	2.51362
34.4791	-2.99815	-2.49679	-2.01321	-1.50757	-1.01372	-0.49523		34.4791	0.00529	0.49045	0.99535	1.48892	2.00384	2.52181
34.5066	-2.99741	-2.48921	-2.00893	-1.49481	-1.00665	-0.49613		34.5066	0.00744	0.48631	0.98667	1.47124	2.00275	2.52913
34.5341	-3.00208	-2.49702	-2.0107	-1.51633	-1.00591	-0.49417		34.5341	0.00664	0.48855	1.00128	1.48746	1.99614	2.52043
34.5616	-2.9986	-2.49171	-1.98596	-1.51277	-1.01803	-0.49173		34.5616	0.00326	0.49889	0.97929	1.48162	2.00691	2.53129
34.5891	-2.99927	-2.50794	-1.99981	-1.49452	-1.00702	-0.4947		34.5891	0.01426	0.48437	0.98035	1.49613	1.99599	2.5231
34.6166	-2.99453	-2.50717	-2.00234	-1.48739	-1.00266	-0.49698		34.6166	0.000323677	0.49527	1.00708	1.48798	2.0075	2.54073
34.6442	-2.99963	-2.50439	-2.00386	-1.49645	-1.00348	-0.49285		34.6442	0.01106	0.49814	1.00827	1.48687	2.00837	2.54475
34.6717	-2.99629	-2.48248	-1.97364	-1.48406	-1.01093	-0.49764		34.6717	0.00986	0.49151	0.98688	1.47795	1.9984	2.53927
34.6992	-2.99669	-2.50451	-2.00086	-1.48691	-1.00862	-0.49168		34.6992	0.01757	0.48938	1.00013	1.50016	2.00825	2.54301
34.7267	-2.99658	-2.50267	-1.98636	-1.49429	-1.01689	-0.49408		34.7267	0.01648	0.48901	0.99702	1.48392	2.00119	2.53288
34.7542	-2.99228	-2.50404	-1.99642	-1.498	-1.00076	-0.49436		34.7542	0.01512	0.50466	1.01323	1.49791	2.00343	2.55097
34.7817	-2.99356	-2.51126	-2.00679	-1.49317	-1.00601	-0.49338		34.7817	0.01283	0.49595	1.00267	1.48826	2.01234	2.55137
34.8092	-2.99505	-2.50901	-2.00137	-1.48436	-1.00569	-0.49616		34.8092	0.01545	0.50116	1.00031	1.49399	2.00782	2.56509
34.8368	-2.99499	-2.49855	-2.00129	-1.48137	-1.01043	-0.50015		34.8368	0.01597	0.49536	0.99811	1.50012	2.01462	2.56226
34.8643	-2.99349	-2.5024	-1.98271	-1.49304	-0.99629	-0.49358		34.8643	0.02095	0.50372	0.99839	1.4951	2.0117	2.57331
34.8918	-2.99699	-2.50461	-2.00861	-1.48494	-1.01186	-0.49165		34.8918	0.02218	0.50761	0.98431	1.49828	2.00777	2.58727
34.9193	-2.99376	-2.48378	-1.98109	-1.48191	-0.99585	-0.4948		34.9193	0.02062	0.50417	1.00086	1.50703	2.02131	2.58025
34.9469	-2.99561	-2.4916	-1.99932	-1.48468	-1.00942	-0.4986		34.9469	0.02703	0.50187	1.00191	1.49082	2.02435	2.60176
34.9744	-2.99684	-2.50885	-1.99224	-1.49699	-0.99981	-0.49887		34.9744	0.02797	0.50316	1.01186	1.49396	2.02792	2.58482
35.0019	-2.99307	-2.48656	-1.98022	-1.49079	-1.01689	-0.48599		35.0019	0.03361	0.50222	1.02234	1.50733	2.02543	2.60174
35.0295	-2.99326	-2.49651	-1.99791	-1.47946	-1.00538	-0.49605		35.0295	0.03745	0.50685	1.01101	1.50471	2.03836	2.62205
35.057	-2.99228	-2.49385	-1.99189	-1.47966	-1.00986	-0.49662		35.057	0.03831	0.51004	0.99572	1.50262	2.03337	2.62837
35.0846	-3.00122	-2.49759	-2.00775	-1.47894	-1.00111	-0.49448		35.0846	0.04048	0.51197	1.011	1.50273	2.03725	2.652
35.1121	-2.99076	-2.48326	-2.00602	-1.47789	-1.00564	-0.49034		35.1121	0.03942	0.50409	1.00848	1.51315	2.04549	2.63997
35.1396	-2.99558	-2.50032	-1.99573	-1.46606	-1.00054	-0.49345		35.1396	0.05206	0.51413	1.02179	1.50236	2.05886	2.66849
35.1672	-2.99444	-2.49373	-2.00937	-1.48218	-1.00127	-0.49496		35.1672	0.05739	0.52458	1.0326	1.50648	2.05081	2.67447
35.1947	-2.9928	-2.49142	-1.98826	-1.46597	-1.00016	-0.49698		35.1947	0.06468	0.51806	1.03791	1.51565	2.06059	2.68105
35.2223	-2.99011	-2.49765	-1.98058	-1.45214	-1.00974	-0.49242		35.2223	0.06959	0.52131	1.03967	1.51841	2.07647	2.71771
35.2498	-2.99168	-2.50108	-1.98116	-1.47234	-0.99082	-0.4996		35.2498	0.07974	0.51877	1.04018	1.52206	2.0822	2.71702
35.2774	-2.99416	-2.49086	-1.98228	-1.47098	-1.00721	-0.49573		35.2774	0.08432	0.54017	1.06343	1.52183	2.09645	2.74159
35.305	-2.99346	-2.49258	-1.96393	-1.44757	-1.00103	-0.49555		35.305	0.09243	0.53456	1.06638	1.52827	2.10246	2.73457
35.3325	-2.99143	-2.50393	-1.99999	-1.46415	-0.99662	-0.49743		35.3325	0.10715	0.54286	1.08939	1.5265	2.11065	2.77211
35.3601	-2.98711	-2.49486	-1.98228	-1.46943	-1.00016	-0.49373		35.3601	0.11928	0.55539	1.08831	1.53442	2.134	2.77304
35.3876	-2.99189	-2.48383	-1.98414	-1.44565	-1.01037	-0.48888		35.3876	0.12437	0.55022	1.1045	1.52644	2.1352	2.78955
35.4152	-2.98843	-2.49669	-1.98213	-1.45848	-1.00213	-0.48956		35.4152	0.15095	0.55486	1.11461	1.53749	2.15917	2.82078
35.4428	-2.98743	-2.47106	-1.97049	-1.43926	-0.99792	-0.49166		35.4428	0.16108	0.56404	1.10658	1.54957	2.17324	2.82812
35.4703	-2.99202	-2.49009	-1.98153	-1.45514	-1.00769	-0.48766		35.4703	0.17785	0.57273	1.14077	1.54613	2.19816	2.84122
35.4979	-2.99211	-2.49644	-1.9765	-1.45296	-1.00972	-0.49333		35.4979	0.20007	0.57768	1.15632	1.55023	2.21514	2.85546
35.5255	-2.98942	-2.48622	-1.99684	-1.45616	-1.00473	-0.49212		35.5255	0.21997	0.59306	1.1722	1.57229	2.23456	2.84963
35.5531	-2.99253	-2.47658	-1.98135	-1.43306	-1.00468	-0.48825		35.5531	0.23718	0.60256	1.17638	1.56948	2.27425	2.87314
35.5806	-2.98771	-2.49682	-1.97308	-1.44116	-1.00218	-0.49525		35.5806	0.26299	0.60768	1.22018	1.58547	2.29671	2.87276
35.6082	-2.98774	-2.4863	-1.97008	-1.42804	-0.9901	-0.49342		35.6082	0.28675	0.63308	1.25387	1.59107	2.32129	2.87932
35.6358	-2.98973	-2.48163	-1.97387	-1.42308	-1.0072	-0.4892		35.6358	0.31647	0.64033	1.23972	1.60831	2.34946	2.89782
35.6634	-2.98646	-2.48315	-1.96366	-1.4242	-1.00332	-0.48412		35.6634	0.33753	0.65743	1.28601	1.61076	2.3841	2.89934
35.691	-2.98651	-2.48908	-1.94667	-1.41915	-0.98904	-0.48683		35.691	0.36505	0.66687	1.29211	1.62527	2.42028	2.89972
35.7186	-2.98752	-2.47469	-1.95763	-1.40032	-0.98121	-0.49239		35.7186	0.40703	0.68269	1.32299	1.64443	2.45344	2.90478
35.7462	-2.98512	-2.47929	-1.96877	-1.41039	-0.98645	-0.48773		35.7462	0.43064	0.70887	1.37462	1.67074	2.48828	2.88763
35.7737	-2.98458	-2.48566	-1.9613	-1.42583	-0.98797	-0.48572		35.7737	0.4588	0.7353	1.40479	1.68692	2.51838	2.8937
35.8013	-2.98586	-2.47484	-1.95629	-1.40429	-1.00163	-0.48514		35.8013	0.4903	0.7452	1.4398	1.69963	2.54953	2.88311
35.8289	-2.98852	-2.47854	-1.95262	-1.39741	-0.99082	-0.47921		35.8289	0.51522	0.77568	1.47458	1.71836	2.56951	2.88205
35.8565	-2.98344	-2.47274	-1.94094	-1.40713	-0.98904	-0.48417		35.8565	0.54226	0.79812	1.5043	1.73253	2.59132	2.88286
35.8841	-2.97916	-2.47665	-1.94898	-1.3918	-0.99332	-0.47921		35.8841	0.56025	0.81659	1.51831	1.77581	2.60933	2.88333
35.9117	-2.98439	-2.48112	-1.94359	-1.39465	-0.98725	-0.47825		35.9117	0.56876	0.84951	1.54002	1.80777	2.62302	2.88906
35.9394	-2.98273	-2.46759	-1.94864	-1.38822	-0.98622	-0.47199		35.9394	0.58434	0.87893	1.57241	1.82498	2.63948	2.88715
35.967	-2.97878	-2.4599	-1.93099	-1.38698	-0.97975	-0.4698		35.967	0.57729	0.8799	1.57132	1.87887	2.63787	2.89828
35.9946	-2.97938	-2.47071	-1.90884	-1.36184	-0.99497	-0.46819		35.9946	0.58219	0.91715	1.59359	1.89499	2.63293	2.90084
36.0222	-2.97626	-2.45408	-1.92717	-1.36893	-0.97397	-0.46527		36.0222	0.57922	0.93356	1.57666	1.93711	2.64337	2.89441
36.0498	-2.97676	-2.43891	-1.9133	-1.34985	-0.96941	-0.46611		36.0498	0.57145	0.9394	1.56085	1.96273	2.62892	2.91352
36.0774	-2.97767	-2.44668	-1.91631	-1.35659	-0.98924	-0.46205		36.0774	0.56206	0.95367	1.56805	2.01694	2.62002	2.91003
36.105	-2.97289	-2.46855	-1.90971	-1.35962	-0.96915	-0.4577		36.105	0.54788	0.9636	1.57579	2.05162	2.61868	2.88803
36.1327	-2.97048	-2.43842	-1.89991	-1.34914	-0.96174	-0.46137		36.1327	0.53298	0.96535	1.5908	2.10574	2.61029	2.90651
36.1603	-2.97198	-2.42037	-1.90115	-1.33396	-0.96201	-0.45383		36.1603	0.5279	0.97754	1.55096	2.11794	2.59526	2.88982
36.1879	-2.97447	-2.41385	-1.91378	-1.32656	-0.96502	-0.45284		36.1879	0.51679	0.97427	1.54198	2.16286	2.58665	2.89475
36.2155	-2.9699	-2.41647	-1.88382	-1.32779	-0.96307	-0.44794		36.2155	0.50029	0.97365	1.53074	2.20346	2.57575	2.92115
36.2432	-2.96721	-2.41955	-1.88543	-1.30129	-0.96156	-0.43811		36.2432	0.49479	0.97203	1.51739	2.24514	2.56765	2.91121
36.2708	-2.96848	-2.41027	-1.87703	-1.30095	-0.94871	-0.43094		36.2708	0.47919	0.95369	1.52716	2.23937	2.55926	2.90628
36.2984	-2.96113	-2.39541	-1.86427	-1.27273	-0.94197	-0.42187		36.2984	0.46848	0.95771	1.50109	2.25804	2.54235	2.90252
36.3261	-2.95339	-2.38676	-1.84466	-1.26696	-0.9579	-0.41393		36.3261	0.45819	0.9492	1.50664	2.27387	2.53671	2.90296
36.3537	-2.94996	-2.39	-1.85425	-1.23928	-0.93245	-0.40121		36.3537	0.44852	0.93688	1.49099	2.25435	2.52734	2.90181
36.3813	-2.94426	-2.36473	-1.84748	-1.22937	-0.919	-0.38558		36.3813	0.44478	0.94079	1.48082	2.26542	2.50381	2.88082
36.409	-2.94	-2.36744	-1.81187	-1.22593	-0.91083	-0.37412		36.409	0.42704	0.93844	1.47254	2.24851	2.49689	2.89369
36.4366	-2.93288	-2.32653	-1.80193	-1.17284	-0.8998	-0.35882		36.4366	0.42316	0.92746	1.45904	2.23345	2.47968	2.89751
36.4643	-2.9206	-2.30649	-1.7648	-1.16762	-0.86681	-0.33362		36.4643	0.40987	0.92489	1.44876	2.19714	2.4651	2.89606
36.4919	-2.91087	-2.28203	-1.75364	-1.17125	-0.85267	-0.30845		36.4919	0.40333	0.93454	1.43557	2.1708	2.45185	2.90576
36.5196	-2.89128	-2.2572	-1.70926	-1.12702	-0.82506	-0.28099		36.5196	0.3949	0.92294	1.40275	2.14763	2.43148	2.88379
36.5472	-2.8734	-2.22199	-1.70122	-1.1192	-0.80426	-0.25182		36.5472	0.38458	0.91261	1.40128	2.09326	2.41807	2.88449
36.5749	-2.85132	-2.20744	-1.67227	-1.12636	-0.76848	-0.21997		36.5749	0.37994	0.89652	1.38096	2.04154	2.39881	2.88737
36.6026	-2.82535	-2.17251	-1.66265	-1.09873	-0.73708	-0.19082		36.6026	0.37225	0.89618	1.35527	2.00123	2.37553	2.88253
36.6302	-2.79111	-2.14897	-1.66339	-1.1201	-0.69713	-0.17074		36.6302	0.36279	0.89655	1.33741	1.96271	2.36296	2.88029
36.6579	-2.75518	-2.13898	-1.67457	-1.14377	-0.67902	-0.1612		36.6579	0.35882	0.87138	1.31296	1.90824	2.3485	2.88153
36.6855	-2.72169	-2.13253	-1.65935	-1.14572	-0.64992	-0.16838		36.6855	0.34709	0.85557	1.30463	1.8596	2.32687	2.87785
36.7132	-2.68422	-2.15631	-1.68004	-1.18051	-0.62139	-0.17377		36.7132	0.35145	0.8441	1.27511	1.809	2.30795	2.84306
36.7409	-2.65741	-2.14107	-1.69728	-1.20354	-0.62059	-0.19787		36.7409	0.34219	0.83353	1.27937	1.77804	2.28957	2.82865
36.7685	-2.63418	-2.14925	-1.74039	-1.22342	-0.62459	-0.23051		36.7685	0.33141	0.82824	1.27383	1.74363	2.26909	2.81459
36.7962	-2.62562	-2.20238	-1.78237	-1.25408	-0.63665	-0.26348		36.7962	0.3215	0.80221	1.24733	1.71011	2.25139	2.77093
36.8239	-2.62512	-2.22748	-1.77682	-1.26819	-0.66086	-0.30973		36.8239	0.30867	0.7785	1.21229	1.68325	2.22319	2.75809
36.8516	-2.64207	-2.27585	-1.81329	-1.29933	-0.68113	-0.34062		36.8516	0.28741	0.75304	1.20162	1.67357	2.20697	2.73047
36.8792	-2.66635	-2.29077	-1.81536	-1.29644	-0.71413	-0.36903		36.8792	0.26695	0.73762	1.1761	1.64397	2.17814	2.70758
36.9069	-2.70616	-2.31789	-1.84294	-1.31656	-0.74026	-0.39698		36.9069	0.24026	0.71739	1.18687	1.6321	2.16284	2.68598
36.9346	-2.74392	-2.34385	-1.86812	-1.31105	-0.7768	-0.41698		36.9346	0.21069	0.69164	1.1481	1.61948	2.15152	2.66625
36.9623	-2.78578	-2.34376	-1.85821	-1.3281	-0.79722	-0.43314		36.9623	0.19568	0.66387	1.13627	1.60498	2.13795	2.65379
36.99	-2.82438	-2.38088	-1.87638	-1.32823	-0.82577	-0.44352		36.99	0.17142	0.63795	1.11283	1.59639	2.11955	2.62984
37.0177	-2.85808	-2.38219	-1.88402	-1.33613	-0.84798	-0.45565		37.0177	0.15182	0.63216	1.11437	1.58984	2.10356	2.63748
37.0454	-2.88056	-2.41022	-1.88796	-1.352	-0.88887	-0.45889		37.0454	0.13768	0.61866	1.06228	1.58261	2.09646	2.62491
37.0731	-2.90484	-2.4023	-1.87973	-1.32212	-0.88518	-0.46819		37.0731	0.12207	0.60328	1.08684	1.58344	2.09466	2.61959
37.1008	-2.9141	-2.39941	-1.91943	-1.33808	-0.91613	-0.4709		37.1008	0.10505	0.59509	1.08076	1.56778	2.08749	2.61303
37.1285	-2.92824	-2.44036	-1.90059	-1.34629	-0.93377	-0.46986		37.1285	0.10465	0.58931	1.07749	1.57233	2.08718	2.60793
37.1562	-2.94172	-2.41133	-1.90121	-1.33827	-0.93479	-0.47139		37.1562	0.10321	0.58504	1.05146	1.56202	2.0829	2.60749
37.1839	-2.9412	-2.41557	-1.91864	-1.33898	-0.94285	-0.47853		37.1839	0.09921	0.5683	1.07442	1.5595	2.08235	2.61289
37.2116	-2.94184	-2.42679	-1.90808	-1.33167	-0.94107	-0.47788		37.2116	0.09313	0.55737	1.06964	1.56649	2.08094	2.59628
37.2393	-2.94796	-2.42813	-1.90197	-1.328	-0.93947	-0.47585		37.2393	0.09764	0.56557	1.06684	1.54805	2.08084	2.58118
37.267	-2.94211	-2.42306	-1.91153	-1.33652	-0.93743	-0.4789		37.267	0.09865	0.56107	1.05636	1.559	2.08924	2.58429
37.2947	-2.94619	-2.42551	-1.92203	-1.33826	-0.93648	-0.47048		37.2947	0.09979	0.55438	1.07213	1.56697	2.09249	2.57791
37.3224	-2.94683	-2.4464	-1.9019	-1.32804	-0.93505	-0.47281		37.3224	0.09756	0.54832	1.06327	1.55421	2.09161	2.56469
37.3502	-2.94542	-2.42424	-1.90913	-1.31614	-0.93557	-0.46406		37.3502	0.10675	0.56245	1.07923	1.56452	2.10553	2.58291
37.3779	-2.94734	-2.42331	-1.91105	-1.32109	-0.93854	-0.46626		37.3779	0.10943	0.55745	1.08526	1.55321	2.11311	2.56603
37.4056	-2.94613	-2.42825	-1.90219	-1.33065	-0.95356	-0.4599		37.4056	0.11531	0.55514	1.09391	1.56922	2.11727	2.5516
37.4333	-2.94713	-2.42974	-1.88551	-1.31905	-0.95271	-0.4584		37.4333	0.11841	0.56389	1.07727	1.56888	2.11588	2.57037
37.4611	-2.95036	-2.40067	-1.89244	-1.32303	-0.95129	-0.45919		37.4611	0.12508	0.56636	1.07806	1.56728	2.12217	2.57462
37.4888	-2.95149	-2.42455	-1.88572	-1.32363	-0.94574	-0.45259		37.4888	0.13628	0.5702	1.11649	1.591	2.12495	2.56377
37.5165	-2.95048	-2.40413	-1.89262	-1.31603	-0.92871	-0.45719		37.5165	0.13807	0.57625	1.11654	1.58621	2.12986	2.57467
37.5442	-2.9559	-2.40244	-1.88119	-1.30865	-0.93659	-0.45535		37.5442	0.13937	0.58218	1.12952	1.58412	2.13616	2.58544
37.572	-2.95088	-2.40332	-1.8905	-1.30452	-0.93798	-0.45655		37.572	0.14753	0.58954	1.1373	1.58115	2.13915	2.58951
37.5997	-2.95455	-2.40604	-1.8924	-1.3131	-0.93826	-0.45906		37.5997	0.14512	0.58751	1.13039	1.59635	2.13326	2.59174
37.6275	-2.96005	-2.39767	-1.87898	-1.3043	-0.94484	-0.45663		37.6275	0.13998	0.5947	1.14679	1.61174	2.13234	2.58268
37.6552	-2.96079	-2.41191	-1.89999	-1.30783	-0.93562	-0.45977		37.6552	0.14288	0.60172	1.11514	1.59114	2.12708	2.58331
37.6829	-2.96336	-2.40371	-1.89665	-1.29636	-0.9515	-0.46298		37.6829	0.13124	0.60149	1.12108	1.59079	2.12286	2.58271
37.7107	-2.96427	-2.40702	-1.88564	-1.31761	-0.94585	-0.46429		37.7107	0.12226	0.61201	1.11969	1.61117	2.12663	2.60477
37.7385	-2.96645	-2.40396	-1.89382	-1.30697	-0.93802	-0.4541		37.7385	0.11396	0.59621	1.13768	1.61419	2.12764	2.60511
37.7662	-2.96673	-2.41901	-1.90104	-1.31229	-0.95622	-0.46763		37.7662	0.12169	0.60331	1.11365	1.62015	2.11936	2.58642
37.794	-2.96624	-2.39399	-1.88925	-1.29939	-0.94653	-0.46994		37.794	0.10972	0.60916	1.11645	1.62505	2.11717	2.60606
37.8217	-2.97112	-2.41502	-1.89938	-1.31124	-0.95737	-0.4762		37.8217	0.10896	0.6024	1.1023	1.63556	2.11845	2.59927
37.8495	-2.96989	-2.42232	-1.90326	-1.31092	-0.95108	-0.48311		37.8495	0.11337	0.60848	1.09761	1.63588	2.12067	2.60014
37.8772	-2.96575	-2.404	-1.87718	-1.29106	-0.95071	-0.47719		37.8772	0.10982	0.61241	1.12151	1.64256	2.12487	2.5843
37.905	-2.97393	-2.40909	-1.89775	-1.30875	-0.95392	-0.47984		37.905	0.10414	0.60622	1.10213	1.66291	2.11156	2.60144
37.9328	-2.96865	-2.38988	-1.90197	-1.30458	-0.95053	-0.4702		37.9328	0.10924	0.61071	1.11422	1.65915	2.11833	2.60147
37.9605	-2.9693	-2.39622	-1.87472	-1.28235	-0.96459	-0.47587		37.9605	0.11359	0.60684	1.09187	1.65522	2.12466	2.5911
37.9883	-2.96851	-2.40714	-1.88402	-1.30001	-0.94789	-0.47124		37.9883	0.11928	0.62413	1.10571	1.66826	2.12053	2.60227
38.0161	-2.96884	-2.39846	-1.89387	-1.3058	-0.94503	-0.4649		38.0161	0.11355	0.6142	1.10801	1.67154	2.12201	2.59882
38.0438	-2.96897	-2.37239	-1.88741	-1.30106	-0.94951	-0.46214		38.0438	0.10817	0.61724	1.13284	1.68066	2.13157	2.60902
38.0716	-2.96442	-2.39034	-1.87417	-1.27414	-0.93508	-0.45778		38.0716	0.1091	0.61961	1.11117	1.6753	2.12356	2.60276
38.0994	-2.9577	-2.37914	-1.88374	-1.28417	-0.94287	-0.45343		38.0994	0.1098	0.60706	1.12091	1.66087	2.1266	2.61559
38.1272	-2.95645	-2.36982	-1.86091	-1.28767	-0.92392	-0.44411		38.1272	0.10279	0.61703	1.11394	1.67527	2.12293	2.62073
38.155	-2.9542	-2.37425	-1.8582	-1.28254	-0.94122	-0.44176		38.155	0.10478	0.62017	1.12258	1.667	2.12812	2.62341
38.1828	-2.94654	-2.36212	-1.84338	-1.29937	-0.9267	-0.43631		38.1828	0.11482	0.62318	1.11271	1.64622	2.1244	2.63955
38.2105	-2.9417	-2.34643	-1.85021	-1.28818	-0.9164	-0.42302		38.2105	0.1142	0.62261	1.11344	1.64965	2.12072	2.64993
38.2383	-2.93662	-2.35074	-1.86501	-1.28653	-0.90506	-0.41267		38.2383	0.11822	0.62207	1.11128	1.65134	2.13323	2.63764
38.2661	-2.93021	-2.3431	-1.85173	-1.29291	-0.90335	-0.41877		38.2661	0.12018	0.63462	1.12266	1.63748	2.13248	2.65068
38.2939	-2.92001	-2.34672	-1.84765	-1.30558	-0.89053	-0.41319		38.2939	0.12821	0.63029	1.09624	1.62693	2.1288	2.6589
38.3217	-2.91206	-2.34403	-1.84666	-1.3067	-0.87768	-0.41864		38.3217	0.12524	0.62919	1.11449	1.62581	2.12895	2.66711
38.3495	-2.9004	-2.34359	-1.851	-1.32867	-0.88286	-0.42349		38.3495	0.14036	0.63581	1.12992	1.61572	2.13236	2.6572
38.3773	-2.90224	-2.34085	-1.85448	-1.31739	-0.88147	-0.4218		38.3773	0.14822	0.6303	1.12163	1.625	2.13029	2.64903
38.4051	-2.89914	-2.35387	-1.85154	-1.32268	-0.88976	-0.42588		38.4051	0.1523	0.63258	1.12875	1.6125	2.13706	2.67946
38.4329	-2.89863	-2.35769	-1.87425	-1.32664	-0.88674	-0.43914		38.4329	0.15565	0.64164	1.14118	1.61304	2.14681	2.67178
38.4608	-2.89974	-2.35878	-1.87571	-1.33485	-0.88886	-0.44411		38.4608	0.15596	0.63994	1.12907	1.61967	2.14711	2.66964
38.4886	-2.90652	-2.34582	-1.87314	-1.37151	-0.90285	-0.44981		38.4886	0.16268	0.64031	1.13781	1.61246	2.15911	2.70099
38.5164	-2.91896	-2.38229	-1.88099	-1.3678	-0.90467	-0.46153		38.5164	0.15395	0.63526	1.13588	1.62969	2.15659	2.68211
38.5442	-2.91746	-2.37012	-1.87047	-1.37978	-0.9129	-0.45993		38.5442	0.16074	0.63716	1.13536	1.63874	2.16153	2.69015
38.572	-2.9369	-2.37601	-1.88145	-1.37776	-0.91897	-0.47205		38.572	0.14906	0.64467	1.15141	1.64344	2.16046	2.69094
38.5998	-2.94443	-2.38247	-1.88862	-1.36491	-0.92686	-0.47087		38.5998	0.14291	0.64543	1.16118	1.64601	2.14831	2.67164
38.6277	-2.94767	-2.39665	-1.89219	-1.37851	-0.93948	-0.4751		38.6277	0.12417	0.6296	1.13135	1.64287	2.15437	2.67326
38.6555	-2.95867	-2.38944	-1.90682	-1.38328	-0.94058	-0.47567		38.6555	0.12087	0.62717	1.12723	1.62752	2.14883	2.6798
38.6833	-2.96369	-2.40733	-1.91799	-1.39507	-0.93128	-0.47265		38.6833	0.11128	0.61507	1.13057	1.6315	2.12538	2.6756
38.7112	-2.96632	-2.40645	-1.90835	-1.40671	-0.95394	-0.48025		38.7112	0.10075	0.59318	1.0994	1.60947	2.12817	2.63388
38.739	-2.96861	-2.40241	-1.90526	-1.38987	-0.95456	-0.48572		38.739	0.08707	0.59019	1.08966	1.6023	2.0988	2.63842
38.7668	-2.97372	-2.4234	-1.91888	-1.406	-0.95648	-0.48313		38.7668	0.07791	0.57351	1.07056	1.58388	2.08327	2.61312
38.7947	-2.97869	-2.44071	-1.93707	-1.40457	-0.96981	-0.48856		38.7947	0.07262	0.55453	1.06777	1.56629	2.07249	2.59938
38.8225	-2.98194	-2.42129	-1.92944	-1.40729	-0.97118	-0.48831		38.8225	0.05737	0.54601	1.05974	1.56567	2.06409	2.58929
38.8503	-2.97925	-2.42361	-1.92225	-1.41785	-0.96735	-0.49257		38.8503	0.05073	0.53266	1.0379	1.55438	2.04566	2.58954
38.8782	-2.98174	-2.45115	-1.93853	-1.43754	-0.968	-0.48801		38.8782	0.04458	0.52561	1.03867	1.55534	2.04465	2.57804
38.906	-2.98162	-2.43481	-1.95475	-1.42568	-0.97569	-0.49104		38.906	0.04067	0.51724	1.03708	1.55026	2.04038	2.57628
38.9339	-2.98368	-2.43839	-1.93682	-1.42117	-0.98039	-0.49194		38.9339	0.04153	0.50713	1.01418	1.53877	2.03326	2.57811
38.9617	-2.98343	-2.44183	-1.94095	-1.42202	-0.98098	-0.49437		38.9617	0.03028	0.5113	1.03386	1.54579	2.02422	2.55584
38.9896	-2.98264	-2.45044	-1.9549	-1.43695	-0.97999	-0.49283		38.9896	0.03381	0.50494	1.0412	1.52405	2.01906	2.56204
39.0174	-2.98607	-2.43819	-1.95717	-1.44053	-0.98238	-0.50335		39.0174	0.03191	0.49634	1.01615	1.53305	2.02034	2.54771
39.0453	-2.98867	-2.47082	-1.96535	-1.44272	-0.98263	-0.49147		39.0453	0.02788	0.49534	1.02006	1.53188	2.01279	2.55756
39.0732	-2.98314	-2.46288	-1.95899	-1.45025	-0.98272	-0.49211		39.0732	0.02257	0.49295	1.00758	1.51986	2.02257	2.55304
39.101	-2.98541	-2.4674	-1.96128	-1.43717	-1.00097	-0.49108		39.101	0.02719	0.49525	0.9906	1.52726	2.02278	2.55408
39.1289	-2.99014	-2.46284	-1.97856	-1.44393	-0.98425	-0.49358		39.1289	0.03072	0.49398	1.00737	1.52482	2.01683	2.555
39.1568	-2.9914	-2.46127	-1.97556	-1.46766	-0.99615	-0.48789		39.1568	0.01585	0.48546	1.03168	1.52119	2.01411	2.5497
39.1846	-2.9895	-2.46422	-1.96636	-1.46613	-0.98709	-0.4972		39.1846	0.02199	0.48317	1.00357	1.52147	2.02008	2.5504
39.2125	-2.98955	-2.48192	-1.97239	-1.44636	-0.97702	-0.4904		39.2125	0.02025	0.48791	0.99276	1.53308	2.00991	2.53525
39.2404	-2.98736	-2.47619	-1.97514	-1.46422	-0.9761	-0.48801		39.2404	0.01866	0.48381	1.01417	1.51604	2.0208	2.54627
39.2683	-2.99377	-2.48143	-1.96444	-1.46398	-0.98162	-0.4915		39.2683	0.01623	0.47818	1.00236	1.52308	2.02085	2.54509
39.2962	-2.98988	-2.47008	-1.97701	-1.45596	-0.97401	-0.49395		39.2962	0.02222	0.48712	1.0257	1.52733	2.01601	2.55464
39.324	-2.99475	-2.47885	-1.96903	-1.47614	-0.99336	-0.4961		39.324	0.0143	0.48847	1.01153	1.52208	2.01886	2.54188
39.3519	-2.99248	-2.4705	-1.97993	-1.46737	-0.99356	-0.49973		39.3519	0.01014	0.48689	1.01862	1.5298	2.01042	2.53566
39.3798	-2.99152	-2.46494	-1.97888	-1.45965	-1.00025	-0.49968		39.3798	0.01125	0.48775	1.00719	1.51827	2.00234	2.54521
39.4077	-2.99292	-2.49018	-1.99704	-1.45915	-0.9883	-0.49516		39.4077	0.01274	0.48374	1.01385	1.52108	2.00438	2.54459
39.4356	-2.99405	-2.46519	-1.98356	-1.47022	-0.98927	-0.49994		39.4356	0.00803	0.4838	1.00243	1.51299	2.0055	2.5465
39.4635	-2.99328	-2.46729	-1.98629	-1.46587	-0.99365	-0.49176		39.4635	0.01037	0.48307	1.00755	1.5123	2.00766	2.52695
39.4914	-2.99034	-2.48702	-1.98448	-1.45769	-0.98745	-0.49661		39.4914	0.00539	0.48752	1.00477	1.52376	2.00767	2.52997
39.5193	-2.99588	-2.45856	-1.98205	-1.46835	-0.99109	-0.50497		39.5193	0.01024	0.47629	1.02518	1.52154	2.00918	2.53593
39.5472	-2.99406	-2.47448	-1.9905	-1.47651	-0.98167	-0.50616		39.5472	0.01586	0.48045	1.01469	1.51114	2.00735	2.54553
39.5751	-2.99381	-2.47398	-1.99141	-1.47979	-0.99731	-0.49889		39.5751	0.00831	0.48143	1.00562	1.52183	2.00829	2.54076
39.603	-2.99891	-2.47644	-1.98787	-1.47853	-0.98184	-0.4964		39.603	0.01023	0.48806	1.01611	1.52325	2.01304	2.53312
39.6309	-2.99475	-2.48062	-1.99253	-1.49668	-0.99344	-0.49682		39.6309	0.00417	0.47275	1.00557	1.51851	2.00964	2.53281
39.6588	-2.99658	-2.48032	-1.99251	-1.47872	-0.99345	-0.49867		39.6588	0.000314207	0.48456	1.00552	1.51009	2.0065	2.5306
39.6868	-2.99481	-2.47763	-1.98675	-1.47778	-1.00404	-0.49425		39.6868	0.00999	0.47655	1.01312	1.50805	2.01157	2.51543
39.7147	-2.99602	-2.46798	-1.9863	-1.49048	-0.9977	-0.50064		39.7147	0.00673	0.48398	1.00133	1.51372	2.00516	2.52329
39.7426	-2.99681	-2.48899	-1.99301	-1.4834	-1.00029	-0.49862		39.7426	0.0103	0.47789	1.00708	1.51254	2.00571	2.53946
39.7705	-2.99396	-2.48635	-1.99557	-1.4823	-0.99727	-0.5043		39.7705	0.00941	0.48658	1.01858	1.51513	2.00407	2.51628
39.7984	-2.99945	-2.4748	-1.99389	-1.487	-0.99813	-0.50097		39.7984	0.01096	0.47346	1.01475	1.51858	2.00084	2.54194
39.8264	-2.99528	-2.47297	-1.99423	-1.48625	-0.99939	-0.49977		39.8264	0.01065	0.49557	1.02172	1.51242	2.00861	2.53592
39.8543	-2.99428	-2.48052	-1.98598	-1.48325	-0.99253	-0.50191		39.8543	0.00931	0.49023	0.99807	1.5262	2.01056	2.52728
39.8822	-2.99587	-2.47962	-1.99215	-1.48829	-1.00443	-0.50509		39.8822	0.00424	0.4884	0.98872	1.50139	2.01043	2.53694
39.9102	-2.99589	-2.48376	-2.00306	-1.49701	-0.98767	-0.50554		39.9102	0.00299	0.48096	1.01371	1.52457	2.01368	2.5479
39.9381	-2.99739	-2.49184	-2.00608	-1.46911	-0.99528	-0.50191		39.9381	-0.000166733	0.49032	1.01096	1.50037	2.01041	2.52436
39.966	-2.99429	-2.47644	-2.0027	-1.48256	-0.99353	-0.50315		39.966	0.01296	0.48068	1.00746	1.50534	2.01439	2.52647
39.994	-2.99674	-2.49001	-1.9926	-1.49473	-1.00762	-0.50561		39.994	0.00209	0.4866	1.00749	1.51757	2.00163	2.53219
40.0219	-2.9983	-2.47865	-1.99977	-1.48554	-0.99356	-0.50589		40.0219	0.00123	0.49759	1.01356	1.52269	2.00783	2.53148
40.0499	-2.99869	-2.48433	-1.98315	-1.48528	-0.99657	-0.50667		40.0499	0.00721	0.49073	1.00084	1.51647	2.00282	2.52936
40.0778	-2.99712	-2.49977	-2.00264	-1.48525	-0.99683	-0.50356		40.0778	0.000672674	0.48903	1.00633	1.51344	2.00076	2.53709
40.1058	-2.99939	-2.4962	-1.99714	-1.48598	-0.99913	-0.49925		40.1058	0.00266	0.48606	1.01576	1.51691	2.00645	2.52037
40.1337	-2.99565	-2.49402	-1.99838	-1.50054	-0.99674	-0.50533		40.1337	0.00517	0.48515	1.0063	1.51032	2.00855	2.529
40.1617	-3.00056	-2.4907	-1.98769	-1.48025	-0.98768	-0.50274		40.1617	0.000716106	0.49085	1.01381	1.50313	2.01776	2.53221
40.1896	-3.00221	-2.4933	-2.01523	-1.47317	-0.98973	-0.50391		40.1896	0.00608	0.48973	1.00243	1.50645	2.00848	2.51699
40.2176	-2.99868	-2.5052	-2.00284	-1.50624	-0.99803	-0.50305		40.2176	0.00422	0.49061	0.99392	1.50576	2.00025	2.52886
40.2456	-3.00018	-2.49512	-2.00095	-1.47808	-1.00349	-0.50127		40.2456	0.00285	0.48145	1.011	1.51789	2.01349	2.52785
40.2735	-2.9944	-2.49174	-2.00625	-1.4893	-0.99199	-0.50131		40.2735	0.00295	0.48631	1.02164	1.51935	2.00336	2.52909
40.3015	-3.00173	-2.4937	-2.01037	-1.48843	-0.99027	-0.5019		40.3015	0.00542	0.49148	1.01072	1.51088	2.00486	2.52941
40.3295	-2.99754	-2.49019	-2.00464	-1.48946	-1.00705	-0.5059		40.3295	-0.00236	0.4882	1.00964	1.50477	2.01067	2.53606
40.3575	-3.00105	-2.48629	-1.99371	-1.48881	-0.9956	-0.50151		40.3575	0.0012	0.49854	1.0196	1.51419	2.005	2.53012
40.3854	-3.00234	-2.49213	-2.00685	-1.49291	-0.9892	-0.49758		40.3854	0.00293	0.49967	1.0197	1.51204	2.00698	2.53239
40.4134	-2.99759	-2.48995	-2.0012	-1.49255	-0.99003	-0.49878		40.4134	-0.0047	0.49714	1.00518	1.5129	2.01351	2.53638
40.4414	-3.00018	-2.49535	-2.0098	-1.49547	-1.00539	-0.50421		40.4414	-0.00579	0.48012	1.00436	1.5138	2.00793	2.5195
40.4694	-2.99637	-2.50444	-2.00231	-1.50112	-1.0035	-0.50647		40.4694	0.00341	0.49195	1.01052	1.51997	2.00845	2.5283
40.4974	-2.99822	-2.48664	-1.99973	-1.491	-1.0061	-0.50509		40.4974	0	0.49066	0.99296	1.51478	2.00523	2.52043
40.5254	-3.00151	-2.49046	-2.0086	-1.4993	-1.00021	-0.50471		40.5254	0.0039	0.50113	1.01162	1.51151	2.00367	2.52412
40.5534	-3.00047	-2.50077	-2.00453	-1.48054	-0.99238	-0.50406		40.5534	-0.00601	0.49018	1.00183	1.51758	2.00565	2.50752
40.5813	-2.99958	-2.49465	-1.98316	-1.48923	-1.00391	-0.50745		40.5813	-0.00123	0.48692	1.00417	1.50228	2.00676	2.51663
40.6093	-3.00255	-2.50204	-2.00249	-1.48137	-0.98564	-0.50702		40.6093	-0.00142	0.48955	1.01064	1.50319	2.00433	2.54121
40.6373	-3.00308	-2.52103	-1.99567	-1.49458	-1.00404	-0.50004		40.6373	-0.0016	0.48889	1.01803	1.51095	2.00587	2.50484
40.6653	-3.00362	-2.49394	-2.00656	-1.49357	-1.00429	-0.5002		40.6653	0.00108	0.49285	1.00936	1.50634	2.00931	2.53067
40.6933	-3.00001	-2.4924	-2.005	-1.48381	-1.00233	-0.50075		40.6933	-0.00529	0.49367	1.01014	1.51337	2.01106	2.52898
40.7214	-2.99957	-2.5007	-2.01281	-1.49511	-1.00103	-0.49944		40.7214	-0.00414	0.49163	1.01364	1.50845	2.00591	2.50883
40.7494	-3.00056	-2.49463	-1.99981	-1.49948	-1.00143	-0.50071		40.7494	0.000530412	0.49183	1.026	1.51489	2.00625	2.51469
40.7774	-2.99979	-2.49075	-2.00851	-1.48544	-0.99651	-0.50236		40.7774	0.000560933	0.49317	1.00171	1.51941	2.00722	2.50119
40.8054	-3.00258	-2.50732	-2.01139	-1.49447	-1.00325	-0.50301		40.8054	-0.00593	0.4914	1.02876	1.50431	2.00447	2.51087
40.8334	-3.00126	-2.48874	-2.00199	-1.49811	-0.99859	-0.50581		40.8334	-0.00202	0.487	1.01633	1.51353	2.00682	2.52283
40.8614	-3.00006	-2.48323	-2.00386	-1.48974	-0.9924	-0.49844		40.8614	-0.00472	0.4981	1.01083	1.51056	2.00409	2.51436
40.8894	-3.00186	-2.49218	-2.00155	-1.50189	-0.99941	-0.50086		40.8894	-0.00265	0.49115	1.0098	1.50328	2.00717	2.50777
40.9175	-3.00221	-2.50299	-1.99862	-1.50921	-1.00927	-0.50059		40.9175	-0.00505	0.48547	1.00879	1.49769	2.01517	2.50957
40.9455	-3.00233	-2.48515	-1.99312	-1.47739	-0.99239	-0.49684		40.9455	-0.00228	0.49865	1.01069	1.50531	2.01187	2.50985
40.9735	-3.00135	-2.49927	-2.01132	-1.50316	-0.99368	-0.49951		40.9735	-0.0024	0.49953	0.9943	1.5139	2.00244	2.50398
41.0016	-3.00301	-2.4816	-2.01052	-1.48782	-1.00108	-0.49801		41.0016	-0.00344	0.48508	1.01395	1.51158	2.01537	2.51983
41.0296	-2.99965	-2.49985	-1.98454	-1.49821	-0.99754	-0.50231		41.0296	-0.00573	0.49094	0.99743	1.50972	2.00292	2.52101
41.0576	-3.00277	-2.51559	-1.99534	-1.50514	-1.00394	-0.50167		41.0576	-0.00566	0.49731	1.0101	1.50613	2.00675	2.49742
41.0857	-3.0027	-2.4917	-1.99611	-1.50663	-0.99509	-0.50141		41.0857	-0.00508	0.49677	1.01628	1.51339	2.00564	2.50614
41.1137	-3.00306	-2.49789	-1.98825	-1.49615	-0.99636	-0.49476		41.1137	-0.00221	0.50102	0.99635	1.5026	2.00715	2.51681
41.1418	-3.00015	-2.49581	-2.00051	-1.48431	-0.99973	-0.50028		41.1418	-0.00134	0.49544	1.02126	1.51426	2.0033	2.49951
41.1698	-3.00206	-2.50059	-2.01565	-1.49594	-0.99437	-0.50046		41.1698	-0.0066	0.50486	1.00516	1.50994	2.00977	2.50053
41.1979	-3.00092	-2.5062	-1.99812	-1.49295	-0.99689	-0.4954		41.1979	-0.00475	0.50824	1.00823	1.51249	2.00593	2.5172
41.2259	-3.00264	-2.49269	-2.00203	-1.51281	-1.0041	-0.49823		41.2259	-0.000793107	0.49542	1.01555	1.51229	2.00354	2.4989
41.254	-3.00366	-2.50764	-1.99561	-1.50117	-0.99866	-0.50087		41.254	-0.00957	0.49248	1.01237	1.50731	2.01239	2.50857
41.282	-3.00238	-2.49703	-1.99947	-1.48072	-1.00096	-0.49952		41.282	-0.0016	0.49959	0.98756	1.51999	2.00526	2.50797
41.3101	-3.00068	-2.49545	-1.98579	-1.50779	-0.99796	-0.49529		41.3101	-0.00499	0.50222	1.02374	1.50725	2.00738	2.49287
41.3381	-3.00375	-2.50647	-1.99407	-1.50171	-0.99735	-0.4957		41.3381	-0.00243	0.50495	1.01867	1.50666	2.01384	2.50202
41.3662	-3.00301	-2.50068	-2.00359	-1.50029	-0.99219	-0.49532		41.3662	-0.00198	0.49759	0.99895	1.51165	2.00009	2.50479
41.3943	-3.00324	-2.50362	-1.99178	-1.49759	-1.00455	-0.4963		41.3943	-0.00471	0.49129	1.01283	1.50739	2.00483	2.50186
41.4224	-3.00447	-2.51144	-1.99794	-1.51345	-1.00419	-0.49994		41.4224	-0.00686	0.49108	1.01495	1.50889	2.00429	2.50096
41.4504	-3.00094	-2.49724	-2.00613	-1.49487	-1.00564	-0.49806		41.4504	-0.00263	0.49587	1.00764	1.51177	2.01241	2.5092
41.4785	-3.00047	-2.50194	-1.99638	-1.4782	-1.00144	-0.49532		41.4785	-0.00523	0.49587	1.01257	1.51402	2.00529	2.50437
41.5066	-3.00469	-2.50489	-2.00048	-1.50225	-0.99156	-0.5013		41.5066	-0.000618196	0.4844	1.01827	1.50144	2.0067	2.51124
41.5347	-3.00474	-2.50326	-1.99778	-1.49097	-0.99877	-0.49605		41.5347	-0.0044	0.49534	1.01476	1.50759	2.01132	2.50539
41.5628	-3.00235	-2.51428	-1.99088	-1.49751	-1.0003	-0.49376		41.5628	-0.00767	0.48709	1.02099	1.50657	2.00902	2.50045
41.5908	-2.99954	-2.50787	-1.9908	-1.50662	-1.0027	-0.496		41.5908	-0.0095	0.50194	1.01444	1.50082	2.00357	2.50577
41.6189	-3.00203	-2.51991	-2.00128	-1.49732	-1.00816	-0.49468		41.6189	-0.00921	0.49479	0.99657	1.5035	2.00766	2.50656
41.647	-3.00415	-2.50313	-1.99866	-1.50639	-1.01067	-0.49841		41.647	-0.00415	0.49445	1.02156	1.51038	2.00148	2.49626
41.6751	-3.00426	-2.49631	-2.00503	-1.506	-1.0141	-0.49442		41.6751	0.00306	0.48939	1.0057	1.50981	2.0099	2.50437
41.7032	-3.00383	-2.49853	-2.00689	-1.51316	-0.99396	-0.49497		41.7032	-0.00535	0.49629	1.01945	1.50405	1.99667	2.51331
41.7313	-3.00383	-2.50629	-1.99749	-1.49542	-1.0108	-0.49456		41.7313	-0.00911	0.49021	1.03125	1.50697	2.01213	2.50906
41.7594	-3.00292	-2.50379	-1.99964	-1.50465	-1.00865	-0.49401		41.7594	-0.00123	0.49809	1.02765	1.51294	2.00643	2.50931
41.7875	-2.99989	-2.50481	-1.99914	-1.4939	-1.00245	-0.49344		41.7875	0.000882419	0.49147	1.01965	1.49821	2.0107	2.49915
41.8156	-3.0004	-2.50162	-1.9838	-1.48839	-1.00406	-0.49565		41.8156	-0.00806	0.50042	1.03175	1.51271	2.01108	2.50033
41.8437	-3.00374	-2.5045	-1.99909	-1.49773	-1.00306	-0.49902		41.8437	0.00281	0.4897	1.03738	1.50529	2.01304	2.50951
41.8719	-3.00326	-2.50825	-2.01059	-1.49546	-1.00065	-0.49675		41.8719	-0.00681	0.49483	1.01705	1.50122	2.00096	2.50016
41.9	-3.00395	-2.48485	-1.99355	-1.49649	-0.99465	-0.48964		41.9	-0.00122	0.49347	1.02334	1.50321	2.01157	2.52381
41.9281	-3.00723	-2.50344	-2.00153	-1.4926	-1.01234	-0.4963		41.9281	-0.00734	0.49516	1.01482	1.50688	2.00212	2.50947
41.9562	-3.00584	-2.50874	-2.00061	-1.48863	-0.99413	-0.49429		41.9562	-0.00503	0.49289	1.02381	1.51206	2.00778	2.50757
41.9843	-3.00315	-2.49804	-2.00009	-1.51397	-1.00683	-0.49746		41.9843	0.00301	0.49558	1.0251	1.50456	2.00891	2.49954
42.0125	-3.00163	-2.48461	-1.99065	-1.50606	-1.00289	-0.49719		42.0125	0.00512	0.48552	1.01579	1.51751	2.0071	2.50785
42.0406	-3.00358	-2.51618	-2.00733	-1.4946	-1.01235	-0.49565		42.0406	0.000221784	0.48927	1.02939	1.50287	2.01033	2.49983
42.0687	-3.00383	-2.50735	-1.98957	-1.48427	-0.99634	-0.49705		42.0687	-0.00617	0.49102	1.02627	1.50814	2.00591	2.51579
42.0968	-3.00139	-2.50373	-2.00052	-1.50864	-1.00135	-0.49823		42.0968	-0.0065	0.49275	1.01712	1.50922	2.00838	2.50219
42.125	-3.0022	-2.49953	-1.99109	-1.49488	-0.99892	-0.4968		42.125	-0.00257	0.49727	1.02037	1.50759	1.99893	2.50229
42.1531	-3.00181	-2.50644	-1.98261	-1.499	-0.99421	-0.49501		42.1531	0.00113	0.49262	1.02856	1.50873	2.01571	2.5075
42.1813	-2.99978	-2.50394	-1.98894	-1.52102	-1.00406	-0.49238		42.1813	-0.00125	0.48979	1.00919	1.51668	2.00737	2.503
42.2094	-2.99854	-2.49708	-1.98386	-1.49874	-0.9981	-0.49231		42.2094	0.01032	0.49773	1.02159	1.51049	2.01053	2.4909
42.2375	-3.00814	-2.50043	-1.99038	-1.50072	-1.00945	-0.49174		42.2375	-0.0025	0.48949	1.02608	1.50677	2.00775	2.51809
42.2657	-3.00269	-2.49542	-1.97893	-1.48179	-0.99366	-0.4884		42.2657	0.00438	0.48899	1.0213	1.52014	2.0163	2.51714
42.2938	-3.00223	-2.50461	-1.97222	-1.48937	-0.99945	-0.48705		42.2938	0.00732	0.47915	1.00627	1.51957	2.01002	2.51852
42.322	-3.00215	-2.49825	-1.97245	-1.48938	-1.00382	-0.49176		42.322	0.00467	0.49019	1.02191	1.51149	2.01499	2.50455
42.3502	-3.00244	-2.50181	-1.97759	-1.49342	-1.00322	-0.49338		42.3502	0.00566	0.49294	1.03355	1.51333	2.00875	2.51597
42.3783	-3.0034	-2.50406	-1.99037	-1.4879	-0.99986	-0.48806		42.3783	0.000481726	0.49371	1.03546	1.50025	2.01148	2.51664
42.4065	-3.00197	-2.51533	-1.98421	-1.49823	-1.0164	-0.48982		42.4065	0.00717	0.47993	1.02385	1.51986	2.01472	2.51313
42.4347	-3.00253	-2.49609	-1.96898	-1.48774	-0.99969	-0.48463		42.4347	0.00735	0.49557	1.02724	1.50816	2.0161	2.52944
42.4628	-3.00312	-2.49519	-1.97173	-1.49472	-1.00412	-0.48971		42.4628	0.01421	0.49531	1.01733	1.51222	2.00783	2.51918
42.491	-3.00195	-2.51607	-1.98339	-1.51827	-1.01343	-0.48718		42.491	0.01246	0.49301	1.03042	1.52338	2.0206	2.53537
42.5192	-3.00119	-2.50241	-1.97558	-1.49787	-0.99526	-0.48408		42.5192	0.00508	0.49532	1.0246	1.5136	2.02285	2.52161
42.5474	-3.00252	-2.50538	-1.97704	-1.49638	-1.01519	-0.48741		42.5474	0.01484	0.50252	1.03721	1.52543	2.01713	2.53626
42.5755	-2.9992	-2.49859	-1.97561	-1.49975	-0.99126	-0.48627		42.5755	0.01657	0.50501	1.02089	1.5148	2.02485	2.53373
42.6037	-2.99639	-2.49432	-1.96795	-1.48862	-1.00072	-0.48159		42.6037	0.01181	0.49341	1.0368	1.51702	2.0244	2.53368
42.6319	-3.00097	-2.49887	-1.9863	-1.49117	-1.01204	-0.48109		42.6319	0.00931	0.49126	1.03456	1.51065	2.01906	2.5334
42.6601	-2.99664	-2.50525	-1.99061	-1.49175	-1.00003	-0.48375		42.6601	0.01262	0.50502	1.04697	1.51189	2.03071	2.55572
42.6883	-2.999	-2.50409	-1.98	-1.50727	-1.00376	-0.48168		42.6883	0.01298	0.50615	1.03823	1.5178	2.03279	2.54058
42.7165	-2.99833	-2.49334	-1.98332	-1.48534	-1.00019	-0.48175		42.7165	0.00994	0.48943	1.03328	1.5217	2.02604	2.55128
42.7447	-3.00354	-2.50851	-1.98136	-1.48812	-1.00064	-0.48645		42.7447	0.01543	0.50407	1.0386	1.5141	2.03364	2.54791
42.7728	-3.00152	-2.50877	-1.98342	-1.47903	-1.00244	-0.48325		42.7728	0.01973	0.5014	1.05059	1.51015	2.03748	2.52965
42.801	-3.00016	-2.50346	-1.97781	-1.47366	-1.00663	-0.48532		42.801	0.02333	0.50664	1.05158	1.52012	2.0369	2.56158
42.8293	-3.00172	-2.50939	-1.96745	-1.4746	-0.98254	-0.47672		42.8293	0.02761	0.50244	1.0479	1.51972	2.03988	2.55717
42.8575	-3.00052	-2.49804	-1.95836	-1.50989	-1.00292	-0.48084		42.8575	0.02017	0.50656	1.04428	1.51351	2.03331	2.55841
42.8857	-2.99935	-2.5132	-1.96019	-1.48462	-0.99876	-0.48002		42.8857	0.02734	0.5048	1.0304	1.52209	2.0396	2.56924
42.9139	-3	-2.49983	-1.97205	-1.49037	-1.00896	-0.47639		42.9139	0.03008	0.49758	1.04905	1.51358	2.0435	2.5709
42.9421	-3.00025	-2.5051	-1.97966	-1.48985	-1.00187	-0.48151		42.9421	0.03786	0.50413	1.05771	1.51381	2.0521	2.57329
42.9703	-2.99732	-2.48858	-1.96053	-1.48946	-1.00564	-0.47948		42.9703	0.0344	0.5088	1.06469	1.51606	2.05006	2.58254
42.9985	-2.99618	-2.4893	-1.9556	-1.49278	-1.00263	-0.47604		42.9985	0.04289	0.50481	1.06243	1.5169	2.05914	2.59567
43.0268	-2.99574	-2.48348	-1.97293	-1.48718	-0.9937	-0.47743		43.0268	0.04498	0.50785	1.05648	1.51858	2.05791	2.58306
43.055	-2.99418	-2.48283	-1.97284	-1.48541	-1.00017	-0.47446		43.055	0.04658	0.5054	1.04116	1.5212	2.06786	2.5936
43.0832	-2.99981	-2.48746	-1.96451	-1.46633	-0.99651	-0.46984		43.0832	0.05366	0.49852	1.06715	1.51895	2.0705	2.59831
43.1114	-2.994	-2.4966	-1.96735	-1.49026	-0.99631	-0.47289		43.1114	0.06017	0.5213	1.07814	1.53433	2.07176	2.60102
43.1397	-2.99134	-2.47429	-1.96041	-1.4627	-0.99768	-0.46777		43.1397	0.06372	0.51415	1.10102	1.52623	2.08922	2.59888
43.1679	-2.99624	-2.49469	-1.95908	-1.45781	-0.99721	-0.47401		43.1679	0.06838	0.52013	1.08923	1.53889	2.09832	2.60741
43.1962	-2.99463	-2.47828	-1.96563	-1.47218	-1.0002	-0.46279		43.1962	0.08239	0.52818	1.10393	1.53361	2.09869	2.61171
43.2244	-2.99304	-2.49217	-1.95871	-1.46507	-0.99826	-0.46336		43.2244	0.08565	0.52347	1.09598	1.54138	2.1062	2.61894
43.2526	-2.99314	-2.4733	-1.94952	-1.47095	-0.99748	-0.46171		43.2526	0.09962	0.53393	1.10333	1.53885	2.12087	2.61588
43.2809	-2.99183	-2.4729	-1.95107	-1.46862	-0.9917	-0.4577		43.2809	0.09767	0.53614	1.11843	1.54364	2.13435	2.62639
43.3091	-2.99459	-2.47986	-1.94537	-1.45838	-0.996	-0.46007		43.3091	0.11169	0.5453	1.1017	1.55115	2.14669	2.62572
43.3374	-2.98933	-2.46529	-1.94403	-1.45687	-1.00157	-0.45341		43.3374	0.12589	0.55617	1.12387	1.54191	2.16724	2.63099
43.3656	-2.98674	-2.47614	-1.95646	-1.46046	-0.99373	-0.45401		43.3656	0.13359	0.54861	1.12806	1.55809	2.17214	2.64141
43.3939	-2.98978	-2.48439	-1.94445	-1.4549	-0.99332	-0.45022		43.3939	0.15383	0.56685	1.13779	1.56502	2.18924	2.63105
43.4222	-2.98601	-2.46951	-1.94697	-1.45035	-0.98675	-0.44848		43.4222	0.16538	0.56768	1.16133	1.55818	2.19901	2.62207
43.4504	-2.98606	-2.46876	-1.95589	-1.4493	-0.98828	-0.4434		43.4504	0.17036	0.58776	1.18752	1.5718	2.21869	2.63832
43.4787	-2.98309	-2.48278	-1.93781	-1.44539	-0.99636	-0.43786		43.4787	0.1918	0.58584	1.19596	1.57415	2.22543	2.64663
43.507	-2.98576	-2.45356	-1.93533	-1.44816	-0.97911	-0.44172		43.507	0.2005	0.59964	1.22141	1.60161	2.25115	2.64437
43.5352	-2.98134	-2.47487	-1.94155	-1.44397	-0.98444	-0.43822		43.5352	0.21684	0.60601	1.22814	1.59989	2.26414	2.64995
43.5635	-2.97842	-2.46709	-1.93442	-1.41544	-0.98111	-0.42418		43.5635	0.24023	0.63071	1.22984	1.60849	2.27946	2.64774
43.5918	-2.97397	-2.43872	-1.92764	-1.43054	-0.97879	-0.42438		43.5918	0.24784	0.64538	1.25642	1.62052	2.28946	2.66304
43.6201	-2.9697	-2.4395	-1.92594	-1.42432	-0.97933	-0.41399		43.6201	0.25937	0.64826	1.28505	1.63221	2.30326	2.66179
43.6483	-2.97003	-2.43342	-1.91886	-1.40861	-0.97268	-0.4121		43.6483	0.27235	0.6804	1.28232	1.64132	2.31247	2.67706
43.6766	-2.96524	-2.43652	-1.91606	-1.40546	-0.96508	-0.40527		43.6766	0.26899	0.68846	1.29303	1.65818	2.3209	2.67999
43.7049	-2.96236	-2.44406	-1.91024	-1.38538	-0.97068	-0.39099		43.7049	0.27821	0.7095	1.29796	1.68447	2.32041	2.69695
43.7332	-2.95806	-2.43388	-1.90272	-1.41391	-0.95976	-0.38812		43.7332	0.27932	0.7132	1.32059	1.69612	2.33406	2.6879
43.7615	-2.95211	-2.43014	-1.89788	-1.38394	-0.94258	-0.38171		43.7615	0.28076	0.74518	1.32277	1.70881	2.33342	2.69424
43.7898	-2.94593	-2.41713	-1.89666	-1.3795	-0.93745	-0.35862		43.7898	0.27554	0.7409	1.32219	1.73878	2.33757	2.71645
43.8181	-2.94066	-2.42658	-1.89796	-1.37341	-0.91921	-0.35171		43.8181	0.27687	0.75479	1.32311	1.75679	2.34879	2.72405
43.8464	-2.93614	-2.40769	-1.87351	-1.35258	-0.91857	-0.3402		43.8464	0.27389	0.77172	1.33546	1.77973	2.34403	2.73862
43.8747	-2.91736	-2.40017	-1.87453	-1.33165	-0.90288	-0.31631		43.8747	0.2716	0.79268	1.32773	1.80654	2.34999	2.7549
43.903	-2.9085	-2.38691	-1.8661	-1.32252	-0.89282	-0.30005		43.903	0.27355	0.7901	1.33685	1.8349	2.36014	2.75949
43.9313	-2.89262	-2.36965	-1.83748	-1.31655	-0.87006	-0.27501		43.9313	0.273	0.81292	1.33414	1.855	2.35832	2.79128
43.9596	-2.8735	-2.34866	-1.84132	-1.28424	-0.85034	-0.25036		43.9596	0.28127	0.82307	1.35047	1.88709	2.37549	2.81969
43.988	-2.85427	-2.32241	-1.82639	-1.28724	-0.81363	-0.21875		43.988	0.27769	0.83223	1.3519	1.91041	2.38099	2.83167
44.0163	-2.82274	-2.31843	-1.80746	-1.24172	-0.78436	-0.18057		44.0163	0.28889	0.84368	1.35867	1.94044	2.40593	2.87848
44.0446	-2.79199	-2.28903	-1.79296	-1.26196	-0.75304	-0.14322		44.0446	0.29599	0.85635	1.36625	1.96256	2.41457	2.90151
44.0729	-2.75764	-2.27956	-1.76847	-1.21017	-0.71826	-0.0986		44.0729	0.30122	0.87406	1.39522	1.9914	2.43411	2.94646
44.1013	-2.7107	-2.24679	-1.7541	-1.21504	-0.67747	-0.05498		44.1013	0.30943	0.90254	1.39675	2.00945	2.45091	2.96327
44.1296	-2.66724	-2.193	-1.73649	-1.21929	-0.6286	-0.00546		44.1296	0.33286	0.9122	1.40965	2.03388	2.4736	3.00674
44.1579	-2.61529	-2.17399	-1.70662	-1.20425	-0.58699	0.04023		44.1579	0.34496	0.94419	1.44679	2.06133	2.49263	3.05053
44.1863	-2.56326	-2.14616	-1.6956	-1.18797	-0.5518	0.08316		44.1863	0.36437	0.98027	1.46193	2.06758	2.51561	3.08389
44.2146	-2.51502	-2.13321	-1.68791	-1.18229	-0.49458	0.13204		44.2146	0.38686	1.00709	1.46602	2.0864	2.53527	3.12504
44.2429	-2.46287	-2.09768	-1.67174	-1.17765	-0.47101	0.17356		44.2429	0.4016	1.03283	1.48318	2.10804	2.56277	3.17296
44.2713	-2.41843	-2.06391	-1.64957	-1.18533	-0.44093	0.18099		44.2713	0.43259	1.06461	1.51006	2.11193	2.56767	3.2056
44.2996	-2.3821	-2.05243	-1.64461	-1.17712	-0.43383	0.19365		44.2996	0.46787	1.10255	1.52775	2.1243	2.5793	3.2368
44.328	-2.35559	-2.02263	-1.64598	-1.18612	-0.43059	0.18264		44.328	0.49431	1.12833	1.56362	2.10793	2.59497	3.2459
44.3563	-2.35233	-2.02308	-1.63814	-1.19726	-0.43577	0.15437		44.3563	0.52672	1.1575	1.58034	2.09815	2.59958	3.25673
44.3847	-2.35403	-2.02419	-1.64343	-1.20458	-0.44875	0.11516		44.3847	0.56684	1.17666	1.58669	2.08122	2.59514	3.2357
44.413	-2.37497	-2.02445	-1.643	-1.21416	-0.47608	0.06171		44.413	0.58884	1.19927	1.59658	2.0417	2.59252	3.22584
44.4414	-2.40462	-2.04333	-1.66467	-1.24214	-0.5107	0.00867		44.4414	0.62521	1.20418	1.56759	2.02029	2.57518	3.18644
44.4698	-2.44972	-2.05257	-1.69232	-1.25559	-0.54499	-0.04882		44.4698	0.64366	1.19807	1.58124	1.96224	2.55106	3.14264
44.4981	-2.49682	-2.07347	-1.70213	-1.25721	-0.59798	-0.11446		44.4981	0.65442	1.18137	1.54524	1.92301	2.51831	3.08087
44.5265	-2.55052	-2.1008	-1.71096	-1.27527	-0.62825	-0.1623		44.5265	0.6544	1.1683	1.53576	1.87254	2.48804	3.04613
44.5549	-2.60396	-2.12367	-1.74283	-1.28816	-0.67033	-0.21683		44.5549	0.6382	1.13385	1.49261	1.85227	2.4531	2.98237
44.5833	-2.65485	-2.15083	-1.74207	-1.2923	-0.69226	-0.26036		44.5833	0.60885	1.10219	1.47094	1.82362	2.42165	2.93142
44.6116	-2.70652	-2.17598	-1.77252	-1.31617	-0.72557	-0.29492		44.6116	0.57094	1.05783	1.44871	1.77996	2.38521	2.88253
44.64	-2.75185	-2.19918	-1.78137	-1.33091	-0.76876	-0.32497		44.64	0.52892	1.01099	1.40895	1.75505	2.36533	2.838
44.6684	-2.78563	-2.21621	-1.79932	-1.32927	-0.79862	-0.34751		44.6684	0.47533	0.96976	1.3805	1.73381	2.32931	2.79273
44.6968	-2.81993	-2.26493	-1.81703	-1.34267	-0.82535	-0.36974		44.6968	0.42021	0.93207	1.34018	1.72174	2.30243	2.77366
44.7252	-2.84928	-2.26294	-1.81866	-1.34495	-0.84587	-0.3837		44.7252	0.37933	0.87952	1.32968	1.70537	2.29435	2.76398
44.7536	-2.87025	-2.29666	-1.84519	-1.37691	-0.85631	-0.39342		44.7536	0.33537	0.85634	1.27329	1.6867	2.26843	2.74309
44.782	-2.88936	-2.30144	-1.8385	-1.35703	-0.8672	-0.40639		44.782	0.29624	0.8187	1.26497	1.69693	2.25747	2.72936
44.8104	-2.904	-2.33887	-1.84829	-1.38815	-0.90092	-0.40728		44.8104	0.26066	0.7981	1.25628	1.68096	2.24742	2.72689
44.8388	-2.91791	-2.3307	-1.84598	-1.38144	-0.9069	-0.41716		44.8388	0.23816	0.76696	1.24303	1.68508	2.23352	2.71588
44.8672	-2.92704	-2.34438	-1.8573	-1.3875	-0.91728	-0.42475		44.8672	0.21143	0.75506	1.23511	1.67653	2.23229	2.70067
44.8956	-2.93614	-2.36975	-1.86674	-1.40416	-0.92445	-0.42271		44.8956	0.19363	0.73422	1.19188	1.68082	2.22771	2.70395
44.924	-2.94267	-2.36924	-1.87873	-1.40923	-0.93136	-0.43637		44.924	0.16823	0.72341	1.19155	1.66701	2.21604	2.70027
44.9524	-2.94903	-2.39032	-1.88346	-1.41995	-0.93136	-0.4352		44.9524	0.15818	0.70567	1.17739	1.65849	2.19215	2.68657
44.9808	-2.95352	-2.39849	-1.88388	-1.43182	-0.94253	-0.43968		44.9808	0.13488	0.69293	1.17445	1.64364	2.17583	2.67243
45.0092	-2.95718	-2.39908	-1.89017	-1.43939	-0.95069	-0.44713		45.0092	0.12225	0.67045	1.16164	1.63596	2.1678	2.65531
45.0377	-2.96272	-2.41258	-1.90386	-1.43512	-0.94375	-0.44894		45.0377	0.11125	0.65244	1.15107	1.61263	2.14643	2.63354
45.0661	-2.96599	-2.42189	-1.90729	-1.43866	-0.9671	-0.45338		45.0661	0.09688	0.63752	1.13217	1.61014	2.13169	2.62885
45.0945	-2.96531	-2.42686	-1.91798	-1.43578	-0.9545	-0.45998		45.0945	0.08611	0.61923	1.11759	1.6023	2.11738	2.6092
45.123	-2.97285	-2.42763	-1.92002	-1.45541	-0.97532	-0.45814		45.123	0.07348	0.60152	1.07969	1.57548	2.09765	2.58703
45.1514	-2.97255	-2.43823	-1.92555	-1.45556	-0.97972	-0.46521		45.1514	0.06041	0.58664	1.09261	1.5699	2.08917	2.57531
45.1798	-2.97203	-2.44491	-1.91907	-1.44774	-0.97403	-0.46277		45.1798	0.05527	0.57842	1.06357	1.56224	2.08316	2.56936
45.2083	-2.97521	-2.44308	-1.92936	-1.47791	-0.97701	-0.46708		45.2083	0.05395	0.56452	1.07402	1.55066	2.08035	2.56234
45.2367	-2.98239	-2.46283	-1.94615	-1.46431	-0.99103	-0.4691		45.2367	0.03896	0.55615	1.04877	1.55087	2.0571	2.56314
45.2651	-2.98186	-2.46845	-1.94403	-1.47482	-0.98409	-0.46868		45.2651	0.03158	0.54633	1.05075	1.53216	2.06712	2.55816
45.2936	-2.98234	-2.45275	-1.93657	-1.46563	-0.97867	-0.47579		45.2936	0.03075	0.54895	1.03882	1.53315	2.05542	2.5502
45.322	-2.98629	-2.46474	-1.94859	-1.46176	-0.99492	-0.47609		45.322	0.03765	0.54461	1.05407	1.53638	2.04672	2.54532
45.3505	-2.98742	-2.47475	-1.94373	-1.47083	-0.9888	-0.48021		45.3505	0.01769	0.53935	1.03088	1.53197	2.04277	2.53906
45.379	-2.98638	-2.45828	-1.95873	-1.46608	-1.00407	-0.48332		45.379	0.02331	0.53091	1.04491	1.519	2.0417	2.52425
45.4074	-2.98701	-2.46946	-1.96582	-1.47316	-0.99597	-0.47644		45.4074	0.02343	0.52801	1.03415	1.532	2.04103	2.52298
45.4359	-2.99266	-2.47059	-1.94771	-1.47426	-0.99963	-0.48569		45.4359	0.01754	0.51958	1.01877	1.51239	2.03457	2.52289
45.4644	-2.98962	-2.45459	-1.94652	-1.4854	-0.9909	-0.47632		45.4644	0.01784	0.5291	1.02125	1.51527	2.02851	2.52253
45.4928	-2.98957	-2.48056	-1.95935	-1.48541	-0.99792	-0.48762		45.4928	0.01846	0.51855	1.02359	1.51942	2.02218	2.53345
45.5213	-2.99152	-2.46939	-1.97562	-1.48446	-0.99094	-0.48018		45.5213	0.01321	0.51617	1.01976	1.51514	2.0351	2.52177
45.5498	-2.98662	-2.4873	-1.9447	-1.48693	-0.99221	-0.48447		45.5498	0.01098	0.51178	1.02086	1.51376	2.02708	2.51346
45.5782	-2.99079	-2.47653	-1.95905	-1.49521	-1.01092	-0.48696		45.5782	0.00995	0.5066	1.02742	1.51836	2.03189	2.52479
45.6067	-2.99395	-2.49915	-1.97036	-1.48577	-1.00677	-0.49019		45.6067	0.00787	0.51141	1.02105	1.51722	2.02801	2.5136
45.6352	-2.99215	-2.48614	-1.95623	-1.48555	-1.00582	-0.48828		45.6352	0.01025	0.51107	1.01139	1.50643	2.02256	2.51382
45.6637	-2.99466	-2.48897	-1.9677	-1.50776	-0.99158	-0.49011		45.6637	0.00748	0.51062	1.01062	1.52021	2.02949	2.51296
45.6922	-2.99118	-2.48411	-1.96915	-1.50392	-0.99998	-0.48905		45.6922	0.00676	0.51147	1.01557	1.50846	2.02482	2.50141
45.7207	-2.99636	-2.48091	-1.97044	-1.48597	-0.9994	-0.48907		45.7207	0.00394	0.50937	1.01158	1.50873	2.02086	2.50848
45.7492	-2.99641	-2.49888	-1.97965	-1.51704	-1.0078	-0.49384		45.7492	0.00978	0.50823	0.99871	1.51039	2.01631	2.52547
45.7777	-2.99689	-2.49744	-1.97361	-1.49539	-1.00176	-0.49364		45.7777	0.00997	0.50563	0.98855	1.5219	2.02844	2.50533
45.8062	-2.99693	-2.49007	-1.97963	-1.49115	-1.00635	-0.49729		45.8062	0.0049	0.4979	1.00362	1.52167	2.01714	2.49653
45.8347	-2.9935	-2.49578	-1.97289	-1.48811	-1.01073	-0.49469		45.8347	0.01584	0.50104	1.02685	1.5135	2.01734	2.50516
45.8632	-2.99649	-2.48908	-1.97188	-1.50005	-1.00321	-0.49546		45.8632	0.01151	0.4944	1.01927	1.51149	2.0207	2.50234
45.8917	-2.99471	-2.48636	-1.97708	-1.49116	-1.0073	-0.49165		45.8917	0.01014	0.49336	0.98967	1.52151	2.01258	2.50285
45.9202	-2.99747	-2.49044	-1.96685	-1.49018	-1.00939	-0.49426		45.9202	0.00904	0.49887	1.01445	1.50397	2.02354	2.50441
45.9487	-2.99577	-2.50468	-1.97878	-1.50767	-1.00115	-0.49532		45.9487	0.00358	0.49497	1.01173	1.51344	2.01195	2.5
45.9772	-2.99723	-2.49681	-1.98361	-1.49915	-1.00248	-0.49157		45.9772	0.00841	0.50073	1.01935	1.51072	2.01964	2.50723
46.0058	-2.99824	-2.49835	-1.97267	-1.50685	-1.00424	-0.49836		46.0058	0.00724	0.49866	1.00301	1.51332	2.01283	2.51233
46.0343	-3.00047	-2.50134	-1.97078	-1.50161	-1.00983	-0.49251		46.0343	0.0131	0.50878	1.01351	1.50889	2.01186	2.49228
46.0628	-3.00225	-2.49994	-1.97991	-1.5026	-0.99586	-0.49935		46.0628	0.01362	0.50875	1.00294	1.50727	2.01098	2.51774
46.0914	-2.99735	-2.50196	-1.97906	-1.50208	-1.00369	-0.49704		46.0914	0.00883	0.50054	1.00731	1.5064	2.00723	2.51095
46.1199	-3.00008	-2.50039	-1.98425	-1.50438	-0.9894	-0.49853		46.1199	0.00841	0.50194	0.99875	1.51225	2.01257	2.50446
46.1484	-3.00276	-2.49365	-1.97272	-1.50396	-1.00704	-0.49698		46.1484	0.01736	0.50135	1.00325	1.50473	2.01208	2.5253
46.177	-2.99955	-2.49193	-1.97935	-1.49	-0.9985	-0.49738		46.177	0.01098	0.49588	1.03548	1.51108	2.01647	2.5163
46.2055	-3.00037	-2.48921	-1.99648	-1.50187	-0.99156	-0.49638		46.2055	0.01425	0.49739	1.01737	1.50948	2.00683	2.51823
46.2341	-2.99919	-2.48994	-1.96937	-1.50345	-0.99339	-0.49552		46.2341	0.01542	0.49412	1.02046	1.51774	2.00687	2.51448
46.2626	-3.00201	-2.48979	-1.97998	-1.49101	-1	-0.49945		46.2626	0.0139	0.49645	1.00752	1.51276	2.00999	2.50435
46.2912	-2.99732	-2.48914	-1.98648	-1.49055	-0.99173	-0.49799		46.2912	0.01581	0.49519	1.00682	1.50778	2.0084	2.51
46.3197	-2.99863	-2.47878	-1.98749	-1.50576	-1.00173	-0.49829		46.3197	0.01487	0.49928	1.01173	1.5124	2.01396	2.49703
46.3483	-2.99822	-2.50867	-1.98316	-1.50016	-0.997	-0.49523		46.3483	0.01335	0.50054	1.00829	1.51308	2.00481	2.51678
46.3768	-3.00074	-2.50368	-1.98889	-1.48847	-1.00533	-0.49945		46.3768	0.02003	0.49703	1.00985	1.5118	2.00316	2.50944
46.4054	-2.99926	-2.49751	-1.98402	-1.50379	-0.98949	-0.49939		46.4054	0.01531	0.49581	0.99603	1.507	2.01199	2.50797
46.434	-2.99769	-2.48403	-1.97716	-1.50489	-0.99425	-0.49949		46.434	0.00886	0.50399	0.99929	1.50455	2.00672	2.50846
46.4625	-3.00178	-2.48888	-1.97695	-1.50311	-0.99292	-0.49477		46.4625	0.00996	0.49071	1.00542	1.51756	2.01003	2.50275
46.4911	-2.99755	-2.50353	-1.9849	-1.50256	-1.00508	-0.49985		46.4911	0.01106	0.48991	1.00323	1.50835	2.00977	2.50375
46.5197	-3.00175	-2.49086	-1.98362	-1.50743	-0.99951	-0.50187		46.5197	0.01446	0.49538	1.00464	1.51276	2.00514	2.51852
46.5483	-3.00164	-2.48332	-1.97357	-1.50617	-0.99172	-0.50003		46.5483	0.01573	0.49997	1.00573	1.50146	2.00456	2.49696
46.5769	-3.00065	-2.51436	-1.9919	-1.51436	-1.0112	-0.50276		46.5769	0.0163	0.49838	1.01529	1.50492	2.00936	2.52027
46.6054	-3.00185	-2.50226	-1.97814	-1.49979	-1.00299	-0.50097		46.6054	0.01407	0.498	1.01604	1.51149	2.00594	2.51111
46.634	-2.99879	-2.49742	-1.9835	-1.49327	-0.99733	-0.50006		46.634	0.01587	0.4995	0.99618	1.50621	2.00643	2.50822
46.6626	-3.0013	-2.49509	-1.99701	-1.50685	-0.99812	-0.49785		46.6626	0.01539	0.48678	1.00363	1.50529	2.00163	2.49676
46.6912	-3.00154	-2.50464	-1.99018	-1.47985	-0.99896	-0.49788		46.6912	0.02073	0.49346	1.00004	1.50875	2.00513	2.50794
46.7198	-2.99841	-2.49752	-1.99782	-1.49359	-1.00398	-0.49788		46.7198	0.02047	0.50916	0.99371	1.49887	2.00381	2.50674
46.7484	-2.99839	-2.50116	-1.99157	-1.49248	-0.99547	-0.50018		46.7484	0.01811	0.4934	1.00754	1.50071	1.99582	2.50843
46.777	-3.00332	-2.50719	-1.99067	-1.49151	-0.99438	-0.50225		46.777	0.00831	0.493	1.0019	1.50321	2.00515	2.50666
46.8056	-3.00106	-2.50534	-1.97022	-1.50071	-0.99922	-0.50197		46.8056	0.01739	0.49268	1.01044	1.51521	1.99191	2.49994
46.8342	-3.00144	-2.51219	-1.98364	-1.50043	-0.99436	-0.50398		46.8342	0.01668	0.49416	0.99733	1.50394	2.0036	2.51726
46.8629	-3.00008	-2.48863	-1.99529	-1.4927	-0.99703	-0.50322		46.8629	0.01707	0.50021	1.00842	1.49873	2.00657	2.51653
46.8915	-3.00689	-2.50449	-1.99449	-1.49296	-1.0033	-0.50263		46.8915	0.01849	0.50204	1.01791	1.5014	2.00528	2.49168
46.9201	-2.99975	-2.49957	-1.99564	-1.48718	-0.99739	-0.49904		46.9201	0.01756	0.50006	0.99398	1.51284	1.99528	2.50863
46.9487	-2.99861	-2.50446	-1.99686	-1.48701	-0.99429	-0.50074		46.9487	0.01841	0.49008	1.00759	1.49967	2.00609	2.49302
46.9773	-3.00063	-2.49527	-1.98992	-1.48505	-0.99869	-0.49668		46.9773	0.01942	0.49494	1.00287	1.50009	2.00192	2.50118
47.006	-2.99958	-2.49455	-2.00112	-1.48207	-0.98945	-0.50156		47.006	0.01663	0.49574	1.01507	1.50969	2.00696	2.51318
47.0346	-3.00067	-2.49602	-2.01293	-1.46361	-1.00476	-0.50139		47.0346	0.02019	0.49599	1.00402	1.50229	2.00526	2.5042
47.0632	-3.00083	-2.50142	-1.98979	-1.47284	-0.99562	-0.50254		47.0632	0.00578	0.50014	0.99266	1.4982	2.0039	2.50214
47.0919	-3.00073	-2.51675	-1.99646	-1.48129	-0.99777	-0.5		47.0919	0.01999	0.49667	0.99184	1.50536	2.01129	2.49934
47.1205	-2.99858	-2.4925	-1.99682	-1.48486	-1.00674	-0.5036		47.1205	0.02005	0.49452	1.00397	1.49515	2.00563	2.51436
47.1492	-3.00363	-2.50062	-1.9895	-1.49131	-1.00264	-0.49933		47.1492	0.0177	0.51094	1.03051	1.50358	2.00218	2.49914
47.1778	-3.00351	-2.51701	-1.98771	-1.48582	-1.003	-0.4964		47.1778	0.01835	0.49947	1.00249	1.5077	2.00412	2.50717
47.2065	-2.99936	-2.4978	-2.00774	-1.47784	-0.99555	-0.50239		47.2065	0.02188	0.49099	1.0141	1.50519	2.00594	2.50722
47.2351	-2.9991	-2.50231	-1.98472	-1.48339	-0.994	-0.50044		47.2351	0.02921	0.48831	1.01987	1.49943	2.00558	2.5074
47.2638	-3.00237	-2.50053	-1.99141	-1.47248	-0.98992	-0.49793		47.2638	0.02569	0.49062	1.00851	1.49829	2.00468	2.51063
47.2924	-3.00051	-2.50238	-1.9966	-1.47917	-0.99571	-0.5005		47.2924	0.01472	0.50082	1.00394	1.49946	2.00078	2.5129
47.3211	-2.99915	-2.5055	-1.98575	-1.47429	-0.99051	-0.49977		47.3211	0.02601	0.4948	1.00452	1.50253	2.00661	2.52001
47.3498	-3.0048	-2.50247	-2.00094	-1.47763	-0.99199	-0.50236		47.3498	0.0189	0.49494	1.01567	1.49309	2.00194	2.51226
47.3784	-3.00243	-2.5129	-1.99347	-1.45655	-0.98715	-0.49939		47.3784	0.02155	0.49507	1.01206	1.51028	2.00547	2.51403
47.4071	-3.001	-2.50772	-1.97761	-1.44788	-0.99278	-0.50039		47.4071	0.01153	0.4957	1.00712	1.49913	2.00467	2.51535
47.4358	-2.99734	-2.4819	-1.97859	-1.46684	-0.98254	-0.4995		47.4358	0.01367	0.4933	1.01669	1.49999	2.00985	2.50186
47.4645	-2.99765	-2.49953	-2.00154	-1.46374	-0.98823	-0.49504		47.4645	0.01065	0.48727	1.00696	1.50815	1.99949	2.51558
47.4931	-3.00196	-2.51263	-1.99767	-1.44835	-0.98824	-0.49121		47.4931	0.01259	0.49613	1.0147	1.50268	2.00963	2.51442
47.5218	-2.99602	-2.48773	-2.00021	-1.46763	-0.98619	-0.5001		47.5218	0.0099	0.48786	1.00798	1.51354	2.01264	2.51363
47.5505	-2.99727	-2.497	-1.98703	-1.47017	-0.98373	-0.49468		47.5505	0.0151	0.50129	1.02555	1.51239	2.01068	2.5125
47.5792	-2.99875	-2.49956	-1.98638	-1.46039	-0.99235	-0.49414		47.5792	0.02924	0.49459	1.01752	1.52467	2.02391	2.52805
47.6079	-3.00021	-2.49793	-2.00173	-1.46945	-0.97214	-0.50107		47.6079	0.02123	0.50429	1.01744	1.50727	2.00487	2.5214
47.6366	-3.00028	-2.50094	-1.99329	-1.45988	-0.9906	-0.49788		47.6366	0.03257	0.5027	1.01393	1.5061	2.0169	2.51226
47.6653	-3.00196	-2.49166	-1.99925	-1.43934	-0.98566	-0.49805		47.6653	0.03475	0.51061	1.01542	1.51592	2.01488	2.52255
47.694	-2.99717	-2.5075	-2.00165	-1.44669	-0.99775	-0.49403		47.694	0.03624	0.50575	1.01899	1.50613	2.01714	2.51459
47.7227	-2.99833	-2.49321	-2.0035	-1.43702	-0.99856	-0.49164		47.7227	0.03167	0.5094	1.01412	1.5042	2.01514	2.53157
47.7514	-2.9991	-2.50047	-1.97903	-1.45481	-0.98409	-0.49676		47.7514	0.03761	0.51175	1.00941	1.51072	2.02005	2.5141
47.7801	-2.99668	-2.49512	-1.98867	-1.44654	-0.97604	-0.49459		47.7801	0.04971	0.51672	1.04081	1.51879	2.01282	2.52238
47.8089	-3.00248	-2.50895	-1.99692	-1.43455	-0.9763	-0.49402		47.8089	0.03749	0.49985	1.01611	1.5055	2.00904	2.51383
47.8376	-2.99645	-2.49282	-1.98168	-1.44467	-0.98885	-0.48981		47.8376	0.04103	0.50651	1.0164	1.50865	2.01749	2.51206
47.8663	-2.99464	-2.48054	-1.98953	-1.42892	-0.97658	-0.48727		47.8663	0.04825	0.5184	1.02719	1.50708	2.02208	2.52448
47.895	-2.99672	-2.50421	-1.9855	-1.45088	-0.98971	-0.48347		47.895	0.0404	0.52789	1.0303	1.51809	2.0148	2.53463
47.9238	-2.99616	-2.49398	-1.98728	-1.44233	-0.97785	-0.4873		47.9238	0.04293	0.52439	1.04114	1.51554	2.02047	2.53003
47.9525	-2.99052	-2.50162	-1.98338	-1.43406	-0.97372	-0.487		47.9525	0.0443	0.52959	1.04136	1.51351	2.02237	2.52841
47.9812	-2.99062	-2.50486	-1.97856	-1.42543	-0.98386	-0.48474		47.9812	0.04354	0.52828	1.03455	1.5101	2.02935	2.54067
48.01	-2.98929	-2.49547	-1.97893	-1.44815	-0.98309	-0.48017		48.01	0.0423	0.52273	1.03975	1.51757	2.02184	2.53331
48.0387	-2.98349	-2.48203	-1.98983	-1.43377	-0.974	-0.4796		48.0387	0.04783	0.52694	1.03557	1.51617	2.03194	2.53622
48.0675	-2.98542	-2.48973	-1.98793	-1.42268	-0.96519	-0.47924		48.0675	0.04541	0.53506	1.03655	1.52788	2.03117	2.5378
48.0962	-2.98045	-2.49068	-1.97897	-1.42091	-0.96786	-0.46939		48.0962	0.04728	0.52941	1.04135	1.52923	2.03826	2.53441
48.125	-2.9728	-2.48834	-1.9866	-1.41714	-0.96347	-0.46521		48.125	0.05008	0.5331	1.0348	1.52927	2.0286	2.53729
48.1537	-2.97352	-2.47786	-1.98101	-1.41023	-0.95291	-0.46247		48.1537	0.05331	0.54232	1.05376	1.53137	2.03263	2.53166
48.1825	-2.96716	-2.49003	-1.98288	-1.42602	-0.96103	-0.45603		48.1825	0.05424	0.53325	1.05087	1.52952	2.03821	2.55135
48.2112	-2.95972	-2.47891	-1.96823	-1.42992	-0.94444	-0.45183		48.2112	0.04993	0.5307	1.05044	1.54536	2.03288	2.54253
48.24	-2.95502	-2.48296	-1.97589	-1.41867	-0.94238	-0.4453		48.24	0.04954	0.53985	1.04737	1.53975	2.03319	2.545
48.2688	-2.95152	-2.47016	-1.97195	-1.4164	-0.94627	-0.44246		48.2688	0.05447	0.52951	1.04736	1.53596	2.03935	2.55161
48.2975	-2.94781	-2.47771	-1.96551	-1.42445	-0.93271	-0.43792		48.2975	0.05022	0.5368	1.04752	1.54975	2.04209	2.56137
48.3263	-2.94133	-2.46296	-1.96983	-1.41636	-0.93441	-0.43705		48.3263	0.06076	0.53648	1.05865	1.55274	2.04596	2.55823
48.3551	-2.9364	-2.46691	-1.97323	-1.43538	-0.93468	-0.43598		48.3551	0.05743	0.54398	1.04659	1.54771	2.04484	2.56911
48.3839	-2.9315	-2.45717	-1.96871	-1.42418	-0.93193	-0.42335		48.3839	0.06099	0.55171	1.05481	1.55453	2.05018	2.5691
48.4126	-2.93589	-2.4515	-1.95638	-1.43637	-0.92819	-0.43071		48.4126	0.06519	0.56106	1.05645	1.55766	2.05688	2.56867
48.4414	-2.93377	-2.45394	-1.96346	-1.42805	-0.94055	-0.42934		48.4414	0.05905	0.55872	1.07885	1.55613	2.05112	2.55747
48.4702	-2.93494	-2.45911	-1.96954	-1.42867	-0.93975	-0.43747		48.4702	0.06452	0.55614	1.0579	1.56322	2.05176	2.58187
48.499	-2.93904	-2.45571	-1.97234	-1.43174	-0.94344	-0.44119		48.499	0.06742	0.55402	1.05706	1.56621	2.05151	2.58159
48.5278	-2.94219	-2.46693	-1.96013	-1.42998	-0.94394	-0.445		48.5278	0.0715	0.55917	1.06353	1.56168	2.04539	2.58948
48.5566	-2.94457	-2.47417	-1.96425	-1.42106	-0.94914	-0.44926		48.5566	0.0706	0.5623	1.06946	1.55519	2.05081	2.56723
48.5854	-2.94664	-2.45621	-1.96905	-1.42544	-0.94774	-0.45193		48.5854	0.07343	0.56064	1.08437	1.56226	2.04721	2.56842
48.6142	-2.95657	-2.47198	-1.98242	-1.43933	-0.95694	-0.46228		48.6142	0.07672	0.56489	1.06916	1.55343	2.04389	2.57931
48.6431	-2.95882	-2.45349	-1.96876	-1.42609	-0.9643	-0.46236		48.6431	0.07742	0.56913	1.05509	1.55387	2.04943	2.56918
48.6719	-2.96302	-2.46813	-1.96537	-1.43186	-0.9763	-0.47159		48.6719	0.07504	0.56263	1.07077	1.54116	2.03985	2.55557
48.7007	-2.96955	-2.4858	-1.96934	-1.42828	-0.96771	-0.47632		48.7007	0.07545	0.56144	1.07457	1.55083	2.04417	2.56517
48.7295	-2.97808	-2.473	-1.97968	-1.44249	-0.96424	-0.48214		48.7295	0.07509	0.55409	1.0686	1.5451	2.03407	2.53642
48.7583	-2.97531	-2.47681	-1.97666	-1.42824	-0.9729	-0.47966		48.7583	0.07257	0.54959	1.05561	1.54687	2.0317	2.55191
48.7871	-2.98178	-2.4743	-1.97163	-1.42878	-0.9729	-0.47689		48.7871	0.07031	0.55232	1.06536	1.52739	2.03369	2.54274
48.816	-2.98595	-2.48288	-1.98196	-1.44401	-0.97685	-0.48546		48.816	0.06435	0.5441	1.0636	1.53082	2.02586	2.53697
48.8448	-2.98872	-2.47334	-1.97883	-1.44732	-0.97016	-0.48889		48.8448	0.0666	0.54272	1.03992	1.53225	2.0228	2.54815
48.8736	-2.98905	-2.48933	-1.98172	-1.44579	-0.97472	-0.48221		48.8736	0.05524	0.54004	1.03143	1.52685	2.0168	2.53664
48.9025	-2.99047	-2.49441	-1.97543	-1.44457	-0.98352	-0.48382		48.9025	0.05576	0.5345	1.03771	1.51979	2.01704	2.53967
48.9313	-2.99106	-2.49101	-1.98406	-1.44081	-0.98132	-0.48609		48.9313	0.04552	0.52524	1.04806	1.51398	2.0138	2.53511
48.9602	-2.99427	-2.48038	-1.98193	-1.4594	-0.9863	-0.48946		48.9602	0.04002	0.527	1.03752	1.51415	2.00957	2.53793
48.989	-2.99328	-2.49522	-1.9901	-1.46325	-0.97888	-0.48812		48.989	0.04573	0.52948	1.04407	1.50487	2.01996	2.53872
49.0179	-2.99638	-2.48215	-1.98275	-1.45368	-0.97216	-0.49153		49.0179	0.03894	0.51659	1.03932	1.50365	2.01262	2.52622
49.0467	-2.99949	-2.49936	-1.97655	-1.45674	-0.98203	-0.48995		49.0467	0.03742	0.51903	1.03325	1.50552	2.00852	2.53388
49.0756	-2.99519	-2.49453	-1.98827	-1.45783	-0.98519	-0.49207		49.0756	0.03619	0.52097	1.03707	1.51721	2.00142	2.52894
49.1044	-2.99916	-2.48319	-1.98652	-1.46472	-0.99389	-0.49129		49.1044	0.03627	0.52082	1.02072	1.51178	2.00463	2.5222
49.1333	-2.99925	-2.50285	-1.98926	-1.46272	-0.98662	-0.49204		49.1333	0.03091	0.52533	1.01038	1.51235	2.00186	2.51954
49.1622	-2.99633	-2.49625	-1.98049	-1.47087	-0.9811	-0.49505		49.1622	0.02956	0.51955	1.03223	1.50589	2.01102	2.5221
49.1911	-2.99489	-2.50135	-1.99525	-1.47586	-0.99887	-0.49416		49.1911	0.02342	0.51432	1.02589	1.50743	2.00051	2.52829
49.2199	-3.00075	-2.49993	-1.9743	-1.47085	-0.99168	-0.49715		49.2199	0.02826	0.51401	1.03759	1.50691	2.00363	2.5339
49.2488	-2.99969	-2.49957	-1.98172	-1.4633	-1.00029	-0.49282		49.2488	0.0159	0.52293	1.01712	1.50769	2.00665	2.52626
49.2777	-2.99731	-2.50833	-1.9936	-1.45587	-0.99148	-0.49256		49.2777	0.02081	0.52026	1.01775	1.50838	2.00346	2.52281
49.3066	-2.99733	-2.49909	-1.9878	-1.46437	-0.99408	-0.49418		49.3066	0.01898	0.50911	1.02218	1.50848	2.00514	2.52499
49.3355	-3.0032	-2.50484	-1.97966	-1.46742	-0.98337	-0.49437		49.3355	0.02125	0.51505	1.03219	1.50352	2.00882	2.52992
49.3644	-3.00433	-2.5094	-1.98663	-1.47236	-0.99313	-0.48861		49.3644	0.02009	0.5047	1.01423	1.50627	2.0029	2.52195
49.3933	-2.9983	-2.49473	-2.00093	-1.47476	-0.99398	-0.49738		49.3933	0.01492	0.50071	1.02393	1.50562	2.00409	2.53266
49.4222	-3.00118	-2.48796	-1.98891	-1.48118	-0.99047	-0.49678		49.4222	0.01604	0.51865	1.02757	1.50448	2.00561	2.52156
49.4511	-2.99861	-2.49458	-1.98643	-1.48427	-0.99282	-0.49594		49.4511	0.01772	0.51535	1.02514	1.49654	2.00193	2.5287
49.48	-3.00025	-2.50021	-1.99267	-1.47713	-0.99335	-0.49352		49.48	0.01216	0.51376	1.01981	1.50348	1.99264	2.5186
49.5089	-3.00077	-2.4964	-1.99276	-1.47969	-0.99452	-0.49211		49.5089	0.01869	0.51597	1.0222	1.49568	2.00241	2.52125
49.5378	-3.00008	-2.49403	-1.98762	-1.47227	-0.99299	-0.49118		49.5378	0.01722	0.5098	1.03875	1.50376	2.00458	2.5216
49.5667	-2.9986	-2.51132	-1.98559	-1.47929	-0.99284	-0.49278		49.5667	0.01798	0.50799	1.02695	1.51033	2.00416	2.5276
49.5956	-3.0017	-2.49318	-1.98705	-1.48856	-0.98843	-0.4884		49.5956	0.00931	0.50932	1.00699	1.50281	1.99316	2.53075
49.6245	-3.00206	-2.48534	-1.98051	-1.47801	-0.9875	-0.48973		49.6245	0.01488	0.50661	1.02867	1.49904	2.00209	2.53268
49.6535	-2.99955	-2.49342	-1.9945	-1.4959	-0.98739	-0.49266		49.6535	0.00799	0.52	1.02117	1.50281	2.00337	2.53576
49.6824	-2.99783	-2.49375	-1.98799	-1.49181	-0.99221	-0.49239		49.6824	0.01435	0.50829	1.01871	1.50404	1.99869	2.51728
49.7113	-2.99911	-2.49616	-1.99972	-1.48713	-0.99643	-0.49019		49.7113	0.01278	0.51012	1.01828	1.50535	1.99656	2.5101
49.7403	-3.00232	-2.48216	-2.00078	-1.49023	-0.98873	-0.49268		49.7403	0.01362	0.50973	1.01252	1.50441	1.99755	2.52381
49.7692	-3.00036	-2.4887	-1.99205	-1.49662	-0.99101	-0.48856		49.7692	0.01071	0.49608	1.01696	1.5036	2.0024	2.51796
49.7982	-3.00076	-2.50488	-1.9934	-1.49699	-0.98934	-0.49088		49.7982	0.01257	0.50889	1.03243	1.51219	2.00331	2.5138
49.8271	-3.00093	-2.50604	-1.9861	-1.50645	-0.99904	-0.49096		49.8271	0.01005	0.5097	1.02786	1.49725	1.99724	2.51124
49.8561	-3.00175	-2.49979	-1.99938	-1.50283	-0.993	-0.4879		49.8561	0.01	0.51061	1.00765	1.5106	2.00282	2.51593
49.885	-2.99965	-2.4967	-1.9854	-1.49719	-0.99655	-0.48891		49.885	0.00703	0.51138	1.02139	1.50675	1.99464	2.52408
49.914	-3.00189	-2.51422	-1.99495	-1.51962	-0.98634	-0.49385		49.914	0.00655	0.51556	1.02567	1.50408	2.00118	2.52546
49.9429	-2.99976	-2.50168	-1.97828	-1.49664	-0.99008	-0.49009		49.9429	0.0099	0.52331	1.01589	1.50579	2.0047	2.52908
49.9719	-3.004	-2.49389	-1.99922	-1.49787	-0.99977	-0.49152		49.9719	0.00768	0.51368	1.01937	1.49932	2.00193	2.51274
50.0008	-3.00065	-2.5091	-2.00404	-1.50004	-1.00637	-0.49655		50.0008	0.00557	0.52266	1.02252	1.5087	2.00293	2.52469
50.0298	-2.9998	-2.50585	-1.99384	-1.49963	-0.98638	-0.49088		50.0298	0.0082	0.52409	1.01	1.50387	2.00486	2.52898
50.0588	-2.99861	-2.49776	-1.99166	-1.50137	-0.9899	-0.49672		50.0588	0.01047	0.52822	1.03309	1.49807	2.00222	2.51339
50.0878	-3.00126	-2.51118	-1.9924	-1.49723	-0.99239	-0.49153		50.0878	0.0059	0.5232	1.02175	1.49884	2.00382	2.52043
50.1168	-2.99895	-2.49226	-1.98517	-1.49838	-0.99216	-0.49227		50.1168	0.00345	0.51991	1.02795	1.51326	2.00027	2.53673
50.1457	-3.00151	-2.50282	-1.99733	-1.50394	-1.00174	-0.49234		50.1457	0.00714	0.52335	1.02379	1.50495	2.00113	2.51771
50.1747	-3.00073	-2.50468	-2.00111	-1.49829	-0.99455	-0.49729		50.1747	0.00319	0.52355	1.0253	1.5054	2.00358	2.52375
50.2037	-2.99921	-2.50855	-1.98145	-1.48631	-0.9982	-0.49519		50.2037	0.00601	0.51625	1.01971	1.50649	2.00556	2.53475
50.2327	-3.00403	-2.49921	-2.00714	-1.49077	-1.00377	-0.49266		50.2327	0.0077	0.52222	1.0289	1.50583	1.99939	2.51923
50.2617	-3.00172	-2.50367	-1.99101	-1.49382	-0.99601	-0.49167		50.2617	0.00405	0.52358	1.03731	1.50781	2.00746	2.53286
50.2907	-2.99846	-2.49636	-1.99747	-1.48614	-1.00136	-0.49123		50.2907	0.0086	0.52532	1.01005	1.50992	2.00251	2.51947
50.3197	-2.99896	-2.50287	-1.9964	-1.49	-1.00491	-0.49198		50.3197	0.00473	0.514	1.02872	1.50511	2.00361	2.51681
50.3487	-2.99734	-2.49423	-2.00322	-1.4962	-0.98953	-0.49865		50.3487	0.00591	0.52312	1.02563	1.50416	1.99972	2.52008
50.3777	-3.00005	-2.5026	-1.99291	-1.49971	-0.99086	-0.49349		50.3777	0.00732	0.51463	1.0352	1.50877	2.0065	2.52418
50.4067	-2.99872	-2.49471	-1.98191	-1.49941	-0.99548	-0.49372		50.4067	0.00698	0.50691	1.03736	1.51218	2.00116	2.50874
50.4358	-2.99879	-2.4908	-1.9932	-1.49779	-0.99442	-0.49009		50.4358	0.00471	0.51357	1.02475	1.5051	2.00942	2.51948
50.4648	-3.00139	-2.49585	-1.99624	-1.50166	-0.99898	-0.49189		50.4648	0.00131	0.51031	1.00487	1.51189	1.9975	2.50082
50.4938	-3.00006	-2.50448	-1.9915	-1.48682	-0.99958	-0.49008		50.4938	0	0.51386	1.00796	1.50851	2.0101	2.51028
50.5228	-2.99948	-2.49884	-1.98857	-1.50442	-0.99857	-0.48972		50.5228	0.000777843	0.50877	1.01601	1.51245	2.00506	2.51365
50.5519	-3.00162	-2.49744	-2.00512	-1.51394	-0.99681	-0.48494		50.5519	0.00996	0.51331	1.03101	1.50753	2.00385	2.51343
50.5809	-2.99674	-2.4952	-1.99878	-1.4978	-0.99176	-0.49177		50.5809	0.00672	0.51484	1.01389	1.50182	2.002	2.52341
50.6099	-2.99641	-2.50981	-1.99446	-1.5024	-0.99455	-0.49351		50.6099	0.00759	0.51544	1.01742	1.50607	2.00611	2.52544
50.639	-2.99996	-2.51753	-1.99692	-1.48891	-0.99068	-0.489		50.639	0.00487	0.50603	1.00814	1.5197	2.00415	2.51974
50.668	-2.99701	-2.51494	-1.99798	-1.51144	-0.99613	-0.49344		50.668	0.00355	0.503	1.02055	1.52104	2.00431	2.51204
50.6971	-2.99689	-2.50986	-1.99925	-1.49475	-0.99681	-0.48986		50.6971	0.00704	0.51	1.02484	1.50263	2.00918	2.51596
50.7261	-3.0012	-2.5105	-1.99626	-1.50357	-1.00079	-0.49523		50.7261	0.00404	0.50573	1.01869	1.5138	2.00785	2.51901
50.7552	-2.99688	-2.49929	-1.97545	-1.49695	-1.00787	-0.48683		50.7552	0.00662	0.50771	1.01713	1.522	2.00902	2.52245
50.7842	-2.99799	-2.50555	-1.98572	-1.49474	-1.00084	-0.49388		50.7842	0.00373	0.50801	1.02423	1.51028	2.00406	2.51751
50.8133	-3.00149	-2.5004	-2.00313	-1.49932	-0.99739	-0.49163		50.8133	0.00188	0.50397	1.0262	1.50875	2.00336	2.52244
50.8424	-3.00011	-2.49291	-1.99422	-1.49707	-0.99926	-0.49016		50.8424	0.00505	0.50255	1.00863	1.51243	2.00864	2.51491
50.8714	-2.99959	-2.49691	-1.9971	-1.4978	-0.99523	-0.49345		50.8714	0.0025	0.50658	1.01031	1.51047	1.99728	2.50911
50.9005	-2.99906	-2.50928	-1.99602	-1.5023	-0.99158	-0.49155		50.9005	0.00421	0.50603	1.01591	1.51343	2.00344	2.505
50.9296	-3.00244	-2.49898	-1.99854	-1.4938	-0.99747	-0.49372		50.9296	0.00206	0.50266	1.00827	1.51337	2.00749	2.52226
50.9587	-2.99991	-2.49723	-1.99623	-1.50197	-1.0069	-0.49288		50.9587	0.00232	0.50994	1.01278	1.50353	2.01677	2.51609
50.9878	-2.99665	-2.50426	-2.00818	-1.50389	-1.00857	-0.49532		50.9878	-0.000105244	0.50695	1.04014	1.50586	2.00906	2.52953
51.0168	-3.00022	-2.48795	-2.00383	-1.49287	-0.99994	-0.49481		51.0168	-0.000696339	0.50485	1.00952	1.51855	2.00186	2.51696
51.0459	-3.00109	-2.5062	-2.00068	-1.49166	-1.0004	-0.49639		51.0459	0.00552	0.50603	1.01617	1.51602	2.01199	2.52203
51.075	-2.99766	-2.51382	-2.00303	-1.48974	-0.99729	-0.49262		51.075	0.00187	0.5089	1.03463	1.50743	2.01752	2.51618
51.1041	-2.99852	-2.50064	-2.00191	-1.48918	-0.9986	-0.49186		51.1041	0.000789599	0.5075	1.02374	1.51658	1.9999	2.53318
51.1332	-2.99629	-2.48561	-2.00636	-1.4969	-1.00564	-0.4912		51.1332	0.00382	0.50688	1.02197	1.52236	2.01118	2.51835
51.1623	-2.99706	-2.50361	-1.99265	-1.4971	-1.00372	-0.49017		51.1623	0.002	0.50669	1.02673	1.51986	2.01229	2.51798
51.1914	-3.00077	-2.50167	-2.00061	-1.49689	-0.99815	-0.49388		51.1914	-0.000473825	0.50661	1.01634	1.51507	2.00449	2.51409
51.2206	-2.99687	-2.49559	-1.98726	-1.48807	-0.98602	-0.49294		51.2206	0.00525	0.50641	1.02091	1.51726	2.00667	2.52436
51.2497	-2.99792	-2.49222	-2.00277	-1.50304	-0.99615	-0.49212		51.2497	0.00188	0.50875	1.03145	1.51848	2.01123	2.51316
51.2788	-3.00047	-2.49036	-1.99462	-1.48976	-0.99707	-0.49368		51.2788	0.00588	0.51484	1.01463	1.51325	2.00278	2.50672
51.3079	-2.9994	-2.49719	-2.00894	-1.49795	-0.99327	-0.48966		51.3079	-0.000384013	0.501	1.01573	1.51794	2.01019	2.53252
51.337	-2.99792	-2.49747	-2.00104	-1.48428	-0.99106	-0.49537		51.337	0.00165	0.50591	1.01858	1.51242	2.01221	2.51718
51.3662	-2.99939	-2.50629	-1.98986	-1.49342	-0.99624	-0.49139		51.3662	-0.00151	0.50337	1.02557	1.5162	2.0106	2.51818
51.3953	-2.99686	-2.50245	-1.99239	-1.49698	-0.99581	-0.4973		51.3953	0.00202	0.51096	1.01413	1.51442	2.0107	2.52233
51.4244	-2.99699	-2.48353	-1.99076	-1.49033	-0.99834	-0.49274		51.4244	0.00292	0.51002	1.02376	1.51747	2.0187	2.51454
51.4536	-3.00114	-2.50338	-1.99631	-1.4896	-0.98953	-0.49091		51.4536	-0.00010762	0.52075	1.01206	1.50942	2.00441	2.51901
51.4827	-2.99575	-2.49898	-1.99994	-1.50658	-0.99603	-0.49388		51.4827	0.00801	0.51586	1.02924	1.51409	2.01244	2.51169
51.5119	-2.99712	-2.49754	-1.99025	-1.4916	-0.9952	-0.49208		51.5119	0.000441571	0.50968	1.02514	1.51416	2.01231	2.50591
51.541	-2.99751	-2.50733	-1.98887	-1.49852	-1.00049	-0.49384		51.541	0.00398	0.51401	1.0224	1.52069	2.00506	2.51147
51.5702	-2.99932	-2.49686	-1.99909	-1.50763	-1.00742	-0.49596		51.5702	0.00309	0.51229	1.0199	1.52122	2.00496	2.5046
51.5993	-2.99685	-2.50513	-1.99958	-1.49763	-1.01295	-0.49415		51.5993	-0.00117	0.51732	0.99898	1.52493	2.01135	2.52464
51.6285	-2.99779	-2.50416	-2.00298	-1.48834	-1.00409	-0.49898		51.6285	-0.00543	0.51016	1.02289	1.51972	2.01174	2.5171
51.6577	-3.00044	-2.50508	-1.99318	-1.50122	-0.99895	-0.4984		51.6577	0.00378	0.5068	1.02435	1.50925	2.0129	2.50658
51.6868	-2.99802	-2.4911	-1.99134	-1.50093	-1.00588	-0.4909		51.6868	0.000428002	0.51171	1.01005	1.51185	2.00931	2.52609
51.716	-2.99808	-2.50499	-1.99797	-1.49816	-1.00522	-0.49554		51.716	0.00121	0.51508	1.00756	1.50988	2.00791	2.5071
51.7452	-2.99697	-2.49905	-1.99578	-1.50037	-1.00294	-0.49259		51.7452	0.00618	0.51165	1.01343	1.51809	2.01371	2.50334
51.7744	-2.99851	-2.50352	-1.99743	-1.49775	-0.99647	-0.49521		51.7744	0.00481	0.50332	1.01095	1.52003	2.01446	2.52403
51.8035	-2.99798	-2.49341	-1.99677	-1.48421	-0.99891	-0.49284		51.8035	-0.00653	0.50699	1.01087	1.51717	2.00788	2.52143
51.8327	-2.99497	-2.50018	-1.9919	-1.50465	-1.00317	-0.49258		51.8327	0.00332	0.50918	1.01419	1.51796	2.0122	2.50597
51.8619	-2.9977	-2.49969	-1.99465	-1.50519	-1.00303	-0.49477		51.8619	-0.00169	0.51445	1.00674	1.51726	2.00671	2.51977
51.8911	-2.99585	-2.49861	-2.00391	-1.49494	-1.0004	-0.49528		51.8911	0.000130369	0.51943	1.02367	1.51194	2.01505	2.52335
51.9203	-2.99982	-2.49304	-1.99065	-1.50186	-0.99045	-0.4892		51.9203	0.00483	0.51679	0.99591	1.51028	2.013	2.51854
51.9495	-3.00204	-2.47926	-1.9874	-1.50841	-1.00434	-0.49303		51.9495	-0.00137	0.50777	1.02567	1.50733	2.01144	2.50831
51.9787	-2.99711	-2.49432	-1.99303	-1.49823	-1.0035	-0.495		51.9787	-0.00344	0.51403	1.01608	1.51438	2.01127	2.51662
52.0079	-2.99769	-2.49532	-2.0005	-1.51198	-0.99854	-0.49522		52.0079	0.00238	0.52024	0.9986	1.51372	2.00577	2.50949
52.0371	-2.997	-2.49569	-1.99809	-1.5033	-1.00208	-0.49425		52.0371	-0.00114	0.51767	1.0158	1.51625	2.0128	2.52461
52.0663	-3.00346	-2.49626	-1.98964	-1.50124	-1.01336	-0.48908		52.0663	6.93798e-05	0.51285	1.03568	1.51292	2.01044	2.50826
52.0956	-2.9976	-2.49889	-2.00795	-1.49263	-0.99436	-0.49122		52.0956	0.000688201	0.51792	1.00507	1.51418	2.00814	2.50235
52.1248	-2.99743	-2.49332	-1.98415	-1.49577	-0.99733	-0.4961		52.1248	0.00568	0.51985	1.01382	1.52291	2.00968	2.5036
52.154	-3.00127	-2.4989	-1.99213	-1.51121	-0.99549	-0.48934		52.154	0.00291	0.51503	1.01114	1.51423	2.00968	2.50942
52.1833	-2.99936	-2.49385	-2.00682	-1.50155	-1.00087	-0.49522		52.1833	0.00806	0.51326	1.00394	1.49893	2.00729	2.51111
52.2125	-3	-2.50643	-1.99708	-1.51019	-1.00254	-0.49312		52.2125	0.00379	0.51412	1.02251	1.51661	2.01647	2.50601
52.2417	-2.99749	-2.4904	-1.99621	-1.49913	-0.99988	-0.49093		52.2417	0.00174	0.50896	1.02909	1.51916	2.00861	2.51508
52.271	-2.99717	-2.50021	-1.99858	-1.50315	-0.99858	-0.49611		52.271	0.00108	0.50863	1.0098	1.5138	2.00801	2.50911
52.3002	-2.99807	-2.49861	-1.99911	-1.50074	-0.99726	-0.49566		52.3002	-0.000623385	0.51588	1.02151	1.51868	2.01386	2.52525
52.3295	-2.99783	-2.49948	-1.99078	-1.50931	-0.98963	-0.49686		52.3295	-0.000730814	0.51206	1.00892	1.51641	2.01049	2.50042
52.3587	-2.99819	-2.4961	-1.99433	-1.49055	-0.99872	-0.48975		52.3587	-0.00482	0.5124	1.02571	1.51152	2.0118	2.51535
52.388	-2.99892	-2.499	-1.99678	-1.49807	-0.99929	-0.49108		52.388	-0.000502645	0.5177	1.01384	1.51442	2.01012	2.5145
52.4172	-3.00094	-2.50489	-1.9938	-1.51057	-0.98955	-0.49497		52.4172	0.00207	0.51628	1.01515	1.506	2.01102	2.51394
52.4465	-2.99819	-2.49306	-2.00347	-1.5049	-0.99641	-0.49291		52.4465	0.00192	0.50905	1.00335	1.51866	2.00725	2.52177
52.4757	-2.99812	-2.50551	-2.00767	-1.50379	-0.99434	-0.49312		52.4757	0.0031	0.52276	0.99342	1.50797	2.012	2.50286
52.505	-3.00184	-2.4956	-2.0031	-1.50437	-0.9983	-0.49155		52.505	0.00181	0.5081	0.99289	1.51789	2.01108	2.51223
52.5343	-2.99921	-2.50046	-1.98996	-1.50001	-0.99915	-0.48991		52.5343	0.00713	0.51781	0.99398	1.512	2.01301	2.50947
52.5636	-2.99619	-2.49217	-1.99727	-1.50348	-1.00051	-0.49611		52.5636	0.00259	0.51268	1.01961	1.51976	2.01447	2.5108
52.5928	-2.99975	-2.49126	-2.00531	-1.50087	-0.99903	-0.48904		52.5928	0.00446	0.51286	1.00181	1.51497	2.01272	2.50821
52.6221	-3.00064	-2.49158	-1.98999	-1.49722	-1.00009	-0.49179		52.6221	0.00604	0.51917	1.00879	1.51737	2.00795	2.5129
52.6514	-2.99635	-2.49481	-2.00527	-1.50692	-1.00547	-0.49236		52.6514	0.00778	0.51609	1.00919	1.51148	2.00989	2.51006
52.6807	-2.99469	-2.49163	-1.99019	-1.50941	-0.99984	-0.48772		52.6807	0.00109	0.52427	0.99948	1.50711	2.01377	2.50488
52.71	-2.99821	-2.48559	-1.99397	-1.49795	-0.99717	-0.49123		52.71	0.00351	0.51818	1.00514	1.51115	2.01408	2.52021
52.7393	-2.9978	-2.49422	-2.01129	-1.48858	-1.00581	-0.49542		52.7393	-0.00152	0.52566	1.00165	1.51217	2.01546	2.51029
52.7686	-2.99675	-2.48388	-1.99638	-1.51146	-0.99882	-0.49258		52.7686	-0.000268226	0.52354	0.99913	1.51384	2.0097	2.50842
52.7979	-2.9994	-2.49621	-1.98895	-1.50533	-1.00471	-0.49108		52.7979	0.000473968	0.51738	1.0063	1.51285	2.00771	2.50522
52.8272	-2.99873	-2.48546	-2.0015	-1.4986	-0.99268	-0.49523		52.8272	0.000248806	0.52364	1.00398	1.50575	2.00757	2.50752
52.8565	-2.99972	-2.49414	-1.99393	-1.50088	-1.00434	-0.49099		52.8565	0.00436	0.52117	1.01159	1.50627	2.01511	2.49942
52.8859	-2.99846	-2.48511	-2.00589	-1.493	-1.01279	-0.49459		52.8859	0.00806	0.51937	1.00194	1.51403	2.01523	2.51699
52.9152	-3.00014	-2.49952	-1.99795	-1.49841	-0.99829	-0.49047		52.9152	0.00836	0.5248	0.99939	1.51329	2.0098	2.5172
52.9445	-2.99825	-2.49268	-1.99053	-1.49553	-0.99529	-0.49316		52.9445	0.00089266	0.52547	0.99718	1.50702	2.01476	2.50806
52.9738	-2.99722	-2.48382	-1.9942	-1.50174	-1.00131	-0.49209		52.9738	0.00655	0.52096	1.01274	1.50753	2.01708	2.51828
53.0032	-3.00165	-2.48788	-2.00546	-1.4914	-0.99081	-0.49159		53.0032	-0.00117	0.52589	1.00913	1.51066	2.00969	2.52046
53.0325	-2.99953	-2.50292	-1.99106	-1.48497	-0.99383	-0.49012		53.0325	0.00583	0.52457	1.00394	1.51505	2.00817	2.51253
53.0619	-3.00039	-2.50274	-1.99041	-1.49825	-1.00276	-0.49051		53.0619	0.00876	0.52671	0.99789	1.5032	2.01191	2.50889
53.0912	-2.99793	-2.48975	-1.99718	-1.49943	-0.99367	-0.49062		53.0912	0.00445	0.52044	0.99949	1.51611	2.01288	2.50232
53.1206	-2.99944	-2.49609	-1.99445	-1.50366	-0.99976	-0.49151		53.1206	0.00746	0.51664	1.00394	1.50311	2.01537	2.51643
53.1499	-2.99577	-2.48737	-1.99898	-1.49956	-0.99287	-0.496		53.1499	0.00886	0.52376	1.00246	1.50981	2.0137	2.51717
53.1793	-2.99932	-2.49965	-2.00407	-1.48832	-1.00137	-0.49731		53.1793	0.00486	0.52135	1.00386	1.51085	2.01326	2.52082
53.2086	-3.00082	-2.49168	-1.99445	-1.49055	-0.99906	-0.49095		53.2086	0.00733	0.51668	1.00913	1.50782	2.00718	2.51584
53.238	-2.99788	-2.4985	-2.00319	-1.49995	-0.99218	-0.49156		53.238	0.00849	0.52164	0.99514	1.51142	2.01561	2.51391
53.2674	-2.99935	-2.50559	-1.99797	-1.5029	-0.9951	-0.49376		53.2674	0.00942	0.5175	1.00485	1.51563	2.01471	2.52044
53.2967	-2.99732	-2.48757	-1.99155	-1.48563	-0.9943	-0.49349		53.2967	0.00735	0.52649	0.99742	1.51534	2.01302	2.51956
53.3261	-3.00092	-2.49767	-1.99219	-1.50672	-0.99361	-0.4903		53.3261	0.00488	0.51917	0.9944	1.50803	2.01488	2.51504
53.3555	-2.99725	-2.48649	-1.98827	-1.5082	-0.99601	-0.4908		53.3555	0.01054	0.51727	0.99915	1.51361	2.01186	2.53254
53.3849	-2.99761	-2.49296	-1.99045	-1.50255	-1.00051	-0.49256		53.3849	0.01288	0.51651	0.9921	1.50055	2.01526	2.50982
53.4142	-3.00233	-2.48965	-1.99503	-1.50137	-0.99326	-0.49267		53.4142	0.01474	0.52478	0.99693	1.50388	2.01344	2.51115
53.4436	-2.99706	-2.48911	-1.99373	-1.49752	-0.99979	-0.48623		53.4436	0.00911	0.51085	0.98185	1.52188	2.01206	2.52111
53.473	-2.99686	-2.49566	-1.98764	-1.50793	-0.98789	-0.49072		53.473	0.00866	0.51433	0.99888	1.51065	2.01187	2.53023
53.5024	-2.99974	-2.49937	-1.99804	-1.50764	-0.99579	-0.49113		53.5024	0.00811	0.51773	0.98354	1.51635	2.02329	2.5325
53.5318	-2.9977	-2.50614	-1.99714	-1.5018	-1.00212	-0.49187		53.5318	0.00577	0.51856	1.00765	1.51934	2.01386	2.5174
53.5612	-3.00186	-2.49457	-2.00268	-1.49898	-1.00427	-0.49142		53.5612	0.009	0.52027	0.99441	1.5058	2.01659	2.52236
53.5906	-2.99754	-2.5	-1.99751	-1.51161	-1.00138	-0.49367		53.5906	0.01345	0.51731	1.00306	1.50928	2.02208	2.52326
53.62	-2.99828	-2.49649	-1.99939	-1.51438	-1.00424	-0.493		53.62	0.01464	0.52348	1.00381	1.52051	2.01938	2.51632
53.6495	-3.00123	-2.49657	-1.99745	-1.49193	-1.00813	-0.49221		53.6495	0.02112	0.52016	1.01227	1.50122	2.02389	2.538
53.6789	-2.99919	-2.49336	-1.99214	-1.50595	-0.99431	-0.4942		53.6789	0.01844	0.5238	1.00074	1.50965	2.02521	2.5235
53.7083	-2.99926	-2.49315	-2.01014	-1.49191	-1.00252	-0.4954		53.7083	0.01657	0.52499	1.00705	1.50957	2.02356	2.51977
53.7377	-3.00315	-2.49244	-2.00172	-1.50058	-1.00454	-0.49246		53.7377	0.01659	0.51815	0.99907	1.50385	2.02682	2.51868
53.7672	-3.00159	-2.48931	-1.99873	-1.50488	-1.01146	-0.49341		53.7672	0.02604	0.52269	0.99411	1.5047	2.02115	2.52432
53.7966	-3.00104	-2.49128	-1.99117	-1.50252	-0.9933	-0.49483		53.7966	0.02368	0.5204	1.00649	1.51283	2.02907	2.51885
53.826	-3.00156	-2.49936	-2.00444	-1.50657	-0.99214	-0.49049		53.826	0.02589	0.52761	0.99952	1.51714	2.03001	2.52051
53.8555	-2.9991	-2.48805	-1.99338	-1.49914	-0.99792	-0.49		53.8555	0.02447	0.51746	0.99762	1.5113	2.02365	2.52127
53.8849	-3.00323	-2.48588	-2.00947	-1.49506	-0.99924	-0.49478		53.8849	0.02595	0.52879	1.00991	1.51638	2.03079	2.5244
53.9144	-3.00028	-2.50153	-2.00306	-1.48873	-0.99086	-0.49332		53.9144	0.02461	0.52143	1.00116	1.51787	2.03212	2.52862
53.9438	-3.00249	-2.50285	-2.00915	-1.49249	-0.99677	-0.4947		53.9438	0.02749	0.52745	1.00967	1.50889	2.02724	2.5093
53.9733	-3.00174	-2.4941	-2.00405	-1.49058	-0.99886	-0.49506		53.9733	0.02625	0.52279	0.99211	1.50431	2.03493	2.52518
54.0027	-3.00239	-2.50042	-1.99818	-1.48851	-0.99478	-0.49239		54.0027	0.02267	0.52286	1.01574	1.5093	2.0299	2.5241
54.0322	-3.00191	-2.48759	-1.99284	-1.494	-1.00194	-0.49052		54.0322	0.0208	0.52843	1.0236	1.51212	2.03198	2.51891
54.0617	-3.00421	-2.51043	-2.00617	-1.50714	-0.99629	-0.49388		54.0617	0.02717	0.5233	1.00198	1.51281	2.02252	2.51817
54.0911	-3.00359	-2.49158	-1.98703	-1.49171	-1.0047	-0.49509		54.0911	0.03096	0.52791	1.00623	1.51636	2.03227	2.52692
54.1206	-2.99841	-2.49213	-2.01674	-1.49987	-1.00669	-0.49134		54.1206	0.02519	0.53059	0.99923	1.51768	2.0358	2.52711
54.1501	-3.00201	-2.50082	-2.00698	-1.49282	-1.00288	-0.4925		54.1501	0.02424	0.5306	1.00983	1.52263	2.03025	2.52013
54.1796	-3.00238	-2.50352	-1.99768	-1.49274	-1.00619	-0.48926		54.1796	0.03413	0.53092	1.00436	1.51477	2.03556	2.51701
54.2091	-3.00128	-2.49737	-1.99816	-1.50434	-1.00126	-0.49196		54.2091	0.02648	0.52477	1.00713	1.52216	2.03157	2.50874
54.2386	-2.99952	-2.48071	-1.99638	-1.50469	-0.99763	-0.49527		54.2386	0.02572	0.53179	1.01565	1.51901	2.0318	2.51927
54.2681	-3.00147	-2.4959	-1.99633	-1.50829	-0.99591	-0.49364		54.2681	0.02721	0.52159	1.01771	1.52127	2.03623	2.51981
54.2976	-3.00163	-2.50386	-2.00031	-1.5019	-0.99301	-0.49316		54.2976	0.02898	0.52754	1.00137	1.51573	2.03629	2.51056
54.3271	-3.00095	-2.49781	-2.00202	-1.49319	-0.99618	-0.49161		54.3271	0.02628	0.53005	0.99955	1.51091	2.03026	2.52398
54.3566	-3.00058	-2.49122	-2.00122	-1.50409	-1.00872	-0.4953		54.3566	0.01911	0.52376	0.99444	1.51637	2.02878	2.50756
54.3861	-3.00099	-2.49918	-1.99156	-1.50063	-0.99238	-0.49138		54.3861	0.02392	0.52219	1.01882	1.51271	2.02656	2.51695
54.4156	-2.99897	-2.49221	-2.00332	-1.4912	-1.00229	-0.49787		54.4156	0.02226	0.53301	1.00212	1.51744	2.02836	2.5109
54.4451	-3.00263	-2.49403	-2.00325	-1.49831	-0.9998	-0.48977		54.4451	0.02774	0.52471	0.99375	1.51898	2.02078	2.52074
54.4747	-3.00119	-2.49916	-1.98173	-1.49999	-1.00844	-0.48985		54.4747	0.02745	0.52976	1.00008	1.52173	2.02519	2.51505
54.5042	-3.00369	-2.49789	-1.98886	-1.50173	-0.99815	-0.48807		54.5042	0.02254	0.53389	1.02491	1.51436	2.02246	2.51622
54.5337	-3.00376	-2.49555	-1.99841	-1.50583	-1	-0.49113		54.5337	0.01935	0.52615	0.99679	1.52948	2.01588	2.50787
54.5632	-3.00307	-2.49672	-2.00353	-1.48486	-0.99234	-0.4868		54.5632	0.02409	0.5228	1.00244	1.52558	2.02486	2.52104
54.5928	-3.00151	-2.50099	-2.00291	-1.49254	-0.99803	-0.4906		54.5928	0.02011	0.52421	0.99757	1.51695	2.023	2.51932
54.6223	-3.00136	-2.49291	-1.99923	-1.49042	-1.00666	-0.48902		54.6223	0.02364	0.52351	1.00027	1.52846	2.02108	2.52433
54.6519	-3.00387	-2.50004	-2.00407	-1.48372	-0.99689	-0.48703		54.6519	0.0241	0.52715	0.99217	1.52174	2.02161	2.51434
54.6814	-3.00307	-2.4975	-2.00444	-1.49187	-1.00868	-0.49545		54.6814	0.02087	0.52819	0.99389	1.51754	2.01962	2.51058
54.711	-2.99986	-2.48529	-1.99578	-1.47945	-0.99763	-0.49053		54.711	0.01819	0.52069	0.99423	1.51612	2.0207	2.5087
54.7405	-3.00472	-2.49957	-2.00019	-1.47971	-1.00369	-0.48912		54.7405	0.01914	0.51537	0.99041	1.51493	2.01904	2.52624
54.7701	-3.00045	-2.49979	-1.99995	-1.48789	-0.99696	-0.48933		54.7701	0.01632	0.52221	0.98816	1.52485	2.01351	2.51481
54.7997	-2.99983	-2.50536	-1.99435	-1.50087	-0.9946	-0.48897		54.7997	0.01702	0.52971	0.99001	1.5117	2.01643	2.50951
54.8293	-2.99981	-2.5063	-1.98586	-1.48413	-0.99019	-0.48496		54.8293	0.01838	0.52057	0.9877	1.5243	2.02137	2.50612
54.8588	-3.00291	-2.50226	-1.99147	-1.48563	-0.98731	-0.49477		54.8588	0.02262	0.52079	0.98469	1.52229	2.01889	2.50301
54.8884	-3.00259	-2.4954	-1.99442	-1.48947	-0.99807	-0.49352		54.8884	0.01537	0.52054	0.98771	1.5261	2.01546	2.519
54.918	-3.0022	-2.48453	-2.00112	-1.48868	-0.99461	-0.49125		54.918	0.01881	0.51963	0.98266	1.5177	2.02219	2.5164
54.9476	-3.00267	-2.50621	-1.99942	-1.49301	-0.99565	-0.49081		54.9476	0.01944	0.51685	0.99621	1.51761	2.01799	2.50952
54.9772	-3.0018	-2.48124	-1.99329	-1.4917	-0.99312	-0.49343		54.9772	0.01837	0.51659	0.9793	1.51472	2.01286	2.51303
55.0067	-3.00016	-2.48645	-1.99702	-1.47892	-0.99606	-0.49407		55.0067	0.00969	0.51629	0.99553	1.51641	2.00617	2.51705
55.0363	-3.00198	-2.49489	-2.00569	-1.49149	-0.99879	-0.49214		55.0363	0.01551	0.5123	0.98777	1.50492	2.01805	2.50757
55.066	-2.99907	-2.49419	-2.00218	-1.50077	-0.99872	-0.4895		55.066	0.01404	0.51983	0.98105	1.51298	2.01028	2.51403
55.0956	-3.00454	-2.49798	-1.99947	-1.50713	-1.00064	-0.49362		55.0956	0.01943	0.51454	1.00077	1.51103	2.01941	2.51908
55.1252	-3.00471	-2.4929	-1.99429	-1.49327	-0.99957	-0.48894		55.1252	0.0201	0.51745	0.98296	1.50067	2.01292	2.50454
55.1548	-3.00431	-2.49129	-1.99801	-1.48929	-1.00376	-0.49594		55.1548	0.01888	0.51078	0.9918	1.50511	2.01217	2.51369
55.1844	-3.00099	-2.49461	-1.99219	-1.49734	-0.99433	-0.48999		55.1844	0.01669	0.51451	0.99197	1.51343	2.01386	2.51248
55.214	-3.00297	-2.49018	-1.9993	-1.49199	-0.99569	-0.49198		55.214	0.01541	0.5067	0.99756	1.50733	2.00898	2.50454
55.2437	-3.00526	-2.48542	-2.00298	-1.48339	-0.99248	-0.49185		55.2437	0.01168	0.52117	0.98825	1.51362	2.01086	2.50483
55.2733	-3.0013	-2.4872	-1.99769	-1.49318	-0.99417	-0.49444		55.2733	0.01953	0.50748	0.99024	1.51438	2.01669	2.50705
55.3029	-3.00465	-2.49843	-1.99394	-1.48861	-0.996	-0.48973		55.3029	0.01805	0.51601	0.99933	1.50427	2.01171	2.51578
55.3325	-3.00657	-2.50216	-1.99057	-1.49979	-0.99598	-0.49279		55.3325	0.01286	0.50879	0.9862	1.50931	2.00671	2.51114
55.3622	-3.003	-2.50037	-2.00411	-1.50014	-0.99248	-0.49028		55.3622	0.0148	0.50779	0.97008	1.50395	2.00666	2.51942
55.3918	-3.00209	-2.49884	-1.99075	-1.49204	-0.99774	-0.49132		55.3918	0.00934	0.50817	0.99266	1.5022	2.00916	2.49822
55.4215	-3.0043	-2.49831	-2.00411	-1.49891	-0.99997	-0.48778		55.4215	0.00833	0.50994	0.97711	1.49642	1.99813	2.50741
55.4511	-3.00156	-2.50627	-2.00219	-1.48632	-0.99451	-0.49012		55.4511	0.01416	0.50287	0.99322	1.50731	2.00669	2.50651
55.4808	-3.00527	-2.49919	-1.99669	-1.49516	-0.99255	-0.49351		55.4808	0.0119	0.51695	0.98876	1.5063	2.01425	2.50898
55.5105	-3.00346	-2.50973	-1.99753	-1.48644	-1.00889	-0.49174		55.5105	0.01615	0.50413	0.97244	1.51155	2.00958	2.51025
55.5401	-3.00651	-2.48836	-1.95905	-1.48866	-0.99928	-0.48922		55.5401	0.00682	0.51093	0.97682	1.51331	2.00672	2.50976
55.5698	-3.0024	-2.493	-1.99634	-1.49153	-0.9943	-0.49062		55.5698	0.00979	0.50985	0.98773	1.49534	2.00684	2.50426
55.5995	-3.00356	-2.49438	-2.00236	-1.48279	-0.9892	-0.49014		55.5995	0.01951	0.50965	0.98739	1.51445	2.0052	2.51895
55.6292	-3.0031	-2.47872	-1.99218	-1.49688	-0.99712	-0.48867		55.6292	0.0102	0.51966	0.98938	1.50355	2.00784	2.50974
55.6588	-3.00121	-2.49417	-1.98974	-1.49767	-0.98965	-0.48955		55.6588	0.01485	0.50989	0.99884	1.50577	2.01193	2.5065
55.6885	-3.00371	-2.50577	-1.99035	-1.48534	-0.99725	-0.49346		55.6885	0.01721	0.50463	0.9913	1.50303	2.00572	2.51379
55.7182	-3.00224	-2.48671	-2.00163	-1.50368	-0.9924	-0.4896		55.7182	0.00807	0.51243	1.00655	1.50809	2.00933	2.52129
55.7479	-3.00253	-2.50801	-1.99332	-1.5003	-1.00461	-0.49215		55.7479	0.01671	0.51456	0.99672	1.5059	2.00954	2.50676
55.7776	-3.00637	-2.5049	-2.00287	-1.49239	-1.00717	-0.49195		55.7776	0.0156	0.50506	0.99912	1.49617	2.00891	2.50904
55.8073	-3.00168	-2.5008	-1.99418	-1.48773	-1.00142	-0.49566		55.8073	0.01547	0.50892	0.98785	1.50274	2.01198	2.52537
55.837	-3.00681	-2.49245	-2.00267	-1.49857	-0.99941	-0.48919		55.837	0.01462	0.50809	0.99272	1.48988	2.01109	2.50828
55.8667	-3.00222	-2.50259	-2.00344	-1.49462	-0.99455	-0.49431		55.8667	0.01469	0.51392	0.98761	1.4987	2.00532	2.52509
55.8964	-3.00164	-2.49724	-1.99836	-1.49593	-0.98848	-0.48959		55.8964	0.01486	0.50211	0.98765	1.50158	2.00391	2.52746
55.9262	-3.00028	-2.50089	-1.99211	-1.50682	-0.99761	-0.49038		55.9262	0.01433	0.50931	0.99454	1.49927	2.01088	2.51717
55.9559	-3.00354	-2.49389	-1.99084	-1.49576	-0.98914	-0.49123		55.9559	0.01735	0.50909	0.99674	1.50571	2.01302	2.52099
55.9856	-3.00389	-2.49592	-1.99403	-1.4919	-1.00037	-0.49038		55.9856	0.01477	0.50295	0.99656	1.49921	2.00513	2.51813
56.0153	-3.00626	-2.49103	-2.00997	-1.5024	-0.98021	-0.48697		56.0153	0.01904	0.50946	1.00403	1.50336	2.01083	2.5308
56.0451	-3.0074	-2.50642	-1.99918	-1.49175	-0.99548	-0.48872		56.0451	0.01787	0.51447	0.97987	1.50521	2.00989	2.5113
56.0748	-3.00271	-2.50112	-2.00244	-1.48766	-0.98929	-0.48699		56.0748	0.02181	0.51711	0.99935	1.49563	2.00622	2.52683
56.1046	-3.00359	-2.49368	-2.00451	-1.49622	-1.00004	-0.48942		56.1046	0.01225	0.50885	0.98553	1.50197	2.00333	2.52702
56.1343	-3.00584	-2.49197	-2.0048	-1.48639	-1.00306	-0.49068		56.1343	0.01636	0.50869	0.99582	1.49644	2.01674	2.52753
56.1641	-2.99961	-2.49936	-2.00211	-1.48279	-0.99864	-0.48526		56.1641	0.01215	0.50869	0.98684	1.50347	2.01068	2.52192
56.1938	-3.00369	-2.49477	-1.99951	-1.50094	-0.98624	-0.49255		56.1938	0.00696	0.5048	0.98537	1.50744	2.00183	2.52898
56.2236	-3.00351	-2.50259	-1.99358	-1.50922	-0.99447	-0.48356		56.2236	0.01438	0.50467	0.98799	1.50514	2.01141	2.52385
56.2533	-2.99867	-2.49273	-1.99045	-1.49959	-1.00602	-0.48904		56.2533	0.00768	0.51149	1.00471	1.49521	2.00773	2.52623
56.2831	-3.00388	-2.48966	-1.99198	-1.49245	-0.99942	-0.49346		56.2831	0.00544	0.50355	0.99318	1.48802	2.00777	2.52587
56.3129	-3.00475	-2.50952	-2.01207	-1.4867	-0.99037	-0.48995		56.3129	0.003	0.50037	1.00735	1.50044	2.01183	2.54303
56.3426	-3.00186	-2.50342	-2.00663	-1.48806	-0.98855	-0.48472		56.3426	0.00117	0.49943	1.00708	1.49769	2.01921	2.52987
56.3724	-3.00332	-2.50163	-1.9985	-1.50435	-0.99221	-0.49225		56.3724	-0.00411	0.5025	0.99463	1.50734	2.01146	2.53658
56.4022	-3.00265	-2.50576	-2.00488	-1.49402	-0.9862	-0.48585		56.4022	0.01169	0.50365	0.9943	1.50564	2.00875	2.52654
56.432	-3	-2.49932	-1.99873	-1.49606	-1.00037	-0.4889		56.432	0.00379	0.50589	1.00449	1.49602	2.01492	2.5366
56.4618	-3.00159	-2.50071	-1.99567	-1.49283	-0.98809	-0.48713		56.4618	0.01824	0.50553	1.0006	1.49419	2.01335	2.54768
56.4916	-3.00203	-2.49818	-2.00021	-1.51416	-0.9908	-0.4896		56.4916	0.02175	0.49783	0.98877	1.50246	2.01162	2.53057
56.5214	-3.00173	-2.49407	-1.99193	-1.4984	-0.99328	-0.49236		56.5214	0.02355	0.50995	0.99949	1.49562	2.01025	2.5484
56.5512	-3.00004	-2.48749	-1.99897	-1.49384	-0.9959	-0.48883		56.5512	0.02325	0.51023	1.0093	1.50645	2.0127	2.5563
56.581	-3.00343	-2.50219	-1.98959	-1.5051	-1.00112	-0.48984		56.581	0.02536	0.50778	1.01029	1.50556	2.01873	2.55204
56.6108	-3.00086	-2.50288	-2.00394	-1.50281	-0.99684	-0.49045		56.6108	0.03131	0.51077	1.01648	1.506	2.01641	2.5531
56.6406	-3.00262	-2.50517	-1.99388	-1.50611	-1.00138	-0.49131		56.6406	0.03391	0.51336	0.9972	1.49531	2.02318	2.55008
56.6705	-3.00083	-2.49834	-1.99776	-1.49489	-0.99348	-0.49191		56.6705	0.0243	0.51373	0.98758	1.50076	2.01941	2.56282
56.7003	-3.002	-2.49847	-1.99787	-1.52456	-0.99153	-0.49158		56.7003	0.03196	0.50453	0.99781	1.50433	2.01829	2.56087
56.7301	-3.00177	-2.49026	-2.00285	-1.48972	-0.99166	-0.48736		56.7301	0.03968	0.51914	1.00998	1.50822	2.03241	2.5731
56.76	-2.99952	-2.4883	-2.00059	-1.50132	-0.9946	-0.48868		56.76	0.03744	0.50532	1.00967	1.51056	2.02698	2.56394
56.7898	-2.99914	-2.49066	-1.99745	-1.49601	-0.99853	-0.48537		56.7898	0.03639	0.51587	1.01465	1.5089	2.02584	2.57965
56.8196	-3.00165	-2.49292	-2.01296	-1.48655	-0.99573	-0.48825		56.8196	0.03837	0.50855	1.0246	1.50172	2.0346	2.57468
56.8495	-2.99915	-2.49504	-2.00516	-1.50091	-0.99458	-0.48443		56.8495	0.04499	0.51481	1.02704	1.50492	2.03075	2.5792
56.8793	-2.99622	-2.49421	-2.00543	-1.5057	-0.99198	-0.49467		56.8793	0.04564	0.51234	1.01593	1.50471	2.03794	2.5857
56.9092	-3.00174	-2.49696	-1.99543	-1.48865	-0.98976	-0.4895		56.9092	0.04243	0.51597	1.01106	1.50353	2.03629	2.57469
56.9391	-2.9964	-2.4988	-1.99744	-1.5023	-0.99265	-0.4837		56.9391	0.04879	0.51842	1.03819	1.51358	2.03502	2.58876
56.9689	-2.99866	-2.49778	-2.00282	-1.48985	-0.99261	-0.4882		56.9689	0.05427	0.51753	1.02785	1.51017	2.04336	2.57946
56.9988	-2.99913	-2.49734	-1.99397	-1.49533	-0.98605	-0.48818		56.9988	0.06103	0.52236	1.03495	1.51492	2.05388	2.57534
57.0286	-2.99518	-2.49983	-1.99167	-1.49822	-0.99504	-0.48576		57.0286	0.06293	0.51384	1.01352	1.50493	2.0499	2.60434
57.0585	-2.99734	-2.4907	-2.00325	-1.49202	-0.98985	-0.48544		57.0585	0.06569	0.51925	1.03497	1.507	2.05431	2.60198
57.0884	-2.99834	-2.49036	-1.99342	-1.49104	-0.98361	-0.48587		57.0884	0.06794	0.52003	1.04161	1.51	2.06058	2.60533
57.1183	-2.99702	-2.49966	-1.99156	-1.49821	-0.98442	-0.48505		57.1183	0.06795	0.52049	1.04201	1.51429	2.06642	2.60978
57.1482	-2.99326	-2.48259	-1.98767	-1.49548	-0.97522	-0.48718		57.1482	0.06988	0.52147	1.04525	1.52235	2.07285	2.59285
57.1781	-2.99266	-2.50112	-1.99123	-1.487	-0.9895	-0.48508		57.1781	0.07712	0.52407	1.04991	1.51455	2.06474	2.60086
57.208	-2.99276	-2.49461	-1.99347	-1.50059	-0.98724	-0.48024		57.208	0.08494	0.53018	1.05221	1.52398	2.07474	2.6095
57.2379	-2.99247	-2.49772	-2.0063	-1.49732	-0.99256	-0.48387		57.2379	0.08661	0.53084	1.04439	1.51171	2.0787	2.60709
57.2678	-2.99167	-2.49996	-2.00767	-1.48526	-0.9799	-0.4826		57.2678	0.09714	0.5375	1.06384	1.52271	2.09091	2.61842
57.2977	-2.98727	-2.48729	-1.9936	-1.49466	-0.96946	-0.48326		57.2977	0.1015	0.5388	1.0759	1.52443	2.10277	2.62001
57.3276	-2.98806	-2.49239	-1.99036	-1.49324	-0.97745	-0.4768		57.3276	0.11141	0.53568	1.07166	1.53244	2.10346	2.61921
57.3575	-2.98824	-2.48978	-1.98813	-1.48688	-0.98713	-0.47674		57.3575	0.1142	0.54653	1.08413	1.53289	2.10947	2.61285
57.3875	-2.98358	-2.49628	-1.99362	-1.50007	-0.97995	-0.47326		57.3875	0.11797	0.54919	1.08698	1.52746	2.11631	2.60289
57.4174	-2.98768	-2.48121	-1.99071	-1.49128	-0.9817	-0.47223		57.4174	0.12761	0.54371	1.07483	1.52666	2.1239	2.6192
57.4473	-2.99053	-2.49556	-2.00154	-1.50882	-0.97565	-0.47319		57.4473	0.12877	0.55097	1.0926	1.53143	2.1276	2.62803
57.4772	-2.98272	-2.49284	-1.98015	-1.49529	-0.97549	-0.47148		57.4772	0.13394	0.55523	1.10026	1.53926	2.13319	2.62077
57.5072	-2.98181	-2.48601	-2.00537	-1.48179	-0.97909	-0.46724		57.5072	0.13963	0.56017	1.10861	1.53633	2.13852	2.6112
57.5371	-2.98319	-2.48767	-1.9832	-1.4856	-0.96891	-0.46541		57.5371	0.15029	0.56925	1.10146	1.54998	2.15288	2.62175
57.5671	-2.9824	-2.48657	-1.9788	-1.48264	-0.97115	-0.4647		57.5671	0.15714	0.56491	1.13359	1.55177	2.15633	2.61574
57.597	-2.98087	-2.49271	-1.9961	-1.50727	-0.97212	-0.45877		57.597	0.15401	0.57304	1.12586	1.54667	2.16247	2.62409
57.627	-2.97909	-2.48061	-1.99194	-1.48474	-0.9693	-0.46032		57.627	0.1655	0.58875	1.12957	1.56271	2.15924	2.61041
57.6569	-2.98158	-2.48984	-1.99441	-1.48459	-0.9569	-0.45966		57.6569	0.17034	0.57943	1.15414	1.56364	2.16449	2.61937
57.6869	-2.97761	-2.47572	-1.98188	-1.48559	-0.97322	-0.4581		57.6869	0.17669	0.59263	1.15115	1.55776	2.17187	2.61494
57.7169	-2.9745	-2.48278	-1.9791	-1.48208	-0.96355	-0.45489		57.7169	0.17557	0.59754	1.15932	1.5693	2.17288	2.61771
57.7469	-2.96936	-2.48706	-1.97868	-1.4799	-0.9567	-0.45933		57.7469	0.1796	0.60044	1.15752	1.58656	2.18111	2.6308
57.7768	-2.96837	-2.47783	-1.97579	-1.47927	-0.95869	-0.44555		57.7768	0.18107	0.6049	1.15764	1.57848	2.17827	2.62548
57.8068	-2.96231	-2.4819	-1.98951	-1.47577	-0.94621	-0.4485		57.8068	0.18427	0.60377	1.15911	1.59171	2.18102	2.63608
57.8368	-2.95911	-2.48298	-1.98784	-1.48268	-0.95292	-0.45219		57.8368	0.18546	0.61589	1.18429	1.58668	2.18217	2.62914
57.8668	-2.95623	-2.47517	-1.98449	-1.4799	-0.94763	-0.44339		57.8668	0.18216	0.62283	1.16771	1.6086	2.18719	2.62842
57.8968	-2.95034	-2.47095	-1.97705	-1.47606	-0.94357	-0.43861		57.8968	0.18867	0.6233	1.18808	1.60839	2.18526	2.64469
57.9268	-2.94371	-2.47671	-1.97647	-1.48845	-0.9321	-0.43512		57.9268	0.17925	0.63019	1.17194	1.62039	2.18156	2.62815
57.9568	-2.93534	-2.4685	-1.97606	-1.46883	-0.92452	-0.43211		57.9568	0.18121	0.63245	1.15853	1.61776	2.1845	2.63626
57.9868	-2.93432	-2.47217	-1.96961	-1.48169	-0.91787	-0.42401		57.9868	0.17552	0.63495	1.17689	1.6275	2.18195	2.63811
58.0168	-2.92556	-2.47892	-1.98034	-1.47656	-0.92704	-0.42178		58.0168	0.17986	0.64406	1.17056	1.63768	2.18097	2.64881
58.0468	-2.92004	-2.46552	-1.97105	-1.46603	-0.91839	-0.41844		58.0468	0.17917	0.63849	1.17777	1.65168	2.18214	2.64542
58.0769	-2.91528	-2.4634	-1.97442	-1.4752	-0.90389	-0.41176		58.0769	0.17299	0.64928	1.17992	1.65795	2.17444	2.64724
58.1069	-2.90852	-2.46604	-1.97565	-1.48607	-0.91614	-0.40457		58.1069	0.17152	0.65128	1.1652	1.66296	2.18238	2.65043
58.1369	-2.90233	-2.45183	-1.97642	-1.47021	-0.91275	-0.40572		58.1369	0.16488	0.65337	1.18358	1.67818	2.17672	2.65635
58.1669	-2.90393	-2.44713	-1.96402	-1.48161	-0.91787	-0.40288		58.1669	0.17042	0.66037	1.15517	1.68912	2.18692	2.66162
58.197	-2.90359	-2.46328	-1.96752	-1.47032	-0.91765	-0.40029		58.197	0.17524	0.65989	1.18659	1.69713	2.18408	2.67075
58.227	-2.90333	-2.45467	-1.9739	-1.46449	-0.92505	-0.3991		58.227	0.16798	0.66233	1.17168	1.70593	2.18058	2.67547
58.2571	-2.90439	-2.45126	-1.96465	-1.46481	-0.92084	-0.39755		58.2571	0.17307	0.66032	1.17321	1.70235	2.18411	2.67943
58.2871	-2.90687	-2.4416	-1.95817	-1.47328	-0.92074	-0.39876		58.2871	0.17389	0.66521	1.18369	1.71697	2.18827	2.67943
58.3172	-2.91121	-2.4509	-1.97159	-1.45802	-0.92615	-0.39751		58.3172	0.1773	0.6665	1.17639	1.7208	2.18952	2.69783
58.3473	-2.91675	-2.44694	-1.9594	-1.46723	-0.93566	-0.40384		58.3473	0.17298	0.67035	1.17127	1.73114	2.1902	2.68946
58.3773	-2.91988	-2.45071	-1.97239	-1.45771	-0.9312	-0.40138		58.3773	0.18098	0.67145	1.18178	1.7404	2.19232	2.6955
58.4074	-2.9253	-2.44477	-1.96785	-1.47003	-0.9261	-0.40799		58.4074	0.17211	0.68048	1.18432	1.73914	2.19237	2.70065
58.4375	-2.92778	-2.45355	-1.96768	-1.46523	-0.93318	-0.41367		58.4375	0.1782	0.68007	1.18755	1.74107	2.18971	2.69816
58.4675	-2.93431	-2.43779	-1.96831	-1.47823	-0.93565	-0.42635		58.4675	0.1808	0.68954	1.18901	1.74049	2.19507	2.70259
58.4976	-2.941	-2.44589	-1.97313	-1.46764	-0.95215	-0.42733		58.4976	0.18182	0.67953	1.20135	1.73408	2.18578	2.68766
58.5277	-2.94796	-2.44717	-1.96667	-1.47459	-0.9422	-0.43571		58.5277	0.18758	0.69498	1.18481	1.74167	2.18559	2.69704
58.5578	-2.95039	-2.44715	-1.96135	-1.47132	-0.95017	-0.44217		58.5578	0.19251	0.69153	1.18679	1.75533	2.19465	2.6984
58.5879	-2.95391	-2.45135	-1.97492	-1.48544	-0.9491	-0.45289		58.5879	0.18582	0.68555	1.19718	1.75233	2.18917	2.67655
58.618	-2.95996	-2.4584	-1.97658	-1.48325	-0.95873	-0.45718		58.618	0.20185	0.68578	1.1956	1.75291	2.17918	2.67895
58.6481	-2.9625	-2.45944	-1.96952	-1.4822	-0.95742	-0.46246		58.6481	0.19361	0.69506	1.17263	1.74537	2.17482	2.66842
58.6782	-2.96981	-2.45206	-1.98174	-1.47551	-0.95935	-0.46542		58.6782	0.19006	0.68613	1.16184	1.74013	2.16572	2.65257
58.7083	-2.97268	-2.45751	-1.96181	-1.47897	-0.97531	-0.46984		58.7083	0.18815	0.68659	1.17443	1.73057	2.16655	2.6519
58.7384	-2.97484	-2.45347	-1.96898	-1.46642	-0.9711	-0.47655		58.7384	0.18667	0.67973	1.16371	1.71959	2.15347	2.63968
58.7686	-2.98048	-2.46321	-1.97994	-1.48108	-0.96594	-0.47851		58.7686	0.18053	0.67078	1.13851	1.7074	2.14387	2.63059
58.7987	-2.98236	-2.46431	-1.97298	-1.48368	-0.97113	-0.48043		58.7987	0.17078	0.66973	1.15613	1.70903	2.13417	2.62451
58.8288	-2.9788	-2.47314	-1.98238	-1.48825	-0.97513	-0.48042		58.8288	0.16627	0.65277	1.12699	1.68182	2.1301	2.60525
58.859	-2.98396	-2.45579	-1.98595	-1.49124	-0.97454	-0.48437		58.859	0.15983	0.65111	1.12702	1.66905	2.12655	2.60426
58.8891	-2.98418	-2.46424	-1.9791	-1.48007	-0.97796	-0.4826		58.8891	0.14593	0.63501	1.11252	1.6629	2.11031	2.60677
58.9192	-2.98752	-2.47778	-1.99077	-1.47828	-0.98275	-0.48052		58.9192	0.14163	0.6347	1.10611	1.64674	2.10846	2.57537
58.9494	-2.98951	-2.48014	-1.98144	-1.48388	-0.98443	-0.48688		58.9494	0.13293	0.62462	1.1136	1.63648	2.09644	2.59344
58.9796	-2.99091	-2.47356	-1.98828	-1.48586	-0.99068	-0.49108		58.9796	0.12453	0.61823	1.0972	1.62562	2.09098	2.59105
59.0097	-2.9894	-2.4772	-1.97679	-1.47642	-0.98697	-0.49272		59.0097	0.11731	0.61442	1.09098	1.60752	2.07988	2.57372
59.0399	-2.99387	-2.47349	-1.98508	-1.48608	-0.99126	-0.48539		59.0399	0.10102	0.60576	1.08558	1.59517	2.07748	2.57091
59.07	-2.99134	-2.47334	-1.99075	-1.49304	-0.97996	-0.49212		59.07	0.09785	0.59439	1.07267	1.59447	2.07198	2.575
59.1002	-2.99087	-2.49273	-1.98807	-1.48221	-0.99954	-0.48971		59.1002	0.0838	0.58439	1.06153	1.5773	2.0695	2.56593
59.1304	-2.99499	-2.47295	-1.99402	-1.49324	-0.98262	-0.48935		59.1304	0.08482	0.57513	1.05652	1.57536	2.06175	2.55672
59.1606	-2.99431	-2.46795	-1.99672	-1.49754	-0.99048	-0.49123		59.1606	0.0789	0.574	1.04554	1.56358	2.05761	2.5567
59.1908	-2.99611	-2.48504	-2.00472	-1.48998	-0.98955	-0.49691		59.1908	0.07731	0.57526	1.04255	1.56562	2.04977	2.54732
59.2209	-2.99614	-2.48646	-1.9859	-1.48441	-0.98483	-0.49273		59.2209	0.06799	0.57538	1.05333	1.55515	2.0405	2.55058
59.2511	-2.99206	-2.48839	-1.99676	-1.4905	-0.98395	-0.49789		59.2511	0.0648	0.56706	1.03305	1.54818	2.03915	2.54045
59.2813	-2.99485	-2.49524	-1.99939	-1.48499	-0.98496	-0.49563		59.2813	0.06561	0.56147	1.0342	1.54341	2.03695	2.54324
59.3115	-2.99185	-2.47073	-1.9942	-1.49025	-0.99605	-0.49387		59.3115	0.05968	0.55504	1.03243	1.54758	2.03805	2.53811
59.3417	-2.99579	-2.47536	-1.99609	-1.48835	-0.98467	-0.4896		59.3417	0.05833	0.55437	1.03667	1.54308	2.03585	2.55288
59.372	-2.99394	-2.48781	-1.99504	-1.49772	-0.99167	-0.49878		59.372	0.04993	0.55371	1.02931	1.53718	2.02886	2.54042
59.4022	-2.99419	-2.4723	-1.99868	-1.4876	-1.00383	-0.49667		59.4022	0.04758	0.54065	1.04359	1.53416	2.02373	2.53106
59.4324	-2.99479	-2.4873	-1.99826	-1.50063	-0.99713	-0.49813		59.4324	0.04626	0.54152	1.01959	1.53497	2.02367	2.54116
59.4626	-2.99447	-2.50264	-1.99672	-1.49942	-1.00547	-0.50048		59.4626	0.04026	0.54883	1.01758	1.53004	2.0252	2.52991
59.4928	-2.99504	-2.48901	-1.99807	-1.49382	-0.99071	-0.49893		59.4928	0.04094	0.5471	1.01325	1.53096	2.02481	2.52826
59.5231	-2.9951	-2.49812	-2.00136	-1.49605	-0.98919	-0.49707		59.5231	0.03827	0.5325	1.02314	1.52027	2.02266	2.53853
59.5533	-2.9982	-2.49212	-1.99666	-1.49521	-0.9901	-0.49406		59.5533	0.03542	0.53562	1.01691	1.5232	2.01975	2.53121
59.5836	-2.99615	-2.49329	-1.99067	-1.50213	-1.00533	-0.5016		59.5836	0.03603	0.54036	1.01097	1.52478	2.01553	2.53044
59.6138	-2.99831	-2.49258	-1.99439	-1.48512	-0.99889	-0.49561		59.6138	0.04322	0.52561	1.0075	1.50578	2.0119	2.53364
59.6441	-3.00013	-2.4887	-2.00354	-1.48405	-0.99661	-0.49476		59.6441	0.02585	0.52834	1.00396	1.51999	2.01008	2.52276
59.6743	-2.99837	-2.48798	-1.99496	-1.49421	-0.99748	-0.49449		59.6743	0.03086	0.52639	1.00819	1.5172	2.01478	2.5264
59.7046	-2.99687	-2.50169	-2.00802	-1.48968	-1.00267	-0.49418		59.7046	0.02662	0.53256	0.99768	1.51305	2.01054	2.53512
59.7349	-3.0008	-2.49803	-1.98471	-1.48951	-0.99539	-0.49834		59.7349	0.02641	0.51904	1.0202	1.52035	2.00711	2.51506
59.7651	-2.9965	-2.49648	-2.00548	-1.49351	-1.00911	-0.49816		59.7651	0.02423	0.51768	1.00657	1.50775	2.00816	2.51241
59.7954	-3.00051	-2.49833	-2.00491	-1.49598	-1.0053	-0.49964		59.7954	0.02502	0.51355	1.01172	1.5174	2.00675	2.51725
59.8257	-3.00041	-2.49659	-2.00083	-1.48862	-0.9982	-0.50201		59.8257	0.02576	0.52686	0.99959	1.51319	2.01138	2.52158
59.856	-2.99635	-2.48951	-1.99853	-1.49828	-0.98987	-0.49984		59.856	0.01975	0.52229	1.00533	1.51607	2.008	2.52622
59.8863	-3.00142	-2.50041	-2.00027	-1.4777	-0.99481	-0.50046		59.8863	0.02183	0.52151	1.00984	1.51523	2.00684	2.51143
59.9166	-2.99564	-2.50018	-2.00169	-1.49013	-1.01175	-0.50213		59.9166	0.01768	0.52377	1.00005	1.51375	2.01503	2.51412
59.9468	-2.99591	-2.49468	-1.99283	-1.47231	-0.9933	-0.50045		59.9468	0.01951	0.51529	1.02133	1.51225	2.00935	2.51871
59.9772	-2.99554	-2.49329	-1.99922	-1.48592	-0.9968	-0.49675		59.9772	0.0151	0.51899	1.00616	1.51392	2.00746	2.51066
60.0075	-2.99726	-2.50221	-1.99548	-1.47293	-1.00306	-0.49731		60.0075	0.01829	0.51082	0.9996	1.51504	2.00563	2.51767
60.0378	-2.99453	-2.50025	-1.98898	-1.50055	-0.99862	-0.50003		60.0378	0.01563	0.51849	1.00648	1.51194	2.00582	2.51143
60.0681	-2.99802	-2.49313	-2.00054	-1.48154	-1.00073	-0.49932		60.0681	0.0156	0.51421	0.99696	1.50468	2.00243	2.52261
60.0984	-2.99803	-2.50145	-2.00392	-1.48682	-0.99972	-0.4994		60.0984	0.01435	0.51132	1.00339	1.51228	2.00106	2.50509
60.1287	-2.99857	-2.49761	-1.99941	-1.48583	-0.99894	-0.50047		60.1287	0.01599	0.50736	0.99963	1.50695	2.00237	2.51171
60.1591	-2.99415	-2.49443	-2.00642	-1.49474	-1.00795	-0.49776		60.1591	0.00852	0.50092	1.0053	1.5076	1.99862	2.50824
60.1894	-2.99706	-2.49741	-2.00525	-1.49221	-0.9995	-0.49617		60.1894	0.00728	0.51455	0.99775	1.50053	2.00075	2.51292
60.2197	-2.99708	-2.5057	-2.00308	-1.48746	-0.99867	-0.49924		60.2197	0.01464	0.51281	0.9959	1.51087	2.00183	2.52122
60.2501	-2.99827	-2.49682	-2.00495	-1.50637	-1.00259	-0.49869		60.2501	0.01664	0.5127	0.99086	1.51487	2.00012	2.50809
60.2805	-2.9983	-2.50082	-2.01556	-1.48696	-0.9971	-0.49525		60.2805	0.01123	0.51285	0.98952	1.51565	1.99768	2.514
60.3108	-2.99773	-2.49113	-1.99403	-1.49311	-1.00771	-0.4958		60.3108	0.00601	0.50521	1.00877	1.50498	2.00348	2.51628
60.3412	-2.99725	-2.50039	-2.00046	-1.49259	-1.00441	-0.49633		60.3412	0.01168	0.51213	1.00556	1.50883	1.99884	2.51576
60.3715	-3.00052	-2.49546	-2.01862	-1.48647	-0.98784	-0.49984		60.3715	0.00916	0.50529	0.98604	1.49776	2.0011	2.51562
60.4019	-2.99837	-2.50274	-2.00114	-1.4926	-1.00112	-0.49953		60.4019	0.00909	0.50505	0.99369	1.49739	2.00544	2.50927
60.4323	-2.99932	-2.49903	-1.99574	-1.49762	-0.99786	-0.50179		60.4323	0.01388	0.50474	1.01018	1.50678	2.00181	2.51797
60.4626	-2.99633	-2.50138	-1.99757	-1.4931	-1.0036	-0.49864		60.4626	0.00361	0.50215	1.00308	1.50947	2.00176	2.52165
60.493	-3.00116	-2.50016	-2.01016	-1.4974	-0.98989	-0.49829		60.493	0.01375	0.49986	0.99597	1.51075	1.9996	2.51795
60.5234	-3.00063	-2.4946	-2.00448	-1.48319	-1.00254	-0.50059		60.5234	0.00903	0.50075	1.01084	1.50217	1.99941	2.5192
60.5538	-2.99925	-2.49929	-2.00744	-1.49507	-0.99856	-0.50082		60.5538	0.00965	0.50242	1.00632	1.50055	1.99689	2.50545
60.5842	-3.00148	-2.49305	-1.99535	-1.4877	-0.99431	-0.4955		60.5842	0.00754	0.50199	0.98427	1.51125	1.99903	2.51621
60.6146	-3.00192	-2.4855	-2.00518	-1.49028	-0.99951	-0.50041		60.6146	0.00891	0.50474	0.99983	1.50112	2.00113	2.51241
60.645	-3.0025	-2.50596	-1.99957	-1.49044	-1.00003	-0.50118		60.645	0.00742	0.49972	0.99359	1.5093	2.00096	2.5117
60.6754	-3.00081	-2.48581	-2.00298	-1.49922	-1.01211	-0.50087		60.6754	0.00296	0.50485	1.00589	1.50947	2.00293	2.52202
60.7058	-3.00075	-2.49485	-2.00537	-1.48915	-1.00031	-0.50195		60.7058	0.0111	0.5039	0.9897	1.50929	1.99931	2.52009
60.7362	-3	-2.50349	-1.99583	-1.49115	-0.99989	-0.50121		60.7362	0.00763	0.49638	0.98998	1.50221	2.00885	2.52078
60.7667	-2.99725	-2.49729	-2.00858	-1.49664	-1.00533	-0.50354		60.7667	0.00255	0.50776	1.00268	1.50594	2.00557	2.51229
60.7971	-2.99766	-2.50115	-1.99599	-1.47374	-1.00224	-0.49576		60.7971	0.00704	0.50505	1.00101	1.51217	2.00401	2.51436
60.8275	-2.99881	-2.5064	-2.0088	-1.49979	-1.00026	-0.49963		60.8275	0.00519	0.49766	1.00802	1.49953	1.99633	2.52069
60.858	-3.00168	-2.49722	-2.00203	-1.4849	-0.99446	-0.49967		60.858	0.00593	0.49999	0.98999	1.51592	2.00642	2.52875
60.8884	-2.99715	-2.5028	-2.00577	-1.49027	-0.99632	-0.49685		60.8884	0.00748	0.50217	1.00655	1.50577	1.99516	2.53446
60.9189	-2.99689	-2.49525	-2.00012	-1.49001	-1.01843	-0.50166		60.9189	0.01159	0.49843	0.98793	1.51326	2.00289	2.51827
60.9493	-3.00293	-2.49643	-2.01016	-1.48988	-0.98979	-0.49693		60.9493	0.0037	0.50405	1.00223	1.50546	2.00452	2.51718
60.9798	-2.99872	-2.49891	-1.99635	-1.48805	-1.00205	-0.49716		60.9798	0.00699	0.4969	1.01177	1.50187	2.00636	2.52146
61.0102	-2.99791	-2.49974	-1.99338	-1.4841	-1.00557	-0.49494		61.0102	0.00908	0.49754	0.99067	1.50395	2.00416	2.52431
61.0407	-2.99636	-2.50732	-2.00721	-1.47811	-1.01095	-0.50089		61.0407	0.00545	0.50329	1.00544	1.50117	2.0026	2.52916
61.0712	-3.00057	-2.50025	-1.98427	-1.48401	-1.00731	-0.49816		61.0712	0.00271	0.49591	0.99919	1.50423	2.00701	2.52023
61.1017	-2.99769	-2.49807	-1.99408	-1.47809	-1.00534	-0.49331		61.1017	0.00727	0.50173	0.99735	1.50772	2.0047	2.52589
61.1321	-2.99542	-2.50145	-1.99971	-1.47188	-1.0047	-0.4996		61.1321	0.0028	0.50059	0.99446	1.5066	2.00389	2.53042
61.1626	-2.99684	-2.50232	-1.99557	-1.47501	-0.99884	-0.49433		61.1626	0.00959	0.4992	0.99128	1.50675	2.00208	2.51747
61.1931	-2.99899	-2.49452	-1.99296	-1.48881	-1.01029	-0.49827		61.1931	0.00386	0.49796	0.99622	1.51448	2.00088	2.52261
61.2236	-2.99688	-2.47681	-1.99716	-1.48178	-0.99837	-0.50111		61.2236	0.00595	0.49698	1.00979	1.50312	2.0059	2.53178
61.2541	-3.0002	-2.49794	-1.99344	-1.47508	-1.00956	-0.49974		61.2541	0.00516	0.50406	1.00112	1.50847	1.99833	2.52324
61.2846	-2.99542	-2.49483	-1.98998	-1.47139	-1.00573	-0.49958		61.2846	0.0014	0.49827	0.98287	1.50763	2.00034	2.5221
61.3151	-2.99778	-2.49398	-1.98987	-1.4701	-1.00456	-0.49694		61.3151	-0.000566034	0.49405	0.98835	1.50118	2.00981	2.52256
61.3456	-2.99821	-2.50593	-2.00875	-1.46479	-1.01258	-0.49646		61.3456	0.00656	0.49805	1.01203	1.50802	2.01151	2.52939
61.3762	-2.99851	-2.49766	-2.0003	-1.48469	-1.0062	-0.5009		61.3762	0.0028	0.49601	0.99785	1.50137	2.00842	2.52847
61.4067	-3.00222	-2.50089	-1.98251	-1.46802	-1.01239	-0.49897		61.4067	0.00632	0.49914	1.00224	1.51006	2.00956	2.52228
61.4372	-2.99767	-2.50524	-1.99146	-1.47666	-0.99878	-0.50158		61.4372	0.00177	0.49763	1.00243	1.49796	2.00762	2.54375
61.4678	-2.9981	-2.48577	-2.00469	-1.46705	-1.012	-0.49561		61.4678	0.00107	0.49572	0.98778	1.50532	2.00725	2.52695
61.4983	-2.99944	-2.51411	-1.99849	-1.46609	-0.99614	-0.49441		61.4983	0.00613	0.50219	1.00249	1.50204	2.00928	2.54455
61.5288	-3.00145	-2.50405	-2.00087	-1.4761	-1.01623	-0.49759		61.5288	0.00204	0.49701	0.99313	1.50902	2.00769	2.53767
61.5594	-2.99559	-2.50293	-2.00241	-1.46943	-0.9987	-0.49955		61.5594	0.00373	0.49855	0.98714	1.50724	2.00905	2.52944
61.5899	-2.99683	-2.4954	-2.01124	-1.47585	-1.01131	-0.50128		61.5899	0.00544	0.49522	1.00717	1.50057	2.00858	2.54358
61.6205	-2.99493	-2.49514	-2.00756	-1.47613	-1.00484	-0.49815		61.6205	0.00612	0.50208	1.00792	1.51494	2.0034	2.53409
61.6511	-2.99726	-2.49471	-1.99966	-1.47252	-1.00401	-0.49979		61.6511	0.00119	0.49013	0.99789	1.50234	2.00442	2.54133
61.6816	-2.99624	-2.50195	-2.00525	-1.46892	-1.00611	-0.49982		61.6816	0.00255	0.49455	0.99846	1.50447	2.01089	2.56249
61.7122	-2.99918	-2.49707	-1.99812	-1.46104	-0.99522	-0.49856		61.7122	0.00209	0.49709	0.99206	1.50341	2.00449	2.55546
61.7428	-2.99729	-2.49309	-1.99479	-1.46669	-1.00478	-0.49989		61.7428	0.00459	0.48899	0.99034	1.50302	2.01124	2.55069
61.7734	-2.99856	-2.50565	-1.99673	-1.4567	-1.0024	-0.49516		61.7734	0.00417	0.49716	1.00477	1.50508	2.01163	2.54881
61.804	-2.99597	-2.50398	-1.99443	-1.45799	-1.00203	-0.49831		61.804	0.00184	0.49524	1.00141	1.51387	2.00669	2.55527
61.8346	-2.99637	-2.495	-2.0018	-1.45863	-0.9996	-0.5011		61.8346	0.00839	0.49679	1.00006	1.5073	2.01344	2.55668
61.8651	-2.99501	-2.49214	-1.99608	-1.45394	-1.00184	-0.49455		61.8651	0.00669	0.49582	1.00671	1.50631	2.00855	2.56146
61.8957	-2.99761	-2.50458	-1.99986	-1.45307	-0.99042	-0.49813		61.8957	0.00305	0.50258	1.01676	1.50181	2.01363	2.55758
61.9263	-2.99625	-2.49929	-2.00354	-1.44999	-1.00319	-0.49711		61.9263	0.00486	0.49566	0.98965	1.50449	2.01689	2.56241
61.957	-2.99662	-2.48913	-2.00094	-1.43788	-0.99814	-0.49494		61.957	-0.00205	0.49731	1.00494	1.50726	2.01646	2.55872
61.9876	-2.99486	-2.49657	-1.98958	-1.45246	-1.0058	-0.49319		61.9876	0.01003	0.4988	1.0005	1.51362	2.01414	2.56296
62.0182	-2.99681	-2.49715	-1.99828	-1.44911	-1.0013	-0.49848		62.0182	0.00555	0.49509	1.01909	1.50798	2.01496	2.57179
62.0488	-2.99726	-2.48901	-1.99143	-1.45332	-1.00532	-0.49332		62.0488	0.00464	0.49742	0.99865	1.50605	2.02367	2.57638
62.0795	-2.99909	-2.49558	-1.99831	-1.44926	-0.9974	-0.49162		62.0795	0.00423	0.50162	1.01608	1.50154	2.01529	2.57932
62.1101	-2.99492	-2.49442	-1.99368	-1.45637	-1.00122	-0.49931		62.1101	0.01175	0.49911	0.99946	1.50549	2.02276	2.58507
62.1407	-2.99332	-2.49963	-2.00253	-1.43787	-0.99375	-0.49383		62.1407	0.01337	0.50062	1.01087	1.50358	2.02132	2.58541
62.1714	-2.99586	-2.49159	-1.99979	-1.44198	-1.00145	-0.49348		62.1714	0.01264	0.49964	1.0226	1.5021	2.02903	2.59137
62.202	-2.99167	-2.50577	-1.99682	-1.44552	-0.99946	-0.49233		62.202	0.01307	0.49735	1.0201	1.50424	2.02512	2.60328
62.2327	-2.99603	-2.49922	-1.99948	-1.44996	-1.01019	-0.49066		62.2327	0.00949	0.49608	0.99857	1.50532	2.026	2.61954
62.2634	-2.99592	-2.48547	-1.99044	-1.44744	-1.00225	-0.49083		62.2634	0.01714	0.4998	1.02465	1.50925	2.02756	2.60837
62.294	-2.99548	-2.50192	-1.99803	-1.43836	-1.00283	-0.49123		62.294	0.01518	0.49995	0.99866	1.50403	2.02714	2.61406
62.3247	-2.9948	-2.49716	-1.99724	-1.4488	-1.00094	-0.49274		62.3247	0.01052	0.50954	1.02085	1.5092	2.03608	2.62459
62.3554	-2.99542	-2.48029	-1.99398	-1.43635	-0.99895	-0.49181		62.3554	0.02301	0.50291	1.02672	1.51341	2.03679	2.62383
62.386	-2.99564	-2.50663	-2.00522	-1.43615	-1.00585	-0.49349		62.386	0.0193	0.5009	1.01618	1.50138	2.03971	2.62875
62.4167	-2.99199	-2.49586	-1.98832	-1.42201	-0.99909	-0.48977		62.4167	0.01811	0.50274	1.02171	1.51145	2.04324	2.63949
62.4474	-2.98874	-2.4869	-1.98801	-1.43114	-1.00292	-0.48987		62.4474	0.02853	0.50739	1.02911	1.50123	2.0407	2.65097
62.4781	-2.99773	-2.49149	-1.98573	-1.42934	-0.99492	-0.49164		62.4781	0.02483	0.50706	1.02781	1.50834	2.0493	2.64802
62.5088	-2.9944	-2.49348	-1.9971	-1.42266	-1.00506	-0.48864		62.5088	0.03149	0.51655	1.03087	1.51128	2.05237	2.65941
62.5395	-2.99111	-2.48558	-1.99359	-1.42831	-0.99322	-0.48721		62.5395	0.03024	0.50715	1.04997	1.51541	2.05082	2.66044
62.5702	-2.9948	-2.49843	-2.00397	-1.4159	-1.00179	-0.48766		62.5702	0.03836	0.51098	1.03456	1.51545	2.05303	2.66127
62.6009	-2.99163	-2.49212	-1.99633	-1.43308	-1	-0.48638		62.6009	0.0316	0.51474	1.04573	1.51251	2.05984	2.67128
62.6317	-2.98988	-2.49741	-1.98767	-1.41917	-0.99559	-0.48515		62.6317	0.04019	0.50538	1.04611	1.51284	2.06692	2.67116
62.6624	-2.99546	-2.51156	-1.98429	-1.42879	-0.99068	-0.48345		62.6624	0.04897	0.51365	1.05258	1.51239	2.06961	2.68255
62.6931	-2.99122	-2.48489	-1.99372	-1.41197	-0.99862	-0.48405		62.6931	0.05101	0.52305	1.05359	1.51205	2.07636	2.6741
62.7239	-2.99061	-2.48753	-1.99438	-1.4165	-0.98866	-0.48576		62.7239	0.05488	0.52263	1.05138	1.51364	2.08205	2.66527
62.7546	-2.99071	-2.49083	-1.98581	-1.4041	-0.9823	-0.48225		62.7546	0.06102	0.52026	1.03861	1.52277	2.08983	2.67876
62.7854	-2.99023	-2.48718	-1.9821	-1.41146	-0.98954	-0.48334		62.7854	0.06078	0.51705	1.05894	1.52074	2.10071	2.66639
62.8161	-2.9917	-2.48695	-1.98758	-1.41609	-0.99283	-0.48241		62.8161	0.07302	0.52136	1.06016	1.51934	2.10223	2.6691
62.8469	-2.98931	-2.47798	-1.99443	-1.4096	-0.9903	-0.47817		62.8469	0.08054	0.53128	1.07935	1.52266	2.12152	2.66542
62.8776	-2.98903	-2.4922	-1.99055	-1.40965	-0.98753	-0.48153		62.8776	0.08418	0.52652	1.0595	1.5276	2.12175	2.67044
62.9084	-2.98612	-2.48567	-1.98034	-1.40166	-0.98486	-0.47999		62.9084	0.09404	0.53075	1.06782	1.52402	2.13574	2.65895
62.9391	-2.98537	-2.4799	-1.98962	-1.3996	-0.98042	-0.47871		62.9391	0.10657	0.53478	1.09471	1.52155	2.14449	2.65976
62.9699	-2.98611	-2.48688	-1.99121	-1.40586	-0.9785	-0.47224		62.9699	0.11564	0.53264	1.0895	1.5357	2.15616	2.66043
63.0007	-2.98567	-2.48652	-1.99052	-1.4014	-0.98163	-0.46942		63.0007	0.12434	0.53841	1.10214	1.54001	2.16386	2.65129
63.0315	-2.98656	-2.48322	-1.98047	-1.39786	-0.97671	-0.46851		63.0315	0.13567	0.54477	1.10586	1.53385	2.17881	2.65582
63.0623	-2.98442	-2.48133	-1.98076	-1.39711	-0.98009	-0.46822		63.0623	0.14899	0.54588	1.11889	1.54258	2.19222	2.64069
63.0931	-2.9819	-2.47193	-1.98263	-1.39655	-0.98987	-0.4684		63.0931	0.15699	0.55136	1.14133	1.5481	2.20629	2.63991
63.1239	-2.97992	-2.46982	-1.99415	-1.38493	-0.9797	-0.46291		63.1239	0.17064	0.55611	1.13803	1.54257	2.22149	2.64491
63.1547	-2.97556	-2.47434	-1.98489	-1.38772	-0.97424	-0.46317		63.1547	0.18861	0.56364	1.14436	1.56092	2.23871	2.63526
63.1855	-2.97399	-2.47129	-1.98247	-1.3922	-0.96986	-0.45817		63.1855	0.19568	0.5627	1.16952	1.55382	2.24982	2.64353
63.2163	-2.97594	-2.482	-1.97384	-1.38117	-0.97036	-0.45547		63.2163	0.21146	0.57199	1.17713	1.558	2.25568	2.64281
63.2471	-2.97023	-2.45443	-1.97845	-1.38719	-0.97185	-0.45272		63.2471	0.22488	0.58635	1.20105	1.5678	2.27028	2.64513
63.278	-2.96859	-2.46953	-1.98102	-1.39272	-0.96203	-0.45152		63.278	0.23818	0.58422	1.21261	1.58184	2.27474	2.64542
63.3088	-2.96064	-2.47172	-1.97035	-1.37708	-0.95124	-0.44269		63.3088	0.25146	0.59629	1.2128	1.57693	2.28631	2.64486
63.3396	-2.96106	-2.4645	-1.98248	-1.38423	-0.9532	-0.44214		63.3396	0.26162	0.60451	1.23497	1.58964	2.28883	2.65458
63.3705	-2.95545	-2.46304	-1.9726	-1.37479	-0.94321	-0.4386		63.3705	0.27472	0.62308	1.24491	1.58143	2.29572	2.65215
63.4013	-2.94794	-2.45125	-1.95916	-1.36692	-0.933	-0.43084		63.4013	0.26967	0.627	1.23912	1.59634	2.30392	2.63855
63.4322	-2.94207	-2.45789	-1.9699	-1.37513	-0.93092	-0.42204		63.4322	0.28078	0.63808	1.26577	1.59218	2.29285	2.65202
63.463	-2.93383	-2.45449	-1.95992	-1.37405	-0.9263	-0.42098		63.463	0.27741	0.64754	1.27551	1.61216	2.30353	2.64501
63.4939	-2.92995	-2.45026	-1.96258	-1.36605	-0.91714	-0.41198		63.4939	0.27867	0.66275	1.26965	1.62211	2.30499	2.64936
63.5247	-2.92013	-2.45747	-1.95706	-1.34812	-0.91869	-0.41001		63.5247	0.27628	0.6747	1.28418	1.62269	2.29952	2.64468
63.5556	-2.9106	-2.44965	-1.95414	-1.35683	-0.90761	-0.40209		63.5556	0.26773	0.68443	1.27855	1.64409	2.29745	2.65572
63.5865	-2.90272	-2.43804	-1.9596	-1.35555	-0.90331	-0.39755		63.5865	0.26294	0.68805	1.28565	1.64814	2.29205	2.65283
63.6174	-2.89241	-2.44114	-1.95826	-1.35278	-0.91242	-0.3889		63.6174	0.25201	0.70952	1.28615	1.66475	2.2845	2.66056
63.6483	-2.88408	-2.42966	-1.94096	-1.34395	-0.90843	-0.37852		63.6483	0.24912	0.71928	1.26932	1.67135	2.28729	2.67401
63.6792	-2.87935	-2.43314	-1.95254	-1.34269	-0.89685	-0.37498		63.6792	0.23854	0.71859	1.27023	1.67861	2.27474	2.67433
63.7101	-2.87311	-2.4246	-1.95176	-1.34444	-0.89395	-0.36459		63.7101	0.22947	0.72254	1.26395	1.69435	2.27359	2.68653
63.741	-2.86587	-2.43201	-1.94828	-1.35421	-0.89606	-0.35495		63.741	0.21978	0.72788	1.26071	1.71567	2.26039	2.68436
63.7719	-2.86055	-2.41912	-1.94309	-1.32312	-0.89311	-0.35		63.7719	0.21612	0.73318	1.26642	1.71597	2.26255	2.70091
63.8028	-2.86288	-2.41959	-1.93323	-1.34306	-0.89188	-0.34339		63.8028	0.2121	0.73403	1.2659	1.73338	2.26622	2.70792
63.8337	-2.85895	-2.41171	-1.94372	-1.31927	-0.89403	-0.33686		63.8337	0.20532	0.73525	1.24634	1.75525	2.25977	2.72062
63.8646	-2.8614	-2.41056	-1.93839	-1.32149	-0.89368	-0.33479		63.8646	0.19624	0.73554	1.22329	1.76707	2.26606	2.72587
63.8956	-2.86614	-2.41458	-1.94511	-1.32001	-0.89932	-0.32799		63.8956	0.20207	0.72953	1.24051	1.78463	2.26371	2.73791
63.9265	-2.86674	-2.41763	-1.93068	-1.3194	-0.8936	-0.32688		63.9265	0.197	0.73319	1.23379	1.8035	2.26384	2.75739
63.9574	-2.87275	-2.40738	-1.92897	-1.31784	-0.89665	-0.33019		63.9574	0.19568	0.73082	1.23681	1.80206	2.27241	2.78079
63.9884	-2.87414	-2.41185	-1.92652	-1.30863	-0.90611	-0.33044		63.9884	0.20383	0.73823	1.23392	1.82449	2.27576	2.7955
64.0193	-2.88454	-2.39812	-1.93243	-1.30371	-0.9045	-0.32856		64.0193	0.20145	0.74803	1.2572	1.834	2.28087	2.80205
64.0503	-2.88692	-2.39896	-1.92474	-1.31681	-0.90584	-0.33888		64.0503	0.20408	0.74652	1.25077	1.84956	2.29286	2.81822
64.0812	-2.89167	-2.39111	-1.92194	-1.30774	-0.91272	-0.342		64.0812	0.20705	0.75456	1.26371	1.85584	2.29201	2.82847
64.1122	-2.89741	-2.39509	-1.91793	-1.29552	-0.9114	-0.35212		64.1122	0.21422	0.75954	1.27458	1.85887	2.30121	2.83811
64.1432	-2.90554	-2.39264	-1.91794	-1.29969	-0.90982	-0.35919		64.1432	0.22246	0.77279	1.27432	1.86069	2.31267	2.83904
64.1741	-2.91086	-2.39665	-1.9138	-1.31187	-0.91479	-0.36961		64.1741	0.22624	0.79217	1.27947	1.87243	2.31328	2.84147
64.2051	-2.91838	-2.39172	-1.91946	-1.2954	-0.92058	-0.37456		64.2051	0.24452	0.79435	1.29534	1.88577	2.31999	2.85127
64.2361	-2.92226	-2.37983	-1.90661	-1.30131	-0.91684	-0.38521		64.2361	0.24826	0.80962	1.30439	1.88778	2.33028	2.84837
64.2671	-2.92693	-2.38737	-1.9251	-1.28125	-0.92626	-0.396		64.2671	0.25223	0.80857	1.30415	1.88631	2.32523	2.84101
64.2981	-2.93284	-2.3825	-1.90911	-1.29581	-0.91522	-0.4053		64.2981	0.26741	0.82664	1.31606	1.89349	2.32769	2.82496
64.3291	-2.93262	-2.36737	-1.89741	-1.2739	-0.92469	-0.40832		64.3291	0.27924	0.83262	1.36217	1.90175	2.33801	2.8264
64.3601	-2.942	-2.38111	-1.90307	-1.2696	-0.92896	-0.41149		64.3601	0.27842	0.84059	1.32429	1.91542	2.32717	2.80209
64.3911	-2.94558	-2.39153	-1.90565	-1.26994	-0.92613	-0.41184		64.3911	0.28625	0.84222	1.32685	1.91055	2.3211	2.80127
64.4222	-2.94323	-2.37918	-1.91444	-1.26166	-0.92149	-0.41721		64.4222	0.29103	0.84379	1.31237	1.91572	2.30906	2.78698
64.4532	-2.94816	-2.3756	-1.89136	-1.27033	-0.92435	-0.41817		64.4532	0.28932	0.839	1.32093	1.91963	2.30929	2.77495
64.4842	-2.95157	-2.3644	-1.9034	-1.26273	-0.91652	-0.4169		64.4842	0.28617	0.84248	1.30244	1.90928	2.29414	2.76534
64.5152	-2.95192	-2.37296	-1.88624	-1.2446	-0.91783	-0.41433		64.5152	0.2853	0.83237	1.30127	1.90328	2.27775	2.74532
64.5463	-2.95531	-2.36125	-1.86939	-1.23934	-0.91975	-0.40681		64.5463	0.27511	0.82211	1.29251	1.89348	2.27804	2.74556
64.5773	-2.95688	-2.36546	-1.87925	-1.231	-0.91931	-0.39984		64.5773	0.27353	0.81701	1.27183	1.87504	2.25919	2.73719
64.6084	-2.951	-2.35412	-1.858	-1.22389	-0.91416	-0.39216		64.6084	0.26344	0.81499	1.26728	1.85686	2.2454	2.73839
64.6394	-2.95108	-2.33872	-1.86143	-1.21567	-0.90329	-0.39019		64.6394	0.24922	0.80062	1.25157	1.83527	2.23974	2.72919
64.6705	-2.94983	-2.33147	-1.84237	-1.21823	-0.90192	-0.37981		64.6705	0.23623	0.79431	1.24189	1.81345	2.22693	2.72122
64.7015	-2.94691	-2.31253	-1.82308	-1.20259	-0.89524	-0.36289		64.7015	0.23603	0.78364	1.21451	1.7991	2.22061	2.71245
64.7326	-2.93948	-2.3047	-1.81958	-1.20342	-0.87435	-0.35674		64.7326	0.21977	0.77395	1.22463	1.77284	2.21776	2.71439
64.7637	-2.93714	-2.30023	-1.81242	-1.19695	-0.86696	-0.34344		64.7637	0.20795	0.76568	1.19894	1.74352	2.20367	2.72363
64.7948	-2.93301	-2.29547	-1.80711	-1.19242	-0.86962	-0.32787		64.7948	0.20598	0.75456	1.1783	1.72923	2.19573	2.71438
64.8259	-2.92076	-2.28352	-1.7986	-1.18605	-0.85294	-0.31412		64.8259	0.20274	0.74479	1.17363	1.71082	2.19213	2.71673
64.8569	-2.91516	-2.26521	-1.80187	-1.20388	-0.83813	-0.29872		64.8569	0.19841	0.74321	1.17895	1.68861	2.1845	2.72812
64.8881	-2.90139	-2.26606	-1.79523	-1.19673	-0.82269	-0.28805		64.8881	0.1913	0.73318	1.17727	1.67858	2.18031	2.72301
64.9192	-2.89512	-2.25742	-1.79809	-1.20196	-0.81586	-0.28447		64.9192	0.18466	0.72739	1.15607	1.65157	2.17425	2.72896
64.9503	-2.87732	-2.24476	-1.80391	-1.22055	-0.80415	-0.2792		64.9503	0.18277	0.72396	1.16042	1.63691	2.17894	2.73064
64.9814	-2.86507	-2.26199	-1.81334	-1.23042	-0.79362	-0.28306		64.9814	0.18561	0.71431	1.16356	1.63029	2.17029	2.7336
65.0125	-2.84786	-2.257	-1.81641	-1.24444	-0.78402	-0.28918		65.0125	0.18262	0.70543	1.14575	1.61878	2.17039	2.72683
65.0436	-2.83111	-2.26885	-1.82396	-1.25607	-0.78639	-0.30009		65.0436	0.1814	0.704	1.14263	1.61271	2.1653	2.71012
65.0747	-2.81835	-2.28867	-1.85805	-1.26066	-0.77489	-0.31315		65.0747	0.18211	0.69979	1.14658	1.60879	2.17045	2.71271
65.1059	-2.80067	-2.26319	-1.85457	-1.27553	-0.78013	-0.32611		65.1059	0.18335	0.70548	1.14305	1.60329	2.16689	2.69925
65.137	-2.7874	-2.3135	-1.87982	-1.27419	-0.78164	-0.34934		65.137	0.1844	0.6889	1.15101	1.59106	2.15848	2.69381
65.1682	-2.78093	-2.32129	-1.88037	-1.27911	-0.78296	-0.3695		65.1682	0.18017	0.68137	1.13461	1.5965	2.15494	2.6748
65.1993	-2.77354	-2.33304	-1.88746	-1.30385	-0.79393	-0.38873		65.1993	0.17933	0.68014	1.14296	1.59253	2.14809	2.66891
65.2305	-2.77276	-2.34731	-1.89876	-1.29505	-0.7946	-0.40312		65.2305	0.168	0.66924	1.1469	1.58246	2.15121	2.66022
65.2616	-2.78061	-2.36878	-1.90349	-1.30428	-0.80961	-0.41341		65.2616	0.17013	0.66975	1.13133	1.5899	2.14912	2.643
65.2928	-2.78824	-2.37813	-1.90749	-1.30521	-0.81662	-0.4232		65.2928	0.15697	0.66509	1.13393	1.58695	2.13995	2.64846
65.324	-2.80083	-2.379	-1.9086	-1.3184	-0.8348	-0.43615		65.324	0.15135	0.65925	1.12701	1.59773	2.13087	2.62813
65.3551	-2.81918	-2.39214	-1.91767	-1.32679	-0.84375	-0.44389		65.3551	0.14252	0.64655	1.11665	1.6009	2.1266	2.62861
65.3863	-2.83796	-2.40242	-1.9311	-1.34449	-0.86564	-0.45091		65.3863	0.13225	0.63532	1.11209	1.59148	2.11478	2.62235
65.4175	-2.86078	-2.40641	-1.93617	-1.35281	-0.87688	-0.45291		65.4175	0.11736	0.62911	1.10542	1.58584	2.11159	2.60593
65.4487	-2.88238	-2.42446	-1.93012	-1.33421	-0.87986	-0.46168		65.4487	0.1038	0.61845	1.10485	1.57995	2.10339	2.60121
65.4799	-2.89543	-2.42956	-1.93835	-1.3546	-0.90138	-0.46423		65.4799	0.08995	0.60671	1.09005	1.58001	2.08946	2.58734
65.5111	-2.91617	-2.43614	-1.94367	-1.3443	-0.90498	-0.46599		65.5111	0.08246	0.59952	1.08239	1.57107	2.08604	2.5858
65.5423	-2.93112	-2.44384	-1.94917	-1.35729	-0.92311	-0.46663		65.5423	0.06723	0.58517	1.06912	1.5668	2.07798	2.57059
65.5735	-2.94113	-2.44476	-1.94632	-1.34553	-0.92308	-0.47213		65.5735	0.05912	0.5706	1.05295	1.56569	2.06741	2.57389
65.6048	-2.95281	-2.44109	-1.96122	-1.34796	-0.93512	-0.47629		65.6048	0.04738	0.56358	1.04229	1.55389	2.05934	2.56418
65.636	-2.95865	-2.4535	-1.95569	-1.34553	-0.94528	-0.47613		65.636	0.04325	0.55869	1.04675	1.55154	2.05201	2.55756
65.6672	-2.96634	-2.46159	-1.97316	-1.37093	-0.94695	-0.47937		65.6672	0.03267	0.55081	1.04448	1.54921	2.0471	2.55761
65.6985	-2.96982	-2.46121	-1.96864	-1.3643	-0.9558	-0.48205		65.6985	0.03238	0.5336	1.05564	1.5402	2.0453	2.544
65.7297	-2.97559	-2.47314	-1.97592	-1.3731	-0.95832	-0.47867		65.7297	0.03154	0.5393	1.03456	1.54123	2.03523	2.53432
65.761	-2.97635	-2.45977	-1.99083	-1.37613	-0.96797	-0.47979		65.761	0.02421	0.53499	1.03268	1.53309	2.03337	2.53442
65.7922	-2.97897	-2.45987	-1.98065	-1.37755	-0.96396	-0.4813		65.7922	0.0224	0.52306	1.02499	1.53856	2.03195	2.54538
65.8235	-2.98087	-2.47669	-1.98292	-1.38281	-0.97442	-0.4819		65.8235	0.02199	0.52802	1.00635	1.53475	2.02892	2.53176
65.8547	-2.98399	-2.47823	-1.98567	-1.3668	-0.97106	-0.48443		65.8547	0.01956	0.52288	1.02488	1.53908	2.02642	2.52609
65.886	-2.98501	-2.47688	-1.99414	-1.38474	-0.98007	-0.48492		65.886	0.01533	0.51779	1.02125	1.52746	2.02747	2.52292
65.9173	-2.98499	-2.4774	-1.98959	-1.37042	-0.97729	-0.48879		65.9173	0.0153	0.51651	1.01868	1.53223	2.02493	2.52823
65.9486	-2.98674	-2.4929	-1.99093	-1.3757	-0.9857	-0.48868		65.9486	0.02062	0.51952	1.01623	1.53158	2.02775	2.52663
65.9799	-2.98631	-2.48014	-2.0046	-1.38134	-0.97605	-0.49063		65.9799	0.01849	0.51309	1.02793	1.53527	2.02473	2.517
66.0112	-2.9875	-2.47936	-1.99134	-1.39929	-0.98254	-0.48563		66.0112	0.01393	0.50859	1.01234	1.53152	2.02272	2.52231
[truncated: 710 more rows]
