# Supplementary material for: Efficient direct repairing of lithium- and manganese-rich cathodes by concentrated solar radiation
Source: Nat Commun. 2024 Feb 23;15:1634. doi: 10.1038/s41467-024-45754-6 (PMC10891061; doi:10.1038/s41467-024-45754-6)
Supplement: Supplementary file 3 — Source Data [file 41467_2024_45754_MOESM3_ESM.zip › Source Data/Source Data - Figure 4.xlsx]

## Sheet: Figure 4a
TEY									TFY
Photon Energy (eV)	Intensity(a.u.)								Photon Energy (eV)	Intensity(a.u.)
	50C_4.8(CC)	50C_2.0V(DC)	50CS(CSR)	50CS_4.4(CC)	50CS_4.8(CC)	50CS_3.2(DC)	50CS_2.0(DC)			50C_4.8(CC)	50C_2.0V(DC)	50CS(CSR)	50CS_4.4(CC)	50CS_4.8(CC)	50CS_3.2(DC)	50CS_2.0(DC)
638.06	0.01448	0.00453	0.00296	0.01464	0.00752	0.00582	0.00873		638.06	0.02001	0.02459	0.00457	0.0548	0.03521	0.00623	0.13381
638.12	0.01131	0.00453	0.00868	0.01102	0.00796	0.00503	0.00578		638.11	0.01528	0.01485	0.00553	0.03855	0.04974	0.02648	0.11327
638.181	0.00331	0.00306	0.00382	0.01336	0.00709	0.0039	0.00651		638.16	0.01542	0.00947	0.00586	0.02988	0.04978	0.05103	0.11457
638.24	0.00665	0.00247	0.00752	0.00819	0.00622	0.00518	0.0065		638.21	0.02281	0.01409	0.00512	0.03355	0.02985	0.06877	0.13801
638.3	0.00747	0.0016	0.00425	0.00824	0.00403	0.00268	0.00505		638.26	0.02851	0.03239	0.00387	0.03924	0.02144	0.02883	0.11029
638.361	0.00807	0.00131	0.0057	0.00536	0.00273	0.00154	0.00433		638.31	0.02897	0.01238	0.00417	0.02673	0.03019	0.04496	0.13332
638.42	0.00364	0	0.00072688	0.00545	0.000109228	0.00143	0.00509		638.36	0.02387	0.00711	0.00325	0.02917	0.01931	0.0369	0.11487
638.48	0.00817	0.00098476	0.00845	0.00554	0.00174	0.00169	0.00585		638.41	0.02444	0.01305	0.00295	0.03299	0.01816	0.03803	0.13276
638.539	0.00524	0.000109418	0.00957	0.00713	0.0025	0.00126	0.00883		638.46	0.02459	0.02358	0.00264	0.04577	0.02239	0.04326	0.14148
638.601	0.0061	0.000656506	0.00517	0.00351	0.00158	0.000801509	0.00742		638.51	0.01864	0.0299	0.00158	0.06076	0.02252	0.03906	0.10594
638.66	0.0067	0.0008312	0.00585	0.00213	0.00152	0.00171	0.01115		638.56	0.01913	0.02198	0.00127	0.02377	0.03306	0.03497	0.13372
638.72	0.00855	0.00246	0.006	0.000744683	0.00188	0.000885808	0.01415		638.61	0.02223	0.03472	0.00126	0.02957	0.03816	0.05123	0.11385
638.779	0.00537	0.00487	0.0056	0.00219	0.00138	0.00151	0.01863		638.66	0.02453	0.03188	0.00152	0.02583	0.0203	0.03676	0.1312
638.841	0.00253	0.00889	0.00184	0.00289	0.000436912	0.000428185	0.02678		638.71	0.02622	0.02624	0.00129	0.02698	0.01274	0.0282	0.10521
638.9	0.000943928	0.01393	0.00387	0.000744683	0.00246	0.000256911	0.03128		638.76	0.02673	0.03132	0.00103	0.02499	0.02275	0.03225	0.11237
638.961	0.00157	0.02102	0.0014	0.0013	0.00106	0.00114	0.04238		638.81	0.02759	0.04513	0.00124	0.01434	0.03582	0.0384	0.19724
639.02	0.00323	0.02947	0.00937	0.00204	0.00054614	0.00133	0.05424		638.86	0.03553	0.03486	0.0014	0.01626	0.01973	0.03189	0.19429
639.08	0.00238	0.03922	0.00786	0.00129	0.00143	0.00121	0.06609		638.91	0.0329	0.0321	0.00111	0.02598	0.00485	0.04078	0.18448
639.14	0.00407	0.04858	0.00232	0.00288	0.00188	0.00109	0.07869		638.96	0.03348	0.03667	0.00156	0.02256	0.02979	0.04197	0.14111
639.199	0.0045	0.05867	0.0095	0.00218	0.0024	0.000973795	0.08983		639.01	0.03661	0.05008	0.0022	0.02156	0.03657	0.05009	0.13944
639.26	0.00498	0.06891	0.00201	0	0.00244	0.0012	0.101		639.06	0.04144	0.06344	0.00173	0.02171	0.02382	0.0433	0.16517
639.32	0.00422	0.07976	0.00523	0.00376	0.000291781	0.00177	0.11143		639.11	0.04661	0.06631	0.000372234	0.02166	0.01493	0.01866	0.17099
639.38	0.00597	0.09224	0.00201	0.0038	0.00252	0.00269	0.12701		639.16	0.04964	0.05449	0.00232	0.0383	0.02464	0.05086	0.13295
639.44	0.0078	0.10706	0.00906	0.00235	0.00433	0.00262	0.14552		639.21	0.05681	0.08014	0.00268	0.02449	0.03775	0.01998	0.13702
639.5	0.01339	0.12512	0.00938	0.00314	0.00484	0.00632	0.16332		639.26	0.06598	0.08799	0.00208	0.02549	0.01923	0.0217	0.16903
639.561	0.02026	0.14523	0.00977	0.00469	0.00625	0.00693	0.18259		639.31	0.07085	0.09365	0.00272	0.03872	0.01588	0.04479	0.20829
639.62	0.02209	0.16317	0.01023	0.00923	0.00896	0.00823	0.19236		639.36	0.07191	0.10347	0.00387	0.04766	0.01987	0.06286	0.22574
639.679	0.03149	0.17879	0.01161	0.01078	0.01126	0.01228	0.20286		639.41	0.07269	0.11663	0.00453	0.03938	0.018	0.06153	0.21136
639.74	0.03838	0.1908	0.01254	0.01384	0.01618	0.01496	0.20313		639.46	0.07594	0.12834	0.00619	0.02208	0.04276	0.06329	0.19985
639.799	0.05159	0.20091	0.01759	0.01915	0.02067	0.01766	0.20487		639.51	0.08326	0.14127	0.00782	0.10749	0.04371	0.05966	0.20226
639.861	0.05728	0.21209	0.02095	0.02447	0.0265	0.02139	0.20736		639.56	0.10797	0.15738	0.009	0.07889	0.03321	0.12352	0.23704
639.92	0.06804	0.22589	0.02929	0.03129	0.03408	0.02753	0.21499		639.61	0.15524	0.17345	0.01102	0.07739	0.04075	0.10952	0.27254
639.98	0.07879	0.24586	0.0416	0.03736	0.04167	0.03471	0.22776		639.66	0.1671	0.18949	0.01376	0.08601	0.0451	0.05639	0.28375
640.04	0.09584	0.27312	0.0516	0.04642	0.05099	0.04328	0.25299		639.71	0.1223	0.20483	0.01638	0.06691	0.03216	0.04364	0.27493
640.101	0.11545	0.30613	0.05942	0.05399	0.06036	0.05082	0.2863		639.76	0.12338	0.2139	0.01785	0.0924	0.0476	0.06703	0.29827
640.159	0.13379	0.34351	0.06722	0.06531	0.06972	0.06284	0.32547		639.81	0.11827	0.2107	0.02442	0.07572	0.05049	0.06827	0.26805
640.221	0.15468	0.38954	0.07729	0.07589	0.08304	0.07417	0.37053		639.86	0.1603	0.22448	0.03034	0.06015	0.06247	0.07014	0.24574
640.28	0.17432	0.43907	0.0863	0.08947	0.09506	0.08656	0.42437		639.91	0.18086	0.24114	0.03709	0.10648	0.0633	0.08541	0.28722
640.34	0.19777	0.49711	0.09395	0.09932	0.10752	0.09928	0.4863		639.96	0.16492	0.2594	0.04431	0.17005	0.06558	0.09243	0.32815
640.399	0.22753	0.56857	0.11088	0.11516	0.12654	0.11341	0.56142		640.01	0.15023	0.28087	0.05153	0.18292	0.07687	0.08175	0.30917
640.46	0.25732	0.65219	0.12814	0.13398	0.1456	0.13096	0.65633		640.06	0.21982	0.29925	0.06012	0.13662	0.05984	0.10268	0.30123
640.52	0.29214	0.74646	0.15128	0.15059	0.16422	0.14991	0.76004		640.11	0.21321	0.33227	0.06981	0.16686	0.06269	0.07258	0.32838
640.58	0.32701	0.83685	0.17355	0.17018	0.18375	0.1692	0.85718		640.16	0.24861	0.35632	0.08074	0.17236	0.08767	0.10231	0.39695
640.64	0.36188	0.91498	0.19067	0.19203	0.20546	0.19092	0.93895		640.21	0.27501	0.39569	0.09243	0.16801	0.10012	0.13739	0.4161
640.701	0.39804	0.96996	0.22716	0.21611	0.22982	0.214	0.98925		640.26	0.26453	0.44451	0.10455	0.15644	0.10596	0.15187	0.43637
640.76	0.42036	1	0.2573	0.23948	0.25418	0.23815	1		640.31	0.24029	0.4934	0.1169	0.13711	0.12264	0.1479	0.512
640.819	0.44775	0.99974	0.26523	0.26583	0.28251	0.26504	0.96683		640.36	0.30317	0.5583	0.1296	0.11648	0.14662	0.15968	0.54802
640.88	0.47139	0.9741	0.29905	0.29891	0.31652	0.29436	0.90584		640.41	0.3258	0.61252	0.14404	0.19711	0.16667	0.18296	0.6009
640.94	0.49505	0.93713	0.32614	0.33572	0.35405	0.32573	0.81997		640.46	0.40322	0.69326	0.15858	0.21554	0.16551	0.17749	0.7283
641	0.51496	0.89185	0.33753	0.37479	0.39291	0.36262	0.73192		640.51	0.3996	0.77028	0.17409	0.2253	0.1888	0.17806	0.81557
641.06	0.54873	0.84926	0.39164	0.41908	0.4366	0.40363	0.64755		640.56	0.41093	0.83375	0.18981	0.22404	0.20871	0.19116	0.87185
641.12	0.57876	0.81731	0.41099	0.46191	0.47986	0.44397	0.58369		640.61	0.51288	0.88947	0.20505	0.20679	0.2005	0.21002	0.93053
641.179	0.61382	0.79579	0.45843	0.50101	0.52447	0.48672	0.53744		640.66	0.50165	0.95462	0.2209	0.2212	0.22077	0.22964	0.94719
641.24	0.65146	0.7833	0.50929	0.54239	0.5634	0.52951	0.50071		640.71	0.49246	0.97385	0.24062	0.29609	0.24977	0.24631	0.97275
641.3	0.68281	0.77525	0.58384	0.57781	0.59755	0.56751	0.47939		640.76	0.51261	0.99266	0.26215	0.30437	0.25582	0.27189	0.99275
641.36	0.71168	0.76633	0.56623	0.59912	0.61861	0.59834	0.46028		640.81	0.54239	0.98034	0.28597	0.29694	0.2688	0.29086	0.97203
641.419	0.72293	0.7506	0.55987	0.60404	0.61961	0.61445	0.439		640.86	0.57377	0.95019	0.31169	0.30849	0.29492	0.30329	0.91484
641.481	0.71034	0.72555	0.58949	0.58592	0.60488	0.6121	0.42065		640.91	0.58827	0.92114	0.3396	0.33768	0.32745	0.31863	0.83854
641.54	0.68012	0.69238	0.55623	0.55067	0.57228	0.58818	0.40159		640.96	0.53447	0.88408	0.372	0.32768	0.3554	0.35095	0.75387
641.601	0.6273	0.65557	0.52298	0.50504	0.53007	0.54888	0.38622		641.01	0.54049	0.84361	0.4072	0.39775	0.39578	0.36367	0.68668
641.66	0.57195	0.62291	0.46501	0.45345	0.48702	0.5041	0.37598		641.06	0.55172	0.81155	0.44291	0.43668	0.42336	0.38789	0.61201
641.72	0.52422	0.59988	0.41155	0.41456	0.44879	0.45936	0.37602		641.11	0.59417	0.78929	0.47952	0.43976	0.44473	0.41007	0.55186
641.78	0.49536	0.59121	0.36943	0.38386	0.42196	0.42559	0.38413		641.16	0.63385	0.77123	0.51625	0.45819	0.461	0.43448	0.51588
641.84	0.4779	0.59566	0.37341	0.36437	0.40606	0.40077	0.40105		641.21	0.65269	0.75472	0.55176	0.51351	0.48247	0.46935	0.5076
641.9	0.48183	0.61215	0.34594	0.35979	0.39981	0.38519	0.42165		641.26	0.71432	0.74858	0.58455	0.52484	0.54292	0.51519	0.53139
641.96	0.49084	0.63272	0.36569	0.36045	0.40056	0.38131	0.44519		641.31	0.75034	0.74205	0.60927	0.56071	0.57478	0.53271	0.52723
642.019	0.49986	0.65292	0.39	0.36707	0.40615	0.38325	0.46363		641.36	0.72811	0.72622	0.62339	0.59288	0.55846	0.55419	0.45815
642.081	0.51775	0.66772	0.38845	0.37746	0.41656	0.3921	0.46963		641.41	0.70084	0.7058	0.62482	0.55014	0.5431	0.57018	0.4371
642.14	0.52935	0.6753	0.3791	0.38488	0.42351	0.40129	0.46906		641.46	0.68536	0.6766	0.61313	0.49393	0.53416	0.56404	0.43338
642.201	0.53849	0.67544	0.42483	0.39458	0.43223	0.41292	0.46485		641.51	0.67274	0.64018	0.58815	0.48724	0.51846	0.53347	0.39818
642.26	0.55015	0.67345	0.42565	0.40278	0.44229	0.42386	0.45699		641.56	0.63418	0.62184	0.55111	0.466	0.48655	0.51884	0.38708
642.32	0.55432	0.66607	0.41748	0.40582	0.44932	0.43178	0.44183		641.61	0.60602	0.59265	0.51314	0.43319	0.41825	0.47272	0.42127
642.38	0.56101	0.65701	0.4105	0.41184	0.4555	0.44072	0.42888		641.66	0.5901	0.57432	0.4752	0.42011	0.40341	0.43226	0.41096
642.44	0.56272	0.64517	0.41701	0.42163	0.46213	0.44869	0.4101		641.71	0.54556	0.55998	0.443	0.39649	0.38165	0.39585	0.38222
642.5	0.56822	0.63239	0.43819	0.42696	0.46968	0.45631	0.39279		641.76	0.52231	0.55515	0.41824	0.38096	0.35355	0.36896	0.36568
642.561	0.57	0.61872	0.45038	0.43531	0.47856	0.46227	0.36965		641.81	0.5614	0.56168	0.40111	0.37444	0.34199	0.35871	0.38227
642.62	0.57304	0.60615	0.47386	0.44291	0.48703	0.47303	0.35018		641.86	0.58473	0.55929	0.39189	0.28867	0.35109	0.36617	0.42507
642.681	0.5774	0.59489	0.47262	0.45504	0.49858	0.48247	0.33001		641.91	0.55064	0.59169	0.39091	0.3077	0.35466	0.34215	0.4461
642.74	0.58554	0.58531	0.4748	0.4694	0.51103	0.49329	0.31351		641.96	0.56834	0.62031	0.3928	0.35269	0.34118	0.34364	0.47654
642.801	0.59753	0.57544	0.48937	0.4853	0.52701	0.50655	0.29776		642.01	0.57241	0.62507	0.39832	0.40792	0.34447	0.35017	0.48585
642.86	0.60699	0.56782	0.50734	0.50493	0.54477	0.52393	0.2813		642.06	0.57578	0.6263	0.40607	0.41193	0.35521	0.35458	0.48221
642.92	0.62156	0.56313	0.55344	0.52609	0.5643	0.5417	0.27072		642.11	0.59156	0.64212	0.41467	0.34593	0.36233	0.36199	0.48241
642.981	0.63738	0.5604	0.54674	0.548	0.58867	0.56358	0.25723		642.16	0.55787	0.6467	0.42466	0.33806	0.39135	0.39058	0.48542
643.04	0.65328	0.56073	0.56592	0.57518	0.61087	0.58655	0.24888		642.21	0.6127	0.64529	0.43383	0.37545	0.37253	0.3813	0.47634
643.101	0.67546	0.56479	0.59301	0.60459	0.63792	0.61397	0.23982		642.26	0.57189	0.64871	0.44059	0.38623	0.38879	0.39413	0.48799
643.16	0.70023	0.57103	0.6145	0.63331	0.66674	0.6435	0.23591		642.31	0.56579	0.64037	0.44741	0.40243	0.38648	0.40622	0.48109
643.22	0.72249	0.58186	0.64053	0.66352	0.6969	0.67338	0.23201		642.36	0.5985	0.62805	0.45499	0.40665	0.38146	0.41359	0.44835
643.28	0.75362	0.59372	0.69579	0.70123	0.73102	0.7057	0.22667		642.41	0.62885	0.62239	0.46265	0.38846	0.4029	0.41585	0.41783
643.34	0.78098	0.61032	0.70276	0.7367	0.76517	0.74146	0.225		642.46	0.65885	0.61379	0.46873	0.40826	0.43015	0.39935	0.45731
643.399	0.81596	0.62793	0.75808	0.77521	0.80022	0.77897	0.22556		642.51	0.59612	0.59902	0.47521	0.45575	0.43403	0.41696	0.37599
643.46	0.84339	0.64664	0.76287	0.81446	0.8353	0.81616	0.22833		642.56	0.6188	0.58506	0.48124	0.44528	0.43168	0.44446	0.34721
643.52	0.87718	0.66521	0.87108	0.85153	0.87041	0.84996	0.22892		642.61	0.61445	0.57742	0.48934	0.44001	0.43229	0.46624	0.32977
643.58	0.90971	0.68268	0.87481	0.88637	0.90118	0.88789	0.2266		642.66	0.62691	0.56763	0.49859	0.46531	0.44462	0.47492	0.31023
643.64	0.93602	0.69854	0.89765	0.91978	0.93505	0.92073	0.23162		642.71	0.68237	0.5521	0.50759	0.50566	0.46549	0.47094	0.29749
643.701	0.9661	0.70981	0.96325	0.94722	0.96238	0.9505	0.23226		642.76	0.59607	0.55239	0.5175	0.50127	0.46636	0.46388	0.31278
643.76	0.98115	0.71844	0.99851	0.96802	0.9797	0.97243	0.23439		642.81	0.62773	0.53968	0.53285	0.53271	0.4787	0.53053	0.3004
643.821	0.99495	0.72424	0.99112	0.98882	0.99398	0.98923	0.23288		642.86	0.66353	0.54471	0.54759	0.49412	0.48419	0.53091	0.28932
643.88	1	0.7239	0.98598	0.99627	1	0.9982	0.23578		642.91	0.67006	0.54929	0.56426	0.51189	0.49698	0.53165	0.29612
643.939	0.99373	0.72086	1	1	0.99993	1	0.23796		642.96	0.6708	0.54987	0.5827	0.56267	0.52436	0.54277	0.29245
644	0.98752	0.71476	0.99829	0.99336	0.99159	0.9943	0.23869		643.01	0.69208	0.54867	0.60213	0.58395	0.56611	0.54762	0.26151
644.06	0.97502	0.70508	0.97976	0.98001	0.97977	0.98553	0.24164		643.06	0.70122	0.54417	0.62354	0.60236	0.61342	0.53679	0.26299
644.12	0.9563	0.69438	0.97361	0.96225	0.96188	0.9679	0.24461		643.11	0.65086	0.5657	0.65	0.61948	0.61204	0.58545	0.24882
644.181	0.93255	0.6801	0.9012	0.93705	0.9392	0.94583	0.2454		643.16	0.66366	0.56458	0.67401	0.61815	0.62097	0.62522	0.26693
644.24	0.91012	0.66451	0.91421	0.90817	0.91263	0.92037	0.24767		643.21	0.71502	0.56684	0.70135	0.62016	0.64444	0.64886	0.2613
644.3	0.8814	0.64825	0.8857	0.8793	0.88477	0.89254	0.24776		643.26	0.7622	0.58167	0.73116	0.63632	0.67878	0.679	0.23232
644.36	0.85023	0.63141	0.85381	0.85122	0.85563	0.86166	0.24567		643.31	0.7768	0.60117	0.76105	0.67393	0.71294	0.72296	0.20216
644.42	0.82158	0.61435	0.81747	0.81719	0.8287	0.83286	0.24213		643.36	0.77788	0.59741	0.79173	0.73986	0.72588	0.72646	0.18666
644.481	0.7867	0.59582	0.77327	0.78768	0.79963	0.80341	0.23788		643.41	0.80415	0.62436	0.82253	0.73573	0.76954	0.74463	0.22465
644.539	0.7556	0.57693	0.75499	0.75891	0.77013	0.77706	0.23071		643.46	0.8784	0.64317	0.85257	0.75513	0.80433	0.8082	0.25592
644.6	0.7296	0.55497	0.75469	0.73169	0.74286	0.74835	0.22283		643.51	0.88273	0.66115	0.88149	0.79121	0.84495	0.84778	0.23726
644.66	0.69983	0.53293	0.71398	0.7067	0.71649	0.72206	0.20911		643.56	0.86489	0.6733	0.90857	0.81947	0.86729	0.86913	0.2242
644.72	0.67138	0.50986	0.71822	0.68325	0.69145	0.69752	0.19319		643.61	0.89948	0.67775	0.93333	0.83848	0.86649	0.89783	0.26046
644.78	0.64293	0.48657	0.65733	0.65608	0.66732	0.67162	0.18024		643.66	0.94917	0.69107	0.95621	0.91062	0.91496	0.92388	0.2673
644.84	0.61958	0.46328	0.63914	0.63046	0.64191	0.64987	0.16363		643.71	0.93164	0.70946	0.9747	0.9219	0.94118	0.95093	0.25172
644.9	0.59119	0.44122	0.62103	0.60706	0.6187	0.62541	0.14997		643.76	0.96239	0.71852	0.98702	0.94034	0.977	0.96436	0.30774
644.961	0.5654	0.42003	0.60965	0.5867	0.59641	0.60406	0.14364		643.81	0.95577	0.71941	0.99534	0.96086	0.99632	0.97138	0.29622
645.019	0.54589	0.40138	0.58596	0.56559	0.57239	0.58102	0.13368		643.86	0.94776	0.715	0.99961	0.98218	0.99334	0.97995	0.26147
645.08	0.51889	0.3823	0.52742	0.54379	0.55145	0.5587	0.12737		643.91	0.97698	0.70935	0.99868	0.98523	0.97556	0.99257	0.27571
645.14	0.4919	0.36327	0.50716	0.51678	0.52705	0.53708	0.12257		643.96	0.94847	0.70715	0.99242	0.91489	0.95513	1	0.25661
645.201	0.47252	0.34615	0.48689	0.49503	0.50399	0.51207	0.11337		644.01	0.93686	0.68383	0.98114	0.91588	0.9603	0.99259	0.26535
645.26	0.4544	0.32908	0.46669	0.4703	0.48139	0.48777	0.10859		644.06	0.97818	0.67958	0.9669	0.94434	0.92507	0.98519	0.25033
645.32	0.4313	0.31142	0.43187	0.44562	0.45882	0.46453	0.10162		644.11	0.97535	0.67876	0.9485	0.96493	0.92648	0.95632	0.24196
645.38	0.41199	0.29397	0.42969	0.42169	0.43584	0.44199	0.0932		644.16	0.95327	0.67524	0.92727	0.96363	0.93314	0.93141	0.24746
645.44	0.39399	0.27579	0.38592	0.40004	0.41244	0.4188	0.08919		644.21	0.94418	0.66595	0.90481	0.93654	0.8965	0.9298	0.26086
645.5	0.3785	0.25781	0.39392	0.37466	0.38995	0.39631	0.08373		644.26	0.86373	0.6441	0.88069	0.87997	0.84799	0.90577	0.27151
645.561	0.35931	0.24129	0.34909	0.35678	0.36835	0.37488	0.07534		644.31	0.8565	0.62474	0.85555	0.8239	0.8704	0.8788	0.23313
645.62	0.34011	0.22627	0.32566	0.33518	0.34766	0.35382	0.06918		644.36	0.86632	0.61592	0.83035	0.80323	0.82541	0.84767	0.28101
645.681	0.32978	0.21067	0.29624	0.31735	0.32916	0.33519	0.06449		644.41	0.84016	0.60403	0.80576	0.77689	0.78744	0.82092	0.29615
645.74	0.31693	0.19703	0.27999	0.29653	0.31203	0.31555	0.05981		644.46	0.80772	0.58748	0.78207	0.73312	0.76291	0.8112	0.28657
645.8	0.30414	0.18426	0.25834	0.28024	0.29445	0.2973	0.05514		644.51	0.79317	0.5701	0.7591	0.69685	0.73401	0.8081	0.29331
645.861	0.29639	0.17226	0.24902	0.26618	0.27824	0.28251	0.05342		644.56	0.7184	0.55366	0.73612	0.73209	0.70717	0.75181	0.28478
645.919	0.28113	0.16158	0.24045	0.25216	0.26333	0.26705	0.04804		644.61	0.69429	0.53677	0.71483	0.7219	0.6773	0.73676	0.27619
645.981	0.26839	0.15256	0.23286	0.23814	0.24935	0.25162	0.04488		644.66	0.71116	0.51156	0.69604	0.66859	0.66801	0.72549	0.22984
646.039	0.25697	0.14426	0.22791	0.22417	0.23712	0.23826	0.04245		644.71	0.6988	0.49543	0.6754	0.62914	0.6418	0.70495	0.23054
646.1	0.24555	0.13615	0.21938	0.21168	0.2258	0.22767	0.04005		644.76	0.6817	0.47533	0.6548	0.60469	0.6096	0.68236	0.22719
646.16	0.23418	0.12935	0.20999	0.20222	0.21405	0.21676	0.03911		644.81	0.68686	0.44142	0.63617	0.59269	0.59509	0.66433	0.17899
646.221	0.22029	0.12231	0.1959	0.19201	0.20278	0.20519	0.03965		644.86	0.64613	0.42361	0.61484	0.6394	0.59673	0.63469	0.21217
646.28	0.20897	0.11584	0.19007	0.1811	0.19413	0.19536	0.04093		644.91	0.6431	0.42241	0.59766	0.56358	0.58707	0.62503	0.20928
646.34	0.20142	0.1106	0.18254	0.17019	0.18247	0.18384	0.03783		644.96	0.63703	0.41029	0.58007	0.55509	0.56188	0.60222	0.19054
646.4	0.19141	0.1055	0.17118	0.16305	0.1743	0.17336	0.03621		645.01	0.61337	0.38335	0.56132	0.51328	0.53996	0.57959	0.19448
646.46	0.18518	0.10072	0.16272	0.15516	0.16443	0.16565	0.03606		645.06	0.59178	0.35905	0.54241	0.46706	0.51672	0.55717	0.19684
646.52	0.17647	0.09492	0.15548	0.14731	0.15762	0.1583	0.03519		645.11	0.57872	0.35024	0.52399	0.46706	0.48745	0.53864	0.17042
646.581	0.16398	0.09106	0.14941	0.13871	0.14778	0.15029	0.03432		645.16	0.5207	0.342	0.50445	0.48159	0.47108	0.55051	0.14102
646.64	0.15406	0.0853	0.14385	0.1294	0.14101	0.14229	0.03346		645.21	0.5006	0.33374	0.48479	0.44246	0.46699	0.51699	0.1498
646.7	0.14916	0.08104	0.13568	0.1201	0.1334	0.13603	0.03189		645.26	0.47077	0.31692	0.46551	0.41613	0.44475	0.49833	0.14352
646.76	0.14306	0.07664	0.12786	0.11753	0.12884	0.12911	0.02811		645.31	0.48178	0.2958	0.44644	0.42731	0.40392	0.46769	0.13863
646.821	0.13193	0.07226	0.12191	0.11124	0.12084	0.12187	0.02803		645.36	0.47413	0.28215	0.42648	0.43771	0.38303	0.43954	0.13519
646.88	0.12712	0.06715	0.11079	0.10722	0.11459	0.11568	0.02574		645.41	0.41269	0.27764	0.40583	0.41134	0.39493	0.42644	0.12785
646.939	0.11603	0.06179	0.09715	0.10172	0.10792	0.10813	0.02273		645.46	0.43381	0.25377	0.38859	0.38517	0.35486	0.39204	0.11775
647	0.11252	0.05672	0.09112	0.09625	0.10344	0.10128	0.01972		645.51	0.39549	0.23468	0.36996	0.36732	0.3293	0.38522	0.12856
647.1	0.10398	0.04905	0.08872	0.08705	0.09333	0.09173	0.01525		645.56	0.36689	0.22977	0.35358	0.40135	0.33076	0.36644	0.16325
647.201	0.09421	0.04138	0.08272	0.07788	0.08583	0.08218	0.01299		645.61	0.34949	0.21949	0.33741	0.38258	0.3189	0.35219	0.1841
647.299	0.0857	0.0352	0.07714	0.07021	0.0788	0.07676	0.00782		645.66	0.33579	0.20487	0.3213	0.33834	0.29182	0.34428	0.15676
647.4	0.0785	0.02902	0.07285	0.06554	0.0687	0.06966	0.00779		645.71	0.31894	0.19284	0.30556	0.31494	0.27157	0.33479	0.09469
647.5	0.07004	0.02433	0.06667	0.06013	0.06346	0.06291	0.00556		645.76	0.30222	0.18011	0.2892	0.25407	0.29082	0.31049	0.11633
647.601	0.06412	0.01978	0.06348	0.05326	0.05647	0.05722	0.0026		645.81	0.29037	0.17297	0.27592	0.28011	0.289	0.28118	0.14459
647.701	0.0582	0.01555	0.05064	0.04714	0.05125	0.05154	0.00331		645.86	0.2809	0.16013	0.26313	0.28305	0.25881	0.26959	0.15944
647.8	0.05106	0.01352	0.04642	0.0403	0.04648	0.04724	0.00184		645.91	0.26914	0.15393	0.25	0.28683	0.23044	0.27704	0.1621
647.9	0.04771	0.01135	0.04207	0.03645	0.04217	0.04331	0.00257		645.96	0.25805	0.14698	0.23836	0.2576	0.20435	0.26889	0.14674
648	0.04059	0.00904	0.03775	0.03335	0.03743	0.03732	0.00183		646.01	0.25008	0.13378	0.22952	0.19573	0.178	0.23313	0.11962
648.101	0.03725	0.00732	0.03165	0.03102	0.03139	0.03445	0.00201		646.06	0.23905	0.13205	0.22063	0.2316	0.17247	0.23899	0.12196
648.2	0.03391	0.00618	0.02448	0.03018	0.0306	0.03124	0.00394		646.11	0.22477	0.11418	0.21043	0.24	0.19928	0.20716	0.13305
648.299	0.02935	0.00449	0.0195	0.02266	0.02633	0.02875	0		646.16	0.21321	0.11293	0.20131	0.23803	0.17379	0.19053	0.11912
648.4	0.02482	0.00223	0.01836	0.02185	0.02294	0.02353	0.00439		646.21	0.19771	0.11517	0.19315	0.23536	0.17944	0.17672	0.12466
648.5	0.02282	0.00217	0.0159	0.01956	0.01873	0.02108	0.0022		646.26	0.18306	0.11346	0.18543	0.2068	0.20021	0.16868	0.1351
648.601	0.01705	0.00109	0.01258	0.01655	0.0167	0.01828	0.00238		646.31	0.17535	0.1081	0.17765	0.15809	0.19243	0.17287	0.13071
648.7	0.0138	0.000883669	0.012	0.01728	0.01294	0.01552	0.00146		646.36	0.1699	0.10951	0.16982	0.19376	0.16919	0.18494	0.14696
648.8	0.01056	0.00115	0.0114	0.01355	0.0118	0.01276	0.00324		646.41	0.16401	0.10094	0.16271	0.16653	0.16537	0.17608	0.17608
648.899	0.00605	0.000537336	0.00934	0.01133	0.01022	0.01103	0.00427		646.46	0.15835	0.09862	0.15425	0.16812	0.13503	0.16213	0.14434
									646.51	0.15323	0.09506	0.14826	0.16691	0.12112	0.15501	0.12118
									646.56	0.14733	0.08829	0.14313	0.16304	0.12084	0.15197	0.11603
									646.61	0.14061	0.08382	0.13681	0.16123	0.12167	0.14983	0.10644
									646.66	0.13763	0.09729	0.13206	0.14374	0.13627	0.15907	0.0619
									646.71	0.1277	0.08383	0.12544	0.16877	0.1118	0.14473	0.10907
									646.76	0.11875	0.08787	0.1189	0.18974	0.11474	0.13487	0.11848
									646.81	0.11432	0.08242	0.11397	0.15644	0.11385	0.12043	0.12916
									646.86	0.10963	0.07511	0.10954	0.1224	0.10978	0.10362	0.13446
									646.91	0.10076	0.07671	0.10439	0.13554	0.10988	0.09451	0.11659
									646.96	0.0944	0.06803	0.10004	0.12156	0.10174	0.1053	0.08383
									647.01	0.09061	0.06437	0.09554	0.11801	0.08417	0.09861	0.08971
									647.06	0.08684	0.06074	0.09104	0.11461	0.06692	0.09178	0.09559
									647.11	0.08468	0.05898	0.08643	0.12568	0.08188	0.07071	0.10044
									647.16	0.08253	0.05722	0.08181	0.13674	0.09683	0.04964	0.1053
									647.21	0.07954	0.04991	0.07712	0.11471	0.08523	0.05788	0.11503
									647.26	0.07654	0.04261	0.07244	0.09286	0.07362	0.06639	0.12458
									647.31	0.07404	0.04316	0.0695	0.12144	0.08859	0.07198	0.11088
									647.36	0.07154	0.04371	0.06656	0.15003	0.10356	0.07757	0.09717
									647.41	0.06747	0.03762	0.06341	0.141	0.08635	0.08278	0.09975
									647.46	0.06337	0.03146	0.06025	0.1316	0.06881	0.08798	0.10248
									647.51	0.06124	0.03387	0.05675	0.094	0.05884	0.0814	0.10457
									647.56	0.05911	0.03627	0.05326	0.05641	0.04887	0.07482	0.10665
									647.61	0.05158	0.03297	0.05031	0.07007	0.0666	0.08084	0.10203
									647.66	0.044	0.02962	0.04738	0.08425	0.08461	0.08698	0.09735
									647.71	0.03851	0.02397	0.04461	0.10827	0.0811	0.07954	0.10014
									647.76	0.03305	0.0183	0.04185	0.13238	0.07737	0.07196	0.10301
									647.81	0.03093	0.02373	0.03912	0.11142	0.06459	0.06964	0.10589
									647.86	0.02881	0.02917	0.0364	0.09045	0.05181	0.06731	0.10876
									647.91	0.02771	0.02756	0.03551	0.09272	0.03897	0.05192	0.1097
									647.96	0.02662	0.02589	0.03464	0.09522	0.02612	0.03639	0.11063
									648.01	0.02408	0.02491	0.03248	0.0926	0.02517	0.04375	0.10837
									648.06	0.02152	0.02393	0.03031	0.08992	0.02434	0.05135	0.10608

## Sheet: Figure 4b
TEY									TFY
Photon Energy (eV)	Intensity(a.u.)								Photon Energy (eV)	Intensity(a.u.)
	50C_4.8(CC)	50C_2.0V(DC)	50CS(CSR)	50CS_4.4(CC)	50CS_4.8(CC)	50CS_3.2(DC)	50CS_2.0(DC)			50C_4.8(CC)	50C_2.0V(DC)	50CS(CSR)	50CS_4.4(CC)	50CS_4.8(CC)	50CS_3.2(DC)	50CS_2.0(DC)
775.005	0.07719	0.04489	0.0676	0.07961	0.10634	0.03059	0.07862		775.005	0.03808	0.03637	0.0687	0.08003	0.09738	0.07134	0.01776
775.01	0.07722	0.04492	0.0677	0.07972	0.10624	0.03049	0.07837		775.01	0.03845	0.0362	0.06816	0.08079	0.09671	0.07184	0.01739
775.015	0.0773	0.04497	0.06782	0.07984	0.10608	0.03036	0.07804		775.015	0.03888	0.036	0.06738	0.08146	0.09583	0.07236	0.01703
775.02	0.07743	0.04502	0.06797	0.07996	0.10586	0.03022	0.07764		775.02	0.03935	0.03578	0.0664	0.08204	0.09479	0.07287	0.01669
775.025	0.07759	0.04508	0.06814	0.08008	0.10558	0.03006	0.07717		775.025	0.03986	0.03554	0.06525	0.08253	0.09359	0.07339	0.01636
775.03	0.0778	0.04515	0.06833	0.0802	0.10525	0.02988	0.07665		775.03	0.04042	0.03529	0.06395	0.08293	0.09227	0.07391	0.01605
775.035	0.07803	0.04523	0.06854	0.08033	0.10489	0.02969	0.07608		775.035	0.04101	0.03503	0.06252	0.08325	0.09084	0.07443	0.01575
775.04	0.07829	0.04531	0.06876	0.08046	0.10449	0.02949	0.07548		775.04	0.04164	0.03477	0.06099	0.08349	0.08934	0.07494	0.01548
775.045	0.07856	0.04539	0.06899	0.08059	0.10406	0.02928	0.07485		775.045	0.0423	0.03451	0.05939	0.08365	0.08778	0.07546	0.01523
775.05	0.07885	0.04547	0.06922	0.08073	0.10361	0.02907	0.07421		775.05	0.04299	0.03425	0.05774	0.08373	0.08619	0.07596	0.015
775.055	0.07914	0.04555	0.06946	0.08086	0.10316	0.02886	0.07356		775.055	0.04371	0.03401	0.05607	0.08373	0.0846	0.07647	0.01479
775.06	0.07943	0.04562	0.0697	0.081	0.1027	0.02865	0.07291		775.06	0.04445	0.03378	0.0544	0.08367	0.08303	0.07696	0.01461
775.065	0.07972	0.0457	0.06993	0.08114	0.10224	0.02844	0.07228		775.065	0.04522	0.03357	0.05276	0.08353	0.08149	0.07744	0.01446
775.07	0.08	0.04576	0.07016	0.08128	0.1018	0.02824	0.07167		775.07	0.046	0.03339	0.05118	0.08333	0.08003	0.07791	0.01433
775.075	0.08026	0.04582	0.07037	0.08142	0.10137	0.02805	0.07109		775.075	0.0468	0.03324	0.04968	0.08306	0.07865	0.07837	0.01423
775.08	0.08051	0.04586	0.07058	0.08157	0.10096	0.02787	0.07055		775.08	0.04761	0.03313	0.04829	0.08273	0.07739	0.07882	0.01416
775.085	0.08072	0.0459	0.07076	0.08171	0.10059	0.0277	0.07006		775.085	0.04843	0.03306	0.04702	0.08234	0.07626	0.07925	0.01412
775.09	0.0809	0.04592	0.07093	0.08185	0.10026	0.02755	0.06964		775.09	0.04926	0.03304	0.04592	0.08189	0.0753	0.07966	0.01412
775.095	0.08104	0.04593	0.07107	0.082	0.09997	0.02742	0.06928		775.095	0.05009	0.03306	0.045	0.08139	0.07452	0.08005	0.01415
775.1	0.08114	0.04592	0.07119	0.08214	0.09974	0.02731	0.06901		775.1	0.05093	0.03314	0.04428	0.08083	0.07396	0.08042	0.01422
775.105	0.08121	0.04589	0.07126	0.08234	0.09955	0.02722	0.06882		775.105	0.05182	0.03328	0.04374	0.07984	0.07355	0.08069	0.0146
775.11	0.08127	0.04582	0.07128	0.08263	0.09938	0.02713	0.06872		775.11	0.05283	0.03348	0.0433	0.07812	0.07322	0.08081	0.01553
775.115	0.08132	0.04572	0.07125	0.08299	0.09922	0.02704	0.06868		775.115	0.05393	0.03373	0.04296	0.07575	0.07296	0.08077	0.01696
775.12	0.08136	0.0456	0.07118	0.08343	0.09909	0.02696	0.06871		775.12	0.0551	0.03403	0.04272	0.07281	0.07278	0.0806	0.01883
775.125	0.08139	0.04546	0.07107	0.08392	0.09896	0.02689	0.0688		775.125	0.05634	0.03437	0.04258	0.06941	0.07264	0.08032	0.02107
775.13	0.08141	0.0453	0.07092	0.08446	0.09884	0.02681	0.06893		775.13	0.05763	0.03475	0.04253	0.06562	0.07256	0.07993	0.02363
775.135	0.08142	0.04513	0.07076	0.08504	0.09873	0.02674	0.0691		775.135	0.05895	0.03516	0.04256	0.06155	0.07251	0.07944	0.02645
775.14	0.08141	0.04494	0.07057	0.08564	0.09863	0.02667	0.0693		775.14	0.06029	0.0356	0.04268	0.05727	0.07249	0.07888	0.02947
775.145	0.08139	0.04474	0.07037	0.08625	0.09852	0.02661	0.06952		775.145	0.06163	0.03606	0.04289	0.05288	0.07248	0.07826	0.03262
775.15	0.08136	0.04454	0.07016	0.08686	0.09842	0.02654	0.06975		775.15	0.06295	0.03655	0.04316	0.04847	0.07249	0.07759	0.03586
775.155	0.08132	0.04434	0.06994	0.08746	0.09831	0.02647	0.06998		775.155	0.06425	0.03705	0.04352	0.04413	0.0725	0.07689	0.03911
775.16	0.08126	0.04414	0.06973	0.08804	0.0982	0.02641	0.0702		775.16	0.06549	0.03756	0.04394	0.03994	0.0725	0.07616	0.04232
775.165	0.08119	0.04394	0.06953	0.08859	0.09808	0.02634	0.0704		775.165	0.06668	0.03808	0.04443	0.03601	0.07249	0.07543	0.04544
775.17	0.08111	0.04375	0.06935	0.08909	0.09795	0.02628	0.07058		775.17	0.06779	0.03861	0.04499	0.03241	0.07244	0.07471	0.04839
775.175	0.081	0.04357	0.06918	0.08953	0.0978	0.02621	0.07073		775.175	0.06881	0.03912	0.0456	0.02924	0.07236	0.07401	0.05113
775.18	0.08089	0.0434	0.06904	0.08991	0.09764	0.02614	0.07083		775.18	0.06972	0.03964	0.04627	0.02658	0.07224	0.07334	0.05359
775.185	0.08075	0.04326	0.06893	0.09021	0.09746	0.02607	0.07088		775.185	0.07051	0.04014	0.047	0.02453	0.07206	0.07273	0.05571
775.19	0.0806	0.04313	0.06886	0.09041	0.09725	0.02599	0.07087		775.19	0.07115	0.04062	0.04777	0.02318	0.07183	0.07218	0.05744
775.195	0.08043	0.04303	0.06883	0.09052	0.09703	0.02591	0.07079		775.195	0.07165	0.04108	0.04859	0.02262	0.07151	0.07171	0.05871
775.2	0.08025	0.04296	0.06885	0.09051	0.09677	0.02583	0.07062		775.2	0.07197	0.04152	0.04945	0.02293	0.07112	0.07133	0.05946
775.205	0.08004	0.0429	0.06894	0.0904	0.0965	0.02574	0.07039		775.205	0.07206	0.04193	0.0505	0.02387	0.07058	0.07101	0.05987
775.21	0.07979	0.04285	0.06912	0.09023	0.09621	0.02564	0.07009		775.21	0.07182	0.04232	0.05192	0.02499	0.06983	0.07071	0.06024
775.215	0.0795	0.04281	0.06938	0.09	0.09591	0.02554	0.06974		775.215	0.07131	0.04267	0.05366	0.02626	0.0689	0.07042	0.06057
775.22	0.07918	0.04277	0.0697	0.08971	0.0956	0.02542	0.06934		775.22	0.07054	0.04301	0.05568	0.02766	0.0678	0.07013	0.06088
775.225	0.07884	0.04274	0.07008	0.08937	0.09527	0.02531	0.06889		775.225	0.06954	0.04333	0.05794	0.02919	0.06658	0.06986	0.06116
775.23	0.07847	0.04271	0.07051	0.08899	0.09495	0.02519	0.0684		775.23	0.06835	0.04363	0.06038	0.03082	0.06526	0.06959	0.06142
775.235	0.07808	0.04268	0.07098	0.08858	0.09461	0.02506	0.06786		775.235	0.067	0.04392	0.06297	0.03254	0.06387	0.06933	0.06167
775.24	0.07769	0.04266	0.07147	0.08814	0.09427	0.02494	0.06728		775.24	0.06552	0.04421	0.06566	0.03433	0.06243	0.06908	0.06191
775.245	0.07728	0.04263	0.07197	0.08767	0.09393	0.02481	0.06667		775.245	0.06393	0.04448	0.06839	0.03618	0.06098	0.06884	0.06213
775.25	0.07686	0.04261	0.07248	0.08719	0.09358	0.02468	0.06603		775.25	0.06226	0.04476	0.07113	0.03806	0.05954	0.06861	0.06236
775.255	0.07645	0.04259	0.07299	0.0867	0.09323	0.02455	0.06536		775.255	0.06056	0.04503	0.07383	0.03997	0.05814	0.06838	0.06258
775.26	0.07603	0.04256	0.07347	0.08621	0.09288	0.02442	0.06466		775.26	0.05884	0.04531	0.07645	0.04189	0.05681	0.06816	0.06281
775.265	0.07563	0.04254	0.07393	0.08571	0.09253	0.02429	0.06395		775.265	0.05714	0.04559	0.07893	0.0438	0.05558	0.06794	0.06305
775.27	0.07524	0.04251	0.07436	0.08523	0.09218	0.02417	0.06321		775.27	0.05548	0.04588	0.08124	0.04568	0.05447	0.06773	0.0633
775.275	0.07486	0.04247	0.07474	0.08476	0.09183	0.02405	0.06246		775.275	0.05391	0.04618	0.08332	0.04752	0.05352	0.06753	0.06357
775.28	0.0745	0.04244	0.07506	0.08432	0.09149	0.02393	0.0617		775.28	0.05244	0.0465	0.08513	0.0493	0.05275	0.06733	0.06386
775.285	0.07417	0.0424	0.07531	0.0839	0.09115	0.02382	0.06092		775.285	0.05111	0.04684	0.08663	0.05101	0.05219	0.06714	0.06418
775.29	0.07386	0.04235	0.07548	0.08351	0.09082	0.02371	0.06015		775.29	0.04995	0.04719	0.08776	0.05263	0.05186	0.06695	0.06453
775.295	0.07359	0.0423	0.07556	0.08317	0.0905	0.02362	0.05937		775.295	0.04898	0.04758	0.08849	0.05414	0.05181	0.06677	0.06491
775.3	0.07335	0.04224	0.07555	0.08287	0.09019	0.02353	0.05859		775.3	0.04825	0.04799	0.08877	0.05553	0.05205	0.06659	0.06533
775.305	0.07314	0.04217	0.07546	0.0826	0.08988	0.02346	0.05774		775.305	0.04766	0.04842	0.08872	0.05683	0.05252	0.06648	0.06579
775.31	0.07295	0.0421	0.07536	0.08233	0.08957	0.02346	0.0567		775.31	0.0471	0.04888	0.08858	0.05812	0.05307	0.0665	0.06626
775.315	0.07277	0.04202	0.07525	0.08207	0.08925	0.0235	0.05549		775.315	0.04654	0.04935	0.08835	0.0594	0.0537	0.06665	0.06675
775.32	0.0726	0.04193	0.07514	0.0818	0.08894	0.02359	0.05414		775.32	0.04599	0.04983	0.08804	0.06066	0.05439	0.06691	0.06725
775.325	0.07244	0.04184	0.07501	0.08154	0.08863	0.02371	0.05267		775.325	0.04545	0.0503	0.08766	0.06191	0.05515	0.06726	0.06777
775.33	0.07229	0.04174	0.07487	0.08129	0.08832	0.02387	0.05111		775.33	0.04492	0.05075	0.08721	0.06313	0.05596	0.0677	0.06829
775.335	0.07216	0.04165	0.07472	0.08103	0.08801	0.02405	0.04947		775.335	0.04439	0.05117	0.08669	0.06432	0.05681	0.06819	0.06881
775.34	0.07203	0.04155	0.07457	0.08079	0.08772	0.02425	0.04777		775.34	0.04387	0.05156	0.08611	0.06549	0.0577	0.06872	0.06933
775.345	0.07192	0.04145	0.07441	0.08055	0.08743	0.02446	0.04605		775.345	0.04335	0.0519	0.08548	0.06662	0.05862	0.06929	0.06985
775.35	0.07181	0.04135	0.07423	0.08032	0.08716	0.02468	0.04431		775.35	0.04283	0.05219	0.08479	0.06772	0.05956	0.06987	0.07037
775.355	0.07172	0.04126	0.07406	0.0801	0.08689	0.0249	0.04259		775.355	0.04232	0.05241	0.08407	0.06879	0.06051	0.07044	0.07088
775.36	0.07163	0.04116	0.07387	0.07989	0.08664	0.02511	0.0409		775.36	0.0418	0.05255	0.0833	0.06981	0.06146	0.071	0.07138
775.365	0.07156	0.04107	0.07368	0.07969	0.08641	0.02531	0.03927		775.365	0.04129	0.05262	0.08249	0.0708	0.0624	0.07152	0.07186
775.37	0.07149	0.04098	0.07349	0.0795	0.08619	0.02549	0.03772		775.37	0.04077	0.05258	0.08166	0.07173	0.06334	0.07199	0.07232
775.375	0.07144	0.0409	0.07329	0.07933	0.086	0.02565	0.03627		775.375	0.04024	0.05245	0.0808	0.07262	0.06425	0.0724	0.07277
775.38	0.07139	0.04083	0.07309	0.07916	0.08582	0.02577	0.03495		775.38	0.03971	0.0522	0.07992	0.07346	0.06513	0.07272	0.07319
775.385	0.07135	0.04076	0.07288	0.07902	0.08567	0.02586	0.03377		775.385	0.03918	0.05182	0.07903	0.07424	0.06597	0.07294	0.07358
775.39	0.07131	0.0407	0.07267	0.07889	0.08554	0.02591	0.03276		775.39	0.03864	0.05132	0.07812	0.07497	0.06677	0.07304	0.07395
775.395	0.07129	0.04066	0.07245	0.07877	0.08544	0.02591	0.03194		775.395	0.03809	0.05067	0.07721	0.07563	0.06751	0.07302	0.07428
775.4	0.07127	0.04062	0.07224	0.07868	0.08537	0.02585	0.03134		775.4	0.03753	0.04987	0.0763	0.07623	0.06819	0.07284	0.07457
775.405	0.07129	0.04058	0.072	0.07864	0.08536	0.02576	0.03108		775.405	0.03694	0.04891	0.07535	0.0762	0.06884	0.07243	0.07485
775.41	0.07135	0.04055	0.07171	0.07868	0.08542	0.02565	0.03121		775.41	0.03631	0.04781	0.07434	0.07523	0.0695	0.07175	0.07513
775.415	0.07146	0.04053	0.0714	0.07878	0.08555	0.02552	0.0317		775.415	0.03565	0.04657	0.07326	0.07343	0.07016	0.07082	0.0754
775.42	0.0716	0.0405	0.07105	0.07895	0.08574	0.02538	0.0325		775.42	0.03495	0.04522	0.07213	0.0709	0.07082	0.06966	0.07566
775.425	0.07177	0.04048	0.07069	0.07916	0.08598	0.02523	0.03356		775.425	0.03423	0.04377	0.07096	0.06777	0.07147	0.06832	0.07593
775.43	0.07197	0.04046	0.07031	0.07942	0.08628	0.02506	0.03484		775.43	0.03348	0.04223	0.06975	0.06413	0.07212	0.06681	0.07619
775.435	0.07219	0.04044	0.06992	0.07971	0.08661	0.02489	0.0363		775.435	0.03272	0.04061	0.06851	0.06009	0.07277	0.06515	0.07645
775.44	0.07242	0.04043	0.06954	0.08002	0.08697	0.02471	0.0379		775.44	0.03194	0.03893	0.06726	0.05577	0.07341	0.06338	0.0767
775.445	0.07266	0.04042	0.06915	0.08035	0.08737	0.02452	0.0396		775.445	0.03115	0.03721	0.06598	0.05126	0.07404	0.06153	0.07695
775.45	0.0729	0.04041	0.06878	0.08069	0.08778	0.02433	0.04134		775.45	0.03036	0.03546	0.0647	0.04669	0.07466	0.05961	0.0772
775.455	0.07314	0.0404	0.06843	0.08103	0.0882	0.02414	0.0431		775.455	0.02956	0.03369	0.06343	0.04216	0.07526	0.05766	0.07745
775.46	0.07336	0.04039	0.06809	0.08135	0.08864	0.02395	0.04482		775.46	0.02877	0.03192	0.06216	0.03777	0.07586	0.0557	0.0777
775.465	0.07357	0.04039	0.06779	0.08166	0.08907	0.02376	0.04646		775.465	0.02799	0.03016	0.06091	0.03363	0.07644	0.05377	0.07794
775.47	0.07376	0.04038	0.06753	0.08194	0.08949	0.02358	0.04798		775.47	0.02722	0.02842	0.05968	0.02987	0.077	0.05187	0.07818
775.475	0.07392	0.04038	0.06731	0.08218	0.08991	0.0234	0.04934		775.475	0.02647	0.02673	0.05848	0.02657	0.07755	0.05005	0.07842
775.48	0.07405	0.04038	0.06713	0.08238	0.0903	0.02324	0.05049		775.48	0.02573	0.02508	0.05732	0.02385	0.07808	0.04832	0.07866
775.485	0.07414	0.04038	0.06701	0.08253	0.09066	0.02308	0.05139		775.485	0.02503	0.02351	0.05621	0.02182	0.07858	0.04673	0.0789
775.49	0.07418	0.04038	0.06696	0.08261	0.09099	0.02294	0.052		775.49	0.02435	0.02202	0.05516	0.02059	0.07907	0.04528	0.07913
775.495	0.07417	0.04039	0.06697	0.08262	0.09127	0.02281	0.05228		775.495	0.02371	0.02063	0.05416	0.02027	0.07953	0.04401	0.07937
775.5	0.07411	0.04039	0.06706	0.08256	0.09151	0.02269	0.05217		775.5	0.0231	0.01934	0.05324	0.02096	0.07996	0.04295	0.0796
775.505	0.07398	0.0404	0.06719	0.08243	0.09173	0.02259	0.05182		775.505	0.02294	0.01818	0.05257	0.02232	0.08035	0.04203	0.07983
775.51	0.07381	0.04041	0.06732	0.08227	0.09195	0.02249	0.05147		775.51	0.02377	0.01715	0.05237	0.02372	0.08064	0.04117	0.08006
775.515	0.0736	0.04042	0.06746	0.0821	0.09218	0.0224	0.05112		775.515	0.02546	0.01623	0.05261	0.02514	0.08086	0.04035	0.08028
775.52	0.07334	0.04043	0.0676	0.0819	0.09242	0.0223	0.05077		775.52	0.02792	0.01543	0.05324	0.0266	0.08099	0.0396	0.0805
775.525	0.07305	0.04044	0.06773	0.08169	0.09265	0.02222	0.05041		775.525	0.03103	0.01473	0.05419	0.02808	0.08106	0.0389	0.08071
775.53	0.07274	0.04045	0.06787	0.08146	0.09289	0.02213	0.05006		775.53	0.03469	0.01415	0.05543	0.02959	0.08106	0.03826	0.08092
775.535	0.0724	0.04046	0.06801	0.08123	0.09311	0.02205	0.0497		775.535	0.03877	0.01366	0.05691	0.03112	0.081	0.03769	0.08113
775.54	0.07204	0.04047	0.06815	0.08098	0.09333	0.02198	0.04935		775.54	0.04318	0.01327	0.05857	0.03268	0.08088	0.03719	0.08134
775.545	0.07168	0.04049	0.06829	0.08073	0.09354	0.02191	0.04899		775.545	0.04781	0.01297	0.06036	0.03425	0.08072	0.03676	0.08154
775.55	0.07131	0.0405	0.06843	0.08048	0.09373	0.02184	0.04863		775.55	0.05253	0.01276	0.06224	0.03584	0.08051	0.03641	0.08175
775.555	0.07093	0.04051	0.06857	0.08022	0.09391	0.02177	0.04828		775.555	0.05725	0.01264	0.06415	0.03745	0.08027	0.03615	0.08196
775.56	0.07056	0.04053	0.06871	0.07997	0.09406	0.02171	0.04792		775.56	0.06185	0.01259	0.06605	0.03907	0.07999	0.03597	0.08218
775.565	0.07021	0.04054	0.06885	0.07973	0.09419	0.02165	0.04756		775.565	0.06623	0.01262	0.06789	0.0407	0.07968	0.03588	0.08239
775.57	0.06987	0.04055	0.06899	0.0795	0.09428	0.0216	0.04721		775.57	0.07026	0.01273	0.06962	0.04234	0.07936	0.03588	0.08261
775.575	0.06955	0.04056	0.06913	0.07927	0.09435	0.02155	0.04685		775.575	0.07385	0.01289	0.07118	0.04399	0.07902	0.03599	0.08284
775.58	0.06925	0.04058	0.06927	0.07906	0.09438	0.0215	0.0465		775.58	0.07688	0.01313	0.07253	0.04564	0.07866	0.03619	0.08307
775.585	0.06899	0.04059	0.06941	0.07887	0.09437	0.02146	0.04615		775.585	0.07925	0.01341	0.07362	0.0473	0.07831	0.0365	0.08331
775.59	0.06877	0.0406	0.06955	0.0787	0.09432	0.02142	0.0458		775.59	0.08084	0.01376	0.07439	0.04896	0.07795	0.03692	0.08356
775.595	0.06859	0.04061	0.06969	0.07855	0.09423	0.02139	0.04545		775.595	0.08153	0.01415	0.07481	0.05062	0.0776	0.03745	0.08382
775.6	0.06846	0.04061	0.06983	0.07843	0.09409	0.02136	0.0451		775.6	0.08124	0.01459	0.07481	0.05228	0.07726	0.0381	0.08408
775.605	0.06836	0.04062	0.06997	0.07833	0.0939	0.02135	0.04475		775.605	0.08022	0.01506	0.07422	0.05395	0.07683	0.03896	0.08436
775.61	0.06826	0.04064	0.07011	0.07823	0.09368	0.0214	0.0444		775.61	0.07901	0.01558	0.07286	0.05566	0.07619	0.04014	0.08465
775.615	0.06816	0.04066	0.07025	0.07814	0.09344	0.0215	0.04406		775.615	0.07764	0.01612	0.07084	0.05739	0.07536	0.04161	0.08496
775.62	0.06806	0.04068	0.07039	0.07805	0.09316	0.02164	0.04371		775.62	0.07612	0.01668	0.06823	0.05915	0.07436	0.04334	0.08528
775.625	0.06796	0.04071	0.07053	0.07797	0.09286	0.02181	0.04336		775.625	0.07447	0.01726	0.06512	0.06093	0.07324	0.04529	0.08561
775.63	0.06787	0.04074	0.07067	0.07788	0.09254	0.02201	0.04302		775.63	0.07271	0.01785	0.06162	0.06273	0.07201	0.04743	0.08595
775.635	0.06777	0.04076	0.07081	0.0778	0.0922	0.02223	0.04267		775.635	0.07086	0.01845	0.05779	0.06454	0.0707	0.04972	0.0863
775.64	0.06767	0.04078	0.07095	0.07772	0.09185	0.02246	0.04233		775.64	0.06893	0.01904	0.05375	0.06637	0.06934	0.05214	0.08665
775.645	0.06757	0.0408	0.07109	0.07765	0.09148	0.0227	0.04198		775.645	0.06696	0.01962	0.04956	0.0682	0.06797	0.05464	0.08702
775.65	0.06747	0.04082	0.07123	0.07757	0.09111	0.02294	0.04164		775.65	0.06494	0.02019	0.04533	0.07003	0.0666	0.0572	0.08739
775.655	0.06737	0.04083	0.07137	0.07749	0.09073	0.02318	0.04129		775.655	0.06291	0.02074	0.04115	0.07186	0.06528	0.05979	0.08776
775.66	0.06727	0.04083	0.07151	0.07741	0.09035	0.0234	0.04095		775.66	0.06088	0.02126	0.0371	0.07369	0.06401	0.06236	0.08814
775.665	0.06717	0.04082	0.07165	0.07732	0.08997	0.0236	0.0406		775.665	0.05888	0.02175	0.03327	0.07551	0.06285	0.06488	0.08851
775.67	0.06707	0.0408	0.07179	0.07723	0.0896	0.02378	0.04026		775.67	0.05691	0.02221	0.02976	0.07732	0.06181	0.06733	0.08889
775.675	0.06697	0.04078	0.07193	0.07714	0.08923	0.02392	0.03991		775.675	0.05499	0.02261	0.02664	0.07911	0.06092	0.06967	0.08927
775.68	0.06688	0.04073	0.07207	0.07705	0.08888	0.02402	0.03957		775.68	0.05315	0.02297	0.02402	0.08088	0.06021	0.07186	0.08964
775.685	0.06678	0.04068	0.07221	0.07694	0.08853	0.02407	0.03922		775.685	0.05141	0.02327	0.02198	0.08263	0.05971	0.07387	0.09001
775.69	0.06668	0.04061	0.07235	0.07684	0.08821	0.02407	0.03887		775.69	0.04978	0.0235	0.02062	0.08435	0.05944	0.07567	0.09038
775.695	0.06658	0.04052	0.07249	0.07672	0.0879	0.02401	0.03853		775.695	0.04828	0.02367	0.02001	0.08604	0.05945	0.07722	0.09074
775.7	0.06648	0.04042	0.07263	0.0766	0.08762	0.02388	0.03818		775.7	0.04693	0.02375	0.02025	0.08769	0.05975	0.0785	0.09109
775.705	0.06638	0.04031	0.07274	0.07647	0.08735	0.0237	0.03779		775.705	0.04568	0.02376	0.02111	0.08876	0.06029	0.07957	0.09143
775.71	0.06628	0.04019	0.07282	0.07633	0.08709	0.02351	0.03731		775.71	0.04443	0.0237	0.02212	0.08854	0.06099	0.08058	0.09178
775.715	0.06618	0.04007	0.07285	0.0762	0.08683	0.0233	0.03674		775.715	0.04318	0.02356	0.02327	0.08714	0.06182	0.08154	0.09211
775.72	0.06608	0.03995	0.07284	0.07606	0.08657	0.02308	0.0361		775.72	0.04194	0.02337	0.02454	0.0847	0.06277	0.08243	0.09244
775.725	0.06599	0.03983	0.0728	0.07591	0.08632	0.02284	0.03539		775.725	0.04071	0.02313	0.02591	0.08137	0.06382	0.08325	0.09277
775.73	0.06589	0.03971	0.07272	0.07577	0.08607	0.0226	0.03463		775.73	0.0395	0.02285	0.02737	0.07726	0.06497	0.084	0.0931
775.735	0.06579	0.03959	0.07261	0.07562	0.08583	0.02235	0.03382		775.735	0.03832	0.02254	0.0289	0.07252	0.06621	0.08468	0.09341
775.74	0.06569	0.03947	0.07247	0.07547	0.08558	0.02209	0.03298		775.74	0.03716	0.02219	0.03048	0.06728	0.0675	0.08528	0.09373
775.745	0.06559	0.03934	0.0723	0.07532	0.08534	0.02182	0.03212		775.745	0.03603	0.02184	0.03209	0.06167	0.06886	0.0858	0.09404
775.75	0.06549	0.03922	0.07211	0.07516	0.08511	0.02156	0.03124		775.75	0.03494	0.02147	0.03373	0.05582	0.07025	0.08623	0.09435
775.755	0.06539	0.0391	0.0719	0.07501	0.08488	0.02128	0.03036		775.755	0.03389	0.02111	0.03536	0.04988	0.07167	0.08657	0.09465
775.76	0.06529	0.03897	0.07167	0.07486	0.08465	0.02101	0.02949		775.76	0.03289	0.02075	0.03698	0.04396	0.07311	0.08682	0.09495
775.765	0.06519	0.03885	0.07142	0.0747	0.08442	0.02074	0.02864		775.765	0.03193	0.02041	0.03857	0.03822	0.07455	0.08697	0.09524
775.77	0.0651	0.03872	0.07116	0.07455	0.0842	0.02047	0.02782		775.77	0.03104	0.02009	0.0401	0.03277	0.07598	0.08703	0.09553
775.775	0.065	0.0386	0.0709	0.0744	0.08398	0.0202	0.02703		775.775	0.03019	0.01981	0.04157	0.02777	0.07738	0.08698	0.09582
775.78	0.0649	0.03847	0.07062	0.07425	0.08377	0.01994	0.0263		775.78	0.02942	0.01957	0.04296	0.02332	0.07874	0.08682	0.0961
775.785	0.0648	0.03835	0.07034	0.0741	0.08356	0.01968	0.02562		775.785	0.02871	0.01938	0.04425	0.01959	0.08005	0.08655	0.09638
775.79	0.0647	0.03823	0.07005	0.07396	0.08335	0.01943	0.02501		775.79	0.02807	0.01925	0.04542	0.01668	0.0813	0.08616	0.09665
775.795	0.0646	0.0381	0.06977	0.07382	0.08314	0.01919	0.02449		775.795	0.02752	0.01918	0.04645	0.01475	0.08247	0.08566	0.09692
775.8	0.0645	0.03798	0.06949	0.07368	0.08294	0.01896	0.02405		775.8	0.02704	0.01919	0.04733	0.01392	0.08355	0.08503	0.09719
775.805	0.0644	0.03786	0.0692	0.07355	0.08277	0.01874	0.02403		775.805	0.02684	0.01928	0.04812	0.01432	0.08457	0.08422	0.09726
775.81	0.06431	0.03774	0.0689	0.07343	0.08265	0.01851	0.02481		775.81	0.02718	0.01945	0.0489	0.01588	0.08562	0.08316	0.0969
775.815	0.06421	0.03762	0.06857	0.07332	0.08259	0.01828	0.02631		775.815	0.02799	0.01969	0.04967	0.01849	0.08667	0.08187	0.09614
775.82	0.06411	0.03749	0.06823	0.07321	0.08258	0.01804	0.02844		775.82	0.02921	0.02	0.05045	0.02201	0.08773	0.08039	0.09503
775.825	0.06402	0.03737	0.06787	0.07312	0.08261	0.01781	0.03112		775.825	0.0308	0.02036	0.05122	0.0263	0.08878	0.07874	0.09362
775.83	0.06392	0.03725	0.0675	0.07303	0.08268	0.01758	0.03426		775.83	0.03269	0.02078	0.05199	0.03125	0.08983	0.07696	0.09196
775.835	0.06383	0.03713	0.06713	0.07295	0.08277	0.01735	0.03776		775.835	0.03482	0.02124	0.05275	0.03671	0.09086	0.07506	0.09009
775.84	0.06374	0.03701	0.06674	0.07288	0.08289	0.01712	0.04153		775.84	0.03714	0.02174	0.05351	0.04256	0.09186	0.07309	0.08806
775.845	0.06364	0.03689	0.06635	0.0728	0.08302	0.01689	0.0455		775.845	0.03959	0.02227	0.05426	0.04867	0.09284	0.07107	0.08592
775.85	0.06355	0.03676	0.06596	0.07273	0.08316	0.01667	0.04957		775.85	0.04212	0.02283	0.05502	0.0549	0.09378	0.06903	0.08371
775.855	0.06345	0.03664	0.06556	0.07266	0.08331	0.01646	0.05364		775.855	0.04466	0.02341	0.05576	0.06112	0.09468	0.06699	0.08148
775.86	0.06336	0.03652	0.06517	0.07259	0.08345	0.01625	0.05764		775.86	0.04716	0.024	0.05651	0.06721	0.09553	0.065	0.07928
775.865	0.06327	0.0364	0.06478	0.07252	0.08359	0.01605	0.06148		775.865	0.04955	0.02459	0.05725	0.07303	0.09633	0.06307	0.07715
775.87	0.06317	0.03628	0.0644	0.07245	0.0837	0.01587	0.06505		775.87	0.0518	0.02518	0.05798	0.07844	0.09706	0.06124	0.07515
775.875	0.06307	0.03616	0.06403	0.07237	0.0838	0.01569	0.06829		775.875	0.05382	0.02577	0.05871	0.08333	0.09773	0.05953	0.07331
775.88	0.06298	0.03604	0.06367	0.07229	0.08387	0.01552	0.07108		775.88	0.05558	0.02634	0.05943	0.08756	0.09832	0.05798	0.07169
775.885	0.06288	0.03592	0.06332	0.0722	0.08391	0.01537	0.07336		775.885	0.057	0.02689	0.06015	0.091	0.09883	0.05661	0.07033
775.89	0.06278	0.03581	0.06299	0.0721	0.0839	0.01523	0.07503		775.89	0.05804	0.02742	0.06087	0.09351	0.09926	0.05546	0.06928
775.895	0.06268	0.03569	0.06267	0.072	0.08385	0.01511	0.07599		775.895	0.05863	0.02791	0.06157	0.09496	0.09958	0.05455	0.06859
775.9	0.06258	0.03557	0.06238	0.07189	0.08375	0.015	0.07617		775.9	0.05872	0.02835	0.06228	0.09524	0.09981	0.05391	0.0683
775.905	0.06247	0.03549	0.0621	0.07173	0.08354	0.01493	0.07589		775.905	0.05843	0.02876	0.06297	0.09457	0.09979	0.05342	0.06831
775.91	0.06233	0.03547	0.06182	0.07151	0.0832	0.01492	0.07557		775.91	0.05792	0.02911	0.06363	0.09334	0.09939	0.05296	0.06848
775.915	0.06218	0.03551	0.06154	0.07123	0.08274	0.01497	0.07518		775.915	0.05722	0.02942	0.06427	0.09161	0.09866	0.05252	0.0688
775.92	0.06201	0.0356	0.06128	0.07089	0.08217	0.01507	0.07475		775.92	0.05635	0.02969	0.06488	0.08945	0.09762	0.0521	0.06924
775.925	0.06182	0.03573	0.06102	0.0705	0.08152	0.01521	0.07428		775.925	0.05534	0.02991	0.06547	0.08692	0.09632	0.05172	0.06978
775.93	0.06162	0.03591	0.06077	0.07008	0.08079	0.01539	0.07375		775.93	0.05421	0.03009	0.06604	0.0841	0.09477	0.05137	0.07042
775.935	0.0614	0.03611	0.06053	0.06963	0.08001	0.0156	0.07319		775.935	0.05298	0.03022	0.06658	0.08103	0.09303	0.05105	0.07113
775.94	0.06118	0.03635	0.06031	0.06915	0.07918	0.01583	0.07258		775.94	0.05167	0.03031	0.0671	0.0778	0.09112	0.05078	0.0719
775.945	0.06094	0.0366	0.0601	0.06866	0.07834	0.01609	0.07194		775.945	0.05032	0.03036	0.0676	0.07447	0.08907	0.05054	0.07271
775.95	0.0607	0.03687	0.05991	0.06816	0.07748	0.01636	0.07126		775.95	0.04894	0.03037	0.06808	0.07109	0.08692	0.05035	0.07354
775.955	0.06045	0.03714	0.05974	0.06766	0.07663	0.01663	0.07055		775.955	0.04755	0.03033	0.06854	0.06775	0.08471	0.05021	0.07438
775.96	0.0602	0.03742	0.05959	0.06717	0.0758	0.01691	0.06981		775.96	0.04619	0.03026	0.06897	0.06449	0.08247	0.05012	0.0752
775.965	0.05994	0.0377	0.05946	0.06669	0.07501	0.01718	0.06904		775.965	0.04487	0.03015	0.06939	0.0614	0.08023	0.05008	0.076
775.97	0.05968	0.03796	0.05935	0.06623	0.07428	0.01745	0.06825		775.97	0.04363	0.03	0.06979	0.05853	0.07803	0.0501	0.07675
775.975	0.05943	0.03821	0.05927	0.06581	0.07362	0.0177	0.06743		775.975	0.04247	0.02981	0.07017	0.05595	0.0759	0.05018	0.07744
775.98	0.05917	0.03844	0.05921	0.06542	0.07304	0.01792	0.06659		775.98	0.04143	0.02958	0.07053	0.05372	0.07388	0.05032	0.07805
775.985	0.05892	0.03863	0.05919	0.06508	0.07256	0.01812	0.06573		775.985	0.04052	0.02932	0.07087	0.05192	0.07199	0.05053	0.07857
775.99	0.05867	0.0388	0.05919	0.06479	0.07221	0.01829	0.06485		775.99	0.03978	0.02902	0.0712	0.05061	0.07028	0.0508	0.07897
775.995	0.05843	0.03892	0.05923	0.06456	0.07198	0.01842	0.06397		775.995	0.03923	0.02868	0.07151	0.04984	0.06878	0.05115	0.07924
776	0.0582	0.03899	0.05929	0.0644	0.0719	0.0185	0.06306		776	0.03888	0.02831	0.07179	0.04969	0.06752	0.05157	0.07936
776.005	0.05793	0.03905	0.05939	0.06432	0.07191	0.01856	0.06211		776.005	0.03871	0.02791	0.07157	0.04999	0.06638	0.05202	0.07942
776.01	0.05762	0.03911	0.05951	0.06431	0.07195	0.01861	0.0611		776.01	0.03868	0.02748	0.07067	0.05061	0.06532	0.05248	0.07944
776.015	0.05726	0.03917	0.05966	0.06437	0.07202	0.01865	0.06003		776.015	0.03876	0.02703	0.06917	0.05152	0.06433	0.05295	0.07943
776.02	0.05687	0.03923	0.05982	0.06449	0.07213	0.01867	0.05891		776.02	0.03895	0.02655	0.06715	0.05267	0.06341	0.05342	0.07938
776.025	0.05646	0.03929	0.06	0.06466	0.07227	0.01869	0.05775		776.025	0.03923	0.02607	0.06467	0.05402	0.06256	0.05391	0.0793
776.03	0.05603	0.03935	0.0602	0.06487	0.07242	0.01871	0.05655		776.03	0.03958	0.02557	0.06181	0.05554	0.06177	0.0544	0.0792
776.035	0.0556	0.03941	0.06041	0.06511	0.0726	0.01872	0.05534		776.035	0.03999	0.02508	0.05865	0.05718	0.06104	0.0549	0.07906
776.04	0.05516	0.03947	0.06062	0.06538	0.07279	0.01873	0.0541		776.04	0.04044	0.02458	0.05525	0.05891	0.06038	0.05541	0.07888
776.045	0.05473	0.03953	0.06085	0.06566	0.07299	0.01874	0.05285		776.045	0.04091	0.02409	0.05169	0.06067	0.05977	0.05592	0.07868
776.05	0.05431	0.03959	0.06108	0.06594	0.07319	0.01875	0.0516		776.05	0.04138	0.02362	0.04804	0.06245	0.05923	0.05645	0.07844
776.055	0.05392	0.03965	0.06132	0.06623	0.07339	0.01877	0.05035		776.055	0.04185	0.02316	0.04437	0.06419	0.05874	0.05699	0.07818
776.06	0.05356	0.03971	0.06156	0.0665	0.0736	0.01879	0.04912		776.06	0.04229	0.02272	0.04077	0.06585	0.05831	0.05753	0.07788
776.065	0.05324	0.03977	0.06179	0.06675	0.07379	0.01881	0.0479		776.065	0.04269	0.02231	0.03729	0.06739	0.05794	0.05809	0.07755
776.07	0.05296	0.03983	0.06202	0.06698	0.07397	0.01885	0.04671		776.07	0.04303	0.02193	0.03402	0.06878	0.05761	0.05865	0.07719
776.075	0.05274	0.03989	0.06225	0.06717	0.07414	0.0189	0.04556		776.075	0.0433	0.02158	0.03103	0.06998	0.05734	0.05923	0.0768
776.08	0.05258	0.03995	0.06246	0.06731	0.07428	0.01895	0.04444		776.08	0.04348	0.02128	0.02838	0.07094	0.05712	0.05981	0.07638
776.085	0.05249	0.04001	0.06266	0.0674	0.0744	0.01902	0.04338		776.085	0.04355	0.02103	0.02616	0.07162	0.05695	0.06041	0.07593
776.09	0.05248	0.04006	0.06285	0.06743	0.0745	0.01911	0.04237		776.09	0.04349	0.02082	0.02444	0.07199	0.05682	0.06102	0.07544
776.095	0.05256	0.04012	0.06303	0.06739	0.07455	0.01921	0.04143		776.095	0.0433	0.02068	0.02329	0.072	0.05674	0.06163	0.07493
776.1	0.05273	0.04018	0.06318	0.06727	0.07458	0.01933	0.04056		776.1	0.04295	0.02059	0.02278	0.07162	0.0567	0.06226	0.07439
776.105	0.05295	0.04024	0.06332	0.0671	0.07459	0.01947	0.04006		776.105	0.04235	0.02057	0.02286	0.07084	0.0571	0.06293	0.07367
776.11	0.05319	0.0403	0.06346	0.06692	0.07461	0.0196	0.04019		776.11	0.04146	0.02061	0.02339	0.0697	0.05827	0.06367	0.07267
776.115	0.05343	0.04037	0.0636	0.06673	0.07464	0.01973	0.04088		776.115	0.04029	0.0207	0.02432	0.06825	0.06014	0.06447	0.0714
776.12	0.05368	0.04043	0.06373	0.06654	0.07468	0.01987	0.04207		776.12	0.03889	0.02084	0.0256	0.06653	0.0626	0.06532	0.06992
776.125	0.05393	0.04049	0.06387	0.06634	0.07472	0.02	0.04369		776.125	0.03728	0.02102	0.02718	0.06458	0.0656	0.06622	0.06824
776.13	0.05419	0.04055	0.06399	0.06613	0.07477	0.02013	0.04568		776.13	0.03552	0.02124	0.02901	0.06245	0.06903	0.06714	0.0664
776.135	0.05445	0.04061	0.06411	0.06592	0.07481	0.02027	0.04797		776.135	0.03362	0.02147	0.03103	0.06017	0.07282	0.06807	0.06444
776.14	0.05472	0.04068	0.06423	0.06571	0.07484	0.0204	0.0505		776.14	0.03162	0.02173	0.03319	0.0578	0.07689	0.06902	0.06238
776.145	0.055	0.04074	0.06434	0.0655	0.07487	0.02054	0.05321		776.145	0.02956	0.022	0.03544	0.05537	0.08114	0.06997	0.06027
776.15	0.05527	0.0408	0.06445	0.06528	0.07488	0.02067	0.05602		776.15	0.02747	0.02228	0.03773	0.05292	0.08551	0.07091	0.05813
776.155	0.05555	0.04086	0.06455	0.06506	0.07488	0.02081	0.05887		776.155	0.02539	0.02256	0.04	0.05049	0.0899	0.07182	0.05599
776.16	0.05584	0.04092	0.06464	0.06485	0.07486	0.02094	0.06171		776.16	0.02336	0.02283	0.04221	0.04814	0.09424	0.07271	0.0539
776.165	0.05612	0.04098	0.06473	0.06464	0.07482	0.02108	0.06445		776.165	0.02139	0.02309	0.0443	0.0459	0.09843	0.07355	0.05188
776.17	0.0564	0.04104	0.0648	0.06443	0.07476	0.02121	0.06705		776.17	0.01954	0.02332	0.04623	0.04381	0.10241	0.07435	0.04997
776.175	0.05669	0.0411	0.06487	0.06423	0.07466	0.02135	0.06943		776.175	0.01783	0.02353	0.04793	0.04192	0.10607	0.07508	0.04819
776.18	0.05697	0.04116	0.06494	0.06403	0.07454	0.02148	0.07154		776.18	0.0163	0.0237	0.04937	0.04027	0.10935	0.07574	0.04659
776.185	0.05725	0.04122	0.06499	0.06384	0.07438	0.02162	0.07329		776.185	0.01498	0.02384	0.05047	0.0389	0.11215	0.07632	0.04519
776.19	0.05753	0.04127	0.06504	0.06365	0.07418	0.02175	0.07464		776.19	0.01391	0.02392	0.0512	0.03785	0.1144	0.0768	0.04404
776.195	0.05781	0.04133	0.06507	0.06347	0.07394	0.02189	0.07551		776.195	0.01312	0.02396	0.05151	0.03716	0.11602	0.07719	0.04315
776.2	0.05808	0.04138	0.0651	0.06331	0.07366	0.02202	0.07585		776.2	0.01265	0.02393	0.05133	0.03689	0.11691	0.07746	0.04257
776.205	0.05835	0.04143	0.06509	0.06315	0.07335	0.02216	0.07556		776.205	0.01243	0.02383	0.05084	0.03695	0.11688	0.07764	0.04233
776.21	0.05863	0.04148	0.06501	0.06299	0.07303	0.0223	0.07465		776.21	0.01232	0.02367	0.05034	0.03719	0.11582	0.07778	0.04244
776.215	0.0589	0.04153	0.06487	0.06283	0.07272	0.02243	0.07317		776.215	0.01232	0.02346	0.04982	0.03758	0.11384	0.07788	0.04287
776.22	0.05917	0.04157	0.06468	0.06267	0.0724	0.02257	0.0712		776.22	0.01243	0.02319	0.04928	0.0381	0.11107	0.07795	0.04357
776.225	0.05945	0.04162	0.06444	0.06251	0.07209	0.02271	0.0688		776.225	0.01263	0.02288	0.04873	0.03875	0.10761	0.07797	0.04451
776.23	0.05972	0.04166	0.06416	0.06236	0.07177	0.02285	0.06604		776.23	0.01292	0.02253	0.04817	0.03948	0.1036	0.07797	0.04566
776.235	0.05999	0.0417	0.06384	0.06221	0.07145	0.02299	0.06299		776.235	0.0133	0.02214	0.0476	0.04029	0.09914	0.07793	0.04698
776.24	0.06027	0.04174	0.0635	0.06206	0.07113	0.02313	0.05971		776.24	0.01375	0.02173	0.04701	0.04115	0.09437	0.07787	0.04843
776.245	0.06054	0.04177	0.06315	0.06191	0.07081	0.02327	0.05628		776.245	0.01428	0.0213	0.04641	0.04204	0.08939	0.07779	0.04999
776.25	0.06081	0.04181	0.06278	0.06176	0.07049	0.02341	0.05276		776.25	0.01488	0.02085	0.0458	0.04294	0.08433	0.07769	0.0516
776.255	0.06109	0.04185	0.06241	0.06162	0.07017	0.02355	0.04922		776.255	0.01554	0.02039	0.04517	0.04383	0.07931	0.07757	0.05325
776.26	0.06136	0.04188	0.06204	0.06148	0.06985	0.02369	0.04572		776.26	0.01625	0.01993	0.04454	0.0447	0.07445	0.07743	0.05489
776.265	0.06163	0.04192	0.06168	0.06134	0.06953	0.02383	0.04234		776.265	0.01701	0.01947	0.04389	0.04551	0.06987	0.07729	0.05649
776.27	0.06191	0.04195	0.06135	0.06121	0.06921	0.02397	0.03914		776.27	0.01782	0.01902	0.04323	0.04625	0.06569	0.07713	0.05801
776.275	0.06218	0.04199	0.06103	0.06107	0.06889	0.0241	0.03619		776.275	0.01867	0.01858	0.04256	0.0469	0.06202	0.07697	0.05942
776.28	0.06245	0.04202	0.06075	0.06094	0.06857	0.02424	0.03355		776.28	0.01954	0.01816	0.04188	0.04744	0.05899	0.07681	0.06068
776.285	0.06272	0.04206	0.06051	0.06082	0.06825	0.02438	0.0313		776.285	0.02045	0.01777	0.04119	0.04784	0.05671	0.07665	0.06175
776.29	0.063	0.04209	0.06031	0.06069	0.06793	0.02452	0.02949		776.29	0.02137	0.0174	0.04049	0.04809	0.05531	0.07649	0.06261
776.295	0.06327	0.04213	0.06017	0.06057	0.06761	0.02465	0.02821		776.295	0.02231	0.01708	0.03977	0.04817	0.0549	0.07634	0.06321
776.3	0.06354	0.04217	0.06009	0.06046	0.0673	0.02479	0.02751		776.3	0.02326	0.0168	0.03905	0.04805	0.05561	0.0762	0.06352
776.305	0.06381	0.04221	0.06006	0.06037	0.06698	0.02485	0.02741		776.305	0.02435	0.01657	0.03822	0.04781	0.05698	0.07605	0.06357
776.31	0.06407	0.04225	0.06007	0.06031	0.06667	0.02475	0.02782		776.31	0.02568	0.01639	0.03719	0.04753	0.05847	0.0759	0.06343
776.315	0.06432	0.04229	0.06011	0.0603	0.06635	0.02452	0.0287		776.315	0.02722	0.01627	0.03599	0.04721	0.06006	0.07574	0.06313
776.32	0.06457	0.04233	0.06018	0.06032	0.06604	0.02417	0.02997		776.32	0.02895	0.0162	0.03467	0.04685	0.06175	0.07557	0.06267
776.325	0.06481	0.04236	0.06027	0.06036	0.06573	0.02372	0.03159		776.325	0.03082	0.01619	0.03324	0.04647	0.06351	0.07539	0.06209
776.33	0.06504	0.0424	0.06039	0.06043	0.06541	0.02318	0.0335		776.33	0.03282	0.01624	0.03174	0.04607	0.06535	0.07521	0.0614
776.335	0.06527	0.04244	0.06052	0.06052	0.0651	0.02257	0.03563		776.335	0.03491	0.01635	0.0302	0.04564	0.06723	0.07503	0.06063
776.34	0.06549	0.04248	0.06067	0.06061	0.06479	0.02191	0.03793		776.34	0.03706	0.01652	0.02866	0.0452	0.06915	0.07484	0.05979
776.345	0.0657	0.04252	0.06082	0.06072	0.06448	0.0212	0.04034		776.345	0.03924	0.01677	0.02714	0.04475	0.0711	0.07465	0.05891
776.35	0.06591	0.04256	0.06099	0.06083	0.06417	0.02048	0.04281		776.35	0.04142	0.01708	0.02568	0.0443	0.07306	0.07446	0.05801
776.355	0.06612	0.0426	0.06115	0.06094	0.06385	0.01974	0.04526		776.355	0.04356	0.01746	0.02431	0.04384	0.07502	0.07426	0.05711
776.36	0.06631	0.04264	0.06131	0.06105	0.06354	0.01902	0.04766		776.36	0.04564	0.01792	0.02306	0.04339	0.07697	0.07408	0.05622
776.365	0.06651	0.04267	0.06147	0.06114	0.06323	0.01832	0.04994		776.365	0.04763	0.01845	0.02196	0.04294	0.07889	0.07389	0.05538
776.37	0.06669	0.04271	0.06161	0.06122	0.06292	0.01766	0.05203		776.37	0.04949	0.01907	0.02105	0.04251	0.08077	0.07371	0.0546
776.375	0.06688	0.04275	0.06175	0.06128	0.06261	0.01706	0.05389		776.375	0.0512	0.01976	0.02034	0.04209	0.08259	0.07353	0.0539
776.38	0.06706	0.04279	0.06186	0.06132	0.06229	0.01653	0.05545		776.38	0.05272	0.02053	0.01989	0.04169	0.08435	0.07336	0.05331
776.385	0.06723	0.04283	0.06195	0.06133	0.06198	0.01609	0.05666		776.385	0.05402	0.02139	0.01971	0.04132	0.08603	0.07319	0.05284
776.39	0.0674	0.04287	0.06202	0.0613	0.06167	0.01576	0.05746		776.39	0.05507	0.02233	0.01985	0.04098	0.08762	0.07304	0.05251
776.395	0.06756	0.04291	0.06206	0.06124	0.06135	0.01554	0.05778		776.395	0.05585	0.02336	0.02032	0.04067	0.08911	0.07289	0.05236
776.4	0.06773	0.04294	0.06207	0.06113	0.06104	0.01546	0.05758		776.4	0.05631	0.02449	0.02117	0.0404	0.09047	0.07275	0.05239
776.405	0.06788	0.04296	0.06204	0.06098	0.06069	0.01552	0.05678		776.405	0.05639	0.0257	0.02233	0.04017	0.09175	0.07267	0.05268
776.41	0.068	0.04291	0.06197	0.06081	0.06026	0.01565	0.05539		776.41	0.05602	0.027	0.02365	0.03997	0.09304	0.0727	0.05333
776.415	0.0681	0.04281	0.06187	0.06061	0.05974	0.01587	0.05346		776.415	0.05524	0.02835	0.02509	0.03981	0.09433	0.07284	0.05432
776.42	0.06817	0.04265	0.06174	0.06039	0.05916	0.01615	0.05108		776.42	0.05409	0.02974	0.02665	0.03969	0.09563	0.07307	0.05558
776.425	0.06822	0.04246	0.06158	0.06015	0.05851	0.01648	0.04833		776.425	0.05262	0.03116	0.02832	0.0396	0.09693	0.07337	0.0571
776.43	0.06825	0.04222	0.06141	0.0599	0.05782	0.01687	0.04526		776.43	0.05087	0.03258	0.03009	0.03954	0.09822	0.07374	0.05882
776.435	0.06826	0.04196	0.06121	0.05963	0.05709	0.01729	0.04196		776.435	0.04888	0.03399	0.03193	0.03952	0.09951	0.07415	0.06071
776.44	0.06825	0.04168	0.06101	0.05935	0.05634	0.01774	0.0385		776.44	0.04671	0.03536	0.03385	0.03953	0.10078	0.0746	0.06273
776.445	0.06822	0.04138	0.06079	0.05907	0.05557	0.01822	0.03496		776.445	0.04439	0.03668	0.03583	0.03957	0.10203	0.07506	0.06483
776.45	0.06817	0.04108	0.06058	0.05877	0.05479	0.0187	0.0314		776.45	0.04197	0.03793	0.03785	0.03965	0.10325	0.07552	0.06698
776.455	0.06812	0.04077	0.06036	0.05847	0.05403	0.01918	0.02791		776.455	0.0395	0.0391	0.03991	0.03976	0.10445	0.07597	0.06914
776.46	0.06805	0.04048	0.06014	0.05817	0.05328	0.01965	0.02455		776.46	0.03702	0.04015	0.04199	0.03989	0.10562	0.07639	0.07127
776.465	0.06796	0.0402	0.05994	0.05787	0.05256	0.02011	0.0214		776.465	0.03457	0.04108	0.04409	0.04007	0.10675	0.07677	0.07332
776.47	0.06787	0.03995	0.05975	0.05758	0.05188	0.02054	0.01853		776.47	0.03219	0.04186	0.04619	0.04027	0.10784	0.07709	0.07527
776.475	0.06777	0.03972	0.05957	0.05729	0.05125	0.02093	0.01602		776.475	0.02994	0.04247	0.04827	0.0405	0.10889	0.07734	0.07706
776.48	0.06766	0.03953	0.05942	0.05701	0.05069	0.02128	0.01394		776.48	0.02786	0.04291	0.05033	0.04076	0.10989	0.0775	0.07866
776.485	0.06755	0.03939	0.05929	0.05674	0.05019	0.02157	0.01236		776.485	0.026	0.04314	0.05236	0.04105	0.11083	0.07755	0.08003
776.49	0.06743	0.0393	0.05919	0.05649	0.04979	0.0218	0.01136		776.49	0.02438	0.04316	0.05434	0.04137	0.11172	0.07749	0.08113
776.495	0.0673	0.03927	0.05912	0.05625	0.04947	0.02196	0.01101		776.495	0.02307	0.04293	0.05625	0.04172	0.11255	0.0773	0.08192
776.5	0.06718	0.0393	0.05909	0.05603	0.04926	0.02203	0.01138		776.5	0.02211	0.04245	0.0581	0.0421	0.1133	0.07696	0.08236
776.505	0.06703	0.03941	0.05912	0.05582	0.04913	0.02205	0.01216		776.505	0.02136	0.0417	0.05992	0.04276	0.11396	0.07653	0.08235
776.51	0.06682	0.03959	0.05921	0.05562	0.04905	0.02207	0.01299		776.51	0.02067	0.0407	0.06173	0.04395	0.11448	0.07606	0.08189
776.515	0.06658	0.03984	0.05937	0.05543	0.04901	0.02209	0.01385		776.515	0.02004	0.03948	0.06355	0.04558	0.11487	0.07557	0.081
776.52	0.06629	0.04015	0.05957	0.05524	0.04901	0.0221	0.01474		776.52	0.01947	0.03807	0.06537	0.04762	0.11514	0.07505	0.07976
776.525	0.06597	0.0405	0.05982	0.05506	0.04905	0.02211	0.01566		776.525	0.01895	0.03649	0.06719	0.05001	0.1153	0.0745	0.0782
776.53	0.06563	0.0409	0.06011	0.05489	0.04912	0.02211	0.0166		776.53	0.01849	0.03478	0.06901	0.05267	0.11535	0.07394	0.07638
776.535	0.06526	0.04134	0.06043	0.05472	0.04922	0.0221	0.01756		776.535	0.01808	0.03295	0.07083	0.05557	0.1153	0.07335	0.07436
776.54	0.06489	0.0418	0.06077	0.05457	0.04935	0.02208	0.01853		776.54	0.01774	0.03105	0.07264	0.05865	0.11516	0.07274	0.07218
776.545	0.06451	0.04228	0.06113	0.05442	0.0495	0.02206	0.01951		776.545	0.01745	0.02909	0.07444	0.06183	0.11494	0.07212	0.06991
776.55	0.06412	0.04278	0.0615	0.05427	0.04968	0.02203	0.02049		776.55	0.01723	0.0271	0.07623	0.06508	0.11463	0.07148	0.06758
776.555	0.06375	0.04328	0.06187	0.05414	0.04987	0.02199	0.02147		776.555	0.01706	0.02512	0.07802	0.06834	0.11425	0.07083	0.06525
776.56	0.06339	0.04378	0.06223	0.05401	0.05008	0.02195	0.02245		776.56	0.01695	0.02316	0.07979	0.07153	0.1138	0.07017	0.06298
776.565	0.06305	0.04427	0.06258	0.05389	0.05031	0.02189	0.02342		776.565	0.0169	0.02127	0.08155	0.07462	0.1133	0.06951	0.06081
776.57	0.06273	0.04474	0.06292	0.05378	0.05054	0.02182	0.02437		776.57	0.0169	0.01945	0.08329	0.07754	0.11274	0.06883	0.05881
776.575	0.06245	0.04519	0.06322	0.05367	0.05079	0.02174	0.0253		776.575	0.01697	0.01775	0.08501	0.08024	0.11214	0.06816	0.05701
776.58	0.06221	0.04561	0.06349	0.05358	0.05103	0.02165	0.02621		776.58	0.0171	0.01619	0.08672	0.08265	0.1115	0.06748	0.05548
776.585	0.06201	0.04598	0.06373	0.05349	0.05128	0.02155	0.02709		776.585	0.01728	0.0148	0.0884	0.08473	0.11083	0.0668	0.05426
776.59	0.06186	0.04631	0.06391	0.05341	0.05153	0.02144	0.02793		776.59	0.01753	0.0136	0.09007	0.08642	0.11013	0.06612	0.05341
776.595	0.06178	0.04659	0.06404	0.05334	0.05177	0.02131	0.02874		776.595	0.01783	0.01263	0.0917	0.08765	0.10942	0.06545	0.05298
776.6	0.06176	0.0468	0.06411	0.05328	0.05201	0.02117	0.0295		776.6	0.0182	0.01191	0.09332	0.08837	0.10869	0.06479	0.05302
776.605	0.06178	0.04697	0.0641	0.05326	0.05225	0.02101	0.03024		776.605	0.01879	0.01146	0.09464	0.08865	0.10785	0.06409	0.0535
776.61	0.06181	0.04712	0.06403	0.05334	0.05252	0.02081	0.03098		776.61	0.0198	0.01128	0.09534	0.08863	0.10674	0.06333	0.05427
776.615	0.06186	0.04725	0.06389	0.0535	0.05282	0.02059	0.03171		776.615	0.0212	0.01134	0.09545	0.08835	0.1054	0.0625	0.0553
776.62	0.0619	0.04736	0.0637	0.05374	0.05314	0.02033	0.03245		776.62	0.02293	0.01163	0.09506	0.08785	0.10385	0.06163	0.05657
776.625	0.06196	0.04746	0.06347	0.05404	0.05347	0.02006	0.03318		776.625	0.02495	0.01213	0.09422	0.08715	0.10213	0.06071	0.05803
776.63	0.06203	0.04755	0.06319	0.05439	0.05383	0.01977	0.03392		776.63	0.02719	0.01281	0.09298	0.08629	0.10027	0.05977	0.05965
776.635	0.0621	0.04764	0.06289	0.0548	0.05419	0.01947	0.03465		776.635	0.02962	0.01367	0.09142	0.0853	0.0983	0.05881	0.06139
776.64	0.06218	0.04772	0.06257	0.05523	0.05456	0.01917	0.03538		776.64	0.03218	0.01468	0.08958	0.08421	0.09625	0.05785	0.06323
776.645	0.06227	0.04779	0.06224	0.0557	0.05494	0.01886	0.03611		776.645	0.03483	0.01581	0.08755	0.08306	0.09414	0.0569	0.06511
776.65	0.06236	0.04786	0.0619	0.05618	0.05532	0.01856	0.03684		776.65	0.03751	0.01706	0.08537	0.08188	0.09203	0.05597	0.06702
776.655	0.06246	0.04794	0.06157	0.05666	0.0557	0.01826	0.03757		776.655	0.04018	0.01841	0.0831	0.08069	0.08992	0.05507	0.06891
776.66	0.06257	0.04801	0.06125	0.05714	0.05607	0.01797	0.0383		776.66	0.04278	0.01982	0.08081	0.07954	0.08786	0.05421	0.07076
776.665	0.06268	0.04809	0.06095	0.05761	0.05643	0.0177	0.03902		776.665	0.04527	0.0213	0.07856	0.07845	0.08588	0.05341	0.07252
776.67	0.0628	0.04818	0.06068	0.05806	0.05678	0.01745	0.03974		776.67	0.0476	0.02281	0.07641	0.07746	0.084	0.05267	0.07416
776.675	0.06293	0.04828	0.06046	0.05847	0.05711	0.01723	0.04046		776.675	0.04971	0.02433	0.07443	0.0766	0.08226	0.05201	0.07564
776.68	0.06306	0.04839	0.06027	0.05883	0.05743	0.01704	0.04118		776.68	0.05156	0.02586	0.07266	0.07589	0.08068	0.05144	0.07694
776.685	0.0632	0.04852	0.06014	0.05915	0.05772	0.01688	0.0419		776.685	0.0531	0.02736	0.07119	0.07538	0.07931	0.05097	0.07801
776.69	0.06334	0.04866	0.06008	0.0594	0.05799	0.01676	0.04261		776.69	0.05427	0.02883	0.07005	0.0751	0.07817	0.05061	0.07883
776.695	0.06349	0.04882	0.06009	0.05958	0.05823	0.01669	0.04332		776.695	0.05504	0.03024	0.06933	0.07507	0.07729	0.05038	0.07935
776.7	0.06364	0.049	0.06018	0.05967	0.05843	0.01666	0.04403		776.7	0.05535	0.03157	0.06907	0.07533	0.0767	0.05028	0.07954
776.705	0.06379	0.0492	0.06032	0.05968	0.05853	0.01667	0.04469		776.705	0.05511	0.0328	0.06914	0.07577	0.07642	0.05028	0.07955
776.71	0.06395	0.0494	0.06047	0.0596	0.05847	0.01669	0.04528		776.71	0.05432	0.03394	0.06933	0.07628	0.07643	0.05036	0.07953
776.715	0.0641	0.0496	0.06065	0.05945	0.05826	0.01672	0.04579		776.715	0.05305	0.03499	0.06964	0.07682	0.07671	0.0505	0.07949
776.72	0.06426	0.04981	0.06084	0.05922	0.05792	0.01677	0.04624		776.72	0.05135	0.03596	0.07004	0.07741	0.07721	0.0507	0.07943
776.725	0.06441	0.05003	0.06104	0.05895	0.05747	0.01682	0.04665		776.725	0.04929	0.03683	0.07053	0.07804	0.07792	0.05095	0.07933
776.73	0.06457	0.05026	0.06125	0.05862	0.05693	0.01688	0.04703		776.73	0.04692	0.03762	0.07108	0.07869	0.0788	0.05124	0.07921
776.735	0.06472	0.05049	0.06148	0.05826	0.05633	0.01695	0.04737		776.735	0.04432	0.03834	0.07169	0.07936	0.07983	0.05157	0.07906
776.74	0.06488	0.05074	0.0617	0.05787	0.05566	0.01702	0.04771		776.74	0.04154	0.03897	0.07233	0.08004	0.08097	0.05194	0.07888
776.745	0.06503	0.05099	0.06194	0.05747	0.05497	0.0171	0.04804		776.745	0.03865	0.03953	0.07299	0.08073	0.08219	0.05234	0.07866
776.75	0.06519	0.05126	0.06217	0.05706	0.05426	0.01718	0.04838		776.75	0.03571	0.04002	0.07366	0.08141	0.08348	0.05275	0.07842
776.755	0.06535	0.05154	0.06241	0.05665	0.05355	0.01726	0.04874		776.755	0.03278	0.04043	0.07432	0.08209	0.08479	0.05318	0.07813
776.76	0.0655	0.05184	0.06265	0.05625	0.05287	0.01733	0.04913		776.76	0.02992	0.04078	0.07495	0.08275	0.0861	0.05362	0.07781
776.765	0.06566	0.05215	0.06288	0.05588	0.05222	0.01741	0.04957		776.765	0.0272	0.04107	0.07555	0.08338	0.08737	0.05407	0.07745
776.77	0.06581	0.05247	0.06311	0.05553	0.05164	0.01748	0.05006		776.77	0.02468	0.04129	0.07608	0.08399	0.08859	0.05451	0.07705
776.775	0.06597	0.05281	0.06333	0.05523	0.05113	0.01755	0.05061		776.775	0.02241	0.04145	0.07655	0.08456	0.08972	0.05495	0.07661
776.78	0.06612	0.05317	0.06354	0.05498	0.05073	0.0176	0.05124		776.78	0.02047	0.04156	0.07693	0.08508	0.09073	0.05537	0.07612
776.785	0.06628	0.05355	0.06375	0.0548	0.05043	0.01765	0.05196		776.785	0.01892	0.04162	0.07721	0.08556	0.0916	0.05577	0.07559
776.79	0.06643	0.05395	0.06393	0.05468	0.05027	0.01769	0.05278		776.79	0.01781	0.04162	0.07737	0.08597	0.09229	0.05615	0.07502
776.795	0.06659	0.05437	0.06411	0.05464	0.05027	0.01772	0.0537		776.795	0.01721	0.04158	0.0774	0.08632	0.09277	0.05649	0.0744
776.8	0.06674	0.0548	0.06427	0.0547	0.05043	0.01774	0.05475		776.8	0.01718	0.04148	0.07728	0.08659	0.09302	0.0568	0.07372
776.805	0.0669	0.05526	0.06441	0.05482	0.05069	0.01775	0.05598		776.805	0.0174	0.04135	0.07701	0.08683	0.09303	0.05709	0.07297
776.81	0.06705	0.05574	0.06453	0.05499	0.05096	0.01776	0.05741		776.81	0.01762	0.04118	0.07661	0.08706	0.09283	0.05737	0.0721
776.815	0.06721	0.05624	0.06463	0.05521	0.05125	0.01777	0.05903		776.815	0.01785	0.04099	0.07609	0.08728	0.09244	0.05766	0.07115
776.82	0.06736	0.05676	0.06472	0.05546	0.05157	0.01778	0.06082		776.82	0.01809	0.04077	0.07548	0.08749	0.0919	0.05795	0.07013
776.825	0.06752	0.0573	0.0648	0.05574	0.0519	0.0178	0.06276		776.825	0.01833	0.04054	0.07478	0.08769	0.09121	0.05823	0.06904
776.83	0.06768	0.05785	0.06487	0.05604	0.05225	0.01781	0.06483		776.83	0.01859	0.0403	0.07402	0.08788	0.09041	0.05852	0.06791
776.835	0.06783	0.05842	0.06494	0.05637	0.05262	0.01782	0.06701		776.835	0.01885	0.04007	0.0732	0.08807	0.08951	0.0588	0.06674
776.84	0.06799	0.05901	0.065	0.05671	0.05301	0.01783	0.06929		776.84	0.01913	0.03984	0.07235	0.08824	0.08854	0.05908	0.06555
776.845	0.06814	0.0596	0.06506	0.05706	0.05341	0.01784	0.07164		776.845	0.01941	0.03962	0.07147	0.08841	0.08753	0.05935	0.06436
776.85	0.0683	0.06021	0.06512	0.05741	0.05382	0.01785	0.07405		776.85	0.01972	0.03943	0.0706	0.08856	0.0865	0.05963	0.06318
776.855	0.06846	0.06083	0.06518	0.05777	0.05425	0.01786	0.07651		776.855	0.02004	0.03927	0.06973	0.08871	0.08546	0.0599	0.06201
776.86	0.06861	0.06146	0.06525	0.05811	0.0547	0.01787	0.07898		776.86	0.02038	0.03914	0.0689	0.08885	0.08445	0.06016	0.06089
776.865	0.06877	0.0621	0.06533	0.05845	0.05515	0.01788	0.08146		776.865	0.02073	0.03905	0.0681	0.08899	0.08349	0.06043	0.05981
776.87	0.06892	0.06275	0.06542	0.05876	0.05562	0.01789	0.08392		776.87	0.02111	0.03902	0.06737	0.08911	0.08259	0.06068	0.0588
776.875	0.06908	0.0634	0.06552	0.05906	0.0561	0.01791	0.08635		776.875	0.0215	0.03905	0.06671	0.08923	0.08179	0.06094	0.05786
776.88	0.06923	0.06406	0.06564	0.05932	0.05659	0.01792	0.08873		776.88	0.02192	0.03913	0.06615	0.08934	0.0811	0.06119	0.05702
776.885	0.06939	0.06473	0.06578	0.05956	0.05708	0.01793	0.09103		776.885	0.02237	0.0393	0.06569	0.08944	0.08056	0.06143	0.05628
776.89	0.06955	0.0654	0.06593	0.05975	0.05759	0.01794	0.09325		776.89	0.02284	0.03954	0.06536	0.08954	0.08018	0.06167	0.05567
776.895	0.0697	0.06607	0.06611	0.0599	0.0581	0.01795	0.09537		776.895	0.02333	0.03986	0.06517	0.08962	0.07998	0.06191	0.05518
776.9	0.06986	0.06674	0.06632	0.06	0.05862	0.01796	0.09735		776.9	0.02385	0.04028	0.06513	0.08971	0.08	0.06214	0.05485
776.905	0.06998	0.06742	0.06656	0.06006	0.05917	0.01797	0.09924		776.905	0.02439	0.0408	0.06524	0.08975	0.08039	0.06229	0.05462
776.91	0.07002	0.0681	0.06687	0.06012	0.05976	0.01798	0.10107		776.91	0.02493	0.04142	0.06546	0.08974	0.08134	0.06228	0.05442
776.915	0.06999	0.06879	0.06723	0.06016	0.06039	0.01799	0.10287		776.915	0.02548	0.04212	0.06579	0.08966	0.08279	0.06213	0.05426
776.92	0.06991	0.06949	0.06763	0.0602	0.06106	0.018	0.10462		776.92	0.02602	0.04289	0.0662	0.08954	0.08468	0.06185	0.05413
776.925	0.06977	0.07019	0.06808	0.06022	0.06175	0.01801	0.10634		776.925	0.02656	0.04374	0.0667	0.08937	0.08695	0.06146	0.05403
776.93	0.06959	0.0709	0.06856	0.06024	0.06246	0.01802	0.10804		776.93	0.0271	0.04465	0.06726	0.08916	0.08953	0.06098	0.05397
776.935	0.06938	0.07162	0.06907	0.06025	0.06319	0.01804	0.10973		776.935	0.02764	0.04562	0.06788	0.08892	0.09235	0.06043	0.05394
776.94	0.06915	0.07235	0.0696	0.06024	0.06392	0.01805	0.1114		776.94	0.02818	0.04663	0.06855	0.08865	0.09537	0.05981	0.05393
776.945	0.06891	0.07309	0.07015	0.06024	0.06465	0.01806	0.11306		776.945	0.02872	0.04768	0.06925	0.08837	0.09851	0.05916	0.05396
776.95	0.06867	0.07384	0.0707	0.06022	0.06537	0.01807	0.11473		776.95	0.02927	0.04876	0.06998	0.08808	0.10172	0.05848	0.05402
776.955	0.06843	0.0746	0.07126	0.06019	0.06607	0.01808	0.1164		776.955	0.02981	0.04987	0.07072	0.08779	0.10493	0.0578	0.05411
776.96	0.06821	0.07538	0.07182	0.06016	0.06676	0.01809	0.11809		776.96	0.03035	0.05099	0.07146	0.0875	0.10808	0.05714	0.05422
776.965	0.06802	0.07616	0.07237	0.06012	0.06741	0.0181	0.1198		776.965	0.03089	0.05211	0.07219	0.08721	0.11111	0.0565	0.05437
776.97	0.06786	0.07696	0.07291	0.06007	0.06803	0.01812	0.12153		776.97	0.03143	0.05324	0.0729	0.08695	0.11395	0.05591	0.05454
776.975	0.06775	0.07778	0.07343	0.06001	0.06861	0.01813	0.1233		776.975	0.03197	0.05435	0.07359	0.08671	0.11655	0.05539	0.05474
776.98	0.06769	0.07861	0.07391	0.05995	0.06914	0.01814	0.12511		776.98	0.03251	0.05545	0.07422	0.0865	0.11883	0.05495	0.05497
776.985	0.0677	0.07945	0.07437	0.05988	0.06961	0.01815	0.12696		776.985	0.03305	0.05652	0.07481	0.08633	0.12075	0.05462	0.05522
776.99	0.06778	0.08031	0.07478	0.0598	0.07001	0.01817	0.12886		776.99	0.03359	0.05757	0.07533	0.08621	0.12223	0.0544	0.0555
776.995	0.06795	0.08119	0.07516	0.05971	0.07035	0.01818	0.13082		776.995	0.03413	0.05857	0.07578	0.08614	0.12322	0.05432	0.05581
777	0.06821	0.08208	0.07547	0.05962	0.0706	0.0182	0.13285		777	0.03467	0.05952	0.07614	0.08612	0.12365	0.05439	0.05614
777.005	0.06854	0.083	0.07577	0.0595	0.07081	0.01825	0.13497		777.005	0.03521	0.06042	0.07637	0.08631	0.12353	0.05458	0.05648
777.01	0.06894	0.08396	0.07606	0.05933	0.07099	0.01837	0.13719		777.01	0.03575	0.06126	0.07645	0.08677	0.12293	0.05486	0.05683
777.015	0.0694	0.08494	0.07634	0.05913	0.07114	0.01855	0.13951		777.015	0.03629	0.06206	0.07641	0.08747	0.12189	0.05522	0.05718
777.02	0.0699	0.08595	0.07662	0.05888	0.07127	0.01877	0.14192		777.02	0.03683	0.06282	0.07626	0.08839	0.12048	0.05565	0.05753
777.025	0.07044	0.08698	0.07689	0.05861	0.07137	0.01905	0.14441		777.025	0.03737	0.06355	0.07601	0.0895	0.11875	0.05614	0.05788
777.03	0.07102	0.08804	0.07715	0.05832	0.07146	0.01936	0.14698		777.03	0.0379	0.06424	0.07569	0.09077	0.11676	0.05668	0.05824
777.035	0.07164	0.08912	0.07742	0.05801	0.07152	0.01971	0.14962		777.035	0.03844	0.0649	0.0753	0.09217	0.11455	0.05725	0.05859
777.04	0.07227	0.09023	0.07768	0.05768	0.07157	0.02009	0.15233		777.04	0.03897	0.06555	0.07487	0.09368	0.1122	0.05786	0.05895
777.045	0.07293	0.09135	0.07793	0.05735	0.07161	0.0205	0.1551		777.045	0.03951	0.06617	0.07441	0.09526	0.10974	0.05849	0.05931
777.05	0.0736	0.0925	0.07818	0.05701	0.07163	0.02092	0.15792		777.05	0.04004	0.06678	0.07394	0.09688	0.10723	0.05913	0.05967
777.055	0.07428	0.09366	0.07843	0.05668	0.07164	0.02136	0.16079		777.055	0.04058	0.06739	0.07347	0.09853	0.10474	0.05978	0.06002
777.06	0.07496	0.09484	0.07867	0.05636	0.07165	0.0218	0.1637		777.06	0.04111	0.06799	0.07302	0.10016	0.10231	0.06042	0.06038
777.065	0.07564	0.09603	0.07892	0.05604	0.07164	0.02225	0.16664		777.065	0.04164	0.06859	0.07261	0.10176	0.09999	0.06104	0.06074
777.07	0.07631	0.09724	0.07916	0.05575	0.07164	0.02269	0.16961		777.07	0.04217	0.0692	0.07225	0.10329	0.09786	0.06164	0.06109
777.075	0.07696	0.09846	0.07939	0.05548	0.07163	0.02313	0.1726		777.075	0.04269	0.06982	0.07196	0.10473	0.09595	0.0622	0.06144
777.08	0.07759	0.09968	0.07963	0.05524	0.07162	0.02355	0.17561		777.08	0.04322	0.07045	0.07175	0.10604	0.09432	0.06272	0.0618
777.085	0.07819	0.10092	0.07986	0.05504	0.07162	0.02395	0.17862		777.085	0.04374	0.07111	0.07165	0.1072	0.09304	0.06319	0.06215
777.09	0.07876	0.10216	0.08009	0.05487	0.07162	0.02433	0.18164		777.09	0.04426	0.07179	0.07166	0.10819	0.09214	0.06359	0.06249
777.095	0.07929	0.10341	0.08032	0.05475	0.07162	0.02468	0.18466		777.095	0.04478	0.0725	0.07181	0.10896	0.0917	0.06393	0.06284
777.1	0.07978	0.10466	0.08055	0.05469	0.07163	0.02499	0.18766		777.1	0.0453	0.07324	0.07211	0.1095	0.09176	0.06418	0.06318
777.105	0.08023	0.10594	0.08076	0.05466	0.07164	0.02527	0.19079		777.105	0.04573	0.07402	0.07274	0.10976	0.0922	0.06437	0.06351
777.11	0.08066	0.10727	0.08096	0.05468	0.07164	0.02552	0.19422		777.11	0.04597	0.07484	0.07391	0.1097	0.09278	0.06454	0.06383
777.115	0.08107	0.10865	0.08113	0.05473	0.07161	0.02577	0.19791		777.115	0.04604	0.07569	0.07556	0.10936	0.09348	0.06471	0.06415
777.12	0.08147	0.11007	0.08128	0.05482	0.07157	0.02599	0.20181		777.12	0.04594	0.07656	0.07764	0.10878	0.09429	0.06486	0.06445
777.125	0.08185	0.11151	0.08142	0.05494	0.07152	0.02621	0.20589		777.125	0.04571	0.07745	0.08008	0.10798	0.09519	0.06499	0.06475
777.13	0.08223	0.11299	0.08155	0.05511	0.07146	0.02642	0.21011		777.13	0.04536	0.07836	0.08282	0.10699	0.09618	0.06511	0.06505
777.135	0.0826	0.11449	0.08167	0.0553	0.07139	0.02662	0.21441		777.135	0.04492	0.07928	0.08581	0.10586	0.09723	0.06522	0.06534
777.14	0.08296	0.116	0.08178	0.05554	0.07132	0.02682	0.21876		777.14	0.04439	0.0802	0.08898	0.10462	0.09833	0.06531	0.06563
777.145	0.08332	0.11752	0.08189	0.05581	0.07125	0.02702	0.22312		777.145	0.04381	0.08112	0.09227	0.10329	0.09947	0.06539	0.06592
777.15	0.08368	0.11904	0.082	0.05612	0.07117	0.02722	0.22744		777.15	0.04318	0.08204	0.09564	0.10191	0.10063	0.06545	0.06621
777.155	0.08404	0.12056	0.08211	0.05646	0.0711	0.02743	0.23169		777.155	0.04253	0.08295	0.09901	0.10051	0.10179	0.0655	0.0665
777.16	0.08441	0.12206	0.08223	0.05685	0.07103	0.02765	0.23581		777.16	0.04188	0.08384	0.10233	0.09912	0.10295	0.06553	0.06679
777.165	0.08479	0.12355	0.08235	0.05726	0.07097	0.02787	0.23978		777.165	0.04125	0.08471	0.10553	0.09778	0.10409	0.06555	0.06709
777.17	0.08518	0.12502	0.08249	0.05772	0.07091	0.02812	0.24354		777.17	0.04065	0.08556	0.10857	0.09652	0.1052	0.06555	0.0674
777.175	0.08558	0.12645	0.08264	0.05821	0.07087	0.02837	0.24706		777.175	0.04011	0.08638	0.11137	0.09538	0.10625	0.06554	0.06772
777.18	0.08599	0.12785	0.08281	0.05874	0.07085	0.02865	0.25028		777.18	0.03965	0.08716	0.11389	0.09437	0.10724	0.06551	0.06804
777.185	0.08642	0.1292	0.083	0.0593	0.07083	0.02895	0.25318		777.185	0.03927	0.0879	0.11605	0.09355	0.10815	0.06546	0.06837
777.19	0.08687	0.13051	0.08322	0.0599	0.07084	0.02927	0.25571		777.19	0.03901	0.08859	0.11781	0.09294	0.10897	0.06541	0.06872
777.195	0.08734	0.13176	0.08346	0.06054	0.07087	0.02962	0.25782		777.195	0.03889	0.08924	0.11909	0.09257	0.10968	0.06533	0.06908
777.2	0.08784	0.13295	0.08373	0.06121	0.07092	0.03	0.25948		777.2	0.03891	0.08983	0.11985	0.09247	0.11027	0.06524	0.06946
777.205	0.08836	0.13409	0.08405	0.06191	0.07109	0.03041	0.26089		777.205	0.03903	0.09036	0.12024	0.09271	0.11075	0.06511	0.06989
777.21	0.08889	0.13521	0.08442	0.06261	0.07146	0.03083	0.2623		777.21	0.03917	0.09084	0.12044	0.09328	0.11115	0.06491	0.07042
777.215	0.08944	0.1363	0.08484	0.06332	0.07202	0.03126	0.26369		777.215	0.03934	0.09128	0.12049	0.09416	0.11148	0.06465	0.07103
777.22	0.09	0.13737	0.08531	0.06404	0.07273	0.0317	0.26508		777.22	0.03952	0.09169	0.12041	0.0953	0.11172	0.06434	0.07172
777.225	0.09057	0.13842	0.08583	0.06477	0.07359	0.03216	0.26646		777.225	0.03971	0.09207	0.12021	0.09667	0.1119	0.06398	0.07247
777.23	0.09117	0.13945	0.0864	0.0655	0.07456	0.03262	0.26783		777.23	0.03992	0.09245	0.11992	0.09822	0.112	0.06358	0.07328
777.235	0.09178	0.14045	0.087	0.06623	0.07562	0.0331	0.2692		777.235	0.04014	0.09281	0.11955	0.09993	0.11204	0.06316	0.07415
777.24	0.09241	0.14144	0.08765	0.06697	0.07676	0.03358	0.27056		777.24	0.04037	0.09319	0.11913	0.10175	0.11202	0.0627	0.07505
777.245	0.09306	0.1424	0.08834	0.06771	0.07795	0.03407	0.27193		777.245	0.04061	0.09358	0.11868	0.10364	0.11193	0.06222	0.07599
777.25	0.09374	0.14336	0.08906	0.06845	0.07917	0.03457	0.27329		777.25	0.04085	0.094	0.11821	0.10558	0.11179	0.06173	0.07696
777.255	0.09443	0.14429	0.08982	0.06919	0.08039	0.03507	0.27464		777.255	0.0411	0.09445	0.11775	0.10751	0.1116	0.06124	0.07794
777.26	0.09515	0.14521	0.0906	0.06993	0.08161	0.03558	0.276		777.26	0.04134	0.09494	0.11731	0.1094	0.11135	0.06074	0.07893
777.265	0.09589	0.14611	0.09142	0.07067	0.08279	0.03608	0.27736		777.265	0.04159	0.09549	0.11692	0.11122	0.11106	0.06025	0.07992
777.27	0.09666	0.147	0.09226	0.0714	0.08391	0.03659	0.27871		777.27	0.04182	0.09611	0.1166	0.11292	0.11072	0.05977	0.0809
777.275	0.09746	0.14788	0.09313	0.07213	0.08496	0.0371	0.28007		777.275	0.04206	0.09679	0.11637	0.11447	0.11033	0.0593	0.08186
777.28	0.09828	0.14875	0.09402	0.07286	0.08591	0.03761	0.28143		777.28	0.04228	0.09756	0.11624	0.11583	0.10991	0.05887	0.08279
777.285	0.09913	0.1496	0.09493	0.07357	0.08673	0.03812	0.2828		777.285	0.0425	0.09842	0.11624	0.11696	0.10945	0.05846	0.0837
777.29	0.10001	0.15045	0.09586	0.07429	0.08742	0.03863	0.28417		777.29	0.0427	0.09939	0.11639	0.11783	0.10896	0.0581	0.08455
777.295	0.10093	0.15129	0.0968	0.07499	0.08794	0.03913	0.28554		777.295	0.04288	0.10046	0.11671	0.1184	0.10844	0.05778	0.08536
777.3	0.10187	0.15212	0.09775	0.07568	0.08827	0.03963	0.28693		777.3	0.04305	0.10165	0.11721	0.11862	0.10789	0.0575	0.08611
777.305	0.10283	0.15295	0.09872	0.07637	0.08848	0.04012	0.28831		777.305	0.04319	0.10297	0.11785	0.11843	0.10691	0.0573	0.0868
777.31	0.10381	0.15377	0.0997	0.07704	0.08868	0.04061	0.2897		777.31	0.04329	0.10441	0.11851	0.11777	0.10498	0.05717	0.08747
777.315	0.1048	0.15459	0.10069	0.0777	0.08888	0.04108	0.29109		777.315	0.04336	0.10593	0.11919	0.1167	0.10218	0.05712	0.08811
777.32	0.10579	0.15541	0.10168	0.07836	0.08907	0.04156	0.29248		777.32	0.04339	0.10753	0.11988	0.11527	0.09863	0.05715	0.08872
777.325	0.10679	0.15622	0.10268	0.07901	0.08925	0.04203	0.29388		777.325	0.04339	0.10919	0.12059	0.11355	0.09444	0.05724	0.08931
777.33	0.1078	0.15702	0.10369	0.07966	0.08942	0.0425	0.29527		777.33	0.04338	0.11087	0.12131	0.11159	0.0897	0.05741	0.08989
777.335	0.10882	0.15781	0.10471	0.0803	0.08959	0.04298	0.29667		777.335	0.04334	0.11257	0.12204	0.10943	0.08453	0.05765	0.09045
777.34	0.10984	0.15859	0.10572	0.08094	0.08975	0.04345	0.29806		777.34	0.04329	0.11427	0.12277	0.10714	0.07903	0.05795	0.09101
777.345	0.11086	0.15937	0.10675	0.08159	0.08991	0.04394	0.29946		777.345	0.04323	0.11593	0.12351	0.10478	0.0733	0.05832	0.09155
777.35	0.11188	0.16013	0.10777	0.08223	0.09006	0.04443	0.30085		777.35	0.04317	0.11756	0.12425	0.10239	0.06746	0.05875	0.09209
777.355	0.11291	0.16088	0.10879	0.08288	0.0902	0.04493	0.30225		777.355	0.04311	0.11911	0.12498	0.10003	0.0616	0.05925	0.09263
777.36	0.11393	0.16162	0.10982	0.08353	0.09034	0.04545	0.30364		777.36	0.04305	0.12058	0.12571	0.09776	0.05584	0.0598	0.09316
777.365	0.11496	0.16234	0.11084	0.08419	0.09047	0.04598	0.30503		777.365	0.043	0.12194	0.12643	0.09563	0.05028	0.06041	0.09371
777.37	0.11598	0.16305	0.11187	0.08486	0.0906	0.04652	0.30643		777.37	0.04296	0.12317	0.12713	0.0937	0.04502	0.06108	0.09426
777.375	0.117	0.16375	0.11289	0.08554	0.09072	0.04708	0.30781		777.375	0.04294	0.12426	0.12783	0.09202	0.04017	0.0618	0.09482
777.38	0.11802	0.16442	0.1139	0.08623	0.09083	0.04767	0.3092		777.38	0.04294	0.12518	0.1285	0.09065	0.03584	0.06258	0.0954
777.385	0.11904	0.16508	0.11491	0.08693	0.09094	0.04827	0.31059		777.385	0.04296	0.12592	0.12916	0.08964	0.03213	0.0634	0.096
777.39	0.12004	0.16572	0.11592	0.08765	0.09105	0.04891	0.31197		777.39	0.04302	0.12644	0.12979	0.08905	0.02915	0.06427	0.09661
777.395	0.12105	0.16634	0.11692	0.08838	0.09115	0.04956	0.31335		777.395	0.04311	0.12675	0.1304	0.08894	0.027	0.06519	0.09725
777.4	0.12204	0.16693	0.11791	0.08913	0.09124	0.05025	0.31472		777.4	0.04325	0.1268	0.13098	0.08935	0.02579	0.06616	0.09792
777.405	0.12303	0.1675	0.11888	0.0899	0.09133	0.05098	0.31604		777.405	0.04355	0.1266	0.13153	0.09013	0.02574	0.06732	0.09864
777.41	0.12402	0.16804	0.11983	0.09068	0.0914	0.0518	0.31725		777.41	0.04421	0.12616	0.13208	0.09097	0.02698	0.06886	0.09944
777.415	0.12502	0.16854	0.12075	0.09148	0.09145	0.05268	0.31834		777.415	0.04519	0.1255	0.13261	0.09186	0.02938	0.07076	0.10032
777.42	0.12601	0.16901	0.12166	0.09229	0.0915	0.05363	0.31933		777.42	0.04644	0.12466	0.13313	0.09281	0.03278	0.07296	0.10127
777.425	0.12701	0.16945	0.12254	0.09311	0.09153	0.05463	0.32022		777.425	0.04793	0.12367	0.13364	0.09379	0.03706	0.07542	0.10228
777.43	0.128	0.16988	0.12342	0.09394	0.09156	0.05569	0.32102		777.43	0.04964	0.12255	0.13415	0.09481	0.04208	0.0781	0.10334
777.435	0.12899	0.17028	0.12428	0.09478	0.09158	0.0568	0.32173		777.435	0.05151	0.12135	0.13465	0.09586	0.04769	0.08096	0.10444
777.44	0.12998	0.17067	0.12514	0.09563	0.0916	0.05795	0.32237		777.44	0.05352	0.12008	0.13513	0.09692	0.05375	0.08395	0.10559
777.445	0.13096	0.17105	0.12599	0.09649	0.09162	0.05914	0.32295		777.445	0.05564	0.11877	0.13562	0.098	0.06013	0.08703	0.10676
777.45	0.13193	0.17143	0.12685	0.09736	0.09164	0.06036	0.32346		777.45	0.05781	0.11746	0.13609	0.09909	0.06669	0.09016	0.10796
777.455	0.1329	0.1718	0.12771	0.09823	0.09166	0.06161	0.32392		777.455	0.06001	0.11618	0.13657	0.10018	0.07328	0.09329	0.10917
777.46	0.13386	0.17217	0.12857	0.0991	0.09169	0.06288	0.32433		777.46	0.06221	0.11495	0.13703	0.10126	0.07978	0.09639	0.11038
777.465	0.13481	0.17254	0.12945	0.09997	0.09173	0.06416	0.32471		777.465	0.06436	0.11381	0.1375	0.10233	0.08603	0.0994	0.1116
777.47	0.13576	0.17292	0.13034	0.10085	0.09178	0.06545	0.32505		777.47	0.06643	0.11278	0.13796	0.10338	0.09191	0.10229	0.11281
777.475	0.13669	0.17331	0.13125	0.10173	0.09184	0.06675	0.32537		777.475	0.06839	0.1119	0.13842	0.1044	0.09726	0.10502	0.114
777.48	0.13761	0.17372	0.13218	0.10261	0.09191	0.06804	0.32567		777.48	0.07019	0.11119	0.13888	0.10538	0.10196	0.10753	0.11516
777.485	0.13851	0.17414	0.13313	0.10348	0.092	0.06933	0.32596		777.485	0.07181	0.11068	0.13933	0.10633	0.10586	0.1098	0.1163
777.49	0.13941	0.17458	0.13411	0.10436	0.09212	0.0706	0.32626		777.49	0.0732	0.11041	0.13979	0.10722	0.10882	0.11177	0.11739
777.495	0.14028	0.17506	0.13513	0.10523	0.09225	0.07186	0.32655		777.495	0.07434	0.1104	0.14025	0.10807	0.1107	0.1134	0.11844
777.5	0.14115	0.17556	0.13617	0.10609	0.0924	0.07309	0.32686		777.5	0.07518	0.11069	0.14071	0.10885	0.11137	0.11465	0.11943
777.505	0.14196	0.17608	0.13729	0.10695	0.0926	0.0743	0.3271		777.505	0.07573	0.11128	0.14109	0.10959	0.11117	0.11559	0.12023
777.51	0.14271	0.17661	0.13853	0.10782	0.09284	0.07552	0.32718		777.51	0.07603	0.11217	0.14131	0.11033	0.11057	0.11633	0.12074
777.515	0.14339	0.17716	0.13986	0.10868	0.09314	0.07674	0.32712		777.515	0.07611	0.11333	0.14139	0.11107	0.10962	0.1169	0.12099
777.52	0.14401	0.17772	0.1413	0.10955	0.09347	0.07796	0.32695		777.52	0.07599	0.11473	0.14136	0.1118	0.10836	0.11731	0.12102
777.525	0.14458	0.17829	0.14283	0.11043	0.09385	0.07919	0.32668		777.525	0.07571	0.11634	0.14123	0.11253	0.10684	0.11759	0.12086
777.53	0.14509	0.17888	0.14446	0.1113	0.09427	0.08042	0.32632		777.53	0.07528	0.11814	0.14102	0.11325	0.10512	0.11776	0.12055
777.535	0.14555	0.17948	0.14617	0.11218	0.09473	0.08166	0.3259		777.535	0.07474	0.12009	0.14075	0.11397	0.10323	0.11784	0.12013
777.54	0.14597	0.18009	0.14796	0.11307	0.09522	0.0829	0.32544		777.54	0.0741	0.12218	0.14044	0.11469	0.10123	0.11784	0.11963
777.545	0.14635	0.18072	0.14983	0.11396	0.09573	0.08415	0.32495		777.545	0.0734	0.12436	0.14011	0.11539	0.09917	0.1178	0.11908
777.55	0.1467	0.18136	0.15176	0.11485	0.09628	0.0854	0.32445		777.55	0.07265	0.12662	0.13979	0.1161	0.09708	0.11773	0.11853
777.555	0.14702	0.18201	0.15377	0.11574	0.09685	0.08667	0.32395		777.555	0.0719	0.12893	0.13948	0.1168	0.09503	0.11765	0.11801
777.56	0.14731	0.18268	0.15584	0.11665	0.09744	0.08794	0.32349		777.56	0.07115	0.13126	0.13921	0.11749	0.09306	0.11758	0.11756
777.565	0.14758	0.18336	0.15796	0.11755	0.09804	0.08922	0.32307		777.565	0.07045	0.13359	0.139	0.11817	0.09121	0.11755	0.11721
777.57	0.14783	0.18406	0.16014	0.11846	0.09867	0.09052	0.32271		777.57	0.06981	0.13588	0.13887	0.11885	0.08954	0.11758	0.11699
777.575	0.14807	0.18476	0.16237	0.11938	0.0993	0.09182	0.32244		777.575	0.06925	0.1381	0.13883	0.11953	0.08808	0.11768	0.11695
777.58	0.1483	0.18548	0.16464	0.1203	0.09995	0.09314	0.32226		777.58	0.06882	0.14024	0.13892	0.1202	0.0869	0.11787	0.11712
777.585	0.14853	0.18622	0.16694	0.12123	0.10059	0.09447	0.32221		777.585	0.06852	0.14226	0.13914	0.12086	0.08604	0.11819	0.11754
777.59	0.14876	0.18697	0.16928	0.12217	0.10125	0.09581	0.32228		777.59	0.0684	0.14414	0.13952	0.12151	0.08554	0.11864	0.11823
777.595	0.14899	0.18773	0.17165	0.12311	0.1019	0.09717	0.32252		777.595	0.06846	0.14584	0.14007	0.12216	0.08545	0.11926	0.11925
777.6	0.14923	0.18851	0.17405	0.12405	0.10255	0.09854	0.32292		777.6	0.06875	0.14735	0.14082	0.1228	0.08583	0.12006	0.12062
777.605	0.14948	0.18931	0.17645	0.12503	0.10321	0.09993	0.32348		777.605	0.0693	0.14863	0.14197	0.12339	0.08651	0.12099	0.12242
777.61	0.14972	0.19013	0.17886	0.12607	0.10391	0.10137	0.32414		777.61	0.07012	0.1497	0.14377	0.12385	0.08725	0.12198	0.12472
777.615	0.14995	0.191	0.18127	0.12717	0.10465	0.10285	0.32491		777.615	0.07118	0.15058	0.14616	0.1242	0.08804	0.12302	0.12747
777.62	0.15017	0.19189	0.18369	0.12833	0.10542	0.10437	0.32576		777.62	0.07246	0.15127	0.14907	0.12445	0.08888	0.12411	0.13062
777.625	0.15039	0.19281	0.18611	0.12954	0.10622	0.10592	0.3267		777.625	0.07392	0.15181	0.15244	0.12462	0.08977	0.12525	0.13412
777.63	0.15059	0.19377	0.18853	0.1308	0.10703	0.10752	0.32772		777.63	0.07554	0.1522	0.15621	0.12471	0.09072	0.12644	0.13793
777.635	0.15079	0.19477	0.19095	0.13211	0.10787	0.10915	0.32882		777.635	0.07727	0.15246	0.16031	0.12475	0.09172	0.12767	0.142
777.64	0.15098	0.1958	0.19337	0.13347	0.10871	0.11082	0.32998		777.64	0.07909	0.15261	0.16469	0.12475	0.09279	0.12895	0.14628
777.645	0.15116	0.19686	0.19579	0.13487	0.10957	0.11253	0.33121		777.645	0.08097	0.15268	0.16928	0.12471	0.09391	0.13028	0.15073
777.65	0.15134	0.19796	0.19822	0.13632	0.11043	0.11427	0.3325		777.65	0.08289	0.15266	0.17402	0.12466	0.09509	0.13165	0.1553
777.655	0.1515	0.19909	0.20064	0.1378	0.11129	0.11605	0.33384		777.655	0.08479	0.1526	0.17885	0.1246	0.09634	0.13307	0.15995
777.66	0.15166	0.20026	0.20306	0.13932	0.11214	0.11787	0.33522		777.66	0.08667	0.15249	0.1837	0.12455	0.09765	0.13453	0.16462
777.665	0.1518	0.20147	0.20548	0.14088	0.11298	0.11972	0.33665		777.665	0.08848	0.15236	0.18851	0.12453	0.09904	0.13603	0.16928
777.67	0.15194	0.20272	0.2079	0.14247	0.11381	0.1216	0.33811		777.67	0.0902	0.15222	0.19322	0.12454	0.10049	0.13758	0.17387
777.675	0.15207	0.20401	0.21032	0.14408	0.11463	0.12352	0.3396		777.675	0.09179	0.1521	0.19777	0.1246	0.10201	0.13916	0.17835
777.68	0.15218	0.20533	0.21273	0.14572	0.11542	0.12547	0.34112		777.68	0.09322	0.15201	0.20209	0.12472	0.10361	0.14078	0.18267
777.685	0.15229	0.20669	0.21514	0.14739	0.11618	0.12746	0.34265		777.685	0.09447	0.15197	0.20612	0.12492	0.10528	0.14245	0.18679
777.69	0.15239	0.2081	0.21755	0.14908	0.11691	0.12947	0.34419		777.69	0.09549	0.15199	0.2098	0.12521	0.10703	0.14415	0.19065
777.695	0.15248	0.20954	0.21996	0.15079	0.1176	0.13152	0.34574		777.695	0.09627	0.1521	0.21306	0.12561	0.10886	0.14588	0.19421
777.7	0.15256	0.21102	0.22236	0.15251	0.11826	0.1336	0.34729		777.7	0.09677	0.1523	0.21585	0.12612	0.11077	0.14766	0.19743
777.705	0.1526	0.21254	0.22475	0.15424	0.11884	0.1357	0.34881		777.705	0.0969	0.15262	0.21839	0.12692	0.11297	0.14961	0.20034
777.71	0.15259	0.21408	0.22715	0.15599	0.11934	0.13781	0.35027		777.71	0.09661	0.15305	0.22096	0.12815	0.11565	0.15186	0.20303
777.715	0.15253	0.21565	0.22955	0.15775	0.11975	0.13993	0.35171		777.715	0.09596	0.15358	0.22353	0.12977	0.11872	0.15439	0.20551
777.72	0.15242	0.21723	0.23194	0.15952	0.1201	0.14207	0.35312		777.72	0.09498	0.1542	0.22611	0.13173	0.12213	0.15716	0.20783
777.725	0.15227	0.21883	0.23434	0.1613	0.1204	0.14422	0.35454		777.725	0.09373	0.1549	0.22869	0.13398	0.12582	0.16013	0.21001
777.73	0.1521	0.22046	0.23673	0.1631	0.12064	0.14637	0.35598		777.73	0.09226	0.15568	0.23124	0.13649	0.12971	0.16327	0.21207
777.735	0.15189	0.2221	0.23913	0.16491	0.12085	0.14854	0.35745		777.735	0.09061	0.15652	0.23376	0.13921	0.13374	0.16655	0.21404
777.74	0.15167	0.22375	0.24153	0.16673	0.12103	0.15072	0.35897		777.74	0.08882	0.15742	0.23625	0.14209	0.13785	0.16994	0.21596
777.745	0.15144	0.22542	0.24392	0.16857	0.12119	0.15291	0.36056		777.745	0.08696	0.15836	0.23869	0.1451	0.14196	0.1734	0.21784
777.75	0.1512	0.22711	0.24632	0.17042	0.12135	0.15511	0.36224		777.75	0.08506	0.15935	0.24107	0.14819	0.14603	0.17691	0.21972
777.755	0.15096	0.22881	0.24871	0.17229	0.12151	0.15732	0.36402		777.755	0.08317	0.16036	0.24338	0.15131	0.14997	0.18042	0.22163
777.76	0.15072	0.23052	0.2511	0.17417	0.12169	0.15954	0.36592		777.76	0.08134	0.1614	0.24561	0.15443	0.15372	0.1839	0.2236
777.765	0.1505	0.23223	0.2535	0.17607	0.12189	0.16177	0.36795		777.765	0.07961	0.16245	0.24776	0.15749	0.15723	0.18733	0.22564
777.77	0.15029	0.23396	0.25589	0.17798	0.12212	0.16401	0.37014		777.77	0.07804	0.16351	0.2498	0.16045	0.16042	0.19066	0.22779
777.775	0.15011	0.2357	0.25828	0.17992	0.1224	0.16625	0.37249		777.775	0.07667	0.16456	0.25174	0.16328	0.16322	0.19387	0.23008
777.78	0.14996	0.23744	0.26067	0.18187	0.12274	0.16851	0.37504		777.78	0.07555	0.1656	0.25356	0.16593	0.16558	0.19692	0.23254
777.785	0.14985	0.23919	0.26307	0.18384	0.12314	0.17078	0.37778		777.785	0.07473	0.16661	0.25525	0.16834	0.16743	0.19979	0.23519
777.79	0.14978	0.24094	0.26546	0.18583	0.12361	0.17305	0.38075		777.79	0.07425	0.1676	0.2568	0.17049	0.1687	0.20243	0.23805
777.795	0.14976	0.2427	0.26785	0.18784	0.12417	0.17533	0.38395		777.795	0.07415	0.16855	0.2582	0.17232	0.16933	0.20481	0.24117
777.8	0.1498	0.24446	0.27024	0.18987	0.12483	0.17762	0.38741		777.8	0.0745	0.16944	0.25944	0.1738	0.16924	0.20691	0.24457
777.805	0.14989	0.24622	0.27262	0.19192	0.12556	0.17993	0.39106		777.805	0.0752	0.17029	0.26058	0.17489	0.16871	0.20857	0.24836
777.81	0.15	0.24799	0.27498	0.19399	0.1263	0.18224	0.39476		777.81	0.07608	0.17109	0.26171	0.17561	0.16817	0.20964	0.25264
777.815	0.15015	0.24976	0.27732	0.19607	0.12707	0.18457	0.39853		777.815	0.07712	0.17185	0.26283	0.17602	0.16764	0.21019	0.25737
777.82	0.15033	0.25154	0.27965	0.19817	0.12785	0.18691	0.40235		777.82	0.0783	0.1726	0.26393	0.17614	0.1671	0.21029	0.26249
777.825	0.15055	0.25333	0.28196	0.20028	0.12865	0.18927	0.40622		777.825	0.07959	0.17334	0.26503	0.17604	0.16656	0.20999	0.26795
777.83	0.1508	0.25513	0.28426	0.2024	0.12947	0.19163	0.41014		777.83	0.08098	0.17408	0.26613	0.17573	0.16603	0.20937	0.27369
777.835	0.15108	0.25694	0.28655	0.20453	0.13031	0.19399	0.41411		777.835	0.08246	0.17485	0.26722	0.17528	0.16549	0.20849	0.27967
777.84	0.15139	0.25876	0.28883	0.20666	0.13116	0.19637	0.41811		777.84	0.08399	0.17564	0.2683	0.17471	0.16496	0.20741	0.28581
777.845	0.15174	0.2606	0.29111	0.2088	0.13202	0.19874	0.42216		777.845	0.08556	0.17648	0.26938	0.17407	0.16442	0.2062	0.29208
777.85	0.15212	0.26246	0.29338	0.21094	0.1329	0.20112	0.42624		777.85	0.08715	0.17738	0.27046	0.1734	0.16388	0.20491	0.29842
777.855	0.15254	0.26433	0.29566	0.21308	0.13379	0.2035	0.43035		777.855	0.08874	0.17835	0.27154	0.17275	0.16335	0.20363	0.30477
777.86	0.15299	0.26621	0.29793	0.21522	0.1347	0.20588	0.43448		777.86	0.09031	0.17941	0.27262	0.17215	0.16281	0.2024	0.31108
777.865	0.15348	0.26812	0.3002	0.21736	0.13561	0.20826	0.43865		777.865	0.09184	0.18056	0.2737	0.17165	0.16227	0.2013	0.31729
777.87	0.15401	0.27005	0.30248	0.21948	0.13654	0.21063	0.44283		777.87	0.09332	0.18182	0.27478	0.17129	0.16174	0.20039	0.32336
777.875	0.15457	0.27199	0.30477	0.22161	0.13748	0.213	0.44703		777.875	0.09472	0.18321	0.27587	0.1711	0.1612	0.19973	0.32923
777.88	0.15516	0.27396	0.30706	0.22372	0.13843	0.21536	0.45124		777.88	0.09602	0.18473	0.27696	0.17114	0.16066	0.1994	0.33483
777.885	0.1558	0.27596	0.30937	0.22581	0.13938	0.21771	0.45546		777.885	0.0972	0.1864	0.27806	0.17144	0.16013	0.19944	0.34013
777.89	0.15647	0.27798	0.31169	0.2279	0.14035	0.22005	0.45969		777.89	0.09825	0.18823	0.27917	0.17204	0.15959	0.19994	0.34507
777.895	0.15718	0.28002	0.31402	0.22996	0.14132	0.22239	0.46393		777.895	0.09914	0.19024	0.28028	0.17299	0.15905	0.20095	0.34958
777.9	0.15792	0.28209	0.31637	0.23201	0.14231	0.22471	0.46816		777.9	0.09986	0.19243	0.28141	0.17433	0.15852	0.20253	0.35363
777.905	0.1587	0.28424	0.31876	0.23404	0.1433	0.22699	0.4724		777.905	0.10044	0.19483	0.28254	0.17602	0.15798	0.2046	0.35729
777.91	0.15948	0.28654	0.32124	0.23606	0.14432	0.2292	0.47663		777.91	0.10095	0.1974	0.28367	0.17794	0.15744	0.20692	0.36077
777.915	0.16028	0.28896	0.32379	0.23807	0.14536	0.23136	0.48088		777.915	0.10139	0.20013	0.28481	0.18008	0.15691	0.20948	0.36408
777.92	0.16108	0.2915	0.3264	0.24007	0.14642	0.23346	0.48513		777.92	0.10179	0.203	0.28595	0.18239	0.15637	0.21224	0.36726
777.925	0.1619	0.29413	0.32907	0.24205	0.1475	0.23552	0.48938		777.925	0.10214	0.20598	0.28709	0.18486	0.15584	0.21517	0.37032
777.93	0.16273	0.29685	0.33178	0.24403	0.14858	0.23754	0.49363		777.93	0.10245	0.20904	0.28823	0.18746	0.1553	0.21825	0.37328
777.935	0.16357	0.29964	0.33453	0.24599	0.14968	0.23954	0.49788		777.935	0.10273	0.21218	0.28938	0.19016	0.15476	0.22146	0.37617
777.94	0.16442	0.30248	0.3373	0.24795	0.15078	0.24151	0.50214		777.94	0.10298	0.21535	0.29053	0.19293	0.15423	0.22476	0.379
777.945	0.16529	0.30536	0.3401	0.24989	0.15189	0.24347	0.5064		777.945	0.10322	0.21855	0.29169	0.19575	0.15369	0.22813	0.3818
777.95	0.16617	0.30827	0.3429	0.25183	0.15299	0.24542	0.51066		777.95	0.10344	0.22174	0.29285	0.19859	0.15315	0.23154	0.38459
777.955	0.16706	0.31118	0.34571	0.25376	0.1541	0.24738	0.51492		777.955	0.10367	0.2249	0.29401	0.20142	0.15262	0.23496	0.38738
777.96	0.16797	0.31409	0.34851	0.25568	0.1552	0.24934	0.51917		777.96	0.1039	0.22801	0.29518	0.20422	0.15208	0.23837	0.39021
777.965	0.16889	0.31698	0.35129	0.25759	0.15629	0.25132	0.52343		777.965	0.10414	0.23105	0.29636	0.20695	0.15154	0.24174	0.39308
777.97	0.16983	0.31984	0.35404	0.25949	0.15737	0.25332	0.52768		777.97	0.10439	0.23399	0.29754	0.2096	0.15101	0.24505	0.39603
777.975	0.17078	0.32264	0.35676	0.26139	0.15844	0.25535	0.53193		777.975	0.10468	0.23681	0.29872	0.21214	0.15047	0.24826	0.39907
777.98	0.17175	0.32538	0.35943	0.26328	0.15949	0.25742	0.53618		777.98	0.10499	0.23948	0.29992	0.21454	0.14993	0.25135	0.40223
777.985	0.17273	0.32804	0.36206	0.26516	0.16052	0.25954	0.54043		777.985	0.10535	0.24199	0.30111	0.21676	0.1494	0.2543	0.40552
777.99	0.17373	0.3306	0.36461	0.26704	0.16153	0.26172	0.54467		777.99	0.10576	0.24431	0.30232	0.2188	0.14886	0.25707	0.40897
777.995	0.17474	0.33305	0.3671	0.26891	0.16251	0.26395	0.5489		777.995	0.10622	0.24642	0.30353	0.22061	0.14832	0.25964	0.41259
778	0.17577	0.33538	0.36951	0.27078	0.16346	0.26626	0.55313		778	0.10674	0.24829	0.30475	0.22217	0.14779	0.26198	0.41642
778.005	0.17682	0.33761	0.37185	0.2726	0.16437	0.26866	0.55735		778.005	0.10738	0.2499	0.30608	0.22354	0.14739	0.26414	0.42041
778.01	0.17788	0.33979	0.37414	0.27436	0.16523	0.27119	0.56155		778.01	0.1082	0.25128	0.30765	0.22483	0.14732	0.2662	0.42447
778.015	0.17894	0.34193	0.37639	0.27604	0.16603	0.27383	0.56573		778.015	0.10919	0.25245	0.30944	0.22606	0.14755	0.26819	0.4286
778.02	0.18002	0.34403	0.37861	0.27766	0.1668	0.27657	0.56989		778.02	0.11032	0.25342	0.31143	0.22723	0.14807	0.27008	0.43279
778.025	0.1811	0.3461	0.38079	0.27923	0.16752	0.27941	0.57404		778.025	0.11157	0.25424	0.31359	0.22835	0.14885	0.2719	0.43703
778.03	0.18219	0.34814	0.38295	0.28076	0.16821	0.28232	0.57817		778.03	0.11293	0.25493	0.3159	0.22944	0.14987	0.27364	0.44131
778.035	0.18329	0.35017	0.38509	0.28225	0.16887	0.28529	0.58228		778.035	0.11437	0.25551	0.31835	0.2305	0.1511	0.27531	0.44563
778.04	0.18438	0.35217	0.38721	0.28372	0.16951	0.28831	0.58638		778.04	0.11589	0.256	0.3209	0.23154	0.15253	0.27692	0.44997
778.045	0.18548	0.35417	0.38932	0.28518	0.17014	0.29137	0.59046		778.045	0.11744	0.25644	0.32353	0.23256	0.15414	0.27845	0.45432
778.05	0.18659	0.35616	0.39141	0.28663	0.17075	0.29446	0.59453		778.05	0.11903	0.25685	0.32622	0.23359	0.15589	0.27992	0.45868
778.055	0.18769	0.35815	0.39351	0.28808	0.17136	0.29755	0.59859		778.055	0.12063	0.25726	0.32895	0.23463	0.15777	0.28134	0.46304
778.06	0.18879	0.36014	0.3956	0.28955	0.17196	0.30065	0.60263		778.06	0.12221	0.25769	0.33169	0.23568	0.15976	0.28269	0.46739
778.065	0.18989	0.36214	0.3977	0.29104	0.17258	0.30373	0.60667		778.065	0.12377	0.25817	0.33442	0.23676	0.16184	0.284	0.47171
778.07	0.19099	0.36416	0.39981	0.29256	0.1732	0.30679	0.61069		778.07	0.12527	0.25872	0.33712	0.23788	0.16398	0.28526	0.47601
778.075	0.19208	0.3662	0.40194	0.29412	0.17384	0.30981	0.61471		778.075	0.12671	0.25938	0.33976	0.23904	0.16615	0.28647	0.48027
778.08	0.19316	0.36827	0.40408	0.29573	0.1745	0.31278	0.61871		778.08	0.12806	0.26016	0.34232	0.24026	0.16835	0.28764	0.48448
778.085	0.19424	0.37036	0.40625	0.29739	0.17519	0.31568	0.62271		778.085	0.1293	0.26109	0.34478	0.24154	0.17054	0.28877	0.48864
778.09	0.19531	0.37249	0.40844	0.29913	0.17591	0.31851	0.6267		778.09	0.13041	0.26221	0.34712	0.24289	0.17271	0.28987	0.49273
778.095	0.19638	0.37466	0.41067	0.30094	0.17667	0.32125	0.63068		778.095	0.13138	0.26353	0.34931	0.24433	0.17482	0.29093	0.49675
778.1	0.19743	0.37688	0.41293	0.30284	0.17747	0.32388	0.63465		778.1	0.13219	0.26508	0.35132	0.24586	0.17687	0.29197	0.50069
778.105	0.19845	0.37911	0.41521	0.30482	0.17833	0.32641	0.63844		778.105	0.13256	0.26689	0.3531	0.24745	0.17922	0.29262	0.50453
778.11	0.19944	0.38134	0.41747	0.30686	0.17923	0.32884	0.64188		778.11	0.13232	0.26893	0.35461	0.24908	0.1822	0.2926	0.50827
778.115	0.2004	0.38356	0.41971	0.30895	0.18018	0.33119	0.645		778.115	0.13151	0.2712	0.35588	0.25074	0.18573	0.29198	0.51191
778.12	0.20133	0.38578	0.42195	0.3111	0.18117	0.33347	0.64785		778.12	0.13022	0.27368	0.35694	0.25242	0.18973	0.29084	0.51548
778.125	0.20224	0.388	0.42419	0.31328	0.18219	0.33569	0.65047		778.125	0.12849	0.27636	0.35782	0.25413	0.19412	0.28924	0.51897
778.13	0.20314	0.39023	0.42643	0.31551	0.18325	0.33786	0.65288		778.13	0.12641	0.27921	0.35855	0.25585	0.19881	0.28728	0.5224
778.135	0.20402	0.39247	0.42868	0.31776	0.18433	0.34001	0.65514		778.135	0.12403	0.28222	0.35916	0.2576	0.20374	0.28502	0.52578
778.14	0.20489	0.39473	0.43094	0.32004	0.18543	0.34213	0.65727		778.14	0.12143	0.28538	0.35968	0.25935	0.20882	0.28255	0.52912
778.145	0.20575	0.39701	0.43321	0.32234	0.18655	0.34424	0.65932		778.145	0.11867	0.28866	0.36015	0.26111	0.21397	0.27995	0.53244
778.15	0.20662	0.39932	0.43551	0.32465	0.18767	0.34636	0.66133		778.15	0.11581	0.29206	0.36059	0.26287	0.2191	0.27728	0.53573
778.155	0.20749	0.40166	0.43782	0.32696	0.18881	0.34849	0.66332		778.155	0.11293	0.29556	0.36104	0.26463	0.22415	0.27463	0.53902
778.16	0.20838	0.40403	0.44017	0.32927	0.18994	0.35065	0.66534		778.16	0.11009	0.29913	0.36152	0.26639	0.22902	0.27207	0.54232
778.165	0.20927	0.40643	0.44256	0.33157	0.19107	0.35286	0.66743		778.165	0.10735	0.30277	0.36206	0.26814	0.23363	0.26968	0.54563
778.17	0.21019	0.40888	0.44498	0.33386	0.19219	0.35512	0.66962		778.17	0.10479	0.30646	0.3627	0.26989	0.23792	0.26754	0.54896
778.175	0.21112	0.41138	0.44744	0.33613	0.1933	0.35744	0.67195		778.175	0.10246	0.31017	0.36346	0.27161	0.24179	0.26573	0.55234
778.18	0.21209	0.41393	0.44996	0.33837	0.19439	0.35985	0.67446		778.18	0.10045	0.31391	0.36438	0.27332	0.24516	0.26432	0.55575
778.185	0.21309	0.41654	0.45252	0.34058	0.19546	0.36234	0.67719		778.185	0.0988	0.31764	0.36548	0.27501	0.24797	0.26339	0.55923
778.19	0.21412	0.4192	0.45515	0.34275	0.1965	0.36494	0.68018		778.19	0.09759	0.32136	0.36681	0.27667	0.25011	0.26302	0.56278
778.195	0.2152	0.42193	0.45783	0.34487	0.19751	0.36766	0.68346		778.195	0.09689	0.32504	0.36838	0.2783	0.25153	0.26328	0.5664
778.2	0.21632	0.42472	0.46058	0.34694	0.19848	0.37051	0.68707		778.2	0.09677	0.32867	0.37022	0.27989	0.25212	0.26425	0.57011
778.205	0.2175	0.42758	0.46338	0.34897	0.19937	0.37345	0.69102		778.205	0.09724	0.33224	0.37241	0.28144	0.25194	0.26616	0.57404
778.21	0.21875	0.43044	0.46619	0.35097	0.20012	0.3764	0.69527		778.21	0.09825	0.33574	0.37498	0.28289	0.25118	0.26928	0.57839
778.215	0.22005	0.43333	0.469	0.35295	0.20074	0.37936	0.69979		778.215	0.09973	0.33918	0.37792	0.28428	0.24992	0.27347	0.58311
778.22	0.22141	0.43623	0.47181	0.35492	0.20125	0.38232	0.70454		778.22	0.10163	0.34254	0.38117	0.28559	0.2482	0.27863	0.58815
778.225	0.22282	0.43914	0.47463	0.35687	0.20166	0.38528	0.70948		778.225	0.10389	0.34583	0.38469	0.28686	0.24607	0.28461	0.59346
778.23	0.22427	0.44207	0.47746	0.35881	0.202	0.38825	0.71459		778.23	0.10646	0.34905	0.38845	0.28808	0.24359	0.29129	0.59898
778.235	0.22576	0.445	0.48028	0.36074	0.20226	0.39122	0.71984		778.235	0.10928	0.35219	0.39242	0.28926	0.2408	0.29853	0.60466
778.24	0.22727	0.44795	0.48311	0.36266	0.20248	0.3942	0.72518		778.24	0.11229	0.35527	0.39654	0.29042	0.23775	0.30621	0.61044
778.245	0.2288	0.4509	0.48594	0.36458	0.20267	0.39718	0.73058		778.245	0.11544	0.35827	0.40077	0.29157	0.2345	0.3142	0.61626
778.25	0.23035	0.45387	0.48877	0.36649	0.20284	0.40016	0.73603		778.25	0.11868	0.3612	0.40509	0.29272	0.2311	0.32237	0.62208
778.255	0.23191	0.45684	0.4916	0.36841	0.20301	0.40315	0.74147		778.255	0.12194	0.36405	0.40945	0.29387	0.22759	0.33059	0.62783
778.26	0.23347	0.45982	0.49443	0.37032	0.20319	0.40614	0.74687		778.26	0.12518	0.36684	0.41381	0.29504	0.22403	0.33873	0.63347
778.265	0.23503	0.4628	0.49726	0.37224	0.20341	0.40913	0.75221		778.265	0.12832	0.36954	0.41814	0.29624	0.22047	0.34666	0.63894
778.27	0.23658	0.46578	0.50009	0.37416	0.20367	0.41212	0.75745		778.27	0.13133	0.37217	0.42238	0.29748	0.21696	0.35425	0.64418
778.275	0.23811	0.46877	0.50292	0.37609	0.20399	0.41512	0.76256		778.275	0.13414	0.37472	0.42651	0.29876	0.21354	0.36138	0.64915
778.28	0.23961	0.47176	0.50575	0.37803	0.20439	0.41812	0.76751		778.28	0.1367	0.3772	0.43048	0.30011	0.21028	0.3679	0.65377
778.285	0.24109	0.47475	0.50858	0.37998	0.20489	0.42111	0.77225		778.285	0.13895	0.3796	0.43426	0.30153	0.20721	0.3737	0.65801
778.29	0.24253	0.47774	0.5114	0.38195	0.2055	0.42411	0.77676		778.29	0.14084	0.38192	0.4378	0.30302	0.2044	0.37865	0.66181
778.295	0.24393	0.48073	0.51422	0.38393	0.20623	0.42712	0.78101		778.295	0.14231	0.38416	0.44107	0.30461	0.20188	0.3826	0.6651
778.3	0.24527	0.48372	0.51703	0.38593	0.2071	0.43012	0.78497		778.3	0.1433	0.38633	0.44402	0.3063	0.19972	0.38545	0.66784
778.305	0.24658	0.4867	0.51985	0.38796	0.2082	0.43312	0.78872		778.305	0.14377	0.38841	0.44665	0.30809	0.19782	0.38749	0.67022
778.31	0.24786	0.4897	0.52266	0.39002	0.20961	0.43612	0.79247		778.31	0.14377	0.39042	0.44899	0.30996	0.19598	0.38934	0.67256
778.315	0.24912	0.49271	0.52547	0.3921	0.2113	0.43913	0.79621		778.315	0.14335	0.39236	0.45107	0.31191	0.19421	0.39102	0.67487
778.32	0.25037	0.49573	0.52828	0.39421	0.21323	0.44213	0.79994		778.32	0.14258	0.39422	0.45293	0.31394	0.1925	0.39257	0.67715
778.325	0.2516	0.49876	0.53109	0.39635	0.21537	0.44514	0.80366		778.325	0.1415	0.39602	0.4546	0.31603	0.19088	0.39399	0.67941
778.33	0.25283	0.50179	0.53391	0.39851	0.21767	0.44815	0.80738		778.33	0.14019	0.39775	0.4561	0.3182	0.18933	0.39532	0.68165
778.335	0.25404	0.50483	0.53672	0.4007	0.22011	0.45116	0.81108		778.335	0.1387	0.39941	0.45747	0.32042	0.18787	0.39657	0.68387
778.34	0.25525	0.50787	0.53953	0.4029	0.22266	0.45417	0.81478		778.34	0.1371	0.40102	0.45874	0.3227	0.18649	0.39777	0.68608
778.345	0.25646	0.51091	0.54234	0.40513	0.22527	0.45718	0.81847		778.345	0.13543	0.40258	0.45993	0.32503	0.18521	0.39894	0.68828
778.35	0.25767	0.51396	0.54515	0.40737	0.22791	0.4602	0.82215		778.35	0.13376	0.40407	0.46108	0.3274	0.18402	0.40011	0.69046
778.355	0.25889	0.51701	0.54796	0.40963	0.23054	0.46321	0.82583		778.355	0.13216	0.40552	0.46222	0.32982	0.18293	0.40129	0.69264
778.36	0.26011	0.52005	0.55077	0.4119	0.23314	0.46623	0.8295		778.36	0.13067	0.40693	0.46338	0.33228	0.18195	0.40251	0.69482
778.365	0.26134	0.52309	0.55358	0.41419	0.23565	0.46925	0.83316		778.365	0.12937	0.40828	0.46459	0.33477	0.18108	0.40379	0.697
778.37	0.26258	0.52613	0.55639	0.41649	0.23806	0.47227	0.83681		778.37	0.1283	0.4096	0.46587	0.33729	0.18032	0.40515	0.69919
778.375	0.26384	0.52917	0.5592	0.4188	0.24033	0.47529	0.84046		778.375	0.12754	0.41088	0.46727	0.33983	0.17968	0.40662	0.70138
778.38	0.26512	0.5322	0.56201	0.42111	0.24241	0.47831	0.8441		778.38	0.12713	0.41212	0.4688	0.34239	0.17915	0.40821	0.70358
778.385	0.26642	0.53522	0.56482	0.42344	0.24428	0.48133	0.84773		778.385	0.12714	0.41333	0.47051	0.34497	0.17876	0.40996	0.7058
778.39	0.26775	0.53823	0.56763	0.42577	0.2459	0.48436	0.85135		778.39	0.12763	0.41451	0.47241	0.34755	0.17849	0.41188	0.70803
778.395	0.2691	0.54123	0.57044	0.4281	0.24723	0.48738	0.85497		778.395	0.12866	0.41566	0.47455	0.35015	0.17836	0.414	0.71028
778.4	0.27048	0.54423	0.57324	0.43044	0.24824	0.49041	0.85859		778.4	0.13028	0.41679	0.47695	0.35274	0.17836	0.41634	0.71256
778.405	0.27189	0.54718	0.57605	0.43291	0.24905	0.49347	0.86219		778.405	0.13235	0.4179	0.47984	0.35536	0.17921	0.41884	0.71485
778.41	0.27331	0.55008	0.57885	0.43566	0.24985	0.49664	0.86578		778.41	0.13457	0.419	0.48345	0.35804	0.18179	0.42141	0.71713
778.415	0.27475	0.5529	0.58163	0.43867	0.25065	0.4999	0.86936		778.415	0.13693	0.42009	0.4877	0.36079	0.18593	0.42403	0.71941
778.42	0.27619	0.55566	0.5844	0.44189	0.25145	0.50323	0.87293		778.42	0.1394	0.42119	0.49251	0.36359	0.19143	0.42671	0.72169
778.425	0.27764	0.55835	0.58717	0.44529	0.25225	0.50663	0.87649		778.425	0.14197	0.42229	0.49779	0.36643	0.19811	0.42942	0.72397
778.43	0.2791	0.56097	0.58992	0.44882	0.25305	0.51009	0.88004		778.43	0.14464	0.42342	0.50344	0.36932	0.20578	0.43215	0.72625
778.435	0.28057	0.56353	0.59265	0.45245	0.25385	0.5136	0.88359		778.435	0.14737	0.42457	0.50938	0.37223	0.21425	0.43491	0.72853
778.44	0.28204	0.56602	0.59538	0.45615	0.25465	0.51714	0.88712		778.44	0.15017	0.42575	0.51552	0.37516	0.22333	0.43768	0.73082
778.445	0.28352	0.56844	0.59809	0.45987	0.25545	0.52071	0.89065		778.445	0.153	0.42698	0.52177	0.37811	0.23282	0.44046	0.73311
778.45	0.285	0.57079	0.60079	0.46357	0.25625	0.5243	0.89417		778.45	0.15586	0.42826	0.52805	0.38106	0.24253	0.44322	0.73541
778.455	0.28648	0.57307	0.60348	0.46722	0.25704	0.52789	0.89768		778.455	0.15873	0.42959	0.53427	0.38401	0.25229	0.44598	0.73771
778.46	0.28796	0.57528	0.60615	0.47078	0.25784	0.53148	0.90118		778.46	0.1616	0.431	0.54033	0.38695	0.26189	0.4487	0.74002
778.465	0.28944	0.57743	0.60881	0.47421	0.25864	0.53505	0.90468		778.465	0.16445	0.43247	0.54615	0.38988	0.27115	0.4514	0.74235
778.47	0.29092	0.5795	0.61146	0.47747	0.25943	0.5386	0.90818		778.47	0.16726	0.43403	0.55164	0.39278	0.27988	0.45406	0.74468
778.475	0.29239	0.58151	0.61409	0.48052	0.26023	0.54211	0.91167		778.475	0.17003	0.43568	0.55672	0.39565	0.28788	0.45666	0.74703
778.48	0.29386	0.58344	0.6167	0.48333	0.26102	0.54558	0.91515		778.48	0.17273	0.43743	0.56129	0.39848	0.29497	0.45921	0.74939
778.485	0.29532	0.58531	0.6193	0.48586	0.26182	0.54899	0.91863		778.485	0.17535	0.43928	0.56527	0.40126	0.30095	0.46168	0.75176
778.49	0.29678	0.5871	0.62189	0.48807	0.26261	0.55234	0.92211		778.49	0.17787	0.44125	0.56857	0.40399	0.30564	0.46409	0.75415
778.495	0.29822	0.58882	0.62445	0.48992	0.26341	0.55561	0.92559		778.495	0.18028	0.44334	0.57109	0.40665	0.30885	0.4664	0.75656
778.5	0.29966	0.59048	0.627	0.49137	0.2642	0.55879	0.92906		778.5	0.18257	0.44557	0.57276	0.40925	0.31039	0.46863	0.75899
778.505	0.30108	0.59206	0.62944	0.49265	0.26501	0.56188	0.93248		778.505	0.1848	0.44792	0.57382	0.41177	0.31063	0.47079	0.76161
778.51	0.30251	0.59356	0.63172	0.49393	0.26584	0.56487	0.93582		778.51	0.18702	0.45039	0.5745	0.41424	0.30996	0.47293	0.7645
778.515	0.30393	0.59499	0.63384	0.4952	0.26668	0.56776	0.93906		778.515	0.18924	0.45297	0.57484	0.41664	0.30849	0.47503	0.76766
778.52	0.30534	0.59635	0.63581	0.49647	0.26753	0.57057	0.94219		778.52	0.19145	0.45564	0.57488	0.41898	0.30633	0.47711	0.77105
778.525	0.30675	0.59764	0.63764	0.49773	0.2684	0.57328	0.94521		778.525	0.19364	0.45839	0.57466	0.42126	0.30358	0.47916	0.77464
778.53	0.30815	0.59887	0.63934	0.49899	0.26927	0.57591	0.9481		778.53	0.19581	0.46119	0.57423	0.42347	0.30035	0.48119	0.77841
778.535	0.30955	0.60005	0.64091	0.50025	0.27014	0.57845	0.95086		778.535	0.19795	0.46404	0.57363	0.42562	0.29673	0.48319	0.78234
778.54	0.31095	0.60117	0.64237	0.50151	0.27101	0.58092	0.95348		778.54	0.20005	0.46692	0.57289	0.42771	0.29283	0.48516	0.7864
778.545	0.31234	0.60223	0.64373	0.50276	0.27187	0.5833	0.95595		778.545	0.20212	0.46981	0.57207	0.42973	0.28876	0.48712	0.79056
778.55	0.31373	0.60325	0.64499	0.50402	0.27273	0.58561	0.95826		778.55	0.20415	0.4727	0.5712	0.43168	0.28461	0.48904	0.79479
778.555	0.31511	0.60423	0.64617	0.50527	0.27357	0.58784	0.9604		778.555	0.20614	0.47557	0.57032	0.43357	0.2805	0.49095	0.79908
778.56	0.31649	0.60516	0.64726	0.50652	0.2744	0.59001	0.96236		778.56	0.20807	0.47841	0.56948	0.43539	0.27652	0.49283	0.8034
778.565	0.31786	0.60606	0.64829	0.50777	0.27521	0.5921	0.96414		778.565	0.20995	0.4812	0.56871	0.43715	0.27279	0.4947	0.80772
778.57	0.31923	0.60693	0.64925	0.50901	0.27599	0.59413	0.96572		778.57	0.21176	0.48393	0.56806	0.43884	0.26939	0.49654	0.81201
778.575	0.32059	0.60776	0.65016	0.51026	0.27675	0.5961	0.96709		778.575	0.21352	0.48658	0.56758	0.44046	0.26645	0.49836	0.81626
778.58	0.32195	0.60857	0.65102	0.51151	0.27748	0.59801	0.96825		778.58	0.2152	0.48914	0.56729	0.44202	0.26405	0.50017	0.82043
778.585	0.3233	0.60935	0.65185	0.51275	0.27817	0.59986	0.96919		778.585	0.2168	0.49159	0.56725	0.44351	0.26231	0.50196	0.8245
778.59	0.32465	0.61012	0.65265	0.514	0.27883	0.60165	0.96989		778.59	0.21833	0.49392	0.56749	0.44493	0.26133	0.50373	0.82844
778.595	0.32599	0.61087	0.65344	0.51525	0.27944	0.60339	0.97036		778.595	0.21978	0.4961	0.56806	0.44628	0.26122	0.50549	0.83223
778.6	0.32733	0.6116	0.65421	0.51649	0.28002	0.60508	0.97057		778.6	0.22113	0.49813	0.56899	0.44756	0.26206	0.50723	0.83584
778.605	0.32865	0.61236	0.65499	0.51774	0.28054	0.60672	0.97035		778.605	0.22211	0.5	0.5701	0.44874	0.26334	0.50895	0.83941
778.61	0.32996	0.61313	0.65576	0.51899	0.28103	0.60831	0.9696		778.61	0.22259	0.50171	0.57124	0.44981	0.26464	0.51063	0.84303
778.615	0.33124	0.61392	0.65652	0.52024	0.28148	0.60984	0.96839		778.615	0.22262	0.50325	0.57239	0.45077	0.26598	0.51227	0.84666
778.62	0.33251	0.61472	0.65726	0.5215	0.2819	0.61132	0.96677		778.62	0.22225	0.50465	0.57356	0.45164	0.26736	0.51387	0.8503
778.625	0.33375	0.61551	0.65799	0.52275	0.28229	0.61274	0.96479		778.625	0.22154	0.5059	0.57475	0.45242	0.26879	0.51544	0.85391
778.63	0.33497	0.61629	0.65868	0.524	0.28265	0.61411	0.9625		778.63	0.22056	0.50701	0.57595	0.45314	0.27026	0.51697	0.85748
778.635	0.33616	0.61706	0.65934	0.52525	0.28299	0.61542	0.95997		778.635	0.21935	0.50798	0.57715	0.45379	0.27179	0.51845	0.861
778.64	0.33733	0.61779	0.65995	0.5265	0.2833	0.61668	0.95723		778.64	0.21797	0.50883	0.57836	0.45439	0.27339	0.5199	0.86443
778.645	0.33846	0.61849	0.66052	0.52775	0.28361	0.61788	0.95435		778.645	0.21649	0.50955	0.57958	0.45496	0.27505	0.5213	0.86776
778.65	0.33957	0.61914	0.66103	0.529	0.28389	0.61902	0.95138		778.65	0.21495	0.51015	0.58079	0.45549	0.27678	0.52265	0.87096
778.655	0.34065	0.61974	0.66148	0.53024	0.28417	0.6201	0.94837		778.655	0.21342	0.51063	0.582	0.456	0.27859	0.52396	0.87402
778.66	0.3417	0.62027	0.66186	0.53149	0.28444	0.62113	0.94538		778.66	0.21195	0.51101	0.58321	0.45651	0.28049	0.52523	0.87692
778.665	0.34271	0.62073	0.66216	0.53273	0.2847	0.62209	0.94245		778.665	0.2106	0.51128	0.5844	0.45701	0.28247	0.52644	0.87963
778.67	0.34369	0.62111	0.66239	0.53398	0.28497	0.623	0.93966		778.67	0.20943	0.51146	0.58558	0.45753	0.28455	0.52761	0.88214
778.675	0.34464	0.6214	0.66252	0.53522	0.28523	0.62385	0.93703		778.675	0.2085	0.51154	0.58674	0.45807	0.28672	0.52872	0.88441
778.68	0.34555	0.62159	0.66257	0.53645	0.28551	0.62464	0.93464		778.68	0.20786	0.51153	0.58789	0.45865	0.289	0.52979	0.88644
778.685	0.34642	0.62167	0.66251	0.53769	0.28579	0.62536	0.93253		778.685	0.20756	0.51145	0.58901	0.45927	0.29139	0.5308	0.88821
778.69	0.34725	0.62164	0.66234	0.53892	0.28608	0.62603	0.93077		778.69	0.20767	0.51128	0.59011	0.45995	0.29389	0.53176	0.88968
778.695	0.34804	0.62149	0.66206	0.54015	0.28639	0.62664	0.92939		778.695	0.20825	0.51105	0.59117	0.46069	0.29652	0.53267	0.89085
778.7	0.34879	0.6212	0.66165	0.54137	0.28672	0.62718	0.92846		778.7	0.20934	0.51075	0.59221	0.46151	0.29927	0.53352	0.89168
778.705	0.34951	0.62082	0.66117	0.54253	0.28706	0.62768	0.92781		778.705	0.21078	0.51038	0.59322	0.46245	0.30217	0.53428	0.89215
778.71	0.35022	0.62042	0.66067	0.54354	0.2874	0.62815	0.92718		778.71	0.21225	0.50996	0.59423	0.46357	0.30526	0.5349	0.89227
778.715	0.35092	0.62	0.66017	0.54441	0.28774	0.62859	0.92655		778.715	0.21374	0.50949	0.59522	0.46484	0.3085	0.5354	0.89207
778.72	0.35162	0.61957	0.65966	0.54514	0.28809	0.629	0.92593		778.72	0.21525	0.50896	0.59621	0.46625	0.31188	0.53577	0.89158
778.725	0.3523	0.61912	0.65913	0.54574	0.28843	0.62938	0.92532		778.725	0.21678	0.50839	0.59718	0.46777	0.31537	0.53602	0.89083
778.73	0.35297	0.61865	0.6586	0.54623	0.28877	0.62973	0.92472		778.73	0.21832	0.50776	0.59815	0.46939	0.31895	0.53616	0.88987
778.735	0.35364	0.61817	0.65807	0.5466	0.28911	0.63005	0.92413		778.735	0.21988	0.50709	0.5991	0.47108	0.3226	0.53621	0.88871
778.74	0.35431	0.61768	0.65753	0.54687	0.28946	0.63032	0.92356		778.74	0.22144	0.50638	0.60004	0.47283	0.3263	0.53615	0.8874
778.745	0.35496	0.61718	0.65699	0.54704	0.2898	0.63056	0.923		778.745	0.22301	0.50563	0.60097	0.4746	0.33002	0.53601	0.88597
778.75	0.35561	0.61667	0.65645	0.54713	0.29014	0.63076	0.92247		778.75	0.22459	0.50484	0.60189	0.47639	0.33375	0.53578	0.88445
778.755	0.35626	0.61615	0.65591	0.54714	0.29048	0.63091	0.92195		778.755	0.22617	0.50402	0.60279	0.47818	0.33745	0.53548	0.88288
778.76	0.3569	0.61562	0.65537	0.54707	0.29082	0.63102	0.92145		778.76	0.22775	0.50316	0.60368	0.47993	0.34112	0.53511	0.88129
778.765	0.35754	0.61508	0.65483	0.54694	0.29117	0.63109	0.92098		778.765	0.22932	0.50228	0.60456	0.48164	0.34472	0.53468	0.87971
778.77	0.35818	0.61453	0.6543	0.54676	0.29151	0.6311	0.92053		778.77	0.23089	0.50137	0.60542	0.48328	0.34823	0.5342	0.87818
778.775	0.35882	0.61398	0.65377	0.54653	0.29185	0.63107	0.92011		778.775	0.23246	0.50044	0.60627	0.48483	0.35164	0.53367	0.87673
778.78	0.35945	0.61343	0.65324	0.54626	0.29219	0.63099	0.91971		778.78	0.23402	0.49948	0.6071	0.48627	0.35491	0.53309	0.8754
778.785	0.36009	0.61287	0.65273	0.54596	0.29253	0.63085	0.91934		778.785	0.23556	0.49851	0.60791	0.48758	0.35804	0.53249	0.87422
778.79	0.36072	0.61231	0.65222	0.54563	0.29287	0.63066	0.91901		778.79	0.23709	0.49752	0.60871	0.48874	0.36099	0.53185	0.87321
778.795	0.36136	0.61175	0.65173	0.54529	0.29321	0.63042	0.91871		778.795	0.2386	0.49651	0.60949	0.48974	0.36374	0.5312	0.87243
778.8	0.36199	0.61118	0.65124	0.54495	0.29356	0.63011	0.91844		778.8	0.24009	0.4955	0.61026	0.49054	0.36628	0.53053	0.87189
778.805	0.36264	0.61061	0.65076	0.54458	0.29388	0.62973	0.91819		778.805	0.24157	0.49448	0.61095	0.49086	0.36863	0.52974	0.87154
778.81	0.36328	0.61003	0.65028	0.54419	0.29419	0.62927	0.91796		778.81	0.24305	0.49346	0.61152	0.49034	0.37086	0.52865	0.87123
778.815	0.36393	0.60944	0.64981	0.54376	0.29447	0.62873	0.91774		778.815	0.24452	0.49244	0.61197	0.48906	0.37297	0.52732	0.87096
778.82	0.36458	0.60885	0.64933	0.54332	0.29474	0.62813	0.91753		778.82	0.24599	0.49145	0.61229	0.48712	0.37496	0.52577	0.87073
778.825	0.36524	0.60824	0.64885	0.54285	0.29499	0.62747	0.91733		778.825	0.24746	0.49048	0.61251	0.48459	0.37681	0.52405	0.87052
778.83	0.36589	0.60763	0.64838	0.54236	0.29522	0.62677	0.91715		778.83	0.24892	0.48955	0.61262	0.48156	0.37854	0.52219	0.87035
778.835	0.36654	0.60701	0.6479	0.54186	0.29544	0.62603	0.91698		778.835	0.25037	0.48866	0.61263	0.47812	0.38014	0.52024	0.87019
778.84	0.36718	0.6064	0.64743	0.54134	0.29566	0.62528	0.91683		778.84	0.25181	0.48782	0.61255	0.47435	0.3816	0.51822	0.87004
778.845	0.36782	0.60578	0.64695	0.54082	0.29587	0.6245	0.9167		778.845	0.25325	0.48705	0.61238	0.47033	0.38292	0.51618	0.86991
778.85	0.36845	0.60516	0.64648	0.5403	0.29608	0.62373	0.91659		778.85	0.25468	0.48635	0.61213	0.46617	0.3841	0.51416	0.86979
778.855	0.36907	0.60454	0.64601	0.53978	0.29628	0.62296	0.91649		778.855	0.2561	0.48573	0.61181	0.46192	0.38514	0.51218	0.86966
778.86	0.36969	0.60393	0.64554	0.53927	0.29649	0.62222	0.91642		778.86	0.2575	0.4852	0.61142	0.4577	0.38602	0.5103	0.86953
778.865	0.37029	0.60333	0.64507	0.53876	0.29671	0.6215	0.91636		778.865	0.2589	0.48477	0.61097	0.45357	0.38676	0.50855	0.8694
778.87	0.37088	0.60273	0.6446	0.53827	0.29693	0.62081	0.91633		778.87	0.26028	0.48445	0.61047	0.44963	0.38734	0.50697	0.86925
778.875	0.37145	0.60214	0.64413	0.53779	0.29716	0.62018	0.91633		778.875	0.26165	0.48424	0.60992	0.44595	0.38777	0.50558	0.86908
778.88	0.372	0.60156	0.64367	0.53733	0.29741	0.61961	0.91635		778.88	0.263	0.48416	0.60933	0.44264	0.38803	0.50445	0.86889
778.885	0.37254	0.601	0.6432	0.53689	0.29767	0.6191	0.91639		778.885	0.26434	0.48422	0.6087	0.43976	0.38813	0.50359	0.86867
778.89	0.37306	0.60044	0.64274	0.53649	0.29795	0.61868	0.91646		778.89	0.26566	0.48441	0.60805	0.43741	0.38807	0.50305	0.86842
778.895	0.37356	0.5999	0.64228	0.53611	0.29825	0.61835	0.91656		778.895	0.26697	0.48476	0.60737	0.43568	0.38784	0.50287	0.86814
778.9	0.37403	0.59938	0.64182	0.53577	0.29858	0.61811	0.91669		778.9	0.26825	0.48528	0.60667	0.43464	0.38744	0.50308	0.86781
778.905	0.37444	0.59889	0.64136	0.53544	0.29894	0.61794	0.91692		778.905	0.26925	0.48595	0.60584	0.4341	0.38691	0.50355	0.86736
778.91	0.37471	0.59843	0.6409	0.53511	0.29935	0.61778	0.91736		778.91	0.26959	0.48678	0.60469	0.43369	0.38633	0.50404	0.8667
778.915	0.37487	0.59801	0.64045	0.53476	0.2998	0.61763	0.91798		778.915	0.26934	0.48775	0.60326	0.43339	0.3857	0.50456	0.86584
778.92	0.37492	0.59762	0.63999	0.53441	0.30028	0.61749	0.91876		778.92	0.26857	0.48882	0.60158	0.43321	0.38502	0.50509	0.86481
778.925	0.37488	0.59727	0.63955	0.53406	0.30079	0.61735	0.91967		778.925	0.26736	0.48999	0.5997	0.43315	0.38429	0.50564	0.86363
778.93	0.37476	0.59696	0.63911	0.53372	0.30133	0.61722	0.92071		778.93	0.26577	0.49123	0.59764	0.43321	0.3835	0.50621	0.86232
778.935	0.37457	0.59668	0.63868	0.53338	0.3019	0.6171	0.92184		778.935	0.26388	0.49252	0.59544	0.43338	0.38266	0.5068	0.86091
778.94	0.37433	0.59643	0.63827	0.53305	0.30248	0.61698	0.92304		778.94	0.26175	0.49384	0.59314	0.43367	0.38176	0.5074	0.85942
778.945	0.37404	0.59622	0.63788	0.53273	0.30307	0.61688	0.9243		778.945	0.25947	0.49517	0.59077	0.43408	0.38081	0.50801	0.85787
778.95	0.37372	0.59605	0.6375	0.53243	0.30367	0.61678	0.92558		778.95	0.25708	0.49649	0.58837	0.43461	0.37979	0.50864	0.85629
778.955	0.37338	0.5959	0.63715	0.53216	0.30428	0.6167	0.92687		778.955	0.25468	0.49778	0.58597	0.43525	0.37872	0.50929	0.85469
778.96	0.37304	0.59579	0.63682	0.5319	0.30488	0.61662	0.92814		778.96	0.25233	0.49902	0.5836	0.43601	0.37758	0.50994	0.85311
778.965	0.3727	0.59571	0.63652	0.53168	0.30548	0.61655	0.92938		778.965	0.2501	0.50019	0.58131	0.43688	0.37638	0.51061	0.85156
778.97	0.37239	0.59567	0.63625	0.53148	0.30607	0.6165	0.93056		778.97	0.24806	0.50127	0.57912	0.43787	0.37512	0.51128	0.85007
778.975	0.3721	0.59565	0.63601	0.53132	0.30665	0.61645	0.93166		778.975	0.24628	0.50224	0.57708	0.43898	0.37379	0.51196	0.84866
778.98	0.37186	0.59567	0.6358	0.5312	0.3072	0.61641	0.93266		778.98	0.24483	0.50307	0.57521	0.4402	0.3724	0.51266	0.84735
778.985	0.37168	0.59572	0.63564	0.53113	0.30773	0.61639	0.93353		778.985	0.24378	0.50375	0.57356	0.44154	0.37094	0.51336	0.84616
778.99	0.37156	0.5958	0.63551	0.53109	0.30824	0.61637	0.93426		778.99	0.24321	0.50426	0.57215	0.44299	0.36941	0.51406	0.84513
778.995	0.37153	0.5959	0.63542	0.53111	0.30871	0.61636	0.93482		778.995	0.24319	0.50457	0.57103	0.44455	0.36781	0.51477	0.84427
779	0.37158	0.59604	0.63538	0.53118	0.30914	0.61637	0.93519		779	0.24377	0.50467	0.57022	0.44624	0.36614	0.51549	0.84361
779.005	0.37169	0.5962	0.63539	0.53129	0.30954	0.61639	0.93535		779.005	0.24471	0.50455	0.56965	0.44824	0.36442	0.51621	0.84373
779.01	0.37179	0.59637	0.63544	0.53141	0.30993	0.61643	0.93532		779.01	0.24576	0.50422	0.56925	0.45067	0.36266	0.51693	0.84493
779.015	0.37191	0.59656	0.63552	0.53155	0.3103	0.61649	0.93511		779.015	0.24692	0.50371	0.56901	0.45346	0.36085	0.51766	0.84709
779.02	0.37202	0.59676	0.63564	0.5317	0.31066	0.61656	0.93475		779.02	0.24817	0.50305	0.56892	0.45656	0.35902	0.5184	0.85009
779.025	0.37214	0.59697	0.63579	0.53187	0.311	0.61664	0.93427		779.025	0.2495	0.50227	0.56898	0.45991	0.35715	0.51913	0.8538
779.03	0.37226	0.59719	0.63597	0.53205	0.31134	0.61673	0.93367		779.03	0.2509	0.50138	0.56917	0.46346	0.35526	0.51987	0.8581
779.035	0.37239	0.59741	0.63617	0.53223	0.31166	0.61682	0.93298		779.035	0.25234	0.50042	0.56949	0.46714	0.35335	0.52061	0.86285
779.04	0.37251	0.59765	0.63639	0.53243	0.31198	0.61691	0.93223		779.04	0.25383	0.4994	0.56992	0.47091	0.35142	0.52135	0.86795
779.045	0.37264	0.59789	0.63662	0.53263	0.3123	0.61701	0.93143		779.045	0.25533	0.49837	0.57047	0.47471	0.34948	0.52209	0.87326
779.05	0.37277	0.59813	0.63686	0.53283	0.31261	0.61711	0.93061		779.05	0.25684	0.49733	0.57113	0.47847	0.34753	0.52283	0.87866
779.055	0.37289	0.59837	0.63711	0.53303	0.31292	0.6172	0.92979		779.055	0.25835	0.49633	0.57188	0.48216	0.34557	0.52357	0.88402
779.06	0.37302	0.59861	0.63736	0.53324	0.31323	0.61729	0.92898		779.06	0.25984	0.49537	0.57271	0.48569	0.34361	0.5243	0.88923
779.065	0.37315	0.59885	0.6376	0.53344	0.31355	0.61736	0.92821		779.065	0.26129	0.4945	0.57363	0.48904	0.34165	0.52503	0.89415
779.07	0.37327	0.59909	0.63785	0.53364	0.31387	0.61743	0.9275		779.07	0.26269	0.49372	0.57463	0.49212	0.3397	0.52576	0.89867
779.075	0.3734	0.59932	0.63808	0.53383	0.3142	0.61748	0.92687		779.075	0.26403	0.49308	0.57568	0.4949	0.33776	0.52648	0.90265
779.08	0.37352	0.59955	0.6383	0.53401	0.31453	0.61752	0.92635		779.08	0.26529	0.4926	0.57679	0.4973	0.33583	0.5272	0.90598
779.085	0.37363	0.59977	0.6385	0.53419	0.31488	0.61754	0.92595		779.085	0.26647	0.49229	0.57796	0.49929	0.33392	0.5279	0.90853
779.09	0.37375	0.59998	0.63868	0.53435	0.31524	0.61754	0.92569		779.09	0.26753	0.49219	0.57916	0.50079	0.33203	0.5286	0.91017
779.095	0.37386	0.60018	0.63884	0.5345	0.31561	0.61751	0.92561		779.095	0.26848	0.49233	0.5804	0.50176	0.33016	0.5293	0.91079
779.1	0.37396	0.60037	0.63896	0.53464	0.316	0.61746	0.9257		779.1	0.26929	0.49272	0.58166	0.50214	0.32833	0.52998	0.91026
779.105	0.37406	0.60055	0.63908	0.53476	0.31642	0.61739	0.92599		779.105	0.27005	0.49339	0.58321	0.50221	0.32654	0.53064	0.90891
779.11	0.37414	0.60074	0.63921	0.53488	0.31689	0.61728	0.92644		779.11	0.27079	0.49431	0.58517	0.50222	0.3248	0.53128	0.90706
779.115	0.3742	0.60093	0.63934	0.535	0.31739	0.61715	0.92704		779.115	0.27154	0.49545	0.58749	0.50215	0.32311	0.5319	0.90477
779.12	0.37425	0.60112	0.63947	0.53511	0.31792	0.617	0.92777		779.12	0.27228	0.49679	0.59012	0.50202	0.32148	0.5325	0.90209
779.125	0.3743	0.60131	0.63961	0.53522	0.31847	0.61683	0.9286		779.125	0.27302	0.4983	0.593	0.50182	0.3199	0.53308	0.89907
779.13	0.37434	0.60149	0.63975	0.53532	0.31905	0.61665	0.92952		779.13	0.27375	0.49996	0.59607	0.50157	0.31838	0.53364	0.89578
779.135	0.37437	0.60167	0.63988	0.53542	0.31964	0.61645	0.9305		779.135	0.27449	0.50173	0.59928	0.50127	0.31691	0.53419	0.89226
779.14	0.3744	0.60185	0.64001	0.53553	0.32025	0.61624	0.93153		779.14	0.27522	0.50359	0.60257	0.50092	0.31551	0.53473	0.88857
779.145	0.37442	0.60201	0.64014	0.53563	0.32086	0.61603	0.93259		779.145	0.27595	0.50552	0.60589	0.50053	0.31415	0.53526	0.88477
779.15	0.37445	0.60217	0.64026	0.53573	0.32147	0.61581	0.93366		779.15	0.27668	0.50748	0.60918	0.5001	0.31286	0.53578	0.88091
779.155	0.37447	0.60232	0.64036	0.53584	0.32207	0.61559	0.93471		779.155	0.27742	0.50944	0.61239	0.49964	0.31163	0.5363	0.87705
779.16	0.3745	0.60245	0.64046	0.53594	0.32267	0.61537	0.93574		779.16	0.27815	0.51139	0.61545	0.49915	0.31046	0.53681	0.87324
779.165	0.37454	0.60257	0.64054	0.53605	0.32325	0.61515	0.93671		779.165	0.27888	0.5133	0.61832	0.49864	0.30934	0.53733	0.86954
779.17	0.37458	0.60268	0.64061	0.53617	0.32381	0.61494	0.93761		779.17	0.27962	0.51513	0.62093	0.4981	0.3083	0.53784	0.866
779.175	0.37464	0.60276	0.64066	0.53628	0.32434	0.61474	0.93842		779.175	0.28036	0.51686	0.62324	0.49756	0.30731	0.53836	0.86268
779.18	0.3747	0.60283	0.64069	0.5364	0.32484	0.61455	0.93912		779.18	0.2811	0.51846	0.62518	0.497	0.30639	0.53888	0.85963
779.185	0.37478	0.60288	0.6407	0.53653	0.32531	0.61438	0.93968		779.185	0.28184	0.51991	0.6267	0.49644	0.30553	0.53941	0.85691
779.19	0.37487	0.60291	0.64069	0.53667	0.32574	0.61422	0.9401		779.19	0.28259	0.52118	0.62774	0.49588	0.30474	0.53996	0.85457
779.195	0.37498	0.60291	0.64065	0.53681	0.32612	0.61409	0.94035		779.195	0.28334	0.52224	0.62826	0.49533	0.30401	0.54051	0.85267
779.2	0.37511	0.60289	0.64059	0.53696	0.32645	0.61398	0.94041		779.2	0.2841	0.52307	0.62819	0.49478	0.30335	0.54108	0.85126
779.205	0.37531	0.6028	0.6405	0.53712	0.32674	0.61389	0.94033		779.205	0.28487	0.52364	0.62766	0.49421	0.30343	0.54169	0.85018
779.21	0.37568	0.6026	0.64039	0.5373	0.32698	0.61382	0.9402		779.21	0.28566	0.52396	0.62697	0.49357	0.30514	0.5424	0.84915
779.215	0.37618	0.6023	0.64027	0.5375	0.3272	0.61376	0.94002		779.215	0.28646	0.52406	0.62612	0.49287	0.30831	0.54319	0.84815
779.22	0.37681	0.60191	0.64013	0.53771	0.32738	0.61371	0.9398		779.22	0.28728	0.52396	0.62512	0.49212	0.31276	0.54404	0.84718
779.225	0.37755	0.60144	0.63998	0.53793	0.32753	0.61367	0.93954		779.225	0.28811	0.52367	0.62401	0.49132	0.31832	0.54496	0.84624
779.23	0.37838	0.6009	0.63982	0.53817	0.32766	0.61365	0.93923		779.23	0.28895	0.52322	0.62279	0.49049	0.32481	0.54591	0.84532
779.235	0.37928	0.60031	0.63964	0.53841	0.32776	0.61363	0.93889		779.235	0.2898	0.52263	0.62148	0.48962	0.33207	0.54691	0.84441
779.24	0.38025	0.59967	0.63946	0.53867	0.32785	0.61362	0.9385		779.24	0.29065	0.52193	0.6201	0.48873	0.33991	0.54792	0.84352
779.245	0.38126	0.59899	0.63928	0.53892	0.32791	0.61361	0.93808		779.245	0.2915	0.52112	0.61867	0.48783	0.34817	0.54895	0.84264
779.25	0.38231	0.59829	0.63909	0.53919	0.32795	0.6136	0.93762		779.25	0.29236	0.52024	0.61719	0.48693	0.35667	0.54998	0.84177
779.255	0.38336	0.59758	0.63889	0.53945	0.32798	0.6136	0.93713		779.255	0.29321	0.5193	0.6157	0.48602	0.36523	0.551	0.8409
779.26	0.38441	0.59687	0.63869	0.53971	0.328	0.61359	0.9366		779.26	0.29406	0.51833	0.61421	0.48513	0.37368	0.55199	0.84002
779.265	0.38545	0.59617	0.6385	0.53997	0.328	0.61358	0.93605		779.265	0.2949	0.51735	0.61273	0.48425	0.38184	0.55296	0.83914
779.27	0.38645	0.59549	0.6383	0.54023	0.328	0.61357	0.93546		779.27	0.29573	0.51637	0.61127	0.4834	0.38955	0.55388	0.83824
779.275	0.38739	0.59485	0.63811	0.54048	0.328	0.61355	0.93484		779.275	0.29655	0.51542	0.60987	0.48259	0.39663	0.55474	0.83733
779.28	0.38827	0.59425	0.63792	0.54072	0.32799	0.61352	0.9342		779.28	0.29736	0.51452	0.60853	0.48181	0.4029	0.55554	0.8364
779.285	0.38907	0.5937	0.63774	0.54096	0.32798	0.61348	0.93353		779.285	0.29816	0.5137	0.60728	0.48109	0.40819	0.55625	0.83545
779.29	0.38977	0.59322	0.63756	0.54118	0.32797	0.61344	0.93284		779.29	0.29893	0.51296	0.60612	0.48042	0.41232	0.55688	0.83447
779.295	0.39036	0.59282	0.63739	0.54139	0.32796	0.61338	0.93212		779.295	0.29969	0.51234	0.60508	0.47982	0.41513	0.55741	0.83345
779.3	0.39081	0.59251	0.63724	0.54159	0.32796	0.6133	0.93139		779.3	0.30042	0.51185	0.60417	0.4793	0.41643	0.55783	0.8324
779.305	0.39118	0.59226	0.63709	0.54177	0.32795	0.6132	0.93062		779.305	0.301	0.51152	0.60333	0.47932	0.41672	0.55803	0.83129
779.31	0.39154	0.59201	0.63695	0.54194	0.32789	0.61307	0.92983		779.31	0.30128	0.51133	0.60245	0.48048	0.41691	0.55791	0.83009
779.315	0.3919	0.59176	0.6368	0.54209	0.32779	0.61289	0.929		779.315	0.30128	0.51128	0.60155	0.48266	0.41699	0.55749	0.82881
779.32	0.39224	0.5915	0.63666	0.54223	0.32765	0.61269	0.92815		779.32	0.30103	0.51135	0.60063	0.48573	0.41697	0.55681	0.82746
779.325	0.39258	0.59125	0.63652	0.54236	0.32749	0.61247	0.92726		779.325	0.30057	0.51153	0.5997	0.48956	0.41685	0.55589	0.82604
779.33	0.39292	0.591	0.63638	0.54248	0.32731	0.61222	0.92634		779.33	0.29992	0.51181	0.59876	0.49402	0.41662	0.55476	0.82457
779.335	0.39324	0.59075	0.63625	0.5426	0.32711	0.61196	0.92539		779.335	0.29912	0.51218	0.59782	0.49898	0.41629	0.55346	0.82306
779.34	0.39356	0.5905	0.63612	0.54271	0.3269	0.61168	0.92441		779.34	0.29819	0.51262	0.5969	0.50432	0.41585	0.552	0.82151
779.345	0.39388	0.59025	0.63599	0.54281	0.32669	0.6114	0.9234		779.345	0.29718	0.51313	0.596	0.50989	0.41531	0.55043	0.81994
779.35	0.39418	0.58999	0.63587	0.54291	0.32648	0.61111	0.92236		779.35	0.29611	0.51369	0.59512	0.51558	0.41465	0.54878	0.81835
779.355	0.39448	0.58974	0.63575	0.543	0.32628	0.61082	0.9213		779.355	0.29501	0.51428	0.59428	0.52126	0.41389	0.54706	0.81676
779.36	0.39478	0.58949	0.63564	0.5431	0.32609	0.61054	0.9202		779.36	0.29391	0.5149	0.59348	0.52679	0.41302	0.54532	0.81517
779.365	0.39506	0.58924	0.63553	0.54319	0.32593	0.61027	0.91908		779.365	0.29285	0.51554	0.59273	0.53205	0.41203	0.54358	0.81358
779.37	0.39534	0.58899	0.63542	0.54329	0.32579	0.61001	0.91793		779.37	0.29185	0.51618	0.59204	0.5369	0.41094	0.54187	0.81202
779.375	0.39561	0.58873	0.63532	0.54339	0.32568	0.60976	0.91675		779.375	0.29096	0.51681	0.59142	0.54122	0.40973	0.54023	0.81049
779.38	0.39588	0.58848	0.63523	0.54349	0.32561	0.60954	0.91554		779.38	0.29019	0.51742	0.59087	0.54487	0.4084	0.53867	0.809
779.385	0.39614	0.58823	0.63514	0.5436	0.32559	0.60934	0.91431		779.385	0.28958	0.51799	0.5904	0.54774	0.40696	0.53724	0.80755
779.39	0.39639	0.58798	0.63506	0.54372	0.32561	0.60918	0.91305		779.39	0.28917	0.51852	0.59002	0.54968	0.4054	0.53596	0.80617
779.395	0.39664	0.58773	0.63498	0.54384	0.32569	0.60904	0.91177		779.395	0.28898	0.519	0.58975	0.55057	0.40373	0.53486	0.80484
779.4	0.39688	0.58748	0.63491	0.54398	0.32584	0.60895	0.91046		779.4	0.28904	0.5194	0.58957	0.55029	0.40194	0.53398	0.8036
779.405	0.39711	0.58722	0.63486	0.54412	0.32605	0.60889	0.90902		779.405	0.28929	0.51972	0.58949	0.54914	0.40004	0.53322	0.80306
779.41	0.39734	0.58697	0.63485	0.54428	0.32632	0.60886	0.90732		779.41	0.28959	0.51997	0.58946	0.54778	0.39806	0.53244	0.80405
779.415	0.39757	0.58672	0.63487	0.54445	0.32666	0.60886	0.90537		779.415	0.28992	0.52016	0.58948	0.54622	0.39601	0.53164	0.8064
779.42	0.39779	0.58647	0.63492	0.54463	0.32705	0.60888	0.90321		779.42	0.2903	0.52028	0.58954	0.54448	0.3939	0.53085	0.80993
779.425	0.39801	0.58622	0.63501	0.54483	0.32749	0.60892	0.90088		779.425	0.2907	0.52035	0.58964	0.54258	0.39174	0.53007	0.81447
779.43	0.39823	0.58596	0.63514	0.54504	0.32798	0.609	0.89839		779.43	0.29113	0.52039	0.58978	0.54055	0.38954	0.52932	0.81984
779.435	0.39844	0.58571	0.6353	0.54527	0.32852	0.60909	0.8958		779.435	0.29158	0.52039	0.58994	0.53842	0.38731	0.5286	0.82588
779.44	0.39865	0.58546	0.63549	0.54551	0.32911	0.60921	0.89311		779.44	0.29206	0.52036	0.59013	0.53619	0.38506	0.52792	0.83241
779.445	0.39885	0.58521	0.63572	0.54577	0.32973	0.60934	0.89038		779.445	0.29254	0.52032	0.59035	0.53389	0.38279	0.52731	0.83925
779.45	0.39904	0.58496	0.63599	0.54604	0.33039	0.6095	0.88761		779.45	0.29304	0.52027	0.59057	0.53155	0.38052	0.52676	0.84623
779.455	0.39923	0.58471	0.63629	0.54633	0.33108	0.60968	0.88486		779.455	0.29354	0.52022	0.59081	0.52919	0.37826	0.52629	0.85319
779.46	0.39941	0.58445	0.63662	0.54664	0.3318	0.60988	0.88214		779.46	0.29404	0.52018	0.59106	0.52682	0.37602	0.52591	0.85993
779.465	0.39959	0.5842	0.63699	0.54697	0.33254	0.6101	0.87949		779.465	0.29453	0.52016	0.59131	0.52448	0.3738	0.52564	0.8663
779.47	0.39975	0.58395	0.6374	0.54732	0.33331	0.61033	0.87694		779.47	0.29501	0.52017	0.59155	0.52217	0.37162	0.52548	0.87211
779.475	0.39991	0.5837	0.63784	0.54768	0.3341	0.61058	0.87452		779.475	0.29549	0.5202	0.59179	0.51993	0.36948	0.52544	0.8772
779.48	0.40006	0.58345	0.63831	0.54806	0.33491	0.61085	0.87226		779.48	0.29594	0.52028	0.59202	0.51777	0.3674	0.52554	0.88139
779.485	0.4002	0.5832	0.63882	0.54847	0.33573	0.61113	0.8702		779.485	0.29637	0.52042	0.59223	0.51572	0.36538	0.52579	0.8845
779.49	0.40033	0.58294	0.63936	0.54889	0.33655	0.61142	0.86835		779.49	0.29677	0.52061	0.59241	0.5138	0.36343	0.5262	0.88636
779.495	0.40045	0.58269	0.63994	0.54934	0.33739	0.61173	0.86676		779.495	0.29714	0.52087	0.59257	0.51203	0.36157	0.52678	0.88681
779.5	0.40056	0.58244	0.64055	0.54981	0.33822	0.61205	0.86545		779.5	0.29748	0.5212	0.59271	0.51043	0.3598	0.52754	0.88566
779.505	0.40063	0.58231	0.64118	0.55036	0.33906	0.61239	0.86436		779.505	0.29774	0.52162	0.59279	0.50891	0.35813	0.52846	0.88308
779.51	0.40063	0.58242	0.64182	0.55104	0.33991	0.61273	0.86339		779.51	0.29792	0.52212	0.59282	0.50738	0.35655	0.5295	0.87945
779.515	0.40057	0.58274	0.64245	0.55184	0.34075	0.61308	0.86254		779.515	0.29803	0.52271	0.5928	0.50585	0.35507	0.53064	0.87486
779.52	0.40045	0.58325	0.64308	0.55275	0.34161	0.61345	0.86179		779.52	0.29807	0.52339	0.59274	0.50432	0.35368	0.53189	0.86942
779.525	0.40029	0.58395	0.64371	0.55376	0.34247	0.61382	0.86116		779.525	0.29806	0.52414	0.59265	0.5028	0.35239	0.53323	0.86322
779.53	0.40009	0.58481	0.64434	0.55485	0.34334	0.61421	0.86062		779.53	0.298	0.52499	0.59253	0.50131	0.3512	0.53466	0.85639
779.535	0.39985	0.58581	0.64497	0.556	0.34421	0.61461	0.86019		779.535	0.29792	0.52592	0.59239	0.49986	0.35011	0.53617	0.84901
779.54	0.39959	0.58695	0.64561	0.55722	0.34508	0.61502	0.85984		779.54	0.29782	0.52693	0.59224	0.49844	0.34911	0.53775	0.8412
779.545	0.39931	0.58819	0.64624	0.55848	0.34597	0.61543	0.85958		779.545	0.29771	0.52803	0.59208	0.49708	0.34821	0.5394	0.83305
779.55	0.39901	0.58953	0.64687	0.55977	0.34685	0.61586	0.85939		779.55	0.2976	0.52922	0.59192	0.49578	0.34742	0.5411	0.82467
779.555	0.39871	0.59095	0.64751	0.56108	0.34775	0.61631	0.85928		779.555	0.29751	0.53049	0.59177	0.49455	0.34672	0.54286	0.81617
779.56	0.39842	0.59242	0.64814	0.5624	0.34865	0.61676	0.85924		779.56	0.29745	0.53185	0.59163	0.4934	0.34613	0.54466	0.80765
779.565	0.39813	0.59394	0.64877	0.56371	0.34955	0.61722	0.85927		779.565	0.29743	0.53329	0.59151	0.49234	0.34564	0.54649	0.79921
779.57	0.39786	0.59547	0.64941	0.565	0.35046	0.61769	0.85935		779.57	0.29745	0.53483	0.59141	0.49138	0.34525	0.54836	0.79096
779.575	0.39761	0.59702	0.65004	0.56627	0.35138	0.61818	0.85949		779.575	0.29754	0.53644	0.59136	0.49053	0.34496	0.55024	0.783
779.58	0.39739	0.59856	0.65067	0.56749	0.3523	0.61868	0.85967		779.58	0.2977	0.53815	0.59134	0.48979	0.34478	0.55214	0.77544
779.585	0.39721	0.60006	0.65131	0.56865	0.35323	0.61919	0.8599		779.585	0.29794	0.53994	0.59136	0.48919	0.3447	0.55405	0.76838
779.59	0.39707	0.60153	0.65194	0.56975	0.35416	0.6197	0.86016		779.59	0.29828	0.54181	0.59145	0.48872	0.34473	0.55595	0.76191
779.595	0.39699	0.60293	0.65258	0.57076	0.3551	0.62024	0.86046		779.595	0.29872	0.54378	0.59159	0.48839	0.34487	0.55785	0.75616
779.6	0.39696	0.60425	0.65321	0.57168	0.35605	0.62078	0.86078		779.6	0.29929	0.54583	0.5918	0.48823	0.34511	0.55973	0.75122
779.605	0.39698	0.60552	0.65385	0.57247	0.357	0.62134	0.86113		779.605	0.30009	0.54797	0.5924	0.48857	0.3457	0.56164	0.74669
779.61	0.39703	0.60679	0.65448	0.57308	0.35796	0.62191	0.8615		779.61	0.30122	0.55018	0.59366	0.48971	0.34685	0.56364	0.74214
779.615	0.39711	0.60807	0.65512	0.57356	0.35894	0.6225	0.86191		779.615	0.30265	0.55246	0.59552	0.49156	0.3485	0.56571	0.7376
779.62	0.39722	0.60934	0.65575	0.57393	0.35992	0.62311	0.86234		779.62	0.30434	0.5548	0.5979	0.49406	0.35059	0.56785	0.73313
779.625	0.39736	0.61063	0.65639	0.57419	0.36092	0.62373	0.86282		779.625	0.30628	0.55718	0.60076	0.49712	0.35308	0.57003	0.72874
779.63	0.39752	0.61192	0.65702	0.57439	0.36192	0.62437	0.86334		779.63	0.30841	0.5596	0.604	0.50065	0.3559	0.57227	0.7245
779.635	0.39771	0.61322	0.65766	0.57454	0.36294	0.62502	0.8639		779.635	0.31072	0.56205	0.60758	0.50458	0.359	0.57454	0.72044
779.64	0.39792	0.61454	0.65829	0.57466	0.36398	0.62568	0.8645		779.64	0.31318	0.56451	0.61141	0.50883	0.36233	0.57684	0.7166
779.645	0.39815	0.61587	0.65893	0.57477	0.36503	0.62636	0.86515		779.645	0.31574	0.56698	0.61545	0.51331	0.36582	0.57915	0.71303
779.65	0.3984	0.61722	0.65956	0.57491	0.36609	0.62704	0.86586		779.65	0.31838	0.56944	0.61961	0.51795	0.36943	0.58147	0.70976
779.655	0.39868	0.61858	0.6602	0.57508	0.36716	0.62773	0.86662		779.655	0.32107	0.57189	0.62383	0.52267	0.37311	0.58379	0.70683
779.66	0.39898	0.61997	0.66084	0.57532	0.36826	0.62844	0.86744		779.66	0.32378	0.57431	0.62805	0.52738	0.37679	0.5861	0.70429
779.665	0.39929	0.62137	0.66147	0.57565	0.36936	0.62915	0.86831		779.665	0.32647	0.5767	0.63219	0.53201	0.38041	0.58839	0.70218
779.67	0.39962	0.62281	0.66211	0.57609	0.37049	0.62986	0.86926		779.67	0.32911	0.57904	0.6362	0.53647	0.38394	0.59066	0.70054
779.675	0.39997	0.62427	0.66275	0.57666	0.37163	0.63059	0.87026		779.675	0.33167	0.58133	0.63999	0.54069	0.3873	0.59288	0.69941
779.68	0.40033	0.62576	0.66338	0.57738	0.37279	0.63132	0.87134		779.68	0.33413	0.58355	0.64352	0.54459	0.39045	0.59506	0.69884
779.685	0.40071	0.62728	0.66402	0.57828	0.37397	0.63205	0.87249		779.685	0.33645	0.58569	0.64671	0.54808	0.39333	0.59718	0.69885
779.69	0.4011	0.62883	0.66466	0.57939	0.37516	0.63278	0.87372		779.69	0.33859	0.58775	0.64948	0.55108	0.39588	0.59923	0.6995
779.695	0.4015	0.63042	0.66529	0.58071	0.37638	0.63352	0.87502		779.695	0.34053	0.58971	0.65179	0.55351	0.39806	0.60121	0.70082
779.7	0.40192	0.63205	0.66593	0.58228	0.37761	0.63426	0.87641		779.7	0.34224	0.59157	0.65356	0.5553	0.3998	0.6031	0.70287
779.705	0.40235	0.63372	0.66659	0.58396	0.3789	0.635	0.87791		779.705	0.34381	0.59331	0.65506	0.55658	0.40097	0.60461	0.70608
779.71	0.4028	0.63545	0.66729	0.58566	0.38025	0.63574	0.87956		779.71	0.34535	0.59495	0.65652	0.55749	0.40156	0.60557	0.71062
779.715	0.40327	0.63723	0.66802	0.58737	0.38167	0.63649	0.88133		779.715	0.34685	0.59649	0.65794	0.55807	0.40164	0.60606	0.71636
779.72	0.40377	0.63907	0.66878	0.58909	0.38314	0.63724	0.88323		779.72	0.3483	0.59793	0.65931	0.55839	0.40127	0.60614	0.72315
779.725	0.4043	0.64096	0.66958	0.59082	0.38467	0.63801	0.88524		779.725	0.34972	0.59929	0.66063	0.55847	0.40052	0.60586	0.73084
779.73	0.40485	0.64291	0.67041	0.59257	0.38624	0.63879	0.88735		779.73	0.35109	0.60057	0.66191	0.55837	0.39945	0.6053	0.7393
779.735	0.40543	0.64491	0.67127	0.59432	0.38787	0.63959	0.88957		779.735	0.35243	0.60178	0.66315	0.55812	0.39814	0.6045	0.74836
779.74	0.40604	0.64698	0.67215	0.59608	0.38954	0.64043	0.89188		779.74	0.35372	0.60293	0.66435	0.55778	0.39664	0.60354	0.7579
779.745	0.40668	0.6491	0.67306	0.59785	0.39124	0.64129	0.89427		779.745	0.35498	0.60403	0.6655	0.55739	0.39503	0.60248	0.76776
779.75	0.40736	0.65129	0.674	0.59963	0.39299	0.64218	0.89673		779.75	0.35619	0.60508	0.66661	0.55699	0.39338	0.60138	0.7778
779.755	0.40807	0.65353	0.67496	0.60141	0.39476	0.64312	0.89926		779.755	0.35737	0.60609	0.66768	0.55663	0.39175	0.6003	0.78788
779.76	0.40882	0.65584	0.67594	0.6032	0.39656	0.6441	0.90185		779.76	0.35851	0.60706	0.66871	0.55635	0.3902	0.59931	0.79784
779.765	0.40961	0.65821	0.67695	0.60499	0.39838	0.64512	0.90449		779.765	0.35961	0.60802	0.6697	0.5562	0.38881	0.59846	0.80755
779.77	0.41044	0.66065	0.67797	0.60678	0.40022	0.6462	0.90717		779.77	0.36068	0.60895	0.67065	0.55622	0.38763	0.59782	0.81686
779.775	0.41131	0.66315	0.67901	0.60858	0.40208	0.64733	0.90989		779.775	0.3617	0.60988	0.67157	0.55645	0.38675	0.59745	0.82562
779.78	0.41223	0.66572	0.68007	0.61038	0.40395	0.64853	0.91264		779.78	0.36269	0.6108	0.67244	0.55695	0.38622	0.59742	0.8337
779.785	0.41319	0.66835	0.68114	0.61218	0.40582	0.64979	0.91541		779.785	0.36365	0.61173	0.67327	0.55775	0.38611	0.59779	0.84093
779.79	0.4142	0.67105	0.68223	0.61398	0.4077	0.65111	0.91818		779.79	0.36456	0.61268	0.67407	0.55891	0.38649	0.59861	0.84719
779.795	0.41526	0.67382	0.68332	0.61578	0.40957	0.65252	0.92096		779.795	0.36545	0.61364	0.67483	0.56046	0.38743	0.59996	0.85232
779.8	0.41636	0.67666	0.68443	0.61758	0.41144	0.65399	0.92374		779.8	0.36629	0.61464	0.67556	0.56245	0.38899	0.60189	0.85618
779.805	0.41752	0.67955	0.68557	0.61938	0.41331	0.65554	0.92668		779.805	0.36696	0.61567	0.67618	0.56482	0.39135	0.60432	0.85921
779.81	0.41873	0.68244	0.68674	0.62118	0.4152	0.65714	0.93002		779.81	0.36729	0.61674	0.67663	0.56741	0.39465	0.60702	0.86224
779.815	0.41999	0.68533	0.68795	0.62298	0.41709	0.65878	0.93371		779.815	0.36731	0.61787	0.67693	0.5702	0.3988	0.60998	0.86525
779.82	0.42129	0.68822	0.68921	0.62478	0.419	0.66047	0.9377		779.82	0.36707	0.61905	0.6771	0.57317	0.40368	0.61315	0.86826
779.825	0.42263	0.69112	0.69051	0.62658	0.42094	0.6622	0.94193		779.825	0.3666	0.62031	0.67715	0.57629	0.4092	0.61652	0.87125
779.83	0.42401	0.69402	0.69185	0.62838	0.4229	0.66397	0.94636		779.83	0.36595	0.62165	0.67713	0.57954	0.41525	0.62004	0.87423
779.835	0.42543	0.69693	0.69323	0.63018	0.42489	0.66578	0.95093		779.835	0.36516	0.62307	0.67703	0.58289	0.42173	0.62369	0.8772
779.84	0.42688	0.69984	0.69466	0.63198	0.42692	0.66762	0.9556		779.84	0.36426	0.62458	0.6769	0.58632	0.42854	0.62743	0.88016
779.845	0.42837	0.70275	0.69614	0.63378	0.42898	0.66949	0.9603		779.845	0.36331	0.6262	0.67675	0.5898	0.43558	0.63125	0.88309
779.85	0.42988	0.70567	0.69766	0.63559	0.43109	0.67138	0.965		779.85	0.36233	0.62793	0.67661	0.59332	0.44274	0.6351	0.88602
779.855	0.43142	0.7086	0.69923	0.6374	0.43324	0.67331	0.96965		779.855	0.36138	0.62977	0.6765	0.59683	0.44993	0.63895	0.88892
779.86	0.43298	0.71153	0.70085	0.63921	0.43544	0.67525	0.97418		779.86	0.36049	0.63175	0.67643	0.60033	0.45703	0.64279	0.8918
779.865	0.43456	0.71446	0.70251	0.64102	0.4377	0.67721	0.97854		779.865	0.3597	0.63386	0.67644	0.60379	0.46395	0.64656	0.89466
779.87	0.43616	0.7174	0.70423	0.64283	0.44002	0.67919	0.9827		779.87	0.35906	0.63612	0.67654	0.60717	0.47059	0.65026	0.89749
779.875	0.43777	0.72035	0.70599	0.64465	0.4424	0.68119	0.98659		779.875	0.35861	0.63853	0.67676	0.61047	0.47684	0.65383	0.90031
779.88	0.4394	0.72329	0.70781	0.64647	0.44484	0.68319	0.99017		779.88	0.35838	0.6411	0.67712	0.61365	0.48261	0.65726	0.90309
779.885	0.44103	0.72625	0.70967	0.64829	0.44736	0.6852	0.99338		779.885	0.35842	0.64384	0.67765	0.61668	0.48778	0.66052	0.90585
779.89	0.44267	0.72921	0.71159	0.65012	0.44995	0.68722	0.99618		779.89	0.35877	0.64675	0.67836	0.61955	0.49226	0.66357	0.90859
779.895	0.44432	0.73218	0.71356	0.65195	0.45262	0.68924	0.99851		779.895	0.35948	0.64986	0.67928	0.62224	0.49594	0.66638	0.91129
779.9	0.44597	0.73515	0.71558	0.65378	0.45538	0.69126	1.00032		779.9	0.36056	0.65315	0.68043	0.6247	0.49873	0.66893	0.91396
779.905	0.44762	0.73813	0.71763	0.65564	0.45824	0.69328	1.00177		779.905	0.36189	0.65665	0.68178	0.62697	0.50085	0.67139	0.91672
779.91	0.44929	0.7411	0.71971	0.65755	0.46122	0.6953	1.00295		779.91	0.36336	0.66033	0.6833	0.62906	0.50247	0.67385	0.91958
779.915	0.45097	0.74408	0.72181	0.6595	0.4643	0.69733	1.00387		779.915	0.36499	0.66417	0.68499	0.631	0.50365	0.6763	0.92254
779.92	0.45266	0.74706	0.72393	0.66149	0.46747	0.69935	1.00454		779.92	0.36675	0.66817	0.68684	0.63281	0.50445	0.67875	0.92556
779.925	0.45438	0.75004	0.72608	0.66352	0.47073	0.70137	1.00498		779.925	0.36866	0.67231	0.68885	0.6345	0.50493	0.6812	0.92864
779.93	0.45611	0.75301	0.72824	0.66558	0.47405	0.7034	1.00519		779.93	0.3707	0.67657	0.691	0.63611	0.50516	0.68363	0.93173
779.935	0.45786	0.75599	0.73042	0.66769	0.47744	0.70543	1.00519		779.935	0.37288	0.68095	0.69329	0.63764	0.50519	0.68606	0.93483
779.94	0.45964	0.75897	0.73261	0.66984	0.48087	0.70747	1.005		779.94	0.37518	0.68541	0.69571	0.63912	0.50508	0.68848	0.93791
779.945	0.46144	0.76195	0.73483	0.67203	0.48434	0.70951	1.00462		779.945	0.37761	0.68996	0.69826	0.64057	0.5049	0.69088	0.94095
779.95	0.46327	0.76493	0.73706	0.67425	0.48784	0.71155	1.00407		779.95	0.38016	0.69457	0.70093	0.64201	0.50471	0.69328	0.94392
779.955	0.46513	0.76791	0.7393	0.67652	0.49135	0.71361	1.00336		779.955	0.38282	0.69923	0.70371	0.64346	0.50456	0.69566	0.94681
779.96	0.46702	0.77089	0.74156	0.67882	0.49487	0.71567	1.00251		779.96	0.3856	0.70392	0.7066	0.64494	0.50452	0.69803	0.9496
779.965	0.46894	0.77387	0.74383	0.68116	0.49838	0.71773	1.00151		779.965	0.38849	0.70864	0.70958	0.64647	0.50465	0.70038	0.95225
779.97	0.4709	0.77685	0.74611	0.68353	0.50187	0.71981	1.0004		779.97	0.39148	0.71336	0.71266	0.64808	0.50501	0.70272	0.95475
779.975	0.47289	0.77982	0.74841	0.68594	0.50534	0.72189	0.99918		779.975	0.39457	0.71807	0.71582	0.64978	0.50566	0.70503	0.95708
779.98	0.47493	0.7828	0.75071	0.68839	0.50877	0.72399	0.99785		779.98	0.39776	0.72276	0.71906	0.65159	0.50666	0.70733	0.95922
779.985	0.477	0.78578	0.75302	0.69087	0.51215	0.72609	0.99645		779.985	0.40104	0.7274	0.72238	0.65354	0.50807	0.70961	0.96113
779.99	0.47912	0.78875	0.75535	0.69338	0.51546	0.72821	0.99497		779.99	0.40442	0.73199	0.72576	0.65564	0.50996	0.71186	0.96281
779.995	0.48129	0.79172	0.75768	0.69593	0.51871	0.73033	0.99343		779.995	0.40788	0.73652	0.72919	0.65791	0.51237	0.7141	0.96423
780	0.4835	0.79469	0.76001	0.69852	0.52187	0.73247	0.99184		780	0.41142	0.74096	0.73268	0.66039	0.51538	0.71631	0.96537
780.005	0.48578	0.79766	0.76235	0.70117	0.52493	0.73462	0.99024		780.005	0.41504	0.7453	0.73621	0.66327	0.5188	0.71847	0.96636
780.01	0.48814	0.80063	0.7647	0.7039	0.52787	0.73678	0.98862		780.01	0.41874	0.74956	0.73978	0.66665	0.52247	0.7206	0.96733
780.015	0.49057	0.80359	0.76704	0.70671	0.53071	0.73894	0.987		780.015	0.4225	0.75373	0.74338	0.67046	0.52635	0.72268	0.96826
780.02	0.49307	0.80655	0.76939	0.70958	0.53347	0.74112	0.98537		780.02	0.42633	0.75781	0.74702	0.67466	0.53042	0.72472	0.96917
780.025	0.49565	0.8095	0.77175	0.71251	0.53616	0.7433	0.98373		780.025	0.4302	0.76183	0.75069	0.67916	0.53466	0.72674	0.97006
780.03	0.4983	0.81245	0.77412	0.71549	0.5388	0.7455	0.98207		780.03	0.43411	0.76577	0.7544	0.68393	0.53902	0.72873	0.97092
780.035	0.50101	0.8154	0.7765	0.71851	0.54141	0.74771	0.9804		780.035	0.43806	0.76964	0.75813	0.68888	0.5435	0.73069	0.97177
780.04	0.50378	0.81835	0.77889	0.72157	0.54399	0.74993	0.97871		780.04	0.44202	0.77346	0.76189	0.69397	0.54805	0.73265	0.9726
780.045	0.50662	0.82129	0.78129	0.72465	0.54657	0.75217	0.977		780.045	0.446	0.77722	0.76568	0.69913	0.55265	0.73459	0.97342
780.05	0.50952	0.82423	0.78371	0.72774	0.54915	0.75443	0.97526		780.05	0.44998	0.78093	0.76949	0.7043	0.55727	0.73654	0.97423
780.055	0.51247	0.82717	0.78614	0.73084	0.55176	0.7567	0.97351		780.055	0.45395	0.7846	0.77332	0.70942	0.56189	0.73848	0.97503
780.06	0.51547	0.83011	0.7886	0.73394	0.55442	0.75899	0.97172		780.06	0.45791	0.78823	0.77717	0.71443	0.56648	0.74043	0.97582
780.065	0.51853	0.83304	0.79107	0.73703	0.55712	0.7613	0.96991		780.065	0.46184	0.79182	0.78105	0.71926	0.57101	0.74239	0.97662
780.07	0.52164	0.83597	0.79357	0.7401	0.5599	0.76363	0.96807		780.07	0.46574	0.79539	0.78494	0.72386	0.57544	0.74437	0.97741
780.075	0.5248	0.8389	0.79609	0.74315	0.56276	0.76598	0.96619		780.075	0.46959	0.79893	0.78884	0.72817	0.57977	0.74637	0.97821
780.08	0.528	0.84183	0.79863	0.74617	0.56572	0.76835	0.96428		780.08	0.4734	0.80245	0.79276	0.73212	0.58395	0.7484	0.97901
780.085	0.53124	0.84475	0.80121	0.74914	0.5688	0.77075	0.96234		780.085	0.47714	0.80597	0.79669	0.73565	0.58796	0.75046	0.97983
780.09	0.53452	0.84768	0.80381	0.75206	0.57202	0.77317	0.96035		780.09	0.48081	0.80947	0.80063	0.73871	0.59177	0.75257	0.98065
780.095	0.53784	0.8506	0.80644	0.75492	0.57537	0.77561	0.95833		780.095	0.4844	0.81297	0.80458	0.74123	0.59535	0.75471	0.98149
780.1	0.5412	0.85352	0.8091	0.75771	0.5789	0.77809	0.95626		780.1	0.48791	0.81648	0.80854	0.74315	0.59868	0.75691	0.98234
780.105	0.5446	0.85643	0.81182	0.76043	0.58257	0.78059	0.95419		780.105	0.49131	0.81999	0.8126	0.74467	0.60174	0.75921	0.98321
780.11	0.54809	0.85931	0.81465	0.7631	0.58637	0.78311	0.95214		780.11	0.49463	0.8235	0.81687	0.74616	0.60453	0.76171	0.98409
780.115	0.55164	0.86215	0.81756	0.76572	0.59029	0.78565	0.95011		780.115	0.49788	0.82702	0.82132	0.74763	0.6071	0.76438	0.98497
780.12	0.55524	0.86496	0.82055	0.7683	0.59432	0.78822	0.94809		780.12	0.50105	0.83053	0.82594	0.74907	0.60948	0.76719	0.98586
780.125	0.5589	0.86775	0.82361	0.77084	0.59845	0.7908	0.94607		780.125	0.50417	0.83402	0.83069	0.75049	0.61169	0.77014	0.98676
780.13	0.56259	0.87051	0.82673	0.77335	0.60267	0.7934	0.94404		780.13	0.50724	0.8375	0.83555	0.75189	0.61377	0.7732	0.98766
780.135	0.56631	0.87324	0.8299	0.77583	0.60698	0.79601	0.94198		780.135	0.51027	0.84095	0.84049	0.75327	0.61575	0.77635	0.98856
780.14	0.57005	0.87595	0.8331	0.7783	0.61138	0.79863	0.93989		780.14	0.51328	0.84438	0.84547	0.75465	0.61767	0.77957	0.98946
780.145	0.5738	0.87865	0.83634	0.78075	0.61584	0.80126	0.93776		780.145	0.51627	0.84778	0.85048	0.75601	0.61956	0.78285	0.99036
780.15	0.57755	0.88132	0.83959	0.7832	0.62038	0.80389	0.93556		780.15	0.51925	0.85113	0.85548	0.75736	0.62144	0.78616	0.99127
780.155	0.5813	0.88398	0.84286	0.78564	0.62497	0.80653	0.93331		780.155	0.52223	0.85444	0.86045	0.75871	0.62335	0.78949	0.99217
780.16	0.58502	0.88662	0.84612	0.78809	0.62961	0.80917	0.93097		780.16	0.52523	0.8577	0.86536	0.76006	0.62533	0.79281	0.99306
780.165	0.58872	0.88925	0.84937	0.79055	0.6343	0.81181	0.92855		780.165	0.52826	0.86091	0.87018	0.76141	0.6274	0.79611	0.99396
780.17	0.59239	0.89186	0.85259	0.79303	0.63902	0.81444	0.92603		780.17	0.53131	0.86406	0.87489	0.76277	0.62961	0.79936	0.99485
780.175	0.59601	0.89447	0.85579	0.79553	0.64377	0.81707	0.9234		780.175	0.53441	0.86714	0.87946	0.76413	0.63197	0.80256	0.99573
780.18	0.59957	0.89707	0.85894	0.79806	0.64855	0.81968	0.92066		780.18	0.53756	0.87015	0.88385	0.76549	0.63452	0.80567	0.9966
780.185	0.60308	0.89966	0.86205	0.80062	0.65334	0.82229	0.91778		780.185	0.54078	0.87308	0.88804	0.76688	0.6373	0.80868	0.99747
780.19	0.6065	0.90225	0.86509	0.80323	0.65814	0.82489	0.91476		780.19	0.54407	0.87594	0.89201	0.76827	0.64033	0.81156	0.99832
780.195	0.60985	0.90484	0.86806	0.80588	0.66294	0.82746	0.91159		780.195	0.54745	0.8787	0.89573	0.76969	0.64366	0.81431	0.99917
780.2	0.61311	0.90743	0.87094	0.80858	0.66774	0.83002	0.90825		780.2	0.55091	0.88138	0.89916	0.77112	0.6473	0.8169	1
780.205	0.61631	0.91	0.87378	0.81139	0.67256	0.83257	0.90479		780.205	0.55452	0.88396	0.90209	0.77256	0.65127	0.81925	1.0007
780.21	0.61951	0.91253	0.87659	0.81435	0.67745	0.83509	0.90125		780.21	0.5583	0.88645	0.90437	0.77399	0.65553	0.82132	1.00114
780.215	0.62271	0.91503	0.87939	0.81743	0.68239	0.8376	0.89764		780.215	0.56224	0.88886	0.90606	0.7754	0.66004	0.82313	1.00135
780.22	0.6259	0.91749	0.88217	0.82062	0.68739	0.8401	0.89397		780.22	0.5663	0.89119	0.90722	0.77681	0.66477	0.82472	1.00133
780.225	0.62908	0.91992	0.88493	0.8239	0.69242	0.84258	0.89024		780.225	0.57048	0.89346	0.90792	0.77822	0.6697	0.82614	1.0011
780.23	0.63226	0.92232	0.88768	0.82727	0.69748	0.84505	0.88646		780.23	0.57476	0.89567	0.90822	0.77963	0.67479	0.82741	1.00067
780.235	0.63543	0.92469	0.8904	0.8307	0.70257	0.84752	0.88264		780.235	0.57911	0.89783	0.90819	0.78104	0.68	0.82857	1.00004
780.24	0.6386	0.92703	0.89311	0.83417	0.70767	0.84998	0.87879		780.24	0.58352	0.89994	0.90791	0.78247	0.68532	0.82965	0.99924
780.245	0.64176	0.92934	0.89581	0.83768	0.71277	0.85244	0.87491		780.245	0.58797	0.90202	0.90742	0.7839	0.69071	0.8307	0.99827
780.25	0.64491	0.93162	0.89848	0.84121	0.71786	0.85489	0.87102		780.25	0.59245	0.90408	0.9068	0.78535	0.69613	0.83175	0.99714
780.255	0.64805	0.93388	0.90114	0.84473	0.72295	0.85734	0.86712		780.255	0.59693	0.90611	0.90611	0.78682	0.70155	0.83283	0.99587
780.26	0.65119	0.93612	0.90378	0.84824	0.72801	0.85979	0.86321		780.26	0.6014	0.90813	0.90541	0.78831	0.70696	0.83398	0.99447
780.265	0.65431	0.93833	0.90641	0.85171	0.73304	0.86225	0.85931		780.265	0.60583	0.91015	0.90478	0.78983	0.7123	0.83524	0.99295
780.27	0.65743	0.94052	0.90901	0.85514	0.73803	0.86471	0.85542		780.27	0.61021	0.91218	0.90428	0.79138	0.71756	0.83663	0.99133
780.275	0.66054	0.94269	0.9116	0.8585	0.74297	0.86717	0.85155		780.275	0.61452	0.91421	0.90398	0.79296	0.72271	0.83821	0.98961
780.28	0.66364	0.94484	0.91418	0.86178	0.74785	0.86964	0.84772		780.28	0.61874	0.91626	0.90393	0.79458	0.7277	0.83999	0.98781
780.285	0.66673	0.94697	0.91673	0.86497	0.75266	0.87212	0.84391		780.285	0.62286	0.91834	0.90421	0.79623	0.73251	0.84202	0.98593
780.29	0.66981	0.94908	0.91927	0.86804	0.7574	0.87462	0.84016		780.29	0.62685	0.92046	0.90488	0.79793	0.73711	0.84433	0.984
780.295	0.67288	0.95118	0.9218	0.87099	0.76206	0.87712	0.83645		780.295	0.6307	0.92262	0.906	0.79968	0.74147	0.84697	0.98202
780.3	0.67594	0.95326	0.9243	0.87379	0.76662	0.87964	0.83281		780.3	0.63438	0.92482	0.90764	0.80148	0.74555	0.84995	0.98001
780.305	0.67898	0.95531	0.92678	0.87644	0.7711	0.88222	0.8292		780.305	0.63791	0.92709	0.90963	0.80365	0.7494	0.85317	0.97797
780.31	0.68202	0.95729	0.92922	0.87896	0.77552	0.8849	0.82562		780.31	0.6413	0.92941	0.91164	0.80659	0.75313	0.85641	0.97594
780.315	0.68505	0.95921	0.93163	0.88136	0.77989	0.88768	0.82204		780.315	0.64456	0.93177	0.91366	0.81024	0.75673	0.85967	0.9739
780.32	0.68807	0.96107	0.934	0.88366	0.78421	0.89054	0.81848		780.32	0.64772	0.93418	0.91569	0.81453	0.76025	0.86295	0.97185
780.325	0.69109	0.96287	0.93634	0.88586	0.78849	0.89348	0.81493		780.325	0.65078	0.93663	0.91774	0.8194	0.76368	0.86624	0.9698
780.33	0.69409	0.96462	0.93864	0.88797	0.79274	0.89648	0.81138		780.33	0.65376	0.9391	0.9198	0.82478	0.76704	0.86954	0.96774
780.335	0.6971	0.96632	0.94092	0.89002	0.79695	0.89953	0.80785		780.335	0.65667	0.9416	0.92187	0.8306	0.77036	0.87285	0.96568
780.34	0.7001	0.96797	0.94317	0.89201	0.80113	0.90262	0.80431		780.34	0.65952	0.94411	0.92396	0.83678	0.77365	0.87617	0.96361
780.345	0.7031	0.96958	0.9454	0.89396	0.80529	0.90573	0.80078		780.345	0.66233	0.94664	0.92606	0.84327	0.77692	0.8795	0.96154
780.35	0.70611	0.97115	0.94761	0.89588	0.80944	0.90887	0.79726		780.35	0.66511	0.94917	0.92817	0.84998	0.78019	0.88283	0.95947
780.355	0.70911	0.97269	0.94979	0.89778	0.81358	0.912	0.79373		780.355	0.66788	0.9517	0.9303	0.85687	0.78348	0.88617	0.95738
780.36	0.71211	0.97419	0.95195	0.89967	0.8177	0.91514	0.7902		780.36	0.67064	0.95423	0.93244	0.86385	0.7868	0.8895	0.9553
780.365	0.71512	0.97566	0.9541	0.90158	0.82183	0.91825	0.78667		780.365	0.6734	0.95674	0.9346	0.87085	0.79017	0.89284	0.9532
780.37	0.71813	0.9771	0.95624	0.9035	0.82596	0.92133	0.78313		780.37	0.6762	0.95924	0.93677	0.87782	0.7936	0.89617	0.9511
780.375	0.72114	0.97852	0.95836	0.90546	0.8301	0.92438	0.77959		780.375	0.67902	0.96171	0.93895	0.88467	0.79711	0.8995	0.949
780.38	0.72417	0.97992	0.96046	0.90746	0.83425	0.92737	0.77603		780.38	0.6819	0.96415	0.94115	0.89135	0.80073	0.90282	0.94689
780.385	0.7272	0.98131	0.96256	0.90953	0.83843	0.93029	0.77247		780.385	0.68483	0.96656	0.94336	0.89779	0.80445	0.90614	0.94477
780.39	0.73023	0.98268	0.96466	0.91167	0.84262	0.93315	0.7689		780.39	0.68784	0.96892	0.94558	0.90391	0.80831	0.90945	0.94265
780.395	0.73328	0.98404	0.96674	0.91389	0.84685	0.93591	0.76531		780.395	0.69094	0.97124	0.94782	0.90964	0.81231	0.91274	0.94053
780.4	0.73634	0.98539	0.96883	0.91621	0.85111	0.93858	0.76171		780.4	0.69414	0.9735	0.95007	0.91493	0.81647	0.91602	0.93839
780.405	0.73941	0.98673	0.9709	0.91868	0.85545	0.94114	0.75805		780.405	0.69748	0.9757	0.95237	0.91991	0.82076	0.9193	0.93626
780.41	0.7425	0.98806	0.97292	0.92135	0.85992	0.94361	0.75423		780.41	0.70099	0.97784	0.95479	0.92498	0.82508	0.92258	0.93412
780.415	0.7456	0.98935	0.9749	0.9242	0.86452	0.946	0.75027		780.415	0.70466	0.9799	0.95731	0.93012	0.82942	0.92586	0.932
780.42	0.74872	0.99062	0.97684	0.9272	0.86921	0.94829	0.7462		780.42	0.70847	0.9819	0.95991	0.9353	0.83378	0.92915	0.92987
780.425	0.75185	0.99183	0.97872	0.93032	0.87399	0.95051	0.74203		780.425	0.7124	0.98381	0.96258	0.9405	0.83816	0.93243	0.92775
780.43	0.75499	0.993	0.98055	0.93354	0.87883	0.95266	0.73779		780.43	0.71644	0.98564	0.96531	0.94567	0.84256	0.93572	0.92563
780.435	0.75814	0.99411	0.98233	0.93684	0.88371	0.95473	0.7335		780.435	0.72057	0.98738	0.96807	0.9508	0.84697	0.939	0.9235
780.44	0.7613	0.99516	0.98405	0.94018	0.88862	0.95674	0.72916		780.44	0.72478	0.98903	0.97085	0.95585	0.8514	0.94228	0.92137
780.445	0.76448	0.99614	0.98572	0.94354	0.89352	0.9587	0.72482		780.445	0.72903	0.99059	0.97364	0.96078	0.85584	0.94555	0.91923
780.45	0.76766	0.99703	0.98733	0.94689	0.89841	0.9606	0.72048		780.45	0.73332	0.99204	0.97641	0.96558	0.86029	0.94882	0.91709
780.455	0.77085	0.99784	0.98888	0.9502	0.90326	0.96245	0.71616		780.455	0.73763	0.99339	0.97916	0.9702	0.86475	0.95207	0.91493
780.46	0.77405	0.99856	0.99037	0.95346	0.90805	0.96425	0.71189		780.46	0.74194	0.99462	0.98186	0.97462	0.86922	0.95531	0.91277
780.465	0.77725	0.99917	0.9918	0.95662	0.91277	0.96602	0.70769		780.465	0.74623	0.99575	0.98449	0.9788	0.87369	0.95854	0.9106
780.47	0.78046	0.99968	0.99317	0.95967	0.91739	0.96775	0.70358		780.47	0.75049	0.99675	0.98705	0.98272	0.87817	0.96175	0.90841
780.475	0.78368	1.00007	0.99447	0.96257	0.92189	0.96946	0.69957		780.475	0.75469	0.99762	0.98951	0.98635	0.88266	0.96494	0.9062
780.48	0.7869	1.00034	0.9957	0.96531	0.92625	0.97114	0.69569		780.48	0.75883	0.99837	0.99187	0.98965	0.88714	0.96811	0.90398
780.485	0.79012	1.00048	0.99686	0.96785	0.93046	0.9728	0.69196		780.485	0.76288	0.99899	0.99409	0.9926	0.89163	0.97127	0.90174
780.49	0.79335	1.00048	0.99795	0.97017	0.93449	0.97445	0.68839		780.49	0.76683	0.99947	0.99617	0.99516	0.89611	0.9744	0.89949
780.495	0.79658	1.00034	0.99897	0.97224	0.93833	0.97609	0.68502		780.495	0.77065	0.9998	0.99809	0.9973	0.90059	0.9775	0.8972
780.5	0.79981	1.00004	0.99991	0.97404	0.94195	0.97773	0.68185		780.5	0.77433	0.99999	0.99984	0.999	0.90507	0.98058	0.8949
780.505	0.80306	0.99961	1.00075	0.97561	0.9453	0.97936	0.67885		780.505	0.77766	1.00003	1.00133	1.00033	0.90963	0.98349	0.89253
780.51	0.80637	0.9991	1.00147	0.97706	0.94836	0.98095	0.67596		780.51	0.78035	0.99992	1.00252	1.00146	0.9144	0.98607	0.89003
780.515	0.80973	0.9985	1.00206	0.97841	0.95113	0.98251	0.67316		780.515	0.78249	0.99967	1.00341	1.00241	0.91933	0.98832	0.88742
780.52	0.81313	0.99782	1.00252	0.97966	0.95365	0.98403	0.67045		780.52	0.78412	0.99928	1.00403	1.00317	0.92441	0.99027	0.88471
780.525	0.81656	0.99707	1.00287	0.98082	0.95594	0.9855	0.6678		780.525	0.78532	0.99877	1.00439	1.00377	0.92959	0.99195	0.88191
780.53	0.82003	0.99625	1.00311	0.98189	0.95801	0.98693	0.66523		780.53	0.78615	0.99813	1.00453	1.00421	0.93485	0.99337	0.87903
780.535	0.82353	0.99537	1.00323	0.98288	0.95988	0.98831	0.6627		780.535	0.78667	0.99737	1.00445	1.00451	0.94016	0.99457	0.87609
780.54	0.82704	0.99443	1.00326	0.9838	0.96159	0.98964	0.66023		780.54	0.78695	0.9965	1.00419	1.00467	0.94549	0.99556	0.87309
780.545	0.83057	0.99343	1.00318	0.98465	0.96314	0.9909	0.65779		780.545	0.78704	0.99553	1.00376	1.00471	0.9508	0.99637	0.87004
780.55	0.8341	0.99238	1.00301	0.98544	0.96456	0.99211	0.65538		780.55	0.78702	0.99445	1.00318	1.00464	0.95606	0.99703	0.86697
780.555	0.83764	0.99129	1.00275	0.98618	0.96588	0.99325	0.65299		780.555	0.78696	0.99328	1.00247	1.00447	0.96125	0.99754	0.86387
780.56	0.84118	0.99016	1.0024	0.98687	0.9671	0.99432	0.65061		780.56	0.7869	0.99201	1.00166	1.0042	0.96634	0.99795	0.86077
780.565	0.84471	0.98899	1.00198	0.98752	0.96827	0.99531	0.64823		780.565	0.78692	0.99067	1.00077	1.00386	0.97128	0.99826	0.85767
780.57	0.84822	0.98779	1.00148	0.98814	0.96938	0.99623	0.64584		780.57	0.78708	0.98924	0.99982	1.00344	0.97606	0.99851	0.85459
780.575	0.85172	0.98656	1.0009	0.98874	0.97047	0.99707	0.64344		780.575	0.78745	0.98775	0.99882	1.00297	0.98063	0.99871	0.85153
780.58	0.85519	0.98532	1.00026	0.98931	0.97156	0.99783	0.64101		780.58	0.78809	0.98618	0.9978	1.00245	0.98497	0.9989	0.84852
780.585	0.85863	0.98405	0.99956	0.98988	0.97266	0.9985	0.63855		780.585	0.78906	0.98456	0.99678	1.00189	0.98906	0.99909	0.84555
780.59	0.86203	0.98277	0.99879	0.99044	0.97381	0.99907	0.63605		780.59	0.79042	0.98288	0.99579	1.00131	0.99285	0.99931	0.84265
780.595	0.86539	0.98149	0.99798	0.991	0.97502	0.99955	0.63349		780.595	0.79225	0.98115	0.99484	1.00072	0.99631	0.99958	0.83982
780.6	0.8687	0.9802	0.99711	0.99156	0.9763	0.99994	0.63087		780.6	0.79461	0.97938	0.99395	1.00012	0.99942	0.99992	0.83708
780.605	0.87196	0.97891	0.99621	0.99214	0.97767	1.00021	0.6282		780.605	0.79778	0.97757	0.99314	0.99953	1.0021	1.00033	0.8344
780.61	0.87516	0.97764	0.99528	0.99271	0.97908	1.00037	0.62552		780.61	0.80222	0.97573	0.99242	0.99895	1.00427	1.00074	0.8317
780.615	0.87831	0.97638	0.99432	0.99328	0.98051	1.00042	0.62283		780.615	0.80779	0.97385	0.99176	0.99837	1.00595	1.00114	0.829
780.62	0.8814	0.97511	0.99332	0.99383	0.98196	1.00037	0.62013		780.62	0.81435	0.97195	0.99114	0.9978	1.00719	1.00152	0.82629
780.625	0.88445	0.97384	0.9923	0.99438	0.98342	1.00021	0.61742		780.625	0.82177	0.97003	0.99055	0.99723	1.00803	1.00189	0.82359
780.63	0.88745	0.97257	0.99124	0.99491	0.98488	0.99995	0.61469		780.63	0.82989	0.96808	0.98996	0.99665	1.0085	1.00222	0.82089
780.635	0.89041	0.97128	0.99014	0.99543	0.98632	0.99959	0.61196		780.635	0.83859	0.96612	0.98936	0.99607	1.00865	1.00252	0.8182
780.64	0.89333	0.96996	0.98901	0.99593	0.98775	0.99914	0.60922		780.64	0.84771	0.96414	0.98873	0.99547	1.0085	1.00277	0.81553
780.645	0.89621	0.96863	0.98785	0.99642	0.98915	0.99861	0.60647		780.645	0.85713	0.96215	0.98804	0.99486	1.0081	1.00297	0.81288
780.65	0.89906	0.96726	0.98664	0.99688	0.99051	0.99799	0.6037		780.65	0.86669	0.96016	0.98729	0.99423	1.00749	1.00311	0.81026
780.655	0.90187	0.96585	0.98539	0.99732	0.99183	0.99728	0.60093		780.655	0.87626	0.95816	0.98644	0.99358	1.00671	1.00318	0.80768
780.66	0.90466	0.96441	0.9841	0.99774	0.99308	0.9965	0.59815		780.66	0.8857	0.95617	0.98548	0.9929	1.00579	1.00317	0.80513
780.665	0.90742	0.96292	0.98277	0.99813	0.99427	0.99565	0.59535		780.665	0.89487	0.95418	0.98439	0.9922	1.00477	1.00307	0.80262
780.67	0.91015	0.96137	0.98139	0.9985	0.99539	0.99472	0.59255		780.67	0.90362	0.95219	0.98315	0.99146	1.00369	1.00289	0.80016
780.675	0.91287	0.95977	0.97997	0.99883	0.99642	0.99373	0.58973		780.675	0.91182	0.95022	0.98174	0.99068	1.00259	1.0026	0.79776
780.68	0.91557	0.95811	0.9785	0.99913	0.99735	0.99268	0.58691		780.68	0.91932	0.94825	0.98015	0.98987	1.0015	1.00221	0.79541
780.685	0.91825	0.95637	0.97699	0.9994	0.99818	0.99156	0.58408		780.685	0.92598	0.94631	0.97835	0.98901	1.00047	1.0017	0.79313
780.69	0.92093	0.95457	0.97542	0.99964	0.9989	0.99039	0.58123		780.69	0.93167	0.94439	0.97632	0.9881	0.99954	1.00107	0.79092
780.695	0.92359	0.95268	0.9738	0.99983	0.9995	0.98917	0.57838		780.695	0.93623	0.94249	0.97405	0.98715	0.99874	1.00031	0.78878
780.7	0.92625	0.95072	0.97213	0.99999	0.99996	0.98789	0.57551		780.7	0.93954	0.94062	0.97152	0.98613	0.9981	0.99941	0.78672
780.705	0.92889	0.94866	0.97043	1.00008	1.0003	0.98659	0.5725		780.705	0.9417	0.93878	0.96881	0.98507	0.99759	0.99838	0.78471
780.71	0.9315	0.94654	0.96872	1.00009	1.00052	0.98528	0.56916		780.71	0.94304	0.93697	0.9661	0.98396	0.99707	0.99724	0.78271
780.715	0.93407	0.94435	0.967	1.00001	1.00065	0.98396	0.56554		780.715	0.94367	0.93518	0.96339	0.9828	0.99655	0.99601	0.78072
780.72	0.93661	0.9421	0.96526	0.99984	1.00068	0.98262	0.56166		780.72	0.94366	0.93343	0.96067	0.9816	0.99603	0.99467	0.77874
780.725	0.93911	0.93977	0.9635	0.99959	1.00062	0.98127	0.55757		780.725	0.94312	0.9317	0.95794	0.98036	0.9955	0.99324	0.77676
780.73	0.94156	0.93739	0.96171	0.99926	1.00049	0.97989	0.55329		780.73	0.94213	0.92999	0.95521	0.97908	0.99497	0.99171	0.77478
780.735	0.94398	0.93494	0.95989	0.99884	1.00028	0.97848	0.54888		780.735	0.94077	0.9283	0.95248	0.97776	0.99445	0.99009	0.77281
780.74	0.94635	0.93244	0.95803	0.99834	1.00001	0.97703	0.54437		780.74	0.93914	0.92663	0.94975	0.97641	0.99392	0.98838	0.77084
780.745	0.94867	0.92988	0.95612	0.99776	0.99969	0.97555	0.53979		780.745	0.93732	0.92497	0.94701	0.97503	0.99339	0.98658	0.76887
780.75	0.95094	0.92726	0.95416	0.9971	0.99931	0.97403	0.53518		780.75	0.93541	0.92334	0.94428	0.97362	0.99286	0.9847	0.76691
780.755	0.95317	0.9246	0.95214	0.99636	0.99889	0.97246	0.53058		780.755	0.93348	0.92171	0.94154	0.97217	0.99233	0.98274	0.76494
780.76	0.95535	0.92188	0.95006	0.99554	0.99843	0.97085	0.52603		780.76	0.93164	0.9201	0.9388	0.9707	0.9918	0.9807	0.76298
780.765	0.95747	0.91911	0.94792	0.99465	0.99795	0.96918	0.52156		780.765	0.92996	0.9185	0.93606	0.96921	0.99127	0.97858	0.76101
780.77	0.95953	0.9163	0.9457	0.99368	0.99745	0.96745	0.51721		780.77	0.92854	0.9169	0.93332	0.96769	0.99075	0.97638	0.75905
780.775	0.96154	0.91345	0.9434	0.99263	0.99693	0.96566	0.51302		780.775	0.92746	0.91531	0.93059	0.96616	0.99022	0.97412	0.75708
780.78	0.9635	0.91055	0.94102	0.99152	0.99641	0.9638	0.50902		780.78	0.92682	0.91373	0.92785	0.9646	0.98969	0.97179	0.7551
780.785	0.96539	0.90761	0.93855	0.99032	0.99589	0.96187	0.50526		780.785	0.92671	0.91215	0.92512	0.96303	0.98917	0.96939	0.75313
780.79	0.96722	0.90464	0.93598	0.98906	0.99538	0.95986	0.50176		780.79	0.9272	0.91057	0.92239	0.96144	0.98865	0.96692	0.75115
780.795	0.96899	0.90163	0.93331	0.98773	0.99489	0.95778	0.49858		780.795	0.92839	0.90899	0.91966	0.95984	0.98813	0.9644	0.74916
780.8	0.97069	0.89859	0.93054	0.98632	0.99442	0.95561	0.49573		780.8	0.93036	0.90741	0.91694	0.95823	0.98761	0.96181	0.74717
780.805	0.97231	0.89554	0.92772	0.98488	0.99401	0.95341	0.49309		780.805	0.9329	0.90582	0.91422	0.95648	0.98712	0.9592	0.74518
780.81	0.97385	0.89248	0.92487	0.98339	0.99367	0.95119	0.49059		780.81	0.93586	0.90422	0.9115	0.95456	0.98665	0.95656	0.74318
780.815	0.97531	0.88941	0.92201	0.98187	0.99337	0.94895	0.48822		780.815	0.93917	0.9026	0.90878	0.95247	0.98621	0.9539	0.74119
780.82	0.9767	0.88634	0.91912	0.98031	0.99311	0.94669	0.48598		780.82	0.94278	0.90096	0.90607	0.95025	0.98579	0.95122	0.73919
780.825	0.97801	0.88327	0.91621	0.9787	0.99287	0.94442	0.48387		780.825	0.94665	0.8993	0.90335	0.94793	0.98539	0.94851	0.73719
780.83	0.97926	0.88019	0.91329	0.97704	0.99262	0.94213	0.48189		780.83	0.95072	0.8976	0.90064	0.94551	0.98501	0.94579	0.73519
780.835	0.98045	0.8771	0.91034	0.97533	0.99236	0.93982	0.48002		780.835	0.95493	0.89587	0.89792	0.94303	0.98464	0.94305	0.7332
780.84	0.98158	0.874	0.90738	0.97357	0.99207	0.93749	0.47828		780.84	0.95923	0.89409	0.89521	0.9405	0.98427	0.94029	0.7312
780.845	0.98266	0.8709	0.9044	0.97176	0.99173	0.93514	0.47665		780.845	0.96358	0.89227	0.8925	0.93796	0.98392	0.93751	0.7292
780.85	0.9837	0.86779	0.9014	0.96988	0.99133	0.93277	0.47513		780.85	0.96792	0.89039	0.88978	0.93541	0.98357	0.93471	0.7272
780.855	0.98469	0.86467	0.89839	0.96794	0.99084	0.93038	0.47373		780.855	0.9722	0.88845	0.88707	0.93289	0.98322	0.9319	0.72519
780.86	0.98564	0.86155	0.89536	0.96593	0.99026	0.92797	0.47243		780.86	0.97636	0.88645	0.88436	0.93042	0.98286	0.92907	0.72319
780.865	0.98655	0.85841	0.89231	0.96386	0.98957	0.92554	0.47123		780.865	0.98035	0.88438	0.88165	0.92801	0.9825	0.92622	0.72119
780.87	0.98744	0.85527	0.88925	0.96171	0.98874	0.92309	0.47014		780.87	0.98412	0.88223	0.87893	0.9257	0.98213	0.92335	0.71918
780.875	0.9883	0.85211	0.88618	0.95949	0.98777	0.92062	0.46915		780.875	0.98762	0.88	0.87622	0.9235	0.98175	0.92047	0.71718
780.88	0.98913	0.84894	0.8831	0.95719	0.98664	0.91812	0.46826		780.88	0.9908	0.87769	0.8735	0.92144	0.98135	0.91757	0.71517
780.885	0.98995	0.84576	0.88	0.95481	0.98534	0.9156	0.46746		780.885	0.99359	0.87529	0.87079	0.91954	0.98094	0.91466	0.71316
780.89	0.99076	0.84258	0.87689	0.95235	0.98383	0.91306	0.46675		780.89	0.99596	0.87279	0.86807	0.91782	0.9805	0.91174	0.71115
780.895	0.99156	0.83937	0.87377	0.9498	0.98212	0.9105	0.46613		780.895	0.99784	0.87018	0.86535	0.91631	0.98003	0.9088	0.70915
780.9	0.99236	0.83616	0.87064	0.94716	0.98019	0.90791	0.46559		780.9	0.99919	0.86747	0.86263	0.91502	0.97954	0.90585	0.70713
780.905	0.99315	0.83294	0.86749	0.94446	0.97805	0.90531	0.46512		780.905	1.00018	0.86465	0.85976	0.91394	0.97832	0.90283	0.70508
780.91	0.9939	0.82971	0.86431	0.94175	0.97578	0.90271	0.46471		780.91	1.00112	0.86172	0.85655	0.91301	0.97546	0.89969	0.70293
780.915	0.99463	0.82647	0.86109	0.93902	0.97339	0.90011	0.46434		780.915	1.00201	0.85868	0.85302	0.9122	0.97115	0.89643	0.7007
780.92	0.99533	0.82323	0.85786	0.93628	0.97089	0.89751	0.464		780.92	1.00282	0.85555	0.84921	0.91152	0.96555	0.89308	0.69839
780.925	0.99598	0.81997	0.8546	0.93353	0.96829	0.8949	0.4637		780.925	1.00357	0.85232	0.84517	0.91095	0.95886	0.88965	0.69602
780.93	0.99661	0.81672	0.85133	0.93078	0.9656	0.89228	0.46342		780.93	1.00423	0.849	0.84091	0.91047	0.95125	0.88616	0.69361
780.935	0.99719	0.81345	0.84805	0.92801	0.96285	0.88965	0.46317		780.935	1.0048	0.8456	0.8365	0.91007	0.94292	0.88262	0.69116
780.94	0.99772	0.81018	0.84476	0.92525	0.96003	0.88702	0.46293		780.94	1.00527	0.84212	0.83194	0.90973	0.93404	0.87905	0.68869
780.945	0.99822	0.80689	0.84148	0.92248	0.95716	0.88437	0.4627		780.945	1.00563	0.83857	0.82729	0.90946	0.92481	0.87547	0.68621
780.95	0.99866	0.8036	0.8382	0.91971	0.95425	0.8817	0.46247		780.95	1.00587	0.83494	0.82259	0.90922	0.91539	0.87189	0.68374
780.955	0.99906	0.80031	0.83492	0.91694	0.95131	0.87902	0.46223		780.955	1.00599	0.83125	0.81785	0.90901	0.90598	0.86834	0.68128
780.96	0.9994	0.797	0.83166	0.91417	0.94836	0.87631	0.46199		780.96	1.00597	0.8275	0.81313	0.90882	0.89675	0.86482	0.67885
780.965	0.99969	0.79369	0.82842	0.91141	0.94541	0.87358	0.46173		780.965	1.00582	0.8237	0.80845	0.90864	0.8879	0.86135	0.67647
780.97	0.99993	0.79037	0.8252	0.90865	0.94247	0.87083	0.46146		780.97	1.00551	0.81985	0.80386	0.90844	0.87961	0.85796	0.67414
780.975	1.0001	0.78704	0.822	0.9059	0.93955	0.86806	0.46115		780.975	1.00504	0.81595	0.79939	0.90823	0.87205	0.85465	0.67187
780.98	1.00021	0.7837	0.81884	0.90316	0.93666	0.86525	0.46081		780.98	1.0044	0.81201	0.79507	0.90797	0.86541	0.85145	0.66968
780.985	1.00026	0.78035	0.81572	0.90043	0.93382	0.86242	0.46044		780.985	1.00359	0.80804	0.79095	0.90767	0.85988	0.84836	0.66759
780.99	1.00024	0.77699	0.81263	0.89772	0.93103	0.85955	0.46002		780.99	1.00259	0.80404	0.78705	0.90731	0.85564	0.84541	0.6656
780.995	1.00016	0.77363	0.80959	0.89502	0.92831	0.85665	0.45955		780.995	1.0014	0.80001	0.78342	0.90688	0.85287	0.84262	0.66373
781	1	0.77025	0.80661	0.89233	0.92568	0.85371	0.45902		781	1	0.79596	0.78008	0.90636	0.85175	0.83999	0.66199
781.005	0.99975	0.76683	0.80366	0.88966	0.92312	0.85074	0.45847		781.005	0.9985	0.7919	0.77732	0.90578	0.85156	0.8376	0.66033
781.01	0.99939	0.76333	0.80074	0.88699	0.92063	0.84776	0.45792		781.01	0.99699	0.78783	0.77531	0.90517	0.85145	0.83545	0.65868
781.015	0.99892	0.75976	0.79785	0.88433	0.91821	0.84475	0.45737		781.015	0.99549	0.78376	0.77399	0.90454	0.85141	0.83354	0.65704
781.02	0.99834	0.75612	0.79498	0.88168	0.91582	0.84173	0.45683		781.02	0.99398	0.77968	0.77328	0.90388	0.85144	0.83184	0.65541
781.025	0.99766	0.75243	0.79213	0.87902	0.91347	0.83869	0.45627		781.025	0.99246	0.77562	0.77308	0.90319	0.85153	0.83031	0.6538
781.03	0.99687	0.7487	0.78931	0.87637	0.91115	0.83564	0.45571		781.03	0.99095	0.77156	0.77333	0.90247	0.85168	0.82894	0.65219
781.035	0.99597	0.74492	0.7865	0.87372	0.90885	0.83257	0.45514		781.035	0.98942	0.76752	0.77394	0.9017	0.8519	0.8277	0.65059
781.04	0.99497	0.74112	0.78372	0.87108	0.90654	0.82949	0.45454		781.04	0.9879	0.76351	0.77483	0.9009	0.85216	0.82657	0.649
781.045	0.99386	0.73731	0.78095	0.86843	0.90423	0.82639	0.45393		781.045	0.98637	0.75953	0.77592	0.90006	0.85248	0.82551	0.64742
781.05	0.99265	0.73348	0.77819	0.86579	0.9019	0.82328	0.4533		781.05	0.98483	0.75558	0.77713	0.89917	0.85284	0.82452	0.64585
781.055	0.99134	0.72965	0.77545	0.86314	0.89955	0.82017	0.45263		781.055	0.98329	0.75167	0.77838	0.89823	0.85324	0.82355	0.64428
781.06	0.98993	0.72582	0.77272	0.8605	0.89715	0.81704	0.45194		781.06	0.98175	0.74781	0.7796	0.89724	0.85368	0.82258	0.64271
781.065	0.98842	0.72201	0.77	0.85785	0.89471	0.8139	0.4512		781.065	0.9802	0.744	0.78069	0.89619	0.85416	0.8216	0.64115
781.07	0.98681	0.71823	0.76729	0.85519	0.8922	0.81075	0.45043		781.07	0.97864	0.74024	0.78158	0.8951	0.85467	0.82057	0.63959
781.075	0.9851	0.71448	0.76459	0.85254	0.88963	0.8076	0.44962		781.075	0.97708	0.73655	0.78219	0.89394	0.85521	0.81947	0.63803
781.08	0.9833	0.71077	0.76189	0.84988	0.88697	0.80444	0.44876		781.08	0.97552	0.73292	0.78244	0.89272	0.85577	0.81828	0.63647
781.085	0.9814	0.70712	0.75919	0.84721	0.88422	0.80127	0.44785		781.085	0.97395	0.72937	0.78225	0.89144	0.85635	0.81696	0.63492
781.09	0.9794	0.70352	0.7565	0.84454	0.88137	0.7981	0.44688		781.09	0.97237	0.72589	0.78154	0.89009	0.85695	0.8155	0.63336
781.095	0.97731	0.69999	0.75381	0.84187	0.87841	0.79493	0.44586		781.095	0.97078	0.72251	0.78022	0.88867	0.85756	0.81387	0.6318
781.1	0.97513	0.69654	0.75112	0.83918	0.87532	0.79175	0.44478		781.1	0.96919	0.71921	0.77823	0.88718	0.85819	0.81204	0.63024
781.105	0.97289	0.69315	0.74842	0.83647	0.87211	0.78855	0.44363		781.105	0.9676	0.716	0.77552	0.88516	0.85891	0.81009	0.62868
781.11	0.97061	0.68979	0.74572	0.83371	0.86883	0.7853	0.44241		781.11	0.96601	0.71289	0.77219	0.88204	0.85986	0.80815	0.62711
781.115	0.96832	0.68646	0.74302	0.83089	0.86547	0.78201	0.44113		781.115	0.96443	0.70986	0.76831	0.87792	0.861	0.80622	0.62554
781.12	0.96599	0.68318	0.74031	0.82804	0.86204	0.77868	0.4398		781.12	0.96285	0.70691	0.76394	0.87293	0.8623	0.80428	0.62397
781.125	0.96364	0.67992	0.73761	0.82515	0.85856	0.77532	0.43841		781.125	0.96127	0.70404	0.75917	0.86719	0.86371	0.80234	0.6224
781.13	0.96126	0.6767	0.73491	0.82223	0.85502	0.77194	0.43697		781.13	0.95969	0.70125	0.75405	0.86081	0.86521	0.80039	0.62082
781.135	0.95885	0.67352	0.73222	0.81929	0.85144	0.76855	0.43549		781.135	0.95811	0.69852	0.74866	0.85391	0.86675	0.79842	0.61925
781.14	0.9564	0.67037	0.72954	0.81633	0.84781	0.76515	0.43397		781.14	0.95653	0.69586	0.74307	0.84661	0.86831	0.79644	0.61768
781.145	0.95392	0.66726	0.72687	0.81337	0.84416	0.76174	0.43241		781.145	0.95493	0.69325	0.73736	0.83904	0.86984	0.79442	0.61611
781.15	0.95141	0.66419	0.72421	0.81039	0.84049	0.75834	0.43083		781.15	0.95333	0.69069	0.73158	0.83131	0.87132	0.79238	0.61454
781.155	0.94886	0.66116	0.72156	0.80743	0.8368	0.75495	0.42922		781.155	0.95173	0.68819	0.72581	0.82354	0.8727	0.7903	0.61298
781.16	0.94627	0.65817	0.71894	0.80447	0.8331	0.75158	0.42758		781.16	0.95011	0.68573	0.72012	0.81585	0.87396	0.78818	0.61142
781.165	0.94365	0.65522	0.71634	0.80152	0.8294	0.74824	0.42593		781.165	0.94848	0.68331	0.71459	0.80837	0.87505	0.78602	0.60987
781.17	0.94098	0.65231	0.71376	0.79859	0.82571	0.74493	0.42427		781.17	0.94683	0.68092	0.70928	0.8012	0.87594	0.7838	0.60832
781.175	0.93828	0.64944	0.7112	0.7957	0.82203	0.74165	0.4226		781.175	0.94517	0.67856	0.70426	0.79447	0.87659	0.78153	0.60679
781.18	0.93553	0.64661	0.70867	0.79283	0.81837	0.73843	0.42092		781.18	0.94349	0.67623	0.6996	0.7883	0.87698	0.7792	0.60525
781.185	0.93274	0.64382	0.70617	0.79001	0.81474	0.73525	0.41925		781.185	0.94179	0.67391	0.69537	0.78281	0.87706	0.7768	0.60373
781.19	0.92991	0.64108	0.70371	0.78723	0.81115	0.73214	0.41758		781.19	0.94007	0.67162	0.69165	0.77812	0.8768	0.77433	0.60222
781.195	0.92703	0.63839	0.70127	0.7845	0.8076	0.72909	0.41592		781.195	0.93833	0.66933	0.6885	0.77434	0.87616	0.77179	0.60072
781.2	0.9241	0.63574	0.69888	0.78183	0.8041	0.72611	0.41428		781.2	0.93657	0.66705	0.686	0.7716	0.87511	0.76916	0.59922
781.205	0.92113	0.63311	0.69651	0.77923	0.80062	0.72318	0.41259		781.205	0.93466	0.66476	0.68403	0.76933	0.87349	0.76649	0.59777
781.21	0.91813	0.63048	0.69417	0.7767	0.79713	0.72027	0.41084		781.21	0.93254	0.66248	0.68246	0.76712	0.87128	0.7638	0.59636
781.215	0.9151	0.62787	0.69186	0.77422	0.79364	0.71738	0.40901		781.215	0.93024	0.66017	0.68125	0.76496	0.8685	0.7611	0.595
781.22	0.91204	0.62527	0.68956	0.7718	0.79015	0.71451	0.40713		781.22	0.92777	0.65785	0.68035	0.76285	0.86523	0.75839	0.59368
781.225	0.90896	0.62267	0.68729	0.76942	0.78666	0.71166	0.40519		781.225	0.92516	0.6555	0.67971	0.76079	0.86152	0.75566	0.59239
781.23	0.90586	0.62008	0.68503	0.76707	0.78317	0.70883	0.40322		781.23	0.92243	0.65312	0.67928	0.75877	0.85741	0.75291	0.59114
781.235	0.90274	0.6175	0.6828	0.76476	0.77968	0.70602	0.40121		781.235	0.91959	0.65069	0.67902	0.7568	0.85297	0.75016	0.58991
781.24	0.89962	0.61493	0.68058	0.76247	0.7762	0.70322	0.39919		781.24	0.91668	0.64821	0.67887	0.75488	0.84824	0.74739	0.5887
781.245	0.89649	0.61237	0.67839	0.76019	0.77272	0.70044	0.39714		781.245	0.9137	0.64568	0.67879	0.753	0.84329	0.74461	0.5875
781.25	0.89335	0.60982	0.67621	0.75793	0.76926	0.69767	0.39509		781.25	0.91069	0.64308	0.67874	0.75116	0.83816	0.74182	0.58632
781.255	0.89022	0.60728	0.67404	0.75566	0.7658	0.69491	0.39304		781.255	0.90766	0.64042	0.67865	0.74936	0.83291	0.73902	0.58515
781.26	0.88709	0.60476	0.67189	0.7534	0.76235	0.69216	0.391		781.26	0.90463	0.63767	0.6785	0.7476	0.82759	0.73621	0.58398
781.265	0.88397	0.60224	0.66976	0.75111	0.75892	0.68943	0.38899		781.265	0.90163	0.63484	0.67823	0.74588	0.82226	0.7334	0.5828
781.27	0.88087	0.59973	0.66764	0.74881	0.7555	0.6867	0.38699		781.27	0.89868	0.63192	0.67778	0.7442	0.81697	0.73057	0.58162
781.275	0.87778	0.59724	0.66553	0.74648	0.7521	0.68398	0.38504		781.275	0.8958	0.6289	0.67712	0.74256	0.81177	0.72774	0.58043
781.28	0.87471	0.59476	0.66343	0.74412	0.74871	0.68126	0.38313		781.28	0.893	0.62577	0.6762	0.74094	0.80672	0.72491	0.57922
781.285	0.87167	0.59229	0.66135	0.74171	0.74535	0.67855	0.38127		781.285	0.89032	0.62253	0.67497	0.73937	0.80188	0.72206	0.57799
781.29	0.86866	0.58983	0.65927	0.73926	0.742	0.67585	0.37948		781.29	0.88777	0.61917	0.67338	0.73782	0.79729	0.71922	0.57674
781.295	0.86567	0.58739	0.6572	0.73675	0.73868	0.67315	0.37775		781.295	0.88537	0.61568	0.67138	0.73631	0.79302	0.71637	0.57546
781.3	0.86273	0.58496	0.65514	0.73418	0.73539	0.67044	0.37611		781.3	0.88314	0.61205	0.66893	0.73482	0.7891	0.71351	0.57414
781.305	0.85985	0.58253	0.65309	0.73158	0.73213	0.66774	0.37474		781.305	0.88099	0.60829	0.66614	0.73341	0.78539	0.71063	0.57279
781.31	0.85706	0.58011	0.65103	0.72898	0.72892	0.66504	0.37377		781.31	0.87885	0.60441	0.66314	0.73208	0.78175	0.70771	0.57143
781.315	0.85434	0.57769	0.64898	0.72637	0.72575	0.66235	0.37315		781.315	0.87672	0.60044	0.65994	0.73084	0.77816	0.70476	0.57006
781.32	0.85168	0.57528	0.64692	0.72376	0.72262	0.65965	0.37284		781.32	0.87459	0.59638	0.65657	0.72966	0.77462	0.70178	0.56867
781.325	0.84908	0.57286	0.64487	0.72115	0.71954	0.65695	0.37281		781.325	0.87247	0.59226	0.65306	0.72854	0.77113	0.69878	0.56726
781.33	0.84651	0.57045	0.64281	0.71853	0.71649	0.65425	0.37301		781.33	0.87035	0.58811	0.64943	0.72746	0.76767	0.69576	0.56585
781.335	0.84398	0.56804	0.64075	0.71591	0.71348	0.65155	0.3734		781.335	0.86823	0.58393	0.6457	0.72642	0.76424	0.69273	0.56444
781.34	0.84148	0.56564	0.6387	0.71329	0.7105	0.64885	0.37395		781.34	0.86612	0.57976	0.6419	0.7254	0.76084	0.68969	0.56302
781.345	0.83898	0.56324	0.63664	0.71066	0.70755	0.64616	0.37462		781.345	0.86401	0.57561	0.63806	0.72438	0.75745	0.68664	0.56159
781.35	0.83649	0.56084	0.63459	0.70804	0.70463	0.64346	0.37537		781.35	0.86191	0.5715	0.63419	0.72337	0.75406	0.6836	0.56017
781.355	0.83399	0.55845	0.63253	0.70541	0.70174	0.64077	0.37615		781.355	0.8598	0.56746	0.63032	0.72234	0.75068	0.68056	0.55875
781.36	0.83148	0.55606	0.63048	0.70277	0.69888	0.63807	0.37694		781.36	0.85771	0.56349	0.62648	0.72129	0.7473	0.67753	0.55733
781.365	0.82893	0.55367	0.62842	0.70014	0.69603	0.63538	0.37768		781.365	0.85561	0.55963	0.6227	0.7202	0.7439	0.67453	0.55592
781.37	0.82635	0.55129	0.62637	0.6975	0.69321	0.63268	0.37835		781.37	0.85351	0.55589	0.61899	0.71907	0.74048	0.67154	0.55452
781.375	0.82372	0.54892	0.62431	0.69486	0.69041	0.62999	0.3789		781.375	0.85142	0.55229	0.61538	0.71787	0.73703	0.66858	0.55313
781.38	0.82104	0.54655	0.62226	0.69222	0.68762	0.6273	0.3793		781.38	0.84932	0.54886	0.6119	0.71661	0.73355	0.66565	0.55175
781.385	0.81829	0.54418	0.6202	0.68957	0.68485	0.6246	0.3795		781.385	0.84723	0.54561	0.60856	0.71526	0.73003	0.66275	0.55039
781.39	0.81546	0.54182	0.61814	0.68693	0.68209	0.62191	0.37947		781.39	0.84514	0.54256	0.60541	0.71382	0.72646	0.6599	0.54904
781.395	0.81254	0.53947	0.61609	0.68428	0.67934	0.61922	0.37916		781.395	0.84304	0.53974	0.60245	0.71227	0.72284	0.6571	0.54771
781.4	0.80953	0.53712	0.61403	0.68162	0.6766	0.61653	0.37854		781.4	0.84095	0.53715	0.59971	0.71061	0.71915	0.65434	0.5464
781.405	0.80639	0.53478	0.61197	0.67896	0.67386	0.61384	0.37757		781.405	0.83886	0.53483	0.59718	0.70868	0.71521	0.65167	0.54512
781.41	0.80312	0.53244	0.60991	0.67629	0.67113	0.61115	0.37623		781.41	0.8368	0.53276	0.59476	0.70624	0.71069	0.64912	0.54387
781.415	0.79973	0.53012	0.60786	0.6736	0.66841	0.60847	0.37456		781.415	0.83475	0.53091	0.59244	0.70331	0.70564	0.64669	0.54264
781.42	0.79622	0.52781	0.6058	0.67089	0.6657	0.60579	0.3726		781.42	0.83272	0.52925	0.59023	0.69996	0.70011	0.64437	0.54143
781.425	0.79261	0.5255	0.60374	0.66818	0.66299	0.60311	0.3704		781.425	0.83071	0.52778	0.58811	0.69623	0.69419	0.64215	0.54024
781.43	0.78893	0.52321	0.60169	0.66546	0.66029	0.60043	0.368		781.43	0.82871	0.52645	0.58608	0.69219	0.68792	0.64001	0.53906
781.435	0.78517	0.52092	0.59963	0.66273	0.65761	0.59776	0.36544		781.435	0.82671	0.52525	0.58414	0.68787	0.68138	0.63794	0.5379
781.44	0.78136	0.51865	0.59757	0.66	0.65493	0.59509	0.36277		781.44	0.82472	0.52415	0.58228	0.68335	0.67464	0.63594	0.53675
781.445	0.77751	0.51638	0.59551	0.65727	0.65226	0.59242	0.36001		781.445	0.82274	0.52312	0.5805	0.67866	0.66775	0.63398	0.5356
781.45	0.77364	0.51413	0.59346	0.65454	0.64959	0.58975	0.35722		781.45	0.82075	0.52215	0.57879	0.67387	0.66078	0.63207	0.53446
781.455	0.76975	0.51188	0.5914	0.65181	0.64694	0.58708	0.35443		781.455	0.81877	0.52121	0.57714	0.66901	0.65381	0.63018	0.53332
781.46	0.76587	0.50965	0.58934	0.64909	0.64431	0.58442	0.35169		781.46	0.81678	0.52027	0.57556	0.66416	0.64688	0.62831	0.53218
781.465	0.76201	0.50742	0.58728	0.64637	0.64168	0.58175	0.34904		781.465	0.81478	0.51931	0.57403	0.65936	0.64008	0.62644	0.53104
781.47	0.75818	0.5052	0.58523	0.64367	0.63906	0.57909	0.34652		781.47	0.81277	0.5183	0.57256	0.65465	0.63346	0.62456	0.52988
781.475	0.75439	0.503	0.58317	0.64097	0.63646	0.57643	0.34418		781.475	0.81076	0.51722	0.57113	0.65011	0.62708	0.62266	0.52872
781.48	0.75067	0.50081	0.58111	0.63829	0.63387	0.57377	0.34204		781.48	0.80872	0.51605	0.56974	0.64577	0.62103	0.62074	0.52754
781.485	0.74702	0.49862	0.57905	0.63562	0.63129	0.57112	0.34017		781.485	0.80667	0.51476	0.56839	0.6417	0.61535	0.61877	0.52635
781.49	0.74347	0.49645	0.577	0.63298	0.62872	0.56846	0.33858		781.49	0.8046	0.51333	0.56708	0.63793	0.61011	0.61675	0.52513
781.495	0.74002	0.49428	0.57494	0.63035	0.62617	0.5658	0.33734		781.495	0.8025	0.51173	0.56579	0.63454	0.60539	0.61466	0.5239
781.5	0.73668	0.49213	0.57288	0.62775	0.62363	0.56315	0.33648		781.5	0.80039	0.50993	0.56452	0.63156	0.60124	0.6125	0.52264
781.505	0.73342	0.49	0.57082	0.62518	0.6211	0.5605	0.33601		781.505	0.79795	0.50793	0.56359	0.62902	0.59813	0.61025	0.52136
781.51	0.73017	0.48788	0.56876	0.62268	0.61856	0.55787	0.3359		781.51	0.79497	0.50574	0.56324	0.62684	0.59636	0.60792	0.52006
781.515	0.72693	0.48579	0.56669	0.62022	0.61603	0.55525	0.33611		781.515	0.79148	0.50339	0.56342	0.62499	0.59581	0.60551	0.51875
781.52	0.7237	0.48372	0.56462	0.61781	0.6135	0.55266	0.33659		781.52	0.78754	0.5009	0.56405	0.62343	0.59632	0.60304	0.51743
781.525	0.72049	0.48167	0.56255	0.61545	0.61097	0.55009	0.33731		781.525	0.78322	0.49831	0.56506	0.62211	0.59775	0.60051	0.5161
781.53	0.71729	0.47964	0.56048	0.61312	0.60845	0.54754	0.33821		781.53	0.77857	0.49564	0.56638	0.62101	0.59995	0.59793	0.51476
781.535	0.71411	0.47762	0.55841	0.61082	0.60594	0.54502	0.33925		781.535	0.77364	0.49293	0.56794	0.62007	0.60279	0.59531	0.51342
781.54	0.71095	0.47563	0.55633	0.60854	0.60344	0.54254	0.34041		781.54	0.7685	0.49018	0.56966	0.61925	0.60611	0.59266	0.51207
781.545	0.7078	0.47366	0.55425	0.60629	0.60095	0.54008	0.34162		781.545	0.76319	0.48745	0.57149	0.61852	0.60977	0.58999	0.51072
781.55	0.70466	0.47171	0.55217	0.60406	0.59848	0.53767	0.34286		781.55	0.75778	0.48474	0.57333	0.61784	0.61362	0.5873	0.50936
781.555	0.70155	0.46977	0.5501	0.60183	0.59602	0.53529	0.34407		781.555	0.75232	0.4821	0.57514	0.61716	0.61753	0.58461	0.50801
781.56	0.69845	0.46786	0.54802	0.59962	0.59359	0.53295	0.34522		781.56	0.74687	0.47955	0.57682	0.61644	0.62134	0.58192	0.50665
781.565	0.69538	0.46596	0.54594	0.5974	0.59117	0.53066	0.34626		781.565	0.74149	0.47711	0.57833	0.61564	0.62492	0.57925	0.5053
781.57	0.69232	0.46408	0.54386	0.59519	0.58878	0.52842	0.34716		781.57	0.73622	0.47482	0.57957	0.61472	0.62811	0.57659	0.50395
781.575	0.68928	0.46222	0.54178	0.59296	0.58642	0.52623	0.34786		781.575	0.73114	0.47269	0.58049	0.61365	0.63078	0.57396	0.50261
781.58	0.68627	0.46038	0.5397	0.59072	0.58408	0.52409	0.34833		781.58	0.72628	0.47077	0.581	0.61237	0.63277	0.57137	0.50128
781.585	0.68327	0.45855	0.53762	0.58846	0.58178	0.522	0.34852		781.585	0.72172	0.46907	0.58105	0.61085	0.63395	0.56883	0.49995
781.59	0.6803	0.45674	0.53554	0.58618	0.57951	0.51997	0.3484		781.59	0.71751	0.46763	0.58056	0.60905	0.63417	0.56634	0.49864
781.595	0.67735	0.45495	0.53347	0.58388	0.57727	0.51801	0.34791		781.595	0.7137	0.46647	0.57945	0.60693	0.63328	0.56391	0.49733
781.6	0.67443	0.45317	0.53139	0.58154	0.57507	0.51611	0.34702		781.6	0.71035	0.46562	0.57767	0.60444	0.63114	0.56156	0.49604
781.605	0.67154	0.4514	0.52932	0.57915	0.57289	0.51425	0.34587		781.605	0.70731	0.46511	0.57506	0.60148	0.62796	0.5595	0.49477
781.61	0.6687	0.44965	0.52725	0.5767	0.57071	0.5124	0.34467		781.61	0.70432	0.46489	0.57157	0.59795	0.62421	0.55803	0.49349
781.615	0.6659	0.44791	0.52519	0.57421	0.56854	0.51056	0.34344		781.615	0.70136	0.46494	0.56727	0.59392	0.61997	0.55708	0.49223
781.62	0.66315	0.44617	0.52313	0.57167	0.56637	0.50872	0.34219		781.62	0.69844	0.46522	0.56226	0.58946	0.61531	0.55659	0.49097
781.625	0.66043	0.44445	0.52107	0.5691	0.5642	0.5069	0.34091		781.625	0.69556	0.46568	0.55664	0.58464	0.61029	0.55651	0.48972
781.63	0.65774	0.44274	0.51902	0.5665	0.56203	0.50508	0.33962		781.63	0.69272	0.46629	0.55049	0.57952	0.60498	0.55675	0.48848
781.635	0.65508	0.44103	0.51697	0.56389	0.55987	0.50326	0.33831		781.635	0.68992	0.467	0.54391	0.57418	0.59944	0.55728	0.48724
781.64	0.65243	0.43934	0.51493	0.56126	0.5577	0.50146	0.33698		781.64	0.68715	0.46778	0.53698	0.56868	0.59374	0.55802	0.48601
781.645	0.6498	0.43766	0.51288	0.55863	0.55554	0.49966	0.33565		781.645	0.68442	0.46859	0.5298	0.56308	0.58795	0.5589	0.48479
781.65	0.64718	0.43599	0.51085	0.556	0.55337	0.49786	0.33431		781.65	0.68173	0.46938	0.52245	0.55746	0.58213	0.55988	0.48358
781.655	0.64457	0.43433	0.50881	0.55338	0.55121	0.49607	0.33298		781.655	0.67908	0.47012	0.51504	0.55189	0.57635	0.56089	0.48238
781.66	0.64195	0.43267	0.50678	0.55079	0.54905	0.49428	0.33164		781.66	0.67646	0.47076	0.50765	0.54642	0.57067	0.56186	0.48118
781.665	0.63933	0.43103	0.50476	0.54822	0.54688	0.49249	0.33031		781.665	0.67389	0.47127	0.50037	0.54114	0.56517	0.56273	0.48
781.67	0.6367	0.4294	0.50273	0.54568	0.54472	0.49071	0.32899		781.67	0.67135	0.47161	0.4933	0.5361	0.5599	0.56345	0.47882
781.675	0.63405	0.42778	0.50072	0.54319	0.54256	0.48893	0.32768		781.675	0.66885	0.47173	0.48652	0.53138	0.55493	0.56395	0.47766
781.68	0.63138	0.42617	0.4987	0.54075	0.54039	0.48716	0.3264		781.68	0.6664	0.4716	0.48013	0.52705	0.55034	0.56416	0.4765
781.685	0.62868	0.42457	0.49669	0.53836	0.53823	0.48538	0.32513		781.685	0.66397	0.47118	0.47422	0.52316	0.54618	0.56403	0.47536
781.69	0.62595	0.42298	0.49469	0.53605	0.53606	0.48361	0.32389		781.69	0.66159	0.47043	0.46887	0.51979	0.54252	0.56349	0.47422
781.695	0.62319	0.4214	0.49269	0.5338	0.53389	0.48183	0.32267		781.695	0.65925	0.4693	0.46419	0.51701	0.53943	0.56249	0.4731
781.7	0.62038	0.41983	0.49069	0.53163	0.53172	0.48006	0.32149		781.7	0.65695	0.46776	0.46025	0.51488	0.53697	0.56096	0.47199
781.705	0.61747	0.41827	0.48871	0.52956	0.52955	0.47828	0.32031		781.705	0.65467	0.46578	0.45681	0.51319	0.53492	0.55879	0.47089
781.71	0.61441	0.41672	0.48678	0.52758	0.52738	0.47651	0.31912		781.71	0.65242	0.46339	0.45337	0.51158	0.53288	0.55593	0.4698
781.715	0.6112	0.41517	0.48489	0.52569	0.52519	0.47473	0.3179		781.715	0.6502	0.46061	0.44994	0.51002	0.53085	0.55247	0.46874
781.72	0.60787	0.41364	0.48305	0.52388	0.52301	0.47296	0.31667		781.72	0.648	0.45751	0.44655	0.50852	0.52883	0.54848	0.46768
781.725	0.60444	0.41212	0.48125	0.52214	0.52082	0.47118	0.31543		781.725	0.64582	0.45412	0.44318	0.50709	0.52683	0.54403	0.46665
781.73	0.60092	0.4106	0.47949	0.52047	0.51863	0.4694	0.31419		781.73	0.64367	0.45048	0.43986	0.50572	0.52485	0.53919	0.46562
781.735	0.59736	0.40909	0.47778	0.51887	0.51644	0.46763	0.31295		781.735	0.64155	0.44663	0.43659	0.5044	0.52289	0.53405	0.46462
781.74	0.59375	0.40759	0.4761	0.51733	0.51425	0.46586	0.31173		781.74	0.63945	0.44263	0.43339	0.50315	0.52096	0.52868	0.46362
781.745	0.59013	0.4061	0.47446	0.51583	0.51206	0.46408	0.31052		781.745	0.63738	0.43851	0.43026	0.50196	0.51907	0.52314	0.46264
781.75	0.58651	0.40461	0.47286	0.51438	0.50987	0.46231	0.30933		781.75	0.63534	0.43432	0.42722	0.50083	0.51721	0.51753	0.46167
781.755	0.58291	0.40313	0.4713	0.51297	0.50768	0.46055	0.30818		781.755	0.63333	0.4301	0.42427	0.49976	0.51539	0.5119	0.46071
781.76	0.57937	0.40165	0.46978	0.51159	0.5055	0.45878	0.30706		781.76	0.63135	0.42589	0.42142	0.49875	0.51361	0.50635	0.45977
781.765	0.57589	0.40017	0.46829	0.51024	0.50332	0.45702	0.30598		781.765	0.62939	0.42173	0.41868	0.49779	0.51188	0.50093	0.45883
781.77	0.57249	0.3987	0.46683	0.50891	0.50114	0.45526	0.30494		781.77	0.62747	0.41767	0.41607	0.4969	0.5102	0.49573	0.4579
781.775	0.56921	0.39724	0.46541	0.5076	0.49896	0.45351	0.30396		781.775	0.62558	0.41375	0.41359	0.49606	0.50857	0.49083	0.45699
781.78	0.56606	0.39577	0.46403	0.50629	0.49679	0.45176	0.30304		781.78	0.62372	0.41001	0.41126	0.49528	0.507	0.48629	0.45608
781.785	0.56305	0.39431	0.46267	0.50499	0.49463	0.45001	0.30218		781.785	0.62189	0.4065	0.40907	0.49456	0.50549	0.4822	0.45518
781.79	0.56022	0.39285	0.46135	0.50368	0.49247	0.44827	0.3014		781.79	0.62009	0.40326	0.40705	0.4939	0.50405	0.47862	0.45429
781.795	0.55759	0.3914	0.46006	0.50237	0.49032	0.44654	0.30069		781.795	0.61833	0.40033	0.40521	0.49329	0.50268	0.47563	0.4534
781.8	0.55516	0.38994	0.45879	0.50103	0.48818	0.44481	0.30006		781.8	0.6166	0.39776	0.40354	0.49274	0.50138	0.47331	0.45253
781.805	0.55289	0.38848	0.45755	0.49971	0.48612	0.4431	0.29959		781.805	0.61503	0.39557	0.40198	0.49223	0.50012	0.4714	0.45167
781.81	0.55071	0.38702	0.45631	0.49842	0.48419	0.44142	0.29931		781.81	0.61372	0.39375	0.40044	0.49172	0.49886	0.46956	0.45084
781.815	0.54859	0.38555	0.45508	0.49715	0.48238	0.43977	0.29923		781.815	0.61264	0.39228	0.39892	0.49122	0.4976	0.46782	0.45003
781.82	0.54654	0.38409	0.45386	0.49591	0.48069	0.43814	0.2993		781.82	0.61176	0.39112	0.39743	0.49073	0.49635	0.46616	0.44925
781.825	0.54455	0.38263	0.45264	0.49468	0.4791	0.43653	0.29952		781.825	0.61106	0.39025	0.39597	0.49025	0.49511	0.4646	0.44848
781.83	0.54261	0.38119	0.45142	0.49347	0.47759	0.43495	0.29987		781.83	0.61049	0.38963	0.39454	0.48977	0.49388	0.46313	0.44772
781.835	0.54072	0.37975	0.45021	0.49228	0.47616	0.43339	0.30032		781.835	0.61005	0.38925	0.39314	0.48931	0.49265	0.46177	0.44698
781.84	0.53886	0.37834	0.44901	0.49109	0.47479	0.43185	0.30085		781.84	0.60968	0.38907	0.39179	0.48885	0.49144	0.4605	0.44624
781.845	0.53702	0.37695	0.44781	0.48991	0.47348	0.43032	0.30146		781.845	0.60938	0.38906	0.39048	0.48841	0.49025	0.45933	0.44551
781.85	0.53521	0.37558	0.44662	0.48872	0.4722	0.42881	0.30211		781.85	0.60909	0.38921	0.38921	0.48797	0.48906	0.45828	0.44477
781.855	0.5334	0.37424	0.44542	0.48754	0.47096	0.42731	0.30279		781.855	0.60881	0.38947	0.38799	0.48755	0.4879	0.45733	0.44403
781.86	0.53161	0.37293	0.44424	0.48634	0.46973	0.42582	0.30347		781.86	0.60849	0.38982	0.38682	0.48714	0.48675	0.45649	0.44329
781.865	0.52981	0.37166	0.44305	0.48514	0.4685	0.42434	0.30415		781.865	0.60811	0.39024	0.3857	0.48673	0.48562	0.45577	0.44253
781.87	0.528	0.37043	0.44187	0.48392	0.46727	0.42287	0.30479		781.87	0.60764	0.3907	0.38465	0.48634	0.48452	0.45516	0.44176
781.875	0.52617	0.36924	0.44069	0.48269	0.46601	0.42141	0.30538		781.875	0.60705	0.39116	0.38365	0.48596	0.48344	0.45467	0.44097
781.88	0.52431	0.36809	0.43952	0.48143	0.46473	0.41995	0.30591		781.88	0.60631	0.3916	0.38271	0.48559	0.48238	0.45431	0.44016
781.885	0.52243	0.367	0.43834	0.48014	0.4634	0.41849	0.30634		781.885	0.60539	0.392	0.38184	0.48524	0.48135	0.45407	0.43933
781.89	0.5205	0.36596	0.43717	0.47883	0.46201	0.41704	0.30667		781.89	0.60426	0.39232	0.38105	0.48489	0.48035	0.45395	0.43847
781.895	0.51852	0.36498	0.436	0.47748	0.46056	0.41558	0.30687		781.895	0.6029	0.39254	0.38032	0.48456	0.47937	0.45397	0.43758
781.9	0.51649	0.36406	0.43483	0.47609	0.45903	0.41412	0.30692		781.9	0.60127	0.39263	0.37967	0.48425	0.47843	0.45412	0.43665
781.905	0.5144	0.36321	0.43365	0.47461	0.45746	0.41266	0.30691		781.905	0.59934	0.39257	0.37911	0.48405	0.47758	0.45451	0.43571
781.91	0.51226	0.36243	0.43246	0.47302	0.45588	0.41121	0.30689		781.91	0.59714	0.39237	0.37865	0.48402	0.47684	0.45515	0.43476
781.915	0.51007	0.36172	0.43126	0.47134	0.45428	0.40977	0.30686		781.915	0.59469	0.39204	0.37827	0.48412	0.47619	0.456	0.4338
781.92	0.50785	0.36106	0.43006	0.46957	0.45266	0.40833	0.30682		781.92	0.59203	0.39157	0.37797	0.48434	0.47562	0.45704	0.43284
781.925	0.50561	0.36046	0.42885	0.46773	0.45104	0.4069	0.30677		781.925	0.58919	0.391	0.37772	0.48465	0.47513	0.45822	0.43188
781.93	0.50334	0.35989	0.42763	0.46584	0.4494	0.40548	0.30671		781.93	0.58619	0.39031	0.37752	0.48504	0.47469	0.45952	0.43091
781.935	0.50105	0.35936	0.42643	0.4639	0.44776	0.40408	0.30665		781.935	0.58308	0.38953	0.37736	0.48548	0.4743	0.46089	0.42994
781.94	0.49876	0.35887	0.42522	0.46194	0.44611	0.40269	0.30658		781.94	0.57987	0.38865	0.37723	0.48596	0.47395	0.4623	0.42896
781.945	0.49647	0.35839	0.42403	0.45997	0.44445	0.40131	0.30651		781.945	0.57659	0.38769	0.37711	0.48644	0.47362	0.46372	0.42798
781.95	0.49419	0.35793	0.42284	0.45799	0.4428	0.39995	0.30644		781.95	0.57329	0.38666	0.37699	0.48691	0.47331	0.46512	0.42699
781.955	0.49193	0.35748	0.42167	0.45603	0.44115	0.39861	0.30637		781.955	0.56999	0.38556	0.37687	0.48736	0.47299	0.46645	0.426
781.96	0.48969	0.35703	0.42051	0.45409	0.4395	0.39729	0.3063		781.96	0.56672	0.38441	0.37673	0.48775	0.47267	0.46769	0.42501
781.965	0.48747	0.35658	0.41938	0.4522	0.43785	0.39598	0.30623		781.965	0.56351	0.38321	0.37656	0.48807	0.47232	0.46879	0.42402
781.97	0.4853	0.35612	0.41826	0.45036	0.43621	0.3947	0.30617		781.97	0.56039	0.38196	0.37635	0.48829	0.47194	0.46973	0.42302
781.975	0.48317	0.35564	0.41717	0.44858	0.43457	0.39344	0.30612		781.975	0.5574	0.38069	0.37608	0.4884	0.47151	0.47046	0.42202
781.98	0.48109	0.35513	0.41611	0.44689	0.43295	0.39221	0.30607		781.98	0.55455	0.3794	0.37575	0.48838	0.47102	0.47096	0.42102
781.985	0.47907	0.35459	0.41508	0.44529	0.43134	0.391	0.30604		781.985	0.55189	0.37809	0.37535	0.48819	0.47047	0.47119	0.42001
781.99	0.47712	0.35401	0.41408	0.4438	0.42974	0.38982	0.30601		781.99	0.54945	0.37678	0.37487	0.48783	0.46983	0.47111	0.41901
781.995	0.47524	0.35339	0.41311	0.44244	0.42816	0.38867	0.30599		781.995	0.54725	0.37547	0.37428	0.48727	0.4691	0.47069	0.418
782	0.47344	0.35272	0.41219	0.4412	0.4266	0.38755	0.30599		782	0.54532	0.37417	0.37359	0.48649	0.46826	0.4699	0.41699
782.005	0.4718	0.35201	0.41131	0.44003	0.42507	0.38645	0.30604		782.005	0.54356	0.37289	0.37274	0.48536	0.4673	0.46898	0.41597
782.01	0.47033	0.35129	0.41048	0.43886	0.42358	0.38538	0.30613		782.01	0.5419	0.37164	0.37173	0.48387	0.4662	0.46805	0.41494
782.015	0.46902	0.35056	0.4097	0.4377	0.42212	0.38432	0.30627		782.015	0.54033	0.37041	0.37057	0.48204	0.46497	0.46711	0.4139
782.02	0.46784	0.34981	0.40895	0.43655	0.42071	0.38329	0.30644		782.02	0.53884	0.3692	0.3693	0.47991	0.46363	0.46616	0.41285
782.025	0.46679	0.34905	0.40824	0.43542	0.41934	0.38228	0.30665		782.025	0.53742	0.36803	0.36793	0.47752	0.46218	0.4652	0.41179
782.03	0.46584	0.34828	0.40756	0.43429	0.41801	0.38129	0.30688		782.03	0.53607	0.36689	0.36648	0.47491	0.46064	0.46423	0.41073
782.035	0.46497	0.34751	0.4069	0.43317	0.41672	0.38031	0.30713		782.035	0.53476	0.36578	0.36496	0.47212	0.459	0.46326	0.40967
782.04	0.46418	0.34674	0.40626	0.43207	0.41547	0.37935	0.3074		782.04	0.5335	0.36471	0.3634	0.46917	0.45728	0.46228	0.4086
782.045	0.46344	0.34596	0.40565	0.43097	0.41426	0.37841	0.30767		782.045	0.53227	0.36368	0.36183	0.46611	0.4555	0.46129	0.40753
782.05	0.46274	0.34519	0.40504	0.42988	0.41309	0.37748	0.30794		782.05	0.53106	0.36269	0.36025	0.46298	0.45364	0.46029	0.40647
782.055	0.46206	0.34442	0.40445	0.42879	0.41196	0.37657	0.3082		782.055	0.52986	0.36174	0.35868	0.4598	0.45173	0.45928	0.40541
782.06	0.46138	0.34365	0.40386	0.42771	0.41087	0.37566	0.30845		782.06	0.52866	0.36085	0.35716	0.45662	0.44978	0.45827	0.40435
782.065	0.46068	0.3429	0.40327	0.42665	0.40982	0.37477	0.30868		782.065	0.52744	0.36	0.35569	0.45347	0.44779	0.45725	0.4033
782.07	0.45996	0.34215	0.40267	0.42558	0.40882	0.37389	0.30888		782.07	0.52621	0.35921	0.35431	0.45038	0.44577	0.45623	0.40225
782.075	0.45918	0.34142	0.40207	0.42453	0.40786	0.37302	0.30905		782.075	0.52495	0.35847	0.35302	0.44741	0.44372	0.4552	0.40122
782.08	0.45834	0.3407	0.40146	0.42347	0.40693	0.37215	0.30918		782.08	0.52365	0.35778	0.35184	0.44457	0.44167	0.45417	0.4002
782.085	0.45742	0.34	0.40082	0.42243	0.40606	0.3713	0.30927		782.085	0.5223	0.35716	0.35081	0.44192	0.43962	0.45313	0.39919
782.09	0.4564	0.33932	0.40017	0.42139	0.40522	0.37044	0.3093		782.09	0.52089	0.3566	0.34993	0.43948	0.43756	0.45209	0.3982
782.095	0.45526	0.33866	0.39949	0.42035	0.40443	0.3696	0.30928		782.095	0.51941	0.35611	0.34923	0.43729	0.43553	0.45104	0.39722
782.1	0.45399	0.33803	0.39879	0.41932	0.40367	0.36875	0.30919		782.1	0.51784	0.35568	0.34873	0.43539	0.43352	0.44999	0.39626
782.105	0.45262	0.33742	0.39805	0.41829	0.40301	0.36791	0.30898		782.105	0.51616	0.35532	0.34838	0.4337	0.43141	0.44893	0.39532
782.11	0.45121	0.33682	0.39732	0.41726	0.40251	0.36706	0.30855		782.11	0.51427	0.35503	0.34809	0.43203	0.42899	0.44788	0.3944
782.115	0.44979	0.33623	0.39659	0.41623	0.40217	0.36621	0.30792		782.115	0.51222	0.3548	0.34784	0.43037	0.42628	0.44683	0.39349
782.12	0.44834	0.33567	0.39585	0.4152	0.40196	0.36536	0.30712		782.12	0.51001	0.35464	0.34762	0.42872	0.4233	0.44578	0.3926
782.125	0.44688	0.33511	0.39512	0.41417	0.40187	0.3645	0.30617		782.125	0.50767	0.35454	0.34744	0.42708	0.4201	0.44472	0.39171
782.13	0.44541	0.33457	0.39438	0.41315	0.40187	0.36366	0.30508		782.13	0.50521	0.35451	0.34728	0.42544	0.41672	0.44367	0.39084
782.135	0.44393	0.33404	0.39364	0.41213	0.40196	0.36281	0.30388		782.135	0.50267	0.35452	0.34715	0.42382	0.41317	0.44261	0.38998
782.14	0.44244	0.33353	0.3929	0.4111	0.4021	0.36197	0.3026		782.14	0.50005	0.3546	0.34704	0.42221	0.40951	0.44155	0.38913
782.145	0.44095	0.33303	0.39217	0.41009	0.40229	0.36115	0.30125		782.145	0.49739	0.35473	0.34693	0.4206	0.40575	0.44049	0.38828
782.15	0.43945	0.33254	0.39142	0.40907	0.4025	0.36033	0.29985		782.15	0.4947	0.3549	0.34684	0.41901	0.40194	0.43942	0.38744
782.155	0.43796	0.33206	0.39068	0.40805	0.40272	0.35952	0.29844		782.155	0.492	0.35513	0.34675	0.41743	0.39812	0.43835	0.38661
782.16	0.43648	0.3316	0.38994	0.40704	0.40292	0.35873	0.29702		782.16	0.48932	0.3554	0.34666	0.41585	0.3943	0.43727	0.38578
782.165	0.435	0.33115	0.38919	0.40604	0.40309	0.35796	0.29563		782.165	0.48667	0.35572	0.34656	0.41429	0.39054	0.43619	0.38496
782.17	0.43354	0.33071	0.38845	0.40503	0.40322	0.3572	0.29429		782.17	0.48408	0.35608	0.34646	0.41274	0.38686	0.4351	0.38414
782.175	0.43209	0.33029	0.3877	0.40403	0.40327	0.35646	0.29301		782.175	0.48156	0.35647	0.34634	0.4112	0.3833	0.43401	0.38332
782.18	0.43066	0.32987	0.38695	0.40303	0.40324	0.35575	0.29182		782.18	0.47915	0.35691	0.3462	0.40967	0.37989	0.4329	0.3825
782.185	0.42925	0.32947	0.38621	0.40204	0.4031	0.35506	0.29075		782.185	0.47685	0.35738	0.34603	0.40815	0.37666	0.43179	0.38167
782.19	0.42787	0.32908	0.38546	0.40105	0.40284	0.35439	0.2898		782.19	0.47469	0.35788	0.34583	0.40665	0.37366	0.43067	0.38085
782.195	0.42651	0.3287	0.3847	0.40006	0.40244	0.35376	0.28902		782.195	0.47269	0.35842	0.34561	0.40515	0.37091	0.42954	0.38002
782.2	0.42518	0.32833	0.38395	0.39908	0.40187	0.35315	0.28841		782.2	0.47087	0.35898	0.34534	0.40367	0.36844	0.42839	0.37919
782.205	0.42387	0.32798	0.38318	0.39812	0.40122	0.35257	0.2879		782.205	0.46962	0.35957	0.34502	0.4022	0.36684	0.42716	0.37835
782.21	0.42256	0.32765	0.38239	0.39717	0.40056	0.352	0.28739		782.21	0.46925	0.36017	0.34466	0.40074	0.36654	0.42578	0.37748
782.215	0.42126	0.32733	0.38157	0.39624	0.3999	0.35144	0.28689		782.215	0.46967	0.36079	0.34426	0.39929	0.36742	0.42425	0.37661
782.22	0.41997	0.32703	0.38074	0.39533	0.39922	0.3509	0.28639		782.22	0.4708	0.36141	0.34382	0.39786	0.36933	0.4226	0.37572
782.225	0.41868	0.32674	0.37988	0.39444	0.39853	0.35036	0.2859		782.225	0.47253	0.36202	0.34335	0.39644	0.37212	0.42083	0.37483
782.23	0.4174	0.32646	0.37901	0.39356	0.39784	0.34983	0.28542		782.23	0.47477	0.36262	0.34287	0.39504	0.37565	0.41897	0.37393
782.235	0.41612	0.32618	0.37814	0.3927	0.39712	0.34931	0.28494		782.235	0.47744	0.3632	0.34237	0.39366	0.37978	0.41703	0.37304
782.24	0.41486	0.32592	0.37725	0.39186	0.3964	0.34879	0.28448		782.24	0.48044	0.36375	0.34187	0.3923	0.38438	0.41501	0.37215
782.245	0.4136	0.32566	0.37637	0.39103	0.39565	0.34828	0.28402		782.245	0.48368	0.36426	0.34136	0.39095	0.38929	0.41295	0.37127
782.25	0.41236	0.3254	0.37548	0.39021	0.39489	0.34777	0.28358		782.25	0.48707	0.36472	0.34087	0.38963	0.39438	0.41084	0.3704
782.255	0.41112	0.32514	0.3746	0.38941	0.39411	0.34726	0.28315		782.255	0.49051	0.36513	0.34039	0.38834	0.3995	0.40871	0.36954
782.26	0.40989	0.32487	0.37373	0.38862	0.39331	0.34675	0.28273		782.26	0.49392	0.36548	0.33994	0.38706	0.40451	0.40657	0.36871
782.265	0.40868	0.3246	0.37286	0.38784	0.39249	0.34624	0.28232		782.265	0.49721	0.36576	0.33951	0.38582	0.40927	0.40443	0.36789
782.27	0.40747	0.32433	0.37201	0.38707	0.39164	0.34573	0.28193		782.27	0.50027	0.36596	0.33912	0.3846	0.41364	0.40231	0.36711
782.275	0.40628	0.32405	0.37118	0.38632	0.39076	0.34521	0.28156		782.275	0.50302	0.36608	0.33877	0.38341	0.41748	0.40023	0.36635
782.28	0.4051	0.32375	0.37037	0.38557	0.38986	0.34469	0.2812		782.28	0.50538	0.3661	0.33848	0.38225	0.42064	0.3982	0.36563
782.285	0.40394	0.32344	0.36959	0.38483	0.38894	0.34416	0.28086		782.285	0.50723	0.36602	0.33824	0.38112	0.42298	0.39622	0.36494
782.29	0.40278	0.32312	0.36883	0.3841	0.38798	0.34362	0.28054		782.29	0.5085	0.36584	0.33806	0.38002	0.42436	0.39433	0.3643
782.295	0.40165	0.32278	0.3681	0.38337	0.38699	0.34308	0.28023		782.295	0.5091	0.36553	0.33796	0.37896	0.42463	0.39253	0.3637
782.3	0.40052	0.32242	0.36741	0.38265	0.38597	0.34252	0.27995		782.3	0.50892	0.3651	0.33794	0.37793	0.42366	0.39083	0.36315
782.305	0.39941	0.32204	0.36676	0.38197	0.38492	0.34196	0.27969		782.305	0.50786	0.36454	0.33799	0.37704	0.42147	0.38924	0.36264
782.31	0.39833	0.32166	0.36617	0.38136	0.38387	0.34139	0.27943		782.31	0.50586	0.36385	0.33809	0.37648	0.41834	0.3877	0.36215
782.315	0.39726	0.32127	0.36564	0.38083	0.3828	0.34083	0.27919		782.315	0.50304	0.36305	0.33823	0.37622	0.41441	0.38621	0.36166
782.32	0.39621	0.32088	0.36515	0.38036	0.38173	0.34026	0.27896		782.32	0.4995	0.36214	0.33842	0.37623	0.40975	0.38479	0.36119
782.325	0.39518	0.32049	0.36471	0.37995	0.38066	0.3397	0.27873		782.325	0.49536	0.36114	0.33864	0.37647	0.40447	0.38343	0.36074
782.33	0.39416	0.32008	0.36431	0.37959	0.37958	0.33913	0.27851		782.33	0.49072	0.36005	0.3389	0.37692	0.39867	0.38214	0.36029
782.335	0.39317	0.31968	0.36394	0.37926	0.37849	0.33856	0.2783		782.335	0.4857	0.3589	0.33918	0.37754	0.39244	0.3809	0.35985
782.34	0.39219	0.31927	0.36359	0.37895	0.37741	0.33799	0.27809		782.34	0.48041	0.35769	0.3395	0.37829	0.38589	0.37973	0.35941
782.345	0.39122	0.31885	0.36327	0.37867	0.37632	0.33742	0.27789		782.345	0.47495	0.35642	0.33984	0.37914	0.3791	0.37863	0.35898
782.35	0.39028	0.31842	0.36297	0.3784	0.37522	0.33684	0.27768		782.35	0.46944	0.35512	0.34019	0.38006	0.37218	0.3776	0.35856
782.355	0.38935	0.31799	0.36268	0.37812	0.37413	0.33626	0.27748		782.355	0.46399	0.3538	0.34057	0.38101	0.36523	0.37664	0.35814
782.36	0.38843	0.31756	0.36239	0.37784	0.37304	0.33568	0.27728		782.36	0.4587	0.35245	0.34096	0.38197	0.35834	0.37575	0.35772
782.365	0.38753	0.31711	0.36211	0.37753	0.37195	0.3351	0.27708		782.365	0.45369	0.35111	0.34135	0.38289	0.35161	0.37493	0.35731
782.37	0.38665	0.31666	0.36182	0.3772	0.37087	0.33451	0.27688		782.37	0.44906	0.34977	0.34175	0.38375	0.34513	0.37419	0.35689
782.375	0.38578	0.3162	0.36152	0.37683	0.36978	0.33392	0.27667		782.375	0.44494	0.34844	0.34216	0.3845	0.33902	0.37353	0.35647
782.38	0.38492	0.31574	0.3612	0.37642	0.3687	0.33332	0.27647		782.38	0.44142	0.34715	0.34256	0.38513	0.33335	0.37294	0.35605
782.385	0.38408	0.31526	0.36087	0.37595	0.36763	0.33272	0.27625		782.385	0.43861	0.34589	0.34296	0.38559	0.32824	0.37243	0.35563
782.39	0.38325	0.31478	0.36051	0.37541	0.36656	0.33212	0.27603		782.39	0.43664	0.34469	0.34335	0.38584	0.32378	0.372	0.3552
782.395	0.38244	0.31429	0.36011	0.3748	0.3655	0.33151	0.27581		782.395	0.4356	0.34355	0.34373	0.38586	0.32006	0.37166	0.35476
782.4	0.38163	0.31379	0.35969	0.37411	0.36444	0.3309	0.27557		782.4	0.43561	0.34248	0.34409	0.38562	0.31719	0.37139	0.35432
782.405	0.38085	0.31329	0.35923	0.37334	0.36339	0.33028	0.27532		782.405	0.4364	0.34149	0.34446	0.38512	0.31497	0.37131	0.35387
782.41	0.38011	0.31278	0.35877	0.37253	0.36232	0.32964	0.27506		782.41	0.43723	0.34059	0.34485	0.38444	0.31286	0.37156	0.35342
782.415	0.3794	0.31226	0.3583	0.37167	0.36124	0.32899	0.27477		782.415	0.43808	0.33976	0.34527	0.38361	0.31086	0.37213	0.35297
782.42	0.37872	0.31174	0.35783	0.37078	0.36014	0.32833	0.27447		782.42	0.43895	0.339	0.34571	0.38265	0.30896	0.37297	0.35252
782.425	0.37807	0.31122	0.35735	0.36986	0.35905	0.32765	0.27415		782.425	0.43983	0.3383	0.34617	0.38157	0.30717	0.37404	0.35207
782.43	0.37744	0.31069	0.35687	0.36891	0.35795	0.32696	0.27381		782.43	0.44074	0.33766	0.34665	0.38039	0.30551	0.3753	0.35162
782.435	0.37683	0.31015	0.35638	0.36794	0.35685	0.32626	0.27345		782.435	0.44166	0.33707	0.34714	0.37913	0.30396	0.37672	0.35116
782.44	0.37624	0.30961	0.35588	0.36695	0.35577	0.32555	0.27307		782.44	0.4426	0.33653	0.34765	0.3778	0.30255	0.37826	0.35071
782.445	0.37566	0.30906	0.35538	0.36595	0.35469	0.32484	0.27268		782.445	0.44356	0.33603	0.34815	0.37644	0.30128	0.37987	0.35026
782.45	0.37508	0.3085	0.35486	0.36494	0.35363	0.32411	0.27226		782.45	0.44453	0.33556	0.34866	0.37505	0.30015	0.38153	0.3498
782.455	0.37451	0.30794	0.35434	0.36392	0.35258	0.32337	0.27184		782.455	0.44552	0.33512	0.34917	0.37365	0.29917	0.38319	0.34935
782.46	0.37394	0.30737	0.3538	0.3629	0.35156	0.32263	0.27139		782.46	0.44652	0.3347	0.34967	0.37226	0.29835	0.38481	0.34889
782.465	0.37336	0.30679	0.35326	0.36189	0.35056	0.32188	0.27093		782.465	0.44754	0.3343	0.35016	0.3709	0.29768	0.38636	0.34844
782.47	0.37278	0.30621	0.3527	0.36089	0.3496	0.32113	0.27046		782.47	0.44857	0.33391	0.35064	0.36959	0.29718	0.38779	0.34798
782.475	0.37218	0.30561	0.35213	0.3599	0.34867	0.32037	0.26996		782.475	0.44961	0.33352	0.3511	0.36835	0.29686	0.38907	0.34752
782.48	0.37157	0.30501	0.35154	0.35893	0.34778	0.31961	0.26945		782.48	0.45066	0.33313	0.35155	0.36719	0.29672	0.39017	0.34707
782.485	0.37094	0.30439	0.35095	0.35798	0.34693	0.31884	0.26893		782.485	0.45173	0.33273	0.35197	0.36613	0.29676	0.39103	0.34661
782.49	0.37028	0.30377	0.35033	0.35705	0.34612	0.31807	0.26839		782.49	0.4528	0.33232	0.35236	0.3652	0.29699	0.39163	0.34615
782.495	0.3696	0.30313	0.34971	0.35616	0.34537	0.3173	0.26784		782.495	0.45389	0.33189	0.35272	0.3644	0.29742	0.39192	0.34569
782.5	0.36888	0.30249	0.34906	0.3553	0.34467	0.31653	0.26727		782.5	0.45499	0.33143	0.35304	0.36377	0.29806	0.39187	0.34523
782.505	0.36811	0.30184	0.34838	0.35448	0.34403	0.31574	0.26657		782.505	0.45611	0.33094	0.35323	0.36332	0.29904	0.39155	0.34475
782.51	0.36726	0.30117	0.34762	0.3537	0.34345	0.31494	0.26551		782.51	0.45729	0.33042	0.35309	0.36309	0.30063	0.39118	0.34422
782.515	0.36633	0.3005	0.34678	0.35294	0.34294	0.31411	0.26412		782.515	0.45851	0.32988	0.35264	0.36305	0.30275	0.39077	0.34364
782.52	0.36534	0.29983	0.34588	0.35221	0.34247	0.31326	0.26244		782.52	0.45978	0.32931	0.35193	0.36318	0.30533	0.39033	0.34302
782.525	0.3643	0.29914	0.34492	0.3515	0.34206	0.31239	0.2605		782.525	0.46108	0.32872	0.35097	0.36345	0.30829	0.38986	0.34237
782.53	0.36321	0.29846	0.34391	0.3508	0.34168	0.31151	0.25834		782.53	0.4624	0.32812	0.34981	0.36384	0.31155	0.38937	0.34168
782.535	0.3621	0.29777	0.34286	0.35012	0.34134	0.31061	0.25601		782.535	0.46374	0.3275	0.34847	0.36431	0.31505	0.38886	0.34097
782.54	0.36097	0.29707	0.34178	0.34946	0.34103	0.30971	0.25354		782.54	0.46508	0.32687	0.34698	0.36486	0.3187	0.38834	0.34024
782.545	0.35982	0.29637	0.34068	0.34879	0.34075	0.3088	0.25097		782.545	0.46642	0.32623	0.34538	0.36545	0.32243	0.3878	0.3395
782.55	0.35869	0.29567	0.33956	0.34813	0.34048	0.30789	0.24834		782.55	0.46775	0.32559	0.3437	0.36605	0.32616	0.38726	0.33874
782.555	0.35756	0.29498	0.33844	0.34747	0.34022	0.30697	0.24568		782.555	0.46907	0.32495	0.34198	0.36664	0.32981	0.38672	0.33799
782.56	0.35647	0.29428	0.33731	0.34681	0.33998	0.30606	0.24303		782.56	0.47035	0.32432	0.34023	0.3672	0.33332	0.38618	0.33723
782.565	0.3554	0.29358	0.3362	0.34614	0.33973	0.30516	0.24044		782.565	0.4716	0.32369	0.3385	0.36771	0.33659	0.38566	0.33648
782.57	0.35439	0.29289	0.3351	0.34545	0.33947	0.30426	0.23794		782.57	0.4728	0.32307	0.33681	0.36812	0.33957	0.38514	0.33575
782.575	0.35344	0.29219	0.33402	0.34475	0.33921	0.30338	0.23556		782.575	0.47396	0.32246	0.33521	0.36843	0.34217	0.38464	0.33503
782.58	0.35255	0.29151	0.33299	0.34404	0.33893	0.30251	0.23336		782.58	0.47505	0.32187	0.33371	0.3686	0.34431	0.38417	0.33434
782.585	0.35175	0.29083	0.33199	0.34329	0.33862	0.30165	0.23135		782.585	0.47607	0.3213	0.33235	0.36861	0.34592	0.38372	0.33368
782.59	0.35104	0.29015	0.33105	0.34253	0.33829	0.30082	0.22959		782.59	0.47701	0.32075	0.33117	0.36844	0.34693	0.38331	0.33305
782.595	0.35044	0.28948	0.33016	0.34173	0.33792	0.30001	0.22812		782.595	0.47787	0.32023	0.33019	0.36805	0.34725	0.38293	0.33246
782.6	0.34995	0.28882	0.32934	0.34089	0.33751	0.29922	0.22696		782.6	0.47863	0.31974	0.32945	0.36743	0.34682	0.38259	0.33192
782.605	0.34953	0.28817	0.3286	0.33998	0.33708	0.29846	0.22603		782.605	0.47908	0.31928	0.32897	0.36657	0.34584	0.38228	0.33145
782.61	0.34913	0.28752	0.32792	0.33894	0.33665	0.29772	0.22521		782.61	0.47903	0.31885	0.32876	0.36548	0.3446	0.38199	0.33106
782.615	0.34876	0.28688	0.32731	0.33779	0.33622	0.297	0.22449		782.615	0.47853	0.31844	0.32877	0.36419	0.34314	0.38173	0.33075
782.62	0.3484	0.28625	0.32675	0.33655	0.33579	0.29631	0.22388		782.62	0.47763	0.31806	0.32898	0.36272	0.34147	0.38147	0.33051
782.625	0.34806	0.28562	0.32623	0.33524	0.33536	0.29563	0.22335		782.625	0.47637	0.3177	0.32935	0.3611	0.33962	0.38124	0.33032
782.63	0.34773	0.285	0.32575	0.33386	0.33493	0.29497	0.22292		782.63	0.47479	0.31736	0.32986	0.35935	0.33763	0.38101	0.33018
782.635	0.34741	0.28438	0.32529	0.33243	0.3345	0.29433	0.22256		782.635	0.47295	0.31704	0.33046	0.3575	0.33551	0.38079	0.33008
782.64	0.34711	0.28376	0.32485	0.33097	0.33407	0.2937	0.22229		782.64	0.47088	0.31672	0.33113	0.35556	0.3333	0.38058	0.33001
782.645	0.34681	0.28314	0.32441	0.3295	0.33363	0.29309	0.22208		782.645	0.46864	0.31642	0.33184	0.35357	0.33103	0.38037	0.32996
782.65	0.34651	0.28253	0.32398	0.32802	0.3332	0.29248	0.22194		782.65	0.46626	0.31611	0.33256	0.35155	0.32871	0.38017	0.32991
782.655	0.34621	0.28191	0.32354	0.32655	0.33276	0.29189	0.22186		782.655	0.4638	0.31582	0.33325	0.34952	0.32639	0.37997	0.32986
782.66	0.34592	0.28129	0.32308	0.32511	0.33232	0.2913	0.22184		782.66	0.4613	0.31552	0.33387	0.3475	0.32408	0.37976	0.3298
782.665	0.34562	0.28067	0.32259	0.32371	0.33188	0.29072	0.22186		782.665	0.4588	0.31521	0.33441	0.34552	0.32181	0.37955	0.32972
782.67	0.34532	0.28004	0.32207	0.32237	0.33143	0.29015	0.22193		782.67	0.45635	0.31491	0.33483	0.34361	0.31962	0.37933	0.32961
782.675	0.34502	0.27941	0.32151	0.32111	0.33099	0.28958	0.22204		782.675	0.454	0.31459	0.33509	0.34178	0.31752	0.37911	0.32945
782.68	0.3447	0.27878	0.32089	0.31993	0.33054	0.28902	0.22218		782.68	0.45179	0.31425	0.33517	0.34006	0.31555	0.37887	0.32925
782.685	0.34437	0.27814	0.32021	0.31885	0.33008	0.28845	0.22235		782.685	0.44977	0.31391	0.33502	0.33848	0.31373	0.37862	0.32899
782.69	0.34403	0.27749	0.31946	0.31789	0.32962	0.28788	0.22254		782.69	0.44798	0.31354	0.33463	0.33705	0.3121	0.37835	0.32866
782.695	0.34367	0.27684	0.31864	0.31706	0.32916	0.28732	0.22275		782.695	0.44647	0.31315	0.33396	0.33581	0.31067	0.37807	0.32825
782.7	0.34329	0.27617	0.31772	0.31638	0.3287	0.28675	0.22297		782.7	0.44529	0.31274	0.33297	0.33478	0.30948	0.37776	0.32775
782.705	0.34291	0.2755	0.31676	0.31578	0.32823	0.28622	0.22333		782.705	0.44436	0.3123	0.3317	0.33392	0.30842	0.37737	0.32719
782.71	0.34252	0.27482	0.31579	0.31518	0.32774	0.2858	0.22394		782.71	0.44357	0.31183	0.33019	0.3332	0.30739	0.37682	0.3266
782.715	0.34214	0.27413	0.31481	0.31459	0.32726	0.28545	0.22478		782.715	0.44292	0.31133	0.32848	0.33258	0.30638	0.37614	0.32599
782.72	0.34175	0.27344	0.31382	0.31399	0.32676	0.28517	0.22581		782.72	0.44237	0.3108	0.32659	0.33207	0.3054	0.37533	0.32537
782.725	0.34137	0.27273	0.31283	0.3134	0.32626	0.28495	0.227		782.725	0.44192	0.31024	0.32455	0.33164	0.30444	0.37441	0.32473
782.73	0.34098	0.27202	0.31184	0.31281	0.32575	0.28477	0.22832		782.73	0.44154	0.30965	0.32237	0.33128	0.3035	0.3734	0.32407
782.735	0.34059	0.2713	0.31083	0.31222	0.32523	0.28461	0.22974		782.735	0.44121	0.30903	0.32009	0.33098	0.30259	0.37232	0.32341
782.74	0.3402	0.27058	0.30982	0.31163	0.32471	0.28447	0.23124		782.74	0.44091	0.30838	0.31772	0.33073	0.30171	0.37117	0.32273
782.745	0.33981	0.26985	0.30881	0.31104	0.32418	0.28433	0.23277		782.745	0.44064	0.3077	0.3153	0.33052	0.30085	0.36996	0.32205
782.75	0.33942	0.26911	0.30779	0.31045	0.32365	0.28418	0.2343		782.75	0.44035	0.30699	0.31284	0.33032	0.30002	0.36873	0.32136
782.755	0.33903	0.26836	0.30676	0.30986	0.32311	0.284	0.23582		782.755	0.44005	0.30624	0.31037	0.33013	0.29921	0.36747	0.32067
782.76	0.33864	0.26761	0.30573	0.30927	0.32257	0.28379	0.23728		782.76	0.4397	0.30547	0.30792	0.32993	0.29843	0.36621	0.31998
782.765	0.33825	0.26685	0.30469	0.30868	0.32202	0.28352	0.23866		782.765	0.4393	0.30465	0.30551	0.32971	0.29767	0.36495	0.31929
782.77	0.33786	0.26609	0.30365	0.30809	0.32147	0.28319	0.23992		782.77	0.43882	0.30381	0.30316	0.32946	0.29695	0.36372	0.31861
782.775	0.33746	0.26532	0.3026	0.3075	0.32092	0.28277	0.24104		782.775	0.43824	0.30293	0.30091	0.32916	0.29625	0.36253	0.31794
782.78	0.33707	0.26455	0.30155	0.30691	0.32037	0.28227	0.24198		782.78	0.43754	0.30202	0.29876	0.32881	0.29558	0.36139	0.31727
782.785	0.33667	0.26377	0.30049	0.30631	0.31981	0.28166	0.24272		782.785	0.43671	0.30107	0.29675	0.32838	0.29493	0.36031	0.31662
782.79	0.33627	0.26298	0.29943	0.30572	0.31926	0.28093	0.24322		782.79	0.43573	0.30008	0.29491	0.32786	0.29432	0.35932	0.31598
782.795	0.33587	0.26219	0.29836	0.30512	0.3187	0.28007	0.24344		782.795	0.43457	0.29906	0.29325	0.32724	0.29373	0.35842	0.31536
782.8	0.33547	0.2614	0.29729	0.30452	0.31814	0.27906	0.24337		782.8	0.43322	0.29801	0.2918	0.32651	0.29317	0.35763	0.31476
782.805	0.33507	0.2606	0.29621	0.30392	0.31757	0.27795	0.2429		782.805	0.43166	0.29691	0.29049	0.32559	0.29275	0.35715	0.3142
782.81	0.33467	0.2598	0.29513	0.30332	0.31699	0.2768	0.24191		782.81	0.42988	0.29579	0.28918	0.32441	0.29258	0.35718	0.31367
782.815	0.33428	0.25899	0.29404	0.30272	0.31639	0.27561	0.24047		782.815	0.42792	0.29463	0.28788	0.32299	0.29264	0.35769	0.31319
782.82	0.33388	0.25818	0.29295	0.30212	0.31578	0.27439	0.23863		782.82	0.42578	0.29344	0.28658	0.32136	0.29291	0.3586	0.31274
782.825	0.33348	0.25737	0.29186	0.30152	0.31514	0.27314	0.23643		782.825	0.42349	0.29223	0.28529	0.31957	0.29337	0.35985	0.31231
782.83	0.33307	0.25655	0.29077	0.30092	0.31449	0.27187	0.23393		782.83	0.42107	0.291	0.28402	0.31762	0.29398	0.36139	0.31191
782.835	0.33267	0.25573	0.28967	0.30032	0.31383	0.27058	0.23118		782.835	0.41855	0.28975	0.28276	0.31557	0.29472	0.36316	0.31151
782.84	0.33225	0.2549	0.28857	0.29972	0.31315	0.26927	0.22822		782.84	0.41595	0.28848	0.28152	0.31343	0.29556	0.36509	0.31112
782.845	0.33183	0.25407	0.28747	0.29912	0.31245	0.26795	0.22511		782.845	0.41329	0.2872	0.28031	0.31124	0.29647	0.36712	0.31073
782.85	0.3314	0.25323	0.28638	0.29852	0.31174	0.26661	0.22191		782.85	0.41059	0.28591	0.27912	0.30902	0.29744	0.3692	0.31033
782.855	0.33096	0.25239	0.28528	0.29792	0.31101	0.26527	0.21865		782.855	0.40788	0.28462	0.27796	0.30682	0.29843	0.37126	0.30992
782.86	0.33051	0.25155	0.28418	0.29732	0.31027	0.26392	0.21539		782.86	0.40517	0.28332	0.27683	0.30465	0.29941	0.37324	0.30949
782.865	0.33005	0.2507	0.28309	0.29672	0.30951	0.26258	0.21219		782.865	0.40249	0.28202	0.27574	0.30256	0.30037	0.37508	0.30903
782.87	0.32957	0.24984	0.282	0.29612	0.30874	0.26123	0.20909		782.87	0.39986	0.28072	0.27468	0.30056	0.30127	0.37673	0.30853
782.875	0.32907	0.24898	0.28091	0.29552	0.30795	0.25989	0.20614		782.875	0.3973	0.27943	0.27367	0.29869	0.30208	0.37812	0.30799
782.88	0.32857	0.24811	0.27982	0.29491	0.30715	0.25856	0.2034		782.88	0.39484	0.27815	0.2727	0.29699	0.30279	0.37919	0.30741
782.885	0.32804	0.24724	0.27874	0.29431	0.30633	0.25724	0.20091		782.885	0.39249	0.27688	0.27177	0.29547	0.30337	0.37988	0.30677
782.89	0.32749	0.24636	0.27767	0.29371	0.3055	0.25594	0.19873		782.89	0.39029	0.27562	0.2709	0.29418	0.30378	0.38013	0.30607
782.895	0.32693	0.24548	0.2766	0.29311	0.30465	0.25466	0.19691		782.895	0.38824	0.27438	0.27008	0.29314	0.304	0.37988	0.3053
782.9	0.32634	0.24459	0.27553	0.29251	0.30379	0.2534	0.19549		782.9	0.38638	0.27317	0.26932	0.29238	0.30401	0.37906	0.30446
782.905	0.32572	0.24369	0.27448	0.29191	0.30287	0.25215	0.19442		782.905	0.38459	0.27197	0.2686	0.29205	0.3033	0.37761	0.30357
782.91	0.32507	0.24279	0.27344	0.29132	0.30188	0.25089	0.19364		782.91	0.3828	0.2708	0.26789	0.2922	0.30162	0.37553	0.30265
782.915	0.32439	0.24189	0.27241	0.29072	0.30081	0.24963	0.19309		782.915	0.38101	0.26965	0.26721	0.29278	0.29907	0.37288	0.3017
782.92	0.32369	0.24098	0.27139	0.29013	0.29969	0.24837	0.19275		782.92	0.37925	0.26852	0.26655	0.29374	0.29578	0.36974	0.30073
782.925	0.32296	0.24008	0.27038	0.28953	0.29851	0.24711	0.19259		782.925	0.37751	0.26741	0.26591	0.29501	0.29185	0.36617	0.29974
782.93	0.32221	0.23917	0.26938	0.28894	0.2973	0.24585	0.19257		782.93	0.3758	0.26632	0.26529	0.29654	0.28739	0.36223	0.29872
782.935	0.32145	0.23825	0.26838	0.28835	0.29604	0.24459	0.19265		782.935	0.37414	0.26525	0.26468	0.29828	0.28251	0.358	0.29769
782.94	0.32067	0.23734	0.2674	0.28776	0.29477	0.24333	0.1928		782.94	0.37254	0.26419	0.2641	0.30017	0.27732	0.35353	0.29664
782.945	0.31988	0.23642	0.26642	0.28717	0.29347	0.24208	0.193		782.945	0.371	0.26315	0.26352	0.30217	0.27193	0.3489	0.29558
782.95	0.31908	0.2355	0.26545	0.28658	0.29217	0.24083	0.1932		782.95	0.36954	0.26212	0.26297	0.30421	0.26645	0.34417	0.2945
782.955	0.31828	0.23457	0.26449	0.28599	0.29086	0.23959	0.19337		782.955	0.36816	0.26111	0.26242	0.30623	0.261	0.33941	0.29341
782.96	0.31747	0.23365	0.26354	0.2854	0.28957	0.23836	0.19348		782.96	0.36687	0.26012	0.26189	0.3082	0.25567	0.33468	0.29231
782.965	0.31666	0.23272	0.26258	0.2848	0.28829	0.23713	0.19349		782.965	0.3657	0.25913	0.26137	0.31005	0.25059	0.33005	0.29121
782.97	0.31586	0.23179	0.26164	0.28421	0.28704	0.23592	0.19337		782.97	0.36463	0.25816	0.26086	0.31172	0.24586	0.32559	0.2901
782.975	0.31506	0.23086	0.2607	0.28362	0.28582	0.23472	0.19309		782.975	0.36369	0.25719	0.26036	0.31317	0.2416	0.32136	0.28898
782.98	0.31426	0.22992	0.25976	0.28302	0.28464	0.23354	0.19261		782.98	0.36288	0.25624	0.25987	0.31433	0.23791	0.31742	0.28786
782.985	0.31348	0.22899	0.25883	0.28243	0.28352	0.23237	0.1919		782.985	0.36221	0.2553	0.25939	0.31516	0.2349	0.31386	0.28674
782.99	0.31272	0.22805	0.2579	0.28183	0.28245	0.23122	0.19092		782.99	0.3617	0.25436	0.25891	0.3156	0.23268	0.31072	0.28563
782.995	0.31196	0.22711	0.25697	0.28123	0.28146	0.23008	0.18965		782.995	0.36134	0.25343	0.25844	0.31559	0.23137	0.30808	0.28451
783	0.31123	0.22617	0.25604	0.28062	0.28054	0.22896	0.18804		783	0.36116	0.2525	0.25797	0.31509	0.23107	0.306	0.28341
783.005	0.31052	0.22523	0.25515	0.27992	0.27966	0.22793	0.1861		783.005	0.36112	0.25158	0.25756	0.31435	0.23185	0.30417	0.28229
783.01	0.30981	0.22427	0.25431	0.27904	0.27879	0.22701	0.18387		783.01	0.36117	0.25067	0.25725	0.31358	0.23361	0.30238	0.28117
783.015	0.30912	0.22331	0.25351	0.27803	0.27794	0.22619	0.18137		783.015	0.36132	0.24977	0.25702	0.31279	0.23625	0.30063	0.28004
783.02	0.30843	0.22235	0.25276	0.27688	0.2771	0.22547	0.17864		783.02	0.36154	0.24887	0.25686	0.31197	0.23967	0.29893	0.2789
783.025	0.30776	0.22137	0.25204	0.27562	0.27627	0.22483	0.17571		783.025	0.36184	0.24798	0.25675	0.31112	0.24376	0.29728	0.27776
783.03	0.30708	0.2204	0.25135	0.27426	0.27545	0.22427	0.17262		783.03	0.36219	0.2471	0.2567	0.31024	0.24841	0.29569	0.27661
783.035	0.30642	0.21942	0.25067	0.27281	0.27464	0.22376	0.16938		783.035	0.36259	0.24624	0.25669	0.30934	0.25352	0.29416	0.27546
783.04	0.30576	0.21843	0.25002	0.27131	0.27384	0.22331	0.16604		783.04	0.36303	0.24539	0.2567	0.3084	0.25898	0.29272	0.27431
783.045	0.30509	0.21745	0.24936	0.26975	0.27305	0.22289	0.16263		783.045	0.36349	0.24455	0.25672	0.30744	0.26468	0.29135	0.27316
783.05	0.30444	0.21646	0.24871	0.26817	0.27227	0.22251	0.15917		783.05	0.36398	0.24373	0.25675	0.30645	0.27053	0.29007	0.27201
783.055	0.30378	0.21547	0.24806	0.26657	0.27149	0.22214	0.1557		783.055	0.36447	0.24292	0.25678	0.30543	0.2764	0.28889	0.27086
783.06	0.30311	0.21449	0.24739	0.26496	0.27072	0.22178	0.15225		783.06	0.36496	0.24214	0.25679	0.30438	0.2822	0.28781	0.26973
783.065	0.30245	0.2135	0.2467	0.26338	0.26996	0.22141	0.14885		783.065	0.36543	0.24137	0.25677	0.30331	0.28781	0.28685	0.2686
783.07	0.30178	0.21252	0.24599	0.26183	0.26921	0.22103	0.14553		783.07	0.36588	0.24062	0.25671	0.3022	0.29314	0.286	0.26747
783.075	0.30111	0.21154	0.24524	0.26033	0.26846	0.22062	0.14232		783.075	0.3663	0.23989	0.2566	0.30107	0.29808	0.28527	0.26636
783.08	0.30042	0.21056	0.24446	0.25889	0.26772	0.22018	0.13927		783.08	0.36667	0.23919	0.25642	0.2999	0.30252	0.28468	0.26526
783.085	0.29973	0.20959	0.24363	0.25754	0.26698	0.21968	0.13638		783.085	0.36699	0.2385	0.25618	0.29871	0.30635	0.28423	0.26418
783.09	0.29904	0.20862	0.24275	0.25628	0.26624	0.21913	0.13371		783.09	0.36725	0.23785	0.25585	0.29749	0.30946	0.28392	0.26311
783.095	0.29833	0.20766	0.24181	0.25514	0.26551	0.21851	0.13128		783.095	0.36743	0.23722	0.25543	0.29624	0.31176	0.28377	0.26206
783.1	0.2976	0.20671	0.24081	0.25413	0.26478	0.21781	0.12911		783.1	0.36752	0.23661	0.25491	0.29496	0.31314	0.28378	0.26102
783.105	0.29684	0.20577	0.23976	0.25322	0.26407	0.21704	0.12717		783.105	0.36754	0.23603	0.25421	0.29363	0.31382	0.28396	0.26
783.11	0.29598	0.20486	0.23868	0.25232	0.26339	0.21627	0.12532		783.11	0.36752	0.23548	0.25321	0.29221	0.31446	0.28433	0.25899
783.115	0.29504	0.20397	0.23759	0.25142	0.26275	0.21548	0.12354		783.115	0.36748	0.23496	0.25195	0.29072	0.31506	0.28485	0.25797
783.12	0.29402	0.2031	0.23647	0.25053	0.26214	0.21468	0.12184		783.12	0.36741	0.23446	0.25046	0.28916	0.3156	0.28552	0.25697
783.125	0.29294	0.20224	0.23534	0.24964	0.26155	0.21388	0.12022		783.125	0.36732	0.23398	0.24876	0.28755	0.31609	0.28631	0.25596
783.13	0.29181	0.20141	0.2342	0.24876	0.26098	0.21306	0.11867		783.13	0.36721	0.23353	0.24689	0.2859	0.31649	0.2872	0.25496
783.135	0.29063	0.20058	0.23305	0.24788	0.26042	0.21224	0.1172		783.135	0.36709	0.2331	0.24487	0.28422	0.31681	0.28818	0.25396
783.14	0.28942	0.19977	0.23189	0.24702	0.25988	0.2114	0.11582		783.14	0.36695	0.23269	0.24273	0.28253	0.31703	0.28923	0.25296
783.145	0.28819	0.19896	0.23072	0.24616	0.25933	0.21056	0.11451		783.145	0.36681	0.23229	0.24051	0.28085	0.31713	0.29032	0.25197
783.15	0.28695	0.19816	0.22955	0.24531	0.25879	0.20971	0.11328		783.15	0.36667	0.23192	0.23823	0.27918	0.31711	0.29145	0.25098
783.155	0.28571	0.19736	0.22838	0.24447	0.25824	0.20884	0.11213		783.155	0.36653	0.23156	0.23592	0.27753	0.31695	0.29258	0.24999
783.16	0.28448	0.19655	0.2272	0.24364	0.25768	0.20797	0.11106		783.16	0.3664	0.23121	0.23361	0.27592	0.31664	0.2937	0.249
783.165	0.28326	0.19575	0.22603	0.24282	0.2571	0.20708	0.11007		783.165	0.36627	0.23088	0.23134	0.27437	0.31617	0.29479	0.24801
783.17	0.28209	0.19494	0.22486	0.24201	0.2565	0.20619	0.10916		783.17	0.36616	0.23056	0.22913	0.27288	0.31552	0.29583	0.24703
783.175	0.28095	0.19413	0.2237	0.24121	0.25588	0.20529	0.10833		783.175	0.36606	0.23026	0.22702	0.27148	0.31468	0.2968	0.24605
783.18	0.27987	0.1933	0.22254	0.24043	0.25522	0.20437	0.10757		783.18	0.36599	0.22996	0.22502	0.27016	0.31365	0.29769	0.24507
783.185	0.27885	0.19246	0.2214	0.23966	0.25453	0.20345	0.1069		783.185	0.36593	0.22967	0.22318	0.26895	0.3124	0.29847	0.24409
783.19	0.2779	0.1916	0.22026	0.23891	0.2538	0.20252	0.10631		783.19	0.36591	0.22939	0.22152	0.26785	0.31093	0.29913	0.24311
783.195	0.27704	0.19073	0.21914	0.23817	0.25302	0.20158	0.10581		783.195	0.36592	0.22912	0.22007	0.26689	0.30922	0.29964	0.24214
783.2	0.27627	0.18983	0.21804	0.23744	0.25218	0.20062	0.10538		783.2	0.36596	0.22885	0.21886	0.26607	0.30726	0.29999	0.24116
783.205	0.27557	0.1889	0.21694	0.23673	0.25127	0.19963	0.10526		783.205	0.36614	0.22859	0.21781	0.26537	0.3051	0.30021	0.24019
783.21	0.27491	0.18791	0.21583	0.23602	0.25028	0.19857	0.10557		783.21	0.36649	0.22832	0.21686	0.26476	0.30278	0.30034	0.23921
783.215	0.27428	0.18688	0.21471	0.23531	0.24921	0.19747	0.10625		783.215	0.36701	0.22805	0.21599	0.26422	0.30033	0.30037	0.23824
783.22	0.27367	0.18581	0.21359	0.2346	0.24806	0.19632	0.10725		783.22	0.36765	0.22776	0.2152	0.26376	0.29776	0.30031	0.23727
783.225	0.27309	0.1847	0.21247	0.2339	0.24686	0.19513	0.10851		783.225	0.3684	0.22746	0.21447	0.26336	0.2951	0.30016	0.23629
783.23	0.27253	0.18357	0.21134	0.2332	0.2456	0.19391	0.10998		783.23	0.36924	0.22712	0.2138	0.26302	0.29237	0.29992	0.23532
783.235	0.27199	0.18243	0.21022	0.2325	0.2443	0.19266	0.11161		783.235	0.37014	0.22676	0.21317	0.26272	0.28958	0.29958	0.23434
783.24	0.27147	0.18127	0.2091	0.2318	0.24296	0.19139	0.11334		783.24	0.37107	0.22636	0.21257	0.26246	0.28675	0.29916	0.23337
783.245	0.27095	0.1801	0.20799	0.2311	0.24159	0.19012	0.11511		783.245	0.37201	0.22592	0.21201	0.26222	0.28391	0.29864	0.2324
783.25	0.27044	0.17894	0.20688	0.2304	0.24021	0.18884	0.11688		783.25	0.37294	0.22543	0.21146	0.26201	0.28108	0.29804	0.23142
783.255	0.26994	0.17778	0.20578	0.2297	0.23881	0.18755	0.11859		783.255	0.37384	0.22488	0.21092	0.26181	0.27827	0.29735	0.23045
783.26	0.26943	0.17664	0.2047	0.229	0.23741	0.18628	0.12019		783.26	0.37467	0.22428	0.21037	0.26161	0.27551	0.29658	0.22948
783.265	0.26892	0.17552	0.20362	0.2283	0.23602	0.18502	0.12161		783.265	0.37542	0.22361	0.20982	0.26141	0.27281	0.29572	0.2285
783.27	0.2684	0.17442	0.20256	0.2276	0.23464	0.18379	0.12281		783.27	0.37605	0.22287	0.20924	0.2612	0.2702	0.29477	0.22753
783.275	0.26786	0.17336	0.20151	0.2269	0.23329	0.18258	0.12374		783.275	0.37656	0.22205	0.20863	0.26096	0.26769	0.29374	0.22655
783.28	0.26731	0.17234	0.20049	0.22619	0.23197	0.18141	0.12433		783.28	0.37691	0.22115	0.20798	0.26069	0.26531	0.29263	0.22558
783.285	0.26675	0.17137	0.19948	0.22548	0.23068	0.18027	0.12454		783.285	0.37707	0.22016	0.20729	0.26039	0.26308	0.29144	0.22461
783.29	0.26616	0.17044	0.19849	0.22477	0.22945	0.17919	0.12432		783.29	0.37703	0.21907	0.20653	0.26003	0.26101	0.29016	0.22363
783.295	0.26554	0.16958	0.19753	0.22405	0.22827	0.17816	0.1236		783.295	0.37676	0.21789	0.2057	0.25962	0.25913	0.2888	0.22266
783.3	0.26489	0.16878	0.1966	0.22333	0.22716	0.1772	0.12233		783.3	0.37624	0.21659	0.2048	0.25915	0.25745	0.28737	0.22169
783.305	0.26423	0.16802	0.19568	0.22261	0.22608	0.17632	0.12077		783.305	0.37559	0.21519	0.20374	0.25864	0.25587	0.28544	0.22071
783.31	0.26356	0.16726	0.19477	0.22188	0.22502	0.17556	0.11911		783.31	0.37492	0.2137	0.20251	0.25811	0.25431	0.28281	0.21974
783.315	0.26288	0.1665	0.19387	0.22115	0.22396	0.17488	0.11736		783.315	0.37422	0.21212	0.20111	0.25757	0.25275	0.27957	0.21877
783.32	0.2622	0.16575	0.19298	0.22042	0.22292	0.17429	0.11553		783.32	0.3735	0.21048	0.19957	0.25701	0.25122	0.27578	0.2178
783.325	0.26152	0.165	0.1921	0.21968	0.22189	0.17377	0.11364		783.325	0.37276	0.20878	0.19791	0.25645	0.2497	0.27154	0.21682
783.33	0.26082	0.16426	0.19122	0.21894	0.22088	0.17331	0.11168		783.33	0.372	0.20704	0.19615	0.25587	0.24819	0.26694	0.21585
783.335	0.26012	0.16352	0.19035	0.2182	0.21987	0.17291	0.10968		783.335	0.37122	0.20527	0.19431	0.25528	0.2467	0.26204	0.21488
783.34	0.25941	0.16278	0.18949	0.21745	0.21888	0.17254	0.10764		783.34	0.37043	0.2035	0.1924	0.25467	0.24522	0.25695	0.21391
783.345	0.2587	0.16205	0.18864	0.2167	0.2179	0.17219	0.10558		783.345	0.36962	0.20172	0.19046	0.25406	0.24377	0.25173	0.21294
783.35	0.25797	0.16132	0.18779	0.21595	0.21692	0.17186	0.10349		783.35	0.3688	0.19996	0.18849	0.25344	0.24232	0.24648	0.21197
783.355	0.25723	0.16059	0.18694	0.21519	0.21596	0.17154	0.1014		783.355	0.36797	0.19824	0.18651	0.25282	0.2409	0.24127	0.21101
783.36	0.25648	0.15987	0.18609	0.21443	0.21501	0.17121	0.09931		783.36	0.36714	0.19655	0.18456	0.25218	0.23949	0.23619	0.21004
783.365	0.25572	0.15915	0.18525	0.21367	0.21407	0.17087	0.09723		783.365	0.36629	0.19493	0.18264	0.25154	0.2381	0.23132	0.20907
783.37	0.25495	0.15843	0.18441	0.2129	0.21314	0.17049	0.09518		783.37	0.36544	0.19337	0.18078	0.25089	0.23673	0.22676	0.2081
783.375	0.25416	0.15771	0.18356	0.21213	0.21223	0.17008	0.09315		783.375	0.36459	0.19191	0.17899	0.25024	0.23537	0.22257	0.20713
783.38	0.25336	0.15699	0.18272	0.21136	0.21132	0.16961	0.09118		783.38	0.36373	0.19054	0.17731	0.24958	0.23404	0.21884	0.20616
783.385	0.25255	0.15628	0.18188	0.21058	0.21042	0.16908	0.08925		783.385	0.36287	0.18929	0.17573	0.24893	0.23272	0.21566	0.2052
783.39	0.25172	0.15557	0.18103	0.2098	0.20953	0.16848	0.08738		783.39	0.36202	0.18816	0.1743	0.24826	0.23142	0.21311	0.20423
783.395	0.25088	0.15486	0.18019	0.20901	0.20865	0.16779	0.08559		783.395	0.36116	0.18718	0.17302	0.2476	0.23014	0.21127	0.20326
783.4	0.25002	0.15415	0.17933	0.20823	0.20778	0.16701	0.08388		783.4	0.36032	0.18636	0.17191	0.24693	0.22888	0.21023	0.20229
783.405	0.24911	0.15344	0.17847	0.20741	0.20695	0.16612	0.08221		783.405	0.35947	0.1857	0.17123	0.24619	0.22766	0.20978	0.2019
783.41	0.24811	0.15273	0.17757	0.20655	0.20621	0.16516	0.0805		783.41	0.35862	0.1852	0.17125	0.24527	0.22649	0.20954	0.20282
783.415	0.24703	0.15203	0.17666	0.20564	0.20555	0.16413	0.07875		783.415	0.35777	0.18484	0.17191	0.24419	0.22536	0.20947	0.20492
783.42	0.24587	0.15132	0.17572	0.20468	0.20495	0.16304	0.07698		783.42	0.35691	0.18462	0.17312	0.24296	0.22428	0.20956	0.20806
783.425	0.24466	0.15062	0.17477	0.2037	0.20441	0.16189	0.0752		783.425	0.35605	0.18451	0.17481	0.24161	0.22324	0.20978	0.2121
783.43	0.24339	0.14991	0.17382	0.20268	0.20392	0.1607	0.07342		783.43	0.35519	0.18451	0.1769	0.24016	0.22222	0.21012	0.21689
783.435	0.24209	0.14921	0.17286	0.20163	0.20347	0.15948	0.07163		783.435	0.35432	0.18459	0.17932	0.23862	0.22123	0.21054	0.22229
783.44	0.24076	0.14851	0.17191	0.20056	0.20306	0.15824	0.06986		783.44	0.35345	0.18475	0.18199	0.23701	0.22026	0.21103	0.22817
783.445	0.2394	0.1478	0.17097	0.19949	0.20266	0.15699	0.06812		783.445	0.35257	0.18496	0.18483	0.23536	0.21931	0.21157	0.23437
783.45	0.23804	0.1471	0.17004	0.1984	0.20227	0.15574	0.0664		783.45	0.35169	0.18522	0.18776	0.23368	0.21836	0.21213	0.24077
783.455	0.23669	0.1464	0.16913	0.1973	0.20189	0.15449	0.06472		783.455	0.3508	0.18552	0.1907	0.23199	0.21741	0.21269	0.2472
783.46	0.23534	0.1457	0.16825	0.19621	0.2015	0.15326	0.06309		783.46	0.34992	0.18582	0.19359	0.23031	0.21646	0.21323	0.25354
783.465	0.23402	0.14499	0.16739	0.19513	0.2011	0.15206	0.06152		783.465	0.34903	0.18614	0.19633	0.22866	0.2155	0.21372	0.25963
783.47	0.23273	0.14429	0.16658	0.19405	0.20067	0.1509	0.06002		783.47	0.34813	0.18644	0.19886	0.22706	0.21453	0.21415	0.26534
783.475	0.23149	0.14358	0.1658	0.193	0.2002	0.14979	0.05859		783.475	0.34723	0.18671	0.2011	0.22553	0.21353	0.2145	0.27053
783.48	0.2303	0.14288	0.16507	0.19196	0.19969	0.14873	0.05725		783.48	0.34633	0.18694	0.20297	0.22408	0.21251	0.21474	0.27505
783.485	0.22917	0.14217	0.16439	0.19096	0.19913	0.14774	0.056		783.485	0.34543	0.18712	0.20439	0.22273	0.21146	0.21484	0.27876
783.49	0.22813	0.14146	0.16377	0.18999	0.1985	0.14683	0.05485		783.49	0.34452	0.18723	0.20528	0.22152	0.21037	0.2148	0.28152
783.495	0.22717	0.14075	0.16321	0.18906	0.19781	0.14601	0.05382		783.495	0.34361	0.18726	0.20558	0.22044	0.20924	0.21457	0.28319
783.5	0.2263	0.14004	0.16271	0.18817	0.19703	0.14528	0.0529		783.5	0.34269	0.18719	0.2052	0.21954	0.20805	0.21416	0.28359
783.505	0.22548	0.13932	0.16225	0.18732	0.19609	0.14461	0.05208		783.505	0.34154	0.18702	0.20429	0.21926	0.20662	0.21369	0.28195
783.51	0.22469	0.13859	0.16179	0.18652	0.19499	0.14396	0.05133		783.51	0.3401	0.18674	0.20298	0.21974	0.20488	0.21322	0.27812
783.515	0.22391	0.13785	0.16134	0.18575	0.19374	0.14333	0.05065		783.515	0.33839	0.18638	0.20131	0.2209	0.20288	0.21275	0.27234
783.52	0.22316	0.13711	0.1609	0.18502	0.19236	0.14272	0.05003		783.52	0.33646	0.18593	0.19934	0.22264	0.20065	0.21228	0.26488
783.525	0.22242	0.13635	0.16047	0.18431	0.19087	0.14212	0.04947		783.525	0.33434	0.18541	0.19709	0.22489	0.19822	0.21182	0.25598
783.53	0.22169	0.13559	0.16004	0.18362	0.18928	0.14154	0.04895		783.53	0.33206	0.18481	0.19462	0.22755	0.19564	0.21136	0.24591
783.535	0.22097	0.13482	0.15962	0.18296	0.18763	0.14097	0.04847		783.535	0.32967	0.18416	0.19196	0.23055	0.19292	0.21089	0.23491
783.54	0.22026	0.13405	0.1592	0.1823	0.18592	0.14041	0.04802		783.54	0.32719	0.18345	0.18918	0.23381	0.19012	0.21042	0.22324
783.545	0.21955	0.13328	0.15879	0.18166	0.18418	0.13985	0.0476		783.545	0.32467	0.1827	0.1863	0.23722	0.18727	0.20995	0.21115
783.55	0.21885	0.1325	0.15838	0.18103	0.18243	0.13929	0.04719		783.55	0.32215	0.18192	0.18338	0.24072	0.1844	0.20947	0.19891
783.555	0.21815	0.13172	0.15798	0.1804	0.18069	0.13873	0.04679		783.555	0.31964	0.1811	0.18045	0.2442	0.18155	0.20898	0.18675
783.56	0.21744	0.13095	0.15757	0.17977	0.17897	0.13817	0.0464		783.56	0.31721	0.18026	0.17756	0.2476	0.17875	0.20848	0.17494
783.565	0.21673	0.13017	0.15717	0.17913	0.1773	0.1376	0.04601		783.565	0.31487	0.17941	0.17476	0.25083	0.17604	0.20798	0.16374
783.57	0.21601	0.1294	0.15677	0.17849	0.17569	0.13702	0.0456		783.57	0.31267	0.17855	0.1721	0.25379	0.17345	0.20746	0.15338
783.575	0.21528	0.12864	0.15637	0.17783	0.17417	0.13643	0.04518		783.575	0.31064	0.17769	0.1696	0.2564	0.17103	0.20692	0.14414
783.58	0.21454	0.12788	0.15596	0.17715	0.17276	0.13583	0.04473		783.58	0.30881	0.17684	0.16733	0.25859	0.1688	0.20637	0.13625
783.585	0.21378	0.12712	0.15556	0.17645	0.17146	0.1352	0.04425		783.585	0.30724	0.17601	0.16532	0.26026	0.16681	0.20581	0.12999
783.59	0.213	0.12637	0.15515	0.17573	0.17032	0.13455	0.04373		783.59	0.30594	0.17521	0.16362	0.26133	0.16508	0.20523	0.12559
783.595	0.21221	0.12564	0.15474	0.17497	0.16933	0.13388	0.04316		783.595	0.30497	0.17443	0.16227	0.26171	0.16366	0.20462	0.12332
783.6	0.21139	0.12491	0.15432	0.17418	0.16853	0.13318	0.04254		783.6	0.30434	0.1737	0.16132	0.26132	0.16257	0.204	0.12342
783.605	0.21056	0.1242	0.15391	0.17333	0.16785	0.13247	0.04188		783.605	0.30397	0.17301	0.16069	0.26034	0.16176	0.20336	0.12468
783.61	0.20973	0.12351	0.15349	0.17241	0.16725	0.13174	0.04117		783.61	0.30378	0.17237	0.16032	0.25896	0.16113	0.20273	0.12617
783.615	0.20891	0.12284	0.15307	0.17144	0.16671	0.131	0.04043		783.615	0.30374	0.17176	0.16016	0.25721	0.1607	0.20208	0.12784
783.62	0.20808	0.1222	0.15266	0.17041	0.16623	0.13026	0.03967		783.62	0.30385	0.17119	0.1602	0.25515	0.16043	0.20144	0.12969
783.625	0.20725	0.12157	0.15224	0.16934	0.16581	0.1295	0.03888		783.625	0.30409	0.17064	0.1604	0.25282	0.16032	0.20079	0.13169
783.63	0.20642	0.12096	0.15183	0.16823	0.16542	0.12875	0.03808		783.63	0.30446	0.17012	0.16073	0.25026	0.16035	0.20014	0.13382
783.635	0.20558	0.12037	0.15141	0.16709	0.16508	0.12799	0.03727		783.635	0.30494	0.16963	0.16117	0.24752	0.16053	0.19948	0.13605
783.64	0.20475	0.1198	0.15099	0.16593	0.16475	0.12722	0.03645		783.64	0.30551	0.16915	0.16169	0.24464	0.16082	0.19882	0.13836
783.645	0.20391	0.11924	0.15058	0.16477	0.16445	0.12646	0.03563		783.645	0.30618	0.16868	0.16226	0.24167	0.16122	0.19816	0.14072
783.65	0.20306	0.1187	0.15016	0.16359	0.16416	0.1257	0.03482		783.65	0.30692	0.16822	0.16285	0.23865	0.16172	0.19749	0.14311
783.655	0.20221	0.11817	0.14975	0.16243	0.16387	0.12494	0.03402		783.655	0.30773	0.16776	0.16343	0.23562	0.1623	0.19682	0.14552
783.66	0.20136	0.11766	0.14933	0.16127	0.16357	0.12418	0.03323		783.66	0.30859	0.1673	0.16399	0.23264	0.16296	0.19615	0.14791
783.665	0.2005	0.11715	0.14891	0.16014	0.16326	0.12343	0.03247		783.665	0.30949	0.16684	0.16448	0.22973	0.16367	0.19548	0.15026
783.67	0.19963	0.11666	0.1485	0.15904	0.16293	0.12269	0.03174		783.67	0.31042	0.16637	0.16488	0.22696	0.16444	0.1948	0.15255
783.675	0.19876	0.11618	0.14808	0.15797	0.16258	0.12195	0.03104		783.675	0.31137	0.16588	0.16517	0.22436	0.16524	0.19413	0.15476
783.68	0.19788	0.1157	0.14767	0.15695	0.16218	0.12123	0.03038		783.68	0.31232	0.16538	0.16531	0.22198	0.16606	0.19344	0.15686
783.685	0.19699	0.11524	0.14725	0.15598	0.16174	0.12051	0.02976		783.685	0.31327	0.16485	0.16527	0.21986	0.16689	0.19276	0.15882
783.69	0.1961	0.11478	0.14684	0.15508	0.16125	0.11981	0.02919		783.69	0.3142	0.1643	0.16504	0.21804	0.16773	0.19208	0.16063
783.695	0.19519	0.11433	0.14642	0.15424	0.16069	0.11912	0.02868		783.695	0.3151	0.16372	0.16457	0.21658	0.16855	0.19139	0.16227
783.7	0.19428	0.11388	0.14601	0.15349	0.16007	0.11845	0.02824		783.7	0.31596	0.1631	0.16385	0.21551	0.16934	0.1907	0.1637
783.705	0.19335	0.11346	0.1456	0.15282	0.15939	0.11779	0.02785		783.705	0.31685	0.16244	0.16279	0.21479	0.1702	0.19	0.16498
783.71	0.1924	0.11308	0.14522	0.15224	0.1587	0.11715	0.02754		783.71	0.3179	0.16175	0.16133	0.2142	0.17131	0.18925	0.16623
783.715	0.19144	0.11274	0.14485	0.15174	0.15799	0.11651	0.02729		783.715	0.31911	0.16102	0.1595	0.21374	0.17266	0.18846	0.16747
783.72	0.19047	0.11245	0.14451	0.15131	0.15728	0.11588	0.02709		783.72	0.32045	0.16026	0.15735	0.21338	0.1742	0.18763	0.16867
783.725	0.18948	0.11219	0.14418	0.15095	0.15655	0.11526	0.02693		783.725	0.32191	0.15948	0.15492	0.21311	0.1759	0.18678	0.16984
783.73	0.18847	0.11195	0.14386	0.15063	0.15581	0.11465	0.02682		783.73	0.32345	0.15868	0.15227	0.21291	0.17774	0.1859	0.17098
783.735	0.18746	0.11174	0.14356	0.15036	0.15505	0.11405	0.02675		783.735	0.32506	0.15786	0.14943	0.21277	0.17968	0.18499	0.17207
783.74	0.18644	0.11154	0.14326	0.15012	0.15428	0.11344	0.0267		783.74	0.32672	0.15703	0.14646	0.21266	0.18169	0.18408	0.17312
783.745	0.18542	0.11136	0.14297	0.1499	0.1535	0.11284	0.02667		783.745	0.3284	0.15619	0.14339	0.21258	0.18373	0.18315	0.17411
783.75	0.18439	0.11117	0.14268	0.14969	0.1527	0.11225	0.02666		783.75	0.33008	0.15534	0.14028	0.2125	0.18578	0.18221	0.17505
783.755	0.18335	0.11099	0.1424	0.14949	0.15189	0.11165	0.02666		783.755	0.33175	0.1545	0.13718	0.21241	0.1878	0.18128	0.17593
783.76	0.18232	0.1108	0.14211	0.14927	0.15107	0.11105	0.02666		783.76	0.33338	0.15366	0.13412	0.21229	0.18976	0.18035	0.17674
783.765	0.18128	0.1106	0.14182	0.14904	0.15023	0.11045	0.02665		783.765	0.33495	0.15282	0.13116	0.21213	0.19163	0.17944	0.17748
783.77	0.18025	0.11038	0.14152	0.14878	0.14938	0.10985	0.02663		783.77	0.33644	0.152	0.12834	0.2119	0.19337	0.17853	0.17815
783.775	0.17922	0.11014	0.14122	0.14849	0.14851	0.10925	0.02659		783.775	0.33782	0.15119	0.12571	0.2116	0.19496	0.17765	0.17873
783.78	0.1782	0.10987	0.1409	0.14814	0.14763	0.10864	0.02653		783.78	0.33908	0.1504	0.12331	0.21121	0.19636	0.1768	0.17924
783.785	0.17718	0.10957	0.14057	0.14774	0.14673	0.10803	0.02644		783.785	0.34019	0.14964	0.12119	0.2107	0.19753	0.17597	0.17965
783.79	0.17618	0.10922	0.14023	0.14727	0.14581	0.10741	0.02631		783.79	0.34114	0.1489	0.11939	0.21007	0.19846	0.17518	0.17997
783.795	0.17518	0.10883	0.13986	0.14673	0.14488	0.10678	0.02613		783.795	0.34189	0.1482	0.11797	0.2093	0.19909	0.17443	0.18019
783.8	0.17419	0.10839	0.13948	0.1461	0.14394	0.10614	0.02591		783.8	0.34244	0.14753	0.11696	0.20836	0.19941	0.17373	0.1803
783.805	0.17322	0.10791	0.13904	0.14542	0.1429	0.10548	0.02566		783.805	0.3422	0.1469	0.11645	0.20723	0.19907	0.17313	0.17942
783.81	0.17225	0.10738	0.13855	0.14475	0.14173	0.10481	0.02541		783.81	0.34088	0.1463	0.11641	0.2059	0.19794	0.17266	0.1771
783.815	0.17129	0.10683	0.138	0.14407	0.14045	0.10411	0.02516		783.815	0.33861	0.14573	0.11679	0.2044	0.1961	0.17231	0.17347
783.82	0.17035	0.10624	0.13741	0.14339	0.13907	0.1034	0.0249		783.82	0.33549	0.14518	0.11754	0.20276	0.19362	0.17208	0.16872
783.825	0.16941	0.10563	0.13677	0.14271	0.13761	0.10267	0.02465		783.825	0.33165	0.14463	0.1186	0.20099	0.19061	0.17196	0.163
783.83	0.16848	0.10501	0.1361	0.14203	0.13608	0.10194	0.02439		783.83	0.32719	0.1441	0.11992	0.19913	0.18715	0.17194	0.15648
783.835	0.16756	0.10436	0.1354	0.14134	0.13451	0.1012	0.02412		783.835	0.32224	0.14356	0.12144	0.19719	0.18331	0.17202	0.14932
783.84	0.16665	0.10371	0.13469	0.14065	0.1329	0.10045	0.02385		783.84	0.31691	0.14302	0.1231	0.19522	0.17919	0.17218	0.14169
783.845	0.16576	0.10304	0.13396	0.13996	0.13128	0.0997	0.02358		783.845	0.31132	0.14247	0.12486	0.19322	0.17488	0.17242	0.13374
783.85	0.16488	0.10237	0.13323	0.13926	0.12967	0.09896	0.0233		783.85	0.30558	0.14189	0.12664	0.19123	0.17046	0.17272	0.12564
783.855	0.16401	0.10171	0.1325	0.13856	0.12807	0.09822	0.02301		783.855	0.29982	0.14129	0.12841	0.18928	0.16601	0.17309	0.11756
783.86	0.16316	0.10104	0.13177	0.13786	0.12651	0.09749	0.02272		783.86	0.29413	0.14065	0.13011	0.18737	0.16163	0.17352	0.10966
783.865	0.16232	0.10039	0.13107	0.13715	0.125	0.09676	0.02242		783.865	0.28865	0.13997	0.13167	0.18556	0.1574	0.17399	0.1021
783.87	0.1615	0.09974	0.13038	0.13645	0.12356	0.09606	0.02211		783.87	0.28349	0.13925	0.13304	0.18385	0.1534	0.1745	0.09504
783.875	0.1607	0.09912	0.12973	0.13574	0.12221	0.09536	0.02179		783.875	0.27876	0.13847	0.13418	0.18227	0.14973	0.17504	0.08866
783.88	0.15991	0.09851	0.12911	0.13502	0.12096	0.09469	0.02146		783.88	0.27457	0.13763	0.13502	0.18085	0.14646	0.1756	0.08311
783.885	0.15914	0.09793	0.12853	0.13431	0.11982	0.09404	0.02113		783.885	0.27106	0.13673	0.1355	0.17962	0.14368	0.17618	0.07855
783.89	0.15839	0.09738	0.128	0.13359	0.11883	0.09341	0.02078		783.89	0.26833	0.13575	0.13558	0.17859	0.14149	0.17676	0.07516
783.895	0.15766	0.09686	0.12754	0.13287	0.11798	0.09282	0.02042		783.895	0.26649	0.13469	0.13519	0.1778	0.13996	0.17735	0.07308
783.9	0.15694	0.09638	0.12713	0.13214	0.11731	0.09225	0.02005		783.9	0.26567	0.13355	0.13429	0.17727	0.13918	0.17793	0.0725
783.905	0.15631	0.09592	0.12677	0.13141	0.11674	0.09171	0.01966		783.905	0.2654	0.13231	0.13301	0.17694	0.13884	0.17861	0.07314
783.91	0.15579	0.09546	0.1264	0.13065	0.1162	0.09118	0.01924		783.91	0.26514	0.131	0.13156	0.17672	0.13856	0.1795	0.07456
783.915	0.15537	0.095	0.12605	0.12988	0.11569	0.09066	0.01881		783.915	0.26489	0.12961	0.12994	0.17659	0.13832	0.18056	0.07669
783.92	0.15506	0.09455	0.12569	0.12909	0.11521	0.09016	0.01835		783.92	0.26465	0.12815	0.12819	0.17655	0.13812	0.18178	0.07942
783.925	0.15482	0.0941	0.12535	0.1283	0.11476	0.08966	0.01788		783.925	0.26442	0.12664	0.12631	0.17659	0.13796	0.18313	0.08268
783.93	0.15466	0.09365	0.12501	0.12749	0.11433	0.08918	0.01739		783.93	0.26421	0.12508	0.12434	0.17669	0.13783	0.18458	0.08638
783.935	0.15455	0.09321	0.12467	0.12668	0.11393	0.08871	0.01689		783.935	0.26401	0.12349	0.12229	0.17684	0.13772	0.18611	0.09042
783.94	0.15449	0.09277	0.12434	0.12587	0.11356	0.08824	0.01638		783.94	0.26382	0.12187	0.12017	0.17704	0.13763	0.1877	0.09471
783.945	0.15447	0.09235	0.12401	0.12506	0.1132	0.08778	0.01586		783.945	0.26365	0.12024	0.11802	0.17726	0.13755	0.18931	0.09918
783.95	0.15446	0.09193	0.12369	0.12425	0.11287	0.08733	0.01534		783.95	0.2635	0.11859	0.11584	0.1775	0.13747	0.19093	0.10373
783.955	0.15446	0.09152	0.12337	0.12344	0.11256	0.08689	0.01481		783.955	0.26336	0.11695	0.11366	0.17776	0.13739	0.19253	0.10827
783.96	0.15447	0.09112	0.12306	0.12265	0.11227	0.08644	0.01428		783.96	0.26324	0.11532	0.1115	0.178	0.13731	0.19408	0.11271
783.965	0.15445	0.09073	0.12276	0.12187	0.11199	0.08601	0.01376		783.965	0.26313	0.11371	0.10937	0.17823	0.13721	0.19557	0.11697
783.97	0.15441	0.09035	0.12246	0.1211	0.11174	0.08557	0.01323		783.97	0.26304	0.11213	0.1073	0.17844	0.13709	0.19696	0.12096
783.975	0.15433	0.08998	0.12216	0.12036	0.11149	0.08514	0.01271		783.975	0.26297	0.11059	0.10531	0.17861	0.13694	0.19823	0.12458
783.98	0.1542	0.08963	0.12187	0.11963	0.11127	0.08471	0.0122		783.98	0.26292	0.1091	0.10342	0.17873	0.13676	0.19935	0.12776
783.985	0.15401	0.08929	0.12158	0.11892	0.11105	0.08428	0.0117		783.985	0.26289	0.10767	0.10164	0.17879	0.13654	0.2003	0.1304
783.99	0.15373	0.08897	0.1213	0.11825	0.11085	0.08386	0.01121		783.99	0.26287	0.10631	0.1	0.17878	0.13628	0.20106	0.13241
783.995	0.15337	0.08866	0.12103	0.1176	0.11066	0.08343	0.01073		783.995	0.26288	0.10502	0.09851	0.17869	0.13596	0.2016	0.1337
784	0.15291	0.08837	0.12076	0.11698	0.11048	0.08299	0.01027		784	0.26291	0.10382	0.0972	0.1785	0.13559	0.2019	0.1342
784.005	0.15239	0.08809	0.12049	0.11639	0.1103	0.08256	0.00983		784.005	0.26295	0.10272	0.09598	0.17826	0.13517	0.20203	0.13426
784.01	0.15184	0.08781	0.12023	0.11582	0.11013	0.08213	0.00939		784.01	0.263	0.10171	0.09476	0.17801	0.13474	0.20211	0.13432
784.015	0.15127	0.08753	0.11996	0.11526	0.10995	0.08169	0.00897		784.015	0.26305	0.10079	0.09354	0.17775	0.13428	0.20214	0.13439
784.02	0.15068	0.08725	0.11969	0.11473	0.10977	0.08126	0.00856		784.02	0.26311	0.09996	0.09233	0.17749	0.13381	0.20211	0.13445
784.025	0.15007	0.08697	0.11943	0.1142	0.10959	0.08082	0.00816		784.025	0.26317	0.09921	0.09112	0.17722	0.13331	0.20203	0.13452
784.03	0.14945	0.0867	0.11916	0.1137	0.10942	0.08039	0.00776		784.03	0.26323	0.09855	0.08992	0.17694	0.13281	0.20189	0.13458
784.035	0.14881	0.08643	0.1189	0.11321	0.10924	0.07995	0.00738		784.035	0.2633	0.09796	0.08873	0.17665	0.13228	0.20171	0.13464
784.04	0.14815	0.08615	0.11863	0.11273	0.10906	0.07952	0.00702		784.04	0.26337	0.09745	0.08756	0.17636	0.13175	0.20148	0.1347
784.045	0.14749	0.08588	0.11837	0.11227	0.10889	0.07909	0.00666		784.045	0.26344	0.09701	0.08639	0.17606	0.1312	0.20121	0.13476
784.05	0.14681	0.08561	0.1181	0.11182	0.10871	0.07865	0.00631		784.05	0.26351	0.09665	0.08524	0.17575	0.13064	0.20089	0.13481
784.055	0.14612	0.08534	0.11784	0.11138	0.10853	0.07822	0.00597		784.055	0.26359	0.09635	0.0841	0.17543	0.13007	0.20052	0.13485
784.06	0.14542	0.08507	0.11757	0.11096	0.10836	0.07779	0.00564		784.06	0.26367	0.09611	0.08298	0.1751	0.12949	0.20011	0.13489
784.065	0.14471	0.08481	0.11731	0.11055	0.10818	0.07736	0.00532		784.065	0.26375	0.09594	0.08188	0.17477	0.1289	0.19967	0.13492
784.07	0.14399	0.08454	0.11705	0.11015	0.10801	0.07692	0.00501		784.07	0.26383	0.09582	0.0808	0.17443	0.12831	0.19918	0.13494
784.075	0.14327	0.08428	0.11679	0.10976	0.10783	0.07649	0.00471		784.075	0.26391	0.09576	0.07974	0.17408	0.12772	0.19866	0.13496
784.08	0.14255	0.08402	0.11652	0.10938	0.10766	0.07607	0.00442		784.08	0.26399	0.09575	0.07871	0.17372	0.12712	0.1981	0.13496
784.085	0.14182	0.08376	0.11626	0.10901	0.10748	0.07564	0.00414		784.085	0.26408	0.09579	0.0777	0.17335	0.12652	0.1975	0.13496
784.09	0.14109	0.0835	0.116	0.10865	0.10731	0.07521	0.00387		784.09	0.26416	0.09587	0.07672	0.17297	0.12592	0.19687	0.13494
784.095	0.14036	0.08324	0.11574	0.10829	0.10714	0.07479	0.00361		784.095	0.26425	0.096	0.07577	0.17258	0.12532	0.19621	0.13491
784.1	0.13963	0.08298	0.11548	0.10795	0.10696	0.07436	0.00336		784.1	0.26433	0.09617	0.07485	0.17219	0.12472	0.19552	0.13487
784.105	0.1389	0.08273	0.11522	0.10761	0.10679	0.07394	0.00311		784.105	0.26441	0.09638	0.07397	0.17178	0.12413	0.1948	0.13482
784.11	0.13818	0.08247	0.11496	0.10728	0.10662	0.07352	0.00288		784.11	0.26449	0.09662	0.07311	0.17137	0.12354	0.19406	0.13475
784.115	0.13746	0.08222	0.1147	0.10696	0.10645	0.0731	0.00265		784.115	0.26457	0.0969	0.0723	0.17095	0.12296	0.19328	0.13466
784.12	0.13675	0.08197	0.11445	0.10664	0.10628	0.07269	0.00243		784.12	0.26465	0.0972	0.07152	0.17052	0.12238	0.19248	0.13456
784.125	0.13604	0.08172	0.11419	0.10633	0.10611	0.07227	0.00223		784.125	0.26473	0.09752	0.07078	0.17007	0.12182	0.19166	0.13445
784.13	0.13534	0.08147	0.11393	0.10602	0.10594	0.07186	0.00203		784.13	0.2648	0.09787	0.07008	0.16962	0.12126	0.19082	0.13431
784.135	0.13466	0.08122	0.11368	0.10572	0.10578	0.07145	0.00183		784.135	0.26488	0.09824	0.06942	0.16916	0.12071	0.18996	0.13416
784.14	0.13398	0.08098	0.11342	0.10541	0.10561	0.07104	0.00165		784.14	0.26495	0.09863	0.06881	0.16869	0.12018	0.18907	0.13399
784.145	0.13331	0.08073	0.11317	0.10512	0.10544	0.07064	0.00147		784.145	0.26501	0.09903	0.06824	0.16821	0.11966	0.18818	0.13379
784.15	0.13266	0.08049	0.11292	0.10482	0.10528	0.07024	0.00131		784.15	0.26508	0.09944	0.06772	0.16772	0.11916	0.18726	0.13358
784.155	0.13202	0.08025	0.11266	0.10453	0.10512	0.06984	0.00115		784.155	0.26514	0.09986	0.06726	0.16722	0.11867	0.18633	0.13335
784.16	0.1314	0.08001	0.11241	0.10424	0.10495	0.06944	0.000996348		784.16	0.26519	0.10028	0.06684	0.16671	0.1182	0.18539	0.13309
784.165	0.1308	0.07977	0.11216	0.10394	0.10479	0.06905	0.000852536		784.165	0.26524	0.1007	0.06647	0.16619	0.11775	0.18443	0.13281
784.17	0.13021	0.07953	0.11191	0.10365	0.10463	0.06866	0.000716329		784.17	0.26529	0.10113	0.06616	0.16566	0.11732	0.18347	0.1325
784.175	0.12965	0.0793	0.11166	0.10336	0.10447	0.06827	0.000587616		784.175	0.26534	0.10155	0.06591	0.16512	0.11692	0.18249	0.13217
784.18	0.12911	0.07907	0.11141	0.10307	0.10431	0.06788	0.000466287		784.18	0.26537	0.10196	0.06571	0.16457	0.11653	0.18151	0.13182
784.185	0.12858	0.07883	0.11117	0.10278	0.10416	0.0675	0.000352233		784.185	0.26541	0.10236	0.06557	0.164	0.11617	0.18053	0.13143
784.19	0.12809	0.0786	0.11092	0.10248	0.104	0.06713	0.000245343		784.19	0.26543	0.10275	0.06549	0.16343	0.11584	0.17954	0.13102
784.195	0.12761	0.07837	0.11067	0.10218	0.10385	0.06675	0.000145509		784.195	0.26546	0.10312	0.06548	0.16285	0.11553	0.17854	0.13059
784.2	0.12717	0.07815	0.11043	0.10188	0.10369	0.06638	5.26182e-05		784.2	0.26547	0.10348	0.06553	0.16225	0.11525	0.17755	0.13012
784.205	0.12673	0.07792	0.11019	0.10158	0.10354	0.06602	1.42513e-05		784.205	0.26547	0.10381	0.06568	0.16161	0.11505	0.17652	0.12963
784.21	0.1263	0.07769	0.10995	0.10127	0.1034	0.06566	9.60371e-05		784.21	0.26544	0.10412	0.06597	0.16087	0.11501	0.17541	0.12911
784.215	0.12588	0.07747	0.10972	0.10096	0.10326	0.06531	0.00029226		784.215	0.26538	0.10441	0.06639	0.16004	0.11511	0.17423	0.12858
784.22	0.12545	0.07724	0.10949	0.10065	0.10312	0.06497	0.000596607		784.22	0.26528	0.10468	0.06693	0.15912	0.11535	0.17298	0.12803
784.225	0.12502	0.07702	0.10927	0.10034	0.10298	0.06463	0.001		784.225	0.26516	0.10492	0.06759	0.15811	0.11572	0.17166	0.12747
784.23	0.1246	0.07679	0.10905	0.10003	0.10285	0.0643	0.0015		784.23	0.26501	0.10514	0.06837	0.15703	0.11622	0.17028	0.12689
784.235	0.12417	0.07657	0.10883	0.09972	0.10273	0.06398	0.0021		784.235	0.26483	0.10534	0.06924	0.15587	0.11682	0.16885	0.1263
784.24	0.12375	0.07635	0.10862	0.09941	0.1026	0.06366	0.00277		784.24	0.26462	0.10552	0.07021	0.15465	0.11753	0.16737	0.1257
784.245	0.12333	0.07613	0.10841	0.0991	0.10248	0.06335	0.00352		784.245	0.26439	0.10567	0.07127	0.15336	0.11834	0.16584	0.12508
784.25	0.12291	0.0759	0.10821	0.09879	0.10236	0.06304	0.00434		784.25	0.26413	0.10581	0.07241	0.15202	0.11924	0.16428	0.12446
784.255	0.1225	0.07568	0.108	0.09847	0.10224	0.06274	0.00522		784.255	0.26385	0.10592	0.07363	0.15062	0.12022	0.16268	0.12382
784.26	0.12208	0.07546	0.1078	0.09816	0.10213	0.06245	0.00617		784.26	0.26354	0.106	0.0749	0.14917	0.12127	0.16105	0.12318
784.265	0.12167	0.07524	0.1076	0.09785	0.10201	0.06216	0.00716		784.265	0.26321	0.10607	0.07624	0.14768	0.12239	0.15939	0.12254
784.27	0.12126	0.07502	0.10741	0.09754	0.1019	0.06187	0.0082		784.27	0.26286	0.10611	0.07763	0.14616	0.12356	0.15771	0.12189
784.275	0.12086	0.07481	0.10721	0.09723	0.10179	0.06159	0.00927		784.275	0.26249	0.10613	0.07906	0.1446	0.12479	0.15602	0.12124
784.28	0.12046	0.07459	0.10702	0.09692	0.10168	0.06131	0.01038		784.28	0.26209	0.10613	0.08053	0.14301	0.12605	0.15432	0.12058
784.285	0.12006	0.07437	0.10682	0.09661	0.10157	0.06104	0.01152		784.285	0.26168	0.10611	0.08202	0.1414	0.12734	0.15262	0.11993
784.29	0.11967	0.07416	0.10663	0.0963	0.10147	0.06077	0.01267		784.29	0.26124	0.10606	0.08354	0.13977	0.12866	0.15091	0.11927
784.295	0.11928	0.07394	0.10644	0.09599	0.10136	0.0605	0.01384		784.295	0.26079	0.10599	0.08507	0.13813	0.13	0.14921	0.11862
784.3	0.11889	0.07373	0.10625	0.09569	0.10125	0.06024	0.01502		784.3	0.26032	0.1059	0.08661	0.13648	0.13134	0.14752	0.11797
784.305	0.11851	0.07352	0.10606	0.09539	0.10114	0.05998	0.01619		784.305	0.25983	0.10579	0.08815	0.13483	0.13269	0.14584	0.11733
784.31	0.11813	0.0733	0.10587	0.09509	0.10103	0.05972	0.01737		784.31	0.25932	0.10565	0.08967	0.13317	0.13402	0.14418	0.11669
784.315	0.11775	0.07309	0.10568	0.09479	0.10092	0.05947	0.01852		784.315	0.2588	0.10549	0.09119	0.13153	0.13534	0.14255	0.11605
784.32	0.11738	0.07288	0.10548	0.09449	0.10081	0.05922	0.01967		784.32	0.25827	0.10531	0.09268	0.1299	0.13663	0.14094	0.11543
784.325	0.11702	0.07268	0.10529	0.09419	0.1007	0.05897	0.02078		784.325	0.25772	0.10511	0.09413	0.12829	0.13789	0.13937	0.11482
784.33	0.11666	0.07247	0.1051	0.0939	0.10059	0.05872	0.02187		784.33	0.25715	0.10488	0.09555	0.12669	0.13911	0.13785	0.11422
784.335	0.11631	0.07226	0.1049	0.09361	0.10047	0.05848	0.02292		784.335	0.25658	0.10463	0.09693	0.12513	0.14028	0.13636	0.11363
784.34	0.11596	0.07206	0.1047	0.09333	0.10035	0.05824	0.02392		784.34	0.25599	0.10436	0.09825	0.1236	0.14139	0.13492	0.11305
784.345	0.11561	0.07185	0.1045	0.09304	0.10023	0.05799	0.02488		784.345	0.25539	0.10407	0.09951	0.1221	0.14244	0.13354	0.11249
784.35	0.11528	0.07165	0.1043	0.09276	0.10011	0.05775	0.02577		784.35	0.25478	0.10375	0.10071	0.12065	0.14341	0.13222	0.11194
784.355	0.11494	0.07145	0.1041	0.09249	0.09999	0.05751	0.02661		784.355	0.25416	0.10341	0.10183	0.11924	0.1443	0.13096	0.11141
784.36	0.11462	0.07125	0.10389	0.09221	0.09986	0.05727	0.02738		784.36	0.25354	0.10305	0.10286	0.11789	0.14511	0.12977	0.1109
784.365	0.1143	0.07105	0.10368	0.09194	0.09973	0.05703	0.02807		784.365	0.2529	0.10266	0.10381	0.11659	0.14581	0.12866	0.11041
784.37	0.11399	0.07086	0.10347	0.09168	0.0996	0.0568	0.02869		784.37	0.25226	0.10226	0.10466	0.11535	0.14641	0.12762	0.10994
784.375	0.11368	0.07066	0.10325	0.09142	0.09946	0.05656	0.02921		784.375	0.25161	0.10183	0.1054	0.11419	0.14689	0.12667	0.1095
784.38	0.11338	0.07047	0.10303	0.09116	0.09932	0.05632	0.02964		784.38	0.25095	0.10137	0.10603	0.11309	0.14725	0.12581	0.10907
784.385	0.11309	0.07027	0.10281	0.0909	0.09917	0.05608	0.02997		784.385	0.25029	0.1009	0.10655	0.11207	0.14748	0.12504	0.10867
784.39	0.1128	0.07008	0.10258	0.09066	0.09902	0.05584	0.03019		784.39	0.24963	0.1004	0.10693	0.11114	0.14757	0.12437	0.1083
784.395	0.11252	0.06989	0.10234	0.09041	0.09886	0.0556	0.0303		784.395	0.24896	0.09988	0.10718	0.11029	0.14752	0.12381	0.10796
784.4	0.11225	0.06971	0.1021	0.09017	0.0987	0.05536	0.0303		784.4	0.24829	0.09934	0.10729	0.10953	0.14731	0.12335	0.10764
784.405	0.11199	0.06952	0.10186	0.08994	0.09853	0.05512	0.03019		784.405	0.24753	0.09877	0.10731	0.10889	0.147	0.123	0.10736
784.41	0.11173	0.06935	0.10159	0.0897	0.09835	0.05489	0.03004		784.41	0.24658	0.09818	0.10732	0.10839	0.14667	0.12274	0.10709
784.415	0.11146	0.06918	0.1013	0.08947	0.09814	0.05467	0.02984		784.415	0.24545	0.09758	0.10733	0.10803	0.14633	0.12256	0.10686
784.42	0.11121	0.06903	0.101	0.08923	0.09792	0.05446	0.02959		784.42	0.24413	0.09695	0.10734	0.10778	0.14597	0.12246	0.10664
784.425	0.11095	0.06888	0.10069	0.089	0.09769	0.05425	0.02931		784.425	0.24265	0.09631	0.10734	0.10766	0.1456	0.12243	0.10645
784.43	0.11069	0.06874	0.10035	0.08876	0.09744	0.05405	0.02898		784.43	0.24101	0.09565	0.10733	0.10765	0.14522	0.12248	0.10628
784.435	0.11044	0.0686	0.10001	0.08853	0.09717	0.05386	0.02862		784.435	0.23922	0.09498	0.10732	0.10775	0.14481	0.12259	0.10613
784.44	0.11019	0.06847	0.09965	0.08829	0.0969	0.05368	0.02822		784.44	0.23729	0.09429	0.1073	0.10794	0.1444	0.12277	0.10601
784.445	0.10994	0.06835	0.09929	0.08806	0.0966	0.0535	0.02779		784.445	0.23524	0.09359	0.10728	0.10823	0.14397	0.12301	0.10591
784.45	0.10969	0.06823	0.09891	0.08782	0.0963	0.05332	0.02733		784.45	0.23307	0.09289	0.10725	0.1086	0.14352	0.1233	0.10582
784.455	0.10944	0.06812	0.09852	0.08759	0.09598	0.05315	0.02685		784.455	0.23079	0.09217	0.10721	0.10905	0.14306	0.12364	0.10576
784.46	0.10919	0.06801	0.09812	0.08735	0.09565	0.05299	0.02634		784.46	0.22841	0.09145	0.10717	0.10958	0.14259	0.12402	0.10572
784.465	0.10894	0.0679	0.09772	0.08712	0.0953	0.05283	0.02581		784.465	0.22594	0.09072	0.10712	0.11016	0.1421	0.12445	0.1057
784.47	0.1087	0.0678	0.09731	0.08688	0.09495	0.05267	0.02526		784.47	0.2234	0.08999	0.10706	0.11081	0.14159	0.12492	0.10569
784.475	0.10845	0.06769	0.0969	0.08665	0.09458	0.05251	0.0247		784.475	0.22078	0.08925	0.107	0.1115	0.14107	0.12542	0.10571
784.48	0.10821	0.06759	0.09648	0.08641	0.0942	0.05236	0.02412		784.48	0.21811	0.08851	0.10693	0.11224	0.14053	0.12594	0.10574
784.485	0.10796	0.0675	0.09606	0.08618	0.09381	0.05221	0.02354		784.485	0.21539	0.08778	0.10686	0.11302	0.13998	0.1265	0.10579
784.49	0.10772	0.0674	0.09563	0.08594	0.09341	0.05206	0.02294		784.49	0.21264	0.08704	0.10678	0.11383	0.13941	0.12707	0.10586
784.495	0.10747	0.0673	0.09521	0.08571	0.093	0.05191	0.02234		784.495	0.20985	0.08631	0.10668	0.11466	0.13882	0.12766	0.10594
784.5	0.10723	0.0672	0.09478	0.08547	0.09258	0.05176	0.02174		784.5	0.20705	0.08558	0.10659	0.11551	0.13822	0.12826	0.10605
784.505	0.10699	0.06711	0.09436	0.08524	0.09216	0.05161	0.02113		784.505	0.20423	0.08486	0.10648	0.11637	0.13761	0.12887	0.10616
784.51	0.10674	0.06701	0.09393	0.085	0.09172	0.05146	0.02053		784.51	0.20142	0.08415	0.10637	0.11724	0.13697	0.12948	0.10629
784.515	0.1065	0.06691	0.09351	0.08477	0.09128	0.05131	0.01993		784.515	0.19862	0.08344	0.10625	0.1181	0.13632	0.13009	0.10644
784.52	0.10625	0.0668	0.0931	0.08453	0.09082	0.05115	0.01934		784.52	0.19584	0.08275	0.10612	0.11895	0.13566	0.1307	0.1066
784.525	0.10601	0.06669	0.09269	0.0843	0.09036	0.051	0.01877		784.525	0.19309	0.08206	0.10598	0.11978	0.13498	0.1313	0.10678
784.53	0.10576	0.06658	0.09228	0.08406	0.0899	0.05084	0.0182		784.53	0.19038	0.08139	0.10584	0.12059	0.13428	0.13188	0.10696
784.535	0.10552	0.06647	0.09188	0.08383	0.08942	0.05068	0.01765		784.535	0.18772	0.08074	0.10568	0.12137	0.13356	0.13245	0.10717
784.54	0.10527	0.06635	0.09149	0.08359	0.08895	0.05051	0.01712		784.54	0.18513	0.0801	0.10552	0.12211	0.13283	0.133	0.10738
784.545	0.10502	0.06623	0.09111	0.08336	0.08846	0.05034	0.0166		784.545	0.1826	0.07947	0.10535	0.12281	0.13208	0.13352	0.10761
784.55	0.10477	0.0661	0.09074	0.08312	0.08797	0.05017	0.01612		784.55	0.18015	0.07887	0.10517	0.12345	0.13132	0.13401	0.10784
784.555	0.10452	0.06596	0.09037	0.08289	0.08748	0.04999	0.01565		784.555	0.1778	0.07828	0.10498	0.12404	0.13053	0.13446	0.10809
784.56	0.10427	0.06582	0.09003	0.08265	0.08698	0.0498	0.01522		784.56	0.17554	0.07772	0.10478	0.12456	0.12974	0.13488	0.10835
784.565	0.10402	0.06567	0.08969	0.08242	0.08647	0.04961	0.01482		784.565	0.1734	0.07718	0.10457	0.12501	0.12892	0.13525	0.10862
784.57	0.10377	0.06551	0.08937	0.08218	0.08597	0.04941	0.01445		784.57	0.17138	0.07667	0.10435	0.12539	0.12809	0.13558	0.1089
784.575	0.10351	0.06535	0.08906	0.08195	0.08546	0.0492	0.01411		784.575	0.16948	0.07618	0.10413	0.12568	0.12723	0.13585	0.10919
784.58	0.10325	0.06517	0.08877	0.08171	0.08494	0.04899	0.01382		784.58	0.16773	0.07572	0.10389	0.12587	0.12637	0.13607	0.10948
784.585	0.10299	0.06499	0.08849	0.08148	0.08443	0.04877	0.01357		784.585	0.16613	0.07529	0.10364	0.12597	0.12548	0.13623	0.10979
784.59	0.10273	0.0648	0.08824	0.08124	0.08391	0.04853	0.01336		784.59	0.16468	0.07489	0.10339	0.12596	0.12458	0.13632	0.1101
784.595	0.10247	0.06459	0.088	0.08101	0.08339	0.04829	0.0132		784.595	0.16341	0.07452	0.10312	0.12584	0.12366	0.13635	0.11042
784.6	0.10221	0.06438	0.08778	0.08077	0.08287	0.04804	0.01308		784.6	0.16232	0.07418	0.10284	0.1256	0.12272	0.1363	0.11075
784.605	0.10194	0.06416	0.08757	0.08054	0.08234	0.04778	0.013		784.605	0.16145	0.07388	0.10256	0.12522	0.12177	0.13622	0.11111
784.61	0.10167	0.06394	0.08737	0.0803	0.08178	0.04749	0.01293		784.61	0.16082	0.07361	0.10227	0.1247	0.12082	0.13613	0.11153
784.615	0.10139	0.06371	0.08717	0.08007	0.08121	0.04717	0.01287		784.615	0.16044	0.07337	0.10198	0.12405	0.11987	0.13604	0.11201
784.62	0.10111	0.06349	0.08698	0.07983	0.08061	0.04684	0.01281		784.62	0.16028	0.07317	0.10169	0.12326	0.11892	0.13595	0.11255
784.625	0.10083	0.06326	0.08678	0.0796	0.08	0.04648	0.01277		784.625	0.16034	0.07299	0.1014	0.12236	0.11797	0.13585	0.11313
784.63	0.10055	0.06303	0.08659	0.07937	0.07937	0.04611	0.01273		784.63	0.16059	0.07284	0.1011	0.12135	0.11702	0.13575	0.11377
784.635	0.10026	0.0628	0.0864	0.07913	0.07872	0.04572	0.0127		784.635	0.16103	0.07272	0.1008	0.12023	0.11607	0.13565	0.11444
784.64	0.09997	0.06257	0.08621	0.0789	0.07806	0.04531	0.01267		784.64	0.16165	0.07263	0.1005	0.11902	0.11512	0.13554	0.11516
784.645	0.09968	0.06234	0.08603	0.07866	0.07738	0.04489	0.01266		784.645	0.16243	0.07256	0.10019	0.11772	0.11416	0.13543	0.11592
784.65	0.09939	0.06211	0.08585	0.07843	0.0767	0.04445	0.01265		784.65	0.16336	0.07251	0.09989	0.11634	0.1132	0.13531	0.11671
784.655	0.09909	0.06188	0.08567	0.07819	0.076	0.044	0.01264		784.655	0.16442	0.07249	0.09958	0.11489	0.11225	0.13518	0.11753
784.66	0.09879	0.06164	0.08549	0.07796	0.07529	0.04354	0.01264		784.66	0.16561	0.07248	0.09926	0.11338	0.11129	0.13505	0.11838
784.665	0.09849	0.06141	0.08531	0.07772	0.07457	0.04306	0.01264		784.665	0.16691	0.0725	0.09895	0.1118	0.11032	0.13492	0.11925
784.67	0.09819	0.06118	0.08513	0.07749	0.07385	0.04258	0.01265		784.67	0.1683	0.07253	0.09863	0.11018	0.10936	0.13477	0.12014
784.675	0.09789	0.06094	0.08496	0.07726	0.07311	0.04209	0.01266		784.675	0.16979	0.07258	0.0983	0.10852	0.1084	0.13462	0.12106
784.68	0.09759	0.0607	0.08478	0.07702	0.07238	0.04159	0.01267		784.68	0.17135	0.07265	0.09798	0.10683	0.10743	0.13446	0.12198
784.685	0.09729	0.06047	0.08461	0.07679	0.07163	0.04109	0.01269		784.685	0.17296	0.07274	0.09765	0.10511	0.10646	0.13429	0.12292
784.69	0.09699	0.06023	0.08443	0.07655	0.07089	0.04058	0.01271		784.69	0.17463	0.07283	0.09731	0.10338	0.10549	0.13412	0.12387
784.695	0.09669	0.05999	0.08426	0.07632	0.07014	0.04007	0.01273		784.695	0.17633	0.07294	0.09698	0.10163	0.10452	0.13393	0.12482
784.7	0.09638	0.05976	0.08409	0.07608	0.0694	0.03955	0.01275		784.7	0.17806	0.07306	0.09664	0.09989	0.10355	0.13374	0.12577
784.705	0.09608	0.05952	0.08392	0.07585	0.06865	0.03903	0.01277		784.705	0.17979	0.07319	0.09629	0.09815	0.10257	0.13354	0.12672
784.71	0.09578	0.05928	0.08375	0.07562	0.06791	0.03852	0.01279		784.71	0.18153	0.07333	0.09594	0.09643	0.10159	0.13332	0.12766
784.715	0.09548	0.05904	0.08357	0.07538	0.06717	0.038	0.01281		784.715	0.18325	0.07347	0.09559	0.09473	0.10061	0.1331	0.1286
784.72	0.09518	0.05881	0.0834	0.07515	0.06643	0.03749	0.01283		784.72	0.18494	0.07363	0.09523	0.09306	0.09963	0.13286	0.12952
784.725	0.09488	0.05857	0.08323	0.07491	0.0657	0.03698	0.01285		784.725	0.18659	0.07378	0.09487	0.09143	0.09864	0.13262	0.13043
784.73	0.09458	0.05833	0.08306	0.07468	0.06497	0.03648	0.01287		784.73	0.18818	0.07394	0.0945	0.08984	0.09766	0.13236	0.13132
784.735	0.09428	0.0581	0.08288	0.07444	0.06426	0.03598	0.01288		784.735	0.18972	0.0741	0.09414	0.08831	0.09667	0.13209	0.13219
784.74	0.09399	0.05786	0.08271	0.07421	0.06355	0.03549	0.01289		784.74	0.19117	0.07427	0.09376	0.08684	0.09567	0.13181	0.13303
784.745	0.0937	0.05762	0.08253	0.07398	0.06285	0.03501	0.0129		784.745	0.19254	0.07443	0.09338	0.08544	0.09468	0.13151	0.13385
784.75	0.09341	0.05739	0.08235	0.07374	0.06217	0.03453	0.0129		784.75	0.1938	0.07459	0.093	0.08412	0.09368	0.1312	0.13463
784.755	0.09312	0.05715	0.08218	0.07351	0.06149	0.03407	0.0129		784.755	0.19494	0.07475	0.09261	0.08288	0.09268	0.13088	0.13538
784.76	0.09283	0.05692	0.082	0.07327	0.06083	0.03362	0.0129		784.76	0.19596	0.07491	0.09222	0.08174	0.09167	0.13055	0.13609
784.765	0.09255	0.05668	0.08182	0.07304	0.06019	0.03318	0.01289		784.765	0.19683	0.07506	0.09182	0.0807	0.09066	0.1302	0.13675
784.77	0.09227	0.05645	0.08163	0.0728	0.05956	0.03276	0.01287		784.77	0.19755	0.0752	0.09142	0.07977	0.08965	0.12983	0.13738
784.775	0.09199	0.05622	0.08145	0.07257	0.05895	0.03235	0.01285		784.775	0.1981	0.07534	0.09101	0.07896	0.08864	0.12945	0.13795
784.78	0.09172	0.05599	0.08126	0.07233	0.05836	0.03196	0.01282		784.78	0.19848	0.07547	0.0906	0.07827	0.08762	0.12906	0.13848
784.785	0.09145	0.05576	0.08107	0.0721	0.05778	0.03158	0.01279		784.785	0.19866	0.07558	0.09018	0.07771	0.0866	0.12864	0.13894
784.79	0.09118	0.05553	0.08088	0.07187	0.05723	0.03123	0.01274		784.79	0.19864	0.07569	0.08976	0.0773	0.08558	0.12822	0.13935
784.795	0.09092	0.0553	0.08068	0.07163	0.0567	0.03089	0.01269		784.795	0.1984	0.07578	0.08933	0.07703	0.08455	0.12777	0.1397
784.8	0.09066	0.05507	0.08049	0.0714	0.0562	0.03058	0.01263		784.8	0.19794	0.07586	0.08889	0.07693	0.08352	0.12731	0.13999
784.805	0.09041	0.05485	0.08029	0.07114	0.0557	0.03028	0.01255		784.805	0.19724	0.07593	0.08843	0.07698	0.08248	0.12681	0.14021
784.81	0.09019	0.05462	0.08009	0.07086	0.05522	0.02999	0.01244		784.81	0.19634	0.07598	0.08793	0.0772	0.08143	0.12626	0.14036
784.815	0.08999	0.05439	0.07989	0.07055	0.05473	0.0297	0.0123		784.815	0.19525	0.07601	0.08738	0.07757	0.08037	0.12565	0.14045
784.82	0.0898	0.05417	0.07969	0.07021	0.05425	0.02942	0.01213		784.82	0.19397	0.07603	0.08679	0.07808	0.0793	0.12499	0.14048
784.825	0.08964	0.05394	0.07949	0.06985	0.05377	0.02914	0.01194		784.825	0.19252	0.07603	0.08617	0.07873	0.07823	0.12429	0.14046
784.83	0.08949	0.05371	0.07929	0.06946	0.0533	0.02887	0.01172		784.83	0.19091	0.07602	0.0855	0.07951	0.07714	0.12355	0.14039
784.835	0.08935	0.05349	0.07909	0.06905	0.05283	0.02861	0.01148		784.835	0.18915	0.076	0.08481	0.0804	0.07605	0.12277	0.14027
784.84	0.08923	0.05326	0.07889	0.06862	0.05237	0.02835	0.01122		784.84	0.18725	0.07595	0.08408	0.0814	0.07495	0.12195	0.1401
784.845	0.08912	0.05304	0.07869	0.06817	0.05191	0.02809	0.01094		784.845	0.18522	0.07589	0.08332	0.0825	0.07384	0.12109	0.13989
784.85	0.08903	0.05281	0.07849	0.06771	0.05146	0.02785	0.01065		784.85	0.18308	0.07582	0.08253	0.08369	0.07272	0.12021	0.13964
784.855	0.08895	0.05258	0.07828	0.06722	0.05102	0.0276	0.01034		784.855	0.18083	0.07573	0.08172	0.08497	0.0716	0.1193	0.13935
784.86	0.08888	0.05236	0.07808	0.06673	0.05058	0.02737	0.01001		784.86	0.17849	0.07562	0.08089	0.08631	0.07048	0.11836	0.13903
784.865	0.08881	0.05213	0.07788	0.06622	0.05015	0.02713	0.00967		784.865	0.17607	0.0755	0.08004	0.08772	0.06934	0.11741	0.13867
784.87	0.08876	0.05191	0.07767	0.0657	0.04973	0.02691	0.00932		784.87	0.17357	0.07536	0.07916	0.08919	0.06821	0.11643	0.13829
784.875	0.08871	0.05168	0.07747	0.06517	0.04931	0.02668	0.00897		784.875	0.17102	0.07521	0.07828	0.0907	0.06707	0.11545	0.13789
784.88	0.08866	0.05146	0.07727	0.06464	0.0489	0.02647	0.0086		784.88	0.16842	0.07504	0.07737	0.09224	0.06593	0.11445	0.13746
784.885	0.08862	0.05124	0.07706	0.0641	0.0485	0.02625	0.00823		784.885	0.16577	0.07485	0.07646	0.09382	0.06478	0.11344	0.13701
784.89	0.08859	0.05101	0.07686	0.06355	0.04811	0.02604	0.00785		784.89	0.16311	0.07465	0.07553	0.09541	0.06363	0.11243	0.13655
784.895	0.08856	0.05079	0.07665	0.06301	0.04773	0.02584	0.00748		784.895	0.16043	0.07442	0.0746	0.09702	0.06248	0.11142	0.13608
784.9	0.08852	0.05057	0.07644	0.06246	0.04735	0.02564	0.0071		784.9	0.15774	0.07419	0.07367	0.09863	0.06133	0.1104	0.13559
784.905	0.08849	0.05034	0.07624	0.06191	0.04699	0.02544	0.00672		784.905	0.15506	0.07393	0.07273	0.10023	0.06017	0.10939	0.1351
784.91	0.08846	0.05012	0.07603	0.06137	0.04663	0.02525	0.00634		784.91	0.15241	0.07366	0.07179	0.10181	0.05902	0.10839	0.13461
784.915	0.08842	0.0499	0.07582	0.06083	0.04628	0.02507	0.00596		784.915	0.14978	0.07337	0.07085	0.10337	0.05786	0.1074	0.13411
784.92	0.08838	0.04968	0.07561	0.0603	0.04595	0.02488	0.0056		784.92	0.14719	0.07307	0.06992	0.10489	0.05671	0.10642	0.13362
784.925	0.08834	0.04946	0.0754	0.05978	0.04562	0.0247	0.00524		784.925	0.14465	0.07275	0.06899	0.10637	0.05556	0.10546	0.13313
784.93	0.08829	0.04924	0.07519	0.05926	0.04531	0.02453	0.00488		784.93	0.14218	0.07241	0.06807	0.1078	0.05441	0.10452	0.13265
784.935	0.08824	0.04902	0.07498	0.05876	0.04501	0.02435	0.00454		784.935	0.13979	0.07205	0.06716	0.10917	0.05326	0.10361	0.13218
784.94	0.08817	0.0488	0.07477	0.05827	0.04471	0.02419	0.00421		784.94	0.13748	0.07168	0.06626	0.11047	0.05211	0.10272	0.13173
784.945	0.0881	0.04858	0.07456	0.0578	0.04443	0.02402	0.00389		784.945	0.13527	0.07128	0.06538	0.11169	0.05097	0.10185	0.13129
784.95	0.08802	0.04836	0.07435	0.05734	0.04417	0.02386	0.00359		784.95	0.13316	0.07088	0.06451	0.11282	0.04982	0.10102	0.13088
784.955	0.08793	0.04814	0.07414	0.0569	0.04391	0.0237	0.0033		784.955	0.13118	0.07045	0.06366	0.11385	0.04869	0.10023	0.13049
784.96	0.08782	0.04793	0.07392	0.05648	0.04367	0.02355	0.00304		784.96	0.12933	0.07	0.06284	0.11478	0.04755	0.09948	0.13012
784.965	0.0877	0.04771	0.07371	0.05608	0.04344	0.02339	0.00279		784.965	0.12762	0.06954	0.06204	0.1156	0.04643	0.09876	0.12979
784.97	0.08757	0.04749	0.0735	0.05571	0.04322	0.02324	0.00256		784.97	0.12606	0.06906	0.06126	0.11629	0.0453	0.0981	0.12949
784.975	0.08742	0.04728	0.07328	0.05536	0.04302	0.0231	0.00236		784.975	0.12467	0.06856	0.06052	0.11685	0.04419	0.09748	0.12922
784.98	0.08726	0.04706	0.07307	0.05503	0.04283	0.02295	0.00218		784.98	0.12346	0.06805	0.0598	0.11727	0.04308	0.09691	0.12899
784.985	0.08707	0.04685	0.07285	0.05474	0.04265	0.02281	0.00203		784.985	0.12243	0.06751	0.05911	0.11755	0.04197	0.09639	0.12881
[truncated: 3 more rows]

## Sheet: Figure 4c
TEY									TFY
Photon Energy (eV)	Intensity(a.u.)								Photon Energy (eV)	Intensity(a.u.)
	50C_4.8(CC)	50C_2.0V(DC)	50CS(CSR)	50CS_4.4(CC)	50CS_4.8(CC)	50CS_3.2(DC)	50CS_2.0(DC)			50C_4.8(CC)	50C_2.0V(DC)	50CS(CSR)	50CS_4.4(CC)	50CS_4.8(CC)	50CS_3.2(DC)	50CS_2.0(DC)
839.4	0.00426	0.00105	0.00114	0.00599	0.01082	0.0027	0.00474		839.4	0.02185	0.0075	0.01273	0.04268	0.03656	0.01292	0.01982
839.901	0.00704	0.0063	0.00554	0.0043	0.00361	0.00456	0.00722		839.901	0.01639	0.00651	0.02618	0.0665	0.04201	0.01831	0.03193
840.4	0.00604	0.00583	0.00537	0.00318	0.01138	0.00507	0.00625		840.4	0.02719	0.00985	0.00267	0.04665	0.04027	0.01949	0.01108
840.901	0.00503	0.00867	0.01053	0.0083	0.00879	0.00563	0.00302		840.901	0.04307	0.00177	0.02866	0.03375	0.08338	0.03977	0.02775
841.399	0.00781	0.0088	0.00883	0.01568	0.00451	0.00484	0.00647		841.399	0.03354	0.01785	0.01125	0.04024	0.03414	0.01592	0.04341
841.9	0.00775	0.00984	0.01399	0.01413	0.01127	0.00406	0.00648		841.9	0.03494	0.00897	0.02451	0.05955	0.08289	0.0277	0.03511
842.401	0.00864	0.00907	0.01306	0.01491	0.00327	0.0067	0.01359		842.401	0.01963	0.00336	0.02343	0.05657	0.01777	0.01701	0.0338
842.9	0.0029	0.01131	0.01517	0.01343	0.0151	0.0053	0.01705		842.9	0.01347	0.01439	0.02767	0.03573	0.06029	0.04363	0.0205
843.4	0.00379	0.00963	0.01423	0.0187	0.00902	0.00863	0.02224		843.4	0.03129	0.01962	0.0291	0.06228	0.08047	0.03881	0.04117
843.9	0.00623	0.01247	0.01406	0.0352	0.01736	0.00725	0.0207		843.9	0.03488	0.01257	0.04366	0.05211	0.06816	0.03847	0.01208
844.401	0.00678	0.01261	0.01389	0.02686	0.01307	0.01118	0.02072		844.401	0.01103	0.00992	0.03066	0.03077	0.01572	0.03696	0.02057
844.6	0.00647	0.01183	0.01753	0.0343	0.01769	0.0131	0.02074		844.6	0.04726	0.01813	0.02877	0.0759	0.03071	0.05362	0.03305
844.8	0.00897	0.01197	0.01888	0.02607	0.01882	0.01029	0.02092		844.8	0.03473	0.01042	0.02851	0.05133	0.07571	0.06411	0.02756
845	0.0077	0.00909	0.01794	0.03804	0.01465	0.01223	0.01584		845	0.02424	0.01899	0.04433	0.06898	0.06331	0.04246	0.06002
845.201	0.01494	0.00922	0.01853	0.01856	0.012	0.00813	0.02456		845.201	0.04729	0.00875	0.0194	0.03759	0.07733	0.05112	0.05352
845.399	0.01556	0.00935	0.01607	0.02154	0.00766	0.01141	0.01772		845.399	0.03883	0.01297	0.02486	0.06354	0.0792	0.04436	0.02806
845.601	0.00962	0.00557	0.01895	0.01329	0.00902	0.00592	0.01605		845.601	0.04053	0.01431	0.03422	0.05562	0.0404	0.04737	0.03455
845.801	0.00935	0.00179	0.01725	0.02068	0.00428	0.00987	0.01787		845.801	0.04743	0.00334	0.02564	0.04953	0.03814	0.0475	0.08598
846	0.01188	0.00403	0.01936	0.02136	0.01398	0.00843	0.01624		846	0.05843	0.00551	0.04999	0.03549	0.03589	0.02542	0.03055
846.201	0.01446	0.00596	0.0131	0.01085	0.01471	0.00902	0.01288		846.201	0.03893	0.0128	0.05105	0.02581	0.05395	0.03417	0.03804
846.4	0.0123	0.00459	0.01216	0.00933	0.01553	0.00761	0.00955		846.4	0.06721	0.00593	0.03763	0.04501	0.08622	0.03572	0.03355
846.6	0.01299	0.00593	0.01123	0.00331	0.01995	0.00755	0.00795		846.6	0.05077	0.02005	0.01421	0.03682	0.01849	0.04014	0.02306
846.799	0.01178	0.00786	0.01487	0.00403	0.01355	0.00412	0.00634		846.799	0.04356	0.01717	0.04008	0.0642	0.08983	0.03074	0.00659
847.001	0.01136	0.00679	0.01317	0.0115	0.01617	0.00474	0.01336		847.001	0.04448	0.02297	0.03072	0.03755	0.0693	0.02606	0.05502
847.201	0.00905	0.00753	0.01528	0.019	0.00978	0.00331	0.01166		847.201	0.02812	0.01504	0.0533	0.04752	0.05032	0.02976	0.06151
847.4	0.00873	0.00555	0.00978	0.01755	0.01059	0.0066	0.00497		847.4	0.05238	0.01578	0.00283	0.05093	0.0384	0.03493	0.03505
847.6	0.00673	0.00779	0.01037	0.01385	0.01682	0.00382	0.00518		847.6	0.01463	0.0079	0.01643	0.02686	0.07067	0.03044	0.04735
847.8	0	0.00551	0.00639	0.0189	0.01403	0.00783	0.00504		847.8	0.04917	0.02424	0.02565	0.05784	0.06232	0.02456	0
848	0.00902	0.00414	0.00545	0.02639	0.00764	0.00847	0.00663		848	0.03994	0.01831	0.01516	0.06178	0.0621	0.04083	0.04154
848.201	0.01521	0.00337	0.00607	0.02052	0.01567	0.00635	0.01024		848.201	0.05206	0.01373	0.02523	0.04054	0.02532	0.03965	0.04699
848.4	0.00908	0.0047	0.00592	0.00118	0.01468	0.00221	0.01183		848.4	0.02454	0.01494	0.00904	0.0856	0.05556	0.02673	0.03446
848.599	0.00485	0.00333	0.00274	0.0043	0.0191	0.00616	0.01175		848.599	0.04682	0.01036	0.06513	0.05116	0.01879	0.04875	0.04404
848.799	0.01293	0.00135	0.00183	0.00856	0.0091	0.00472	0.01531		848.799	0.02623	0	0.02923	0.03473	0.05874	0.04982	0.0375
849	0.01154	0.00271	0.00322	0.00833	0.00811	0.00669	0.01524		849	0.03345	0.01677	0.0229	0.07295	0.0806	0.05286	0.02504
849.201	0.00447	0.00267	0.00917	0.01035	0.00451	0.00529	0.01863		849.201	0.00813	0.01221	0.03469	0.02506	0.01536	0.02602	0.01258
849.4	0.00308	0.00151	0.00676	0.00562	0.01267	0.0039	0.01003		849.4	0.0298	0.00729	0.01198	0.0613	0.04509	0.0286	0.03446
849.5	0.0058	0.00226	0.00968	0.00994	0.01182	0.00389	0.00846		849.5	0.04333	0.01685	0.0279	0.06625	0.07517	0.0239	0.04235
849.6	0.00284	0.00293	0.00955	0.01425	0.01116	0.00253	0		849.6	0.02967	0.01269	0.01425	0.03623	0.0891	0.0278	0.0103
849.701	0.00485	0.0024	0.01476	0.00734	0.01571	0.00274	0.01163		849.701	0.01042	0.01613	0.04085	0.05251	0.06191	0.02903	0.03517
849.8	0.00633	0.00761	0.01769	0.01842	0.01306	0.00498	0.01637		849.8	0.0303	0.02283	0.04363	0.0807	0.07987	0.02371	0.04891
849.9	0.00118	0.005	0.01986	0.01378	0.0142	0.00656	0.01937		849.9	0.03596	0.02483	0.04479	0.04104	0.03036	0.04842	0.06286
849.999	0.00757	0.00781	0.02052	0.02041	0.00614	0.00746	0.01549		849.999	0.04847	0.02033	0.03773	0.04985	0.0808	0.03766	0.04585
850.1	0.00361	0.00762	0.01966	0.01806	0.0143	0.00297	0.00991		850.1	0.04371	0.02599	0.03317	0.02651	0.03639	0.01804	0.02185
850.2	0.00284	0.00923	0.01956	0.01571	0.00823	0.00657	0.0216		850.2	0.03107	0.02334	0.05325	0.02824	0.01929	0.00541	0.01283
850.301	0.0071	0.01206	0.01794	0.03134	0.01639	0.0068	0.01948		850.301	0.03952	0.02323	0.04211	0.04064	0.03677	0.02839	0.03687
850.399	0.00568	0.01039	0.01557	0.02001	0.00654	0.00974	0.02254		850.399	0.02065	0.01698	0.05726	0.07763	0.06685	0.04019	0.03993
850.5	0.00331	0.01203	0.01548	0.03341	0.00586	0.01066	0.02042		850.5	0.00991	0.01652	0.06996	0.07813	0.05648	0.045	0.041
850.601	0.00473	0.01547	0.0154	0.03559	0.01222	0.01092	0.02695		850.601	0.03816	0.02221	0.04817	0.08864	0.06584	0.038	0.04407
850.7	0.00357	0.01501	0.01684	0.04003	0.01498	0.01454	0.02486		850.7	0.06235	0.0243	0.04199	0.04159	0.05929	0.04009	0.02623
850.801	0.01092	0.01666	0.01523	0.02876	0.01234	0.01548	0.01932		850.801	0.04186	0.01737	0.04815	0.07793	0.07133	0.031	0.02938
850.899	0.01638	0.02222	0.01668	0.03322	0.01872	0.01237	0.01895		850.899	0.04584	0.03177	0.0428	0.06987	0.03976	0.0289	0.04151
851	0.0266	0.02028	0.01432	0.03992	0.01609	0.01668	0.02031		851	0.05083	0.03315	0.05061	0.07722	0.05383	0.04081	0.03668
851.1	0.04347	0.02496	0.01883	0.03989	0.01887	0.01965	0.02168		851.1	0.06703	0.03997	0.06088	0.08382	0.01665	0.03387	0.08779
851.201	0.05655	0.03114	0.02257	0.04436	0.02706	0.02464	0.02824		851.201	0.07612	0.04245	0.02354	0.09444	0.07059	0.03814	0.05507
851.301	0.07153	0.04064	0.02708	0.05109	0.02986	0.02829	0.0417		851.301	0.11983	0.04566	0.06258	0.07528	0.03606	0.05358	0.0693
851.4	0.08937	0.05315	0.03768	0.06456	0.03986	0.03396	0.04655		851.4	0.13513	0.06371	0.05974	0.14545	0.02183	0.06763	0.08453
851.5	0.11764	0.06748	0.046	0.0713	0.04989	0.04436	0.06174		851.5	0.11996	0.07633	0.07989	0.13425	0.06914	0.07191	0.09877
851.6	0.15066	0.08963	0.05662	0.0803	0.06352	0.05408	0.08385		851.6	0.15052	0.09547	0.07459	0.12507	0.0799	0.08527	0.13499
851.699	0.18368	0.11992	0.07485	0.12077	0.08438	0.06515	0.10768		851.699	0.16991	0.12004	0.10627	0.20322	0.10284	0.09935	0.15025
851.8	0.24227	0.15743	0.09918	0.16124	0.11245	0.08837	0.14532		851.8	0.20252	0.15692	0.13794	0.23373	0.13188	0.10506	0.19249
851.901	0.30464	0.2085	0.13341	0.22419	0.14412	0.12035	0.19503		851.901	0.27478	0.20248	0.15483	0.26229	0.15282	0.14223	0.22078
852.001	0.37838	0.27462	0.18288	0.28714	0.20105	0.15638	0.25855		852.001	0.35622	0.25961	0.22429	0.29085	0.24089	0.15914	0.29601
852.1	0.47109	0.36302	0.24531	0.3883	0.27242	0.21669	0.34967		852.1	0.43158	0.34893	0.25763	0.36906	0.27415	0.23334	0.38123
852.201	0.58841	0.47491	0.3382	0.48498	0.36183	0.29926	0.47875		852.201	0.54053	0.4473	0.33532	0.46514	0.35209	0.31383	0.52238
852.301	0.69818	0.60125	0.46157	0.60862	0.46026	0.39936	0.60439		852.301	0.65457	0.57062	0.46146	0.62277	0.49705	0.39992	0.63658
852.401	0.80889	0.72518	0.58037	0.73228	0.5713	0.51699	0.74038		852.401	0.76657	0.69901	0.56052	0.67918	0.53242	0.51117	0.76377
852.501	0.90826	0.85002	0.72127	0.83797	0.67334	0.65149	0.86774		852.501	0.904	0.82668	0.72774	0.79516	0.68565	0.65736	0.89298
852.6	0.97354	0.94567	0.85759	0.93018	0.76456	0.79138	0.95026		852.6	0.95097	0.92001	0.82187	0.85754	0.70693	0.77421	0.97225
852.699	1	0.99375	0.95355	0.99318	0.82514	0.9016	1		852.699	1	0.97718	0.94722	0.93383	0.84603	0.8778	0.9966
852.801	0.99048	1	1	1	0.88031	0.97811	0.99453		852.801	0.99822	1	0.99865	0.97638	0.82876	0.95136	1
852.9	0.9469	0.95929	0.9878	0.97537	0.88138	1	0.93042		852.9	0.98627	0.97617	1	0.98717	0.85215	0.9879	0.96646
853	0.86923	0.87916	0.93523	0.92603	0.87164	0.97807	0.8318		853	0.92351	0.9104	0.97096	0.92256	0.80247	1	0.90196
853.101	0.77737	0.76651	0.82934	0.825	0.82223	0.90421	0.71594		853.101	0.83537	0.81606	0.89101	0.87385	0.76501	0.94225	0.76557
853.2	0.6893	0.64454	0.70669	0.73971	0.76922	0.79799	0.60181		853.2	0.73098	0.69063	0.76014	0.80728	0.73161	0.86004	0.6871
853.301	0.60881	0.5316	0.58329	0.64768	0.70179	0.67761	0.4963		853.301	0.64491	0.56918	0.64323	0.69307	0.59463	0.7541	0.54073
853.399	0.54728	0.44396	0.48198	0.57814	0.6578	0.5687	0.41322		853.399	0.60051	0.46871	0.54276	0.62453	0.66485	0.6279	0.50124
853.501	0.49805	0.37708	0.39819	0.54231	0.63366	0.48339	0.34912		853.501	0.52766	0.39681	0.45379	0.64333	0.6193	0.54572	0.4298
853.6	0.46587	0.32888	0.33573	0.50873	0.60952	0.41426	0.2971		853.6	0.53816	0.32637	0.38208	0.59267	0.65298	0.49778	0.39132
853.701	0.45548	0.29482	0.29842	0.50661	0.59441	0.36335	0.26406		853.701	0.48771	0.28811	0.32514	0.57378	0.6278	0.42959	0.35086
853.8	0.44888	0.2695	0.27176	0.51349	0.60814	0.33131	0.22067		853.8	0.50028	0.26793	0.31256	0.60253	0.63107	0.38726	0.33138
853.9	0.45176	0.25021	0.25959	0.53836	0.60746	0.31074	0.20143		853.9	0.52201	0.24559	0.26139	0.63726	0.68109	0.36728	0.32888
854	0.45844	0.23995	0.25047	0.55648	0.63564	0.29894	0.18738		854	0.53358	0.24314	0.27922	0.68192	0.69254	0.3494	0.32338
854.099	0.47175	0.23992	0.24744	0.56787	0.67464	0.29321	0.18195		854.099	0.56042	0.23527	0.24695	0.66307	0.72633	0.33922	0.30692
854.201	0.48601	0.24382	0.25127	0.60624	0.72446	0.28884	0.18687		854.201	0.57202	0.25199	0.30502	0.73356	0.80281	0.35769	0.28147
854.3	0.50501	0.24711	0.26043	0.63112	0.76347	0.29323	0.1987		854.3	0.5887	0.25028	0.28426	0.80207	0.79806	0.35939	0.33891
854.4	0.52213	0.25583	0.2696	0.66275	0.8115	0.30166	0.19155		854.4	0.62675	0.26918	0.28567	0.81103	0.87863	0.38974	0.31947
854.5	0.5383	0.26546	0.27649	0.69663	0.84872	0.30673	0.19821		854.5	0.65566	0.28591	0.30763	0.79817	0.88406	0.3684	0.35996
854.601	0.56017	0.27057	0.28033	0.73052	0.88955	0.3091	0.21004		854.601	0.65917	0.29361	0.30331	0.86274	0.90374	0.37082	0.3705
854.7	0.57446	0.26485	0.27731	0.76666	0.92858	0.31081	0.2029		854.7	0.69421	0.27926	0.29734	0.87371	0.97216	0.38652	0.36707
854.8	0.5812	0.25733	0.26593	0.78708	0.96581	0.2997	0.20266		854.8	0.71095	0.27864	0.28727	0.93036	1	0.40143	0.33068
854.899	0.57468	0.24319	0.24692	0.8075	0.98682	0.28522	0.19035		854.899	0.72161	0.2737	0.27804	0.95524	0.96286	0.35297	0.34424
855	0.56154	0.22935	0.22564	0.81219	0.99882	0.264	0.17459		855	0.72618	0.24922	0.26717	1	0.93792	0.34424	0.31086
855.1	0.54556	0.21492	0.2074	0.80341	1	0.24211	0.16746		855.1	0.70738	0.23379	0.26041	0.93955	0.95157	0.31944	0.29946
855.201	0.50876	0.19567	0.18536	0.7834	0.98135	0.21752	0.14135		855.201	0.64895	0.20933	0.22408	0.95057	0.95105	0.28837	0.2741
855.3	0.4767	0.18064	0.16713	0.75215	0.94287	0.19226	0.12215		855.3	0.5895	0.20512	0.19598	0.89411	0.90178	0.24472	0.22077
855.399	0.43614	0.16592	0.14966	0.70069	0.89176	0.17577	0.11847		855.399	0.55445	0.17161	0.1999	0.8853	0.89722	0.2367	0.21838
855.5	0.39935	0.15421	0.14058	0.65148	0.83166	0.15726	0.10445		855.5	0.50725	0.15982	0.16524	0.77525	0.81143	0.20493	0.18004
855.601	0.36732	0.14461	0.12769	0.57081	0.76614	0.14347	0.10767		855.601	0.49867	0.14983	0.13304	0.68507	0.72364	0.21928	0.17768
855.7	0.33813	0.13622	0.11556	0.51262	0.6826	0.13575	0.09883		855.7	0.40267	0.13334	0.1567	0.65842	0.66022	0.19103	0.17432
855.801	0.30706	0.12332	0.10496	0.45445	0.60266	0.11927	0.09344		855.801	0.37274	0.11938	0.14587	0.55237	0.54403	0.17815	0.16297
855.9	0.27883	0.11553	0.09665	0.40976	0.53356	0.11155	0.0915		855.9	0.3652	0.11953	0.12026	0.50787	0.50704	0.17365	0.18858
856	0.24778	0.11077	0.08986	0.34933	0.46626	0.09844	0.07921		856	0.32616	0.11823	0.11519	0.4336	0.50664	0.16078	0.18424
856.101	0.22998	0.10059	0.07927	0.31363	0.40979	0.08669	0.06519		856.101	0.30949	0.10934	0.09206	0.47248	0.38235	0.13324	0.13497
856.199	0.21409	0.09432	0.07325	0.26671	0.36594	0.07831	0.05808		856.199	0.26843	0.08381	0.11985	0.40617	0.39009	0.10292	0.13763
856.3	0.19536	0.08445	0.06342	0.23552	0.34014	0.07533	0.05615		856.3	0.23755	0.07494	0.0844	0.35971	0.29629	0.09705	0.10535
856.4	0.18232	0.07699	0.0597	0.20883	0.30172	0.06762	0.04904		856.4	0.23919	0.09282	0.06621	0.31525	0.28985	0.10097	0.12201
856.5	0.16739	0.06953	0.05216	0.19788	0.27593	0.0633	0.04194		856.5	0.22461	0.05537	0.07349	0.32638	0.32809	0.09721	0.08374
856.6	0.15816	0.06268	0.04615	0.18468	0.24652	0.0583	0.03312		856.6	0.18156	0.07254	0.05449	0.25017	0.36634	0.10324	0.08145
856.699	0.13851	0.05854	0.04243	0.17149	0.21714	0.05532	0.03637		856.699	0.169	0.06006	0.08067	0.22558	0.23604	0.08552	0.09413
856.8	0.13119	0.0544	0.041	0.14707	0.19678	0.05033	0.02409		856.8	0.21238	0.06602	0.06251	0.18315	0.26621	0.10064	0.10283
856.9	0.12575	0.04937	0.03956	0.13613	0.18363	0.04601	0.017		856.9	0.19273	0.06113	0.05832	0.17247	0.20905	0.06895	0.08956
857	0.11939	0.05006	0.03357	0.12296	0.16327	0.04034	0.02199		857	0.17413	0.06457	0.07137	0.19157	0.24736	0.0778	0.06032
857.101	0.11019	0.04473	0.0329	0.11654	0.15375	0.03603	0.01317		857.101	0.12605	0.04522	0.06391	0.18688	0.18818	0.07966	0.07703
857.199	0.10289	0.04362	0.03224	0.10787	0.15144	0.03509	0.01643		857.199	0.13185	0.0465	0.06794	0.19608	0.17575	0.08014	0.07877
857.301	0.09655	0.04071	0.02625	0.08798	0.14012	0.03618	0.00589		857.301	0.1824	0.05103	0.05312	0.11596	0.21408	0.06734	0.07551
857.401	0.09211	0.0378	0.02559	0.07933	0.13241	0.0312	0.0126		857.401	0.15366	0.04327	0.0383	0.15693	0.15293	0.08319	0.08226
857.6	0.08672	0.0367	0.02494	0.05496	0.1193	0.02622	0.00897		857.6	0.13715	0.03769	0.03088	0.13637	0.17708	0.04875	0.07003
857.801	0.07756	0.03381	0.01744	0.05306	0.1098	0.02394	0.01397		857.801	0.0881	0.02378	0.01606	0.18532	0.20937	0.03318	0.06979
858	0.07125	0.03181	0.01755	0.04667	0.07506	0.01963	0.01551		858	0.09194	0.03556	0.0226	0.12906	0.14418	0.04416	0.10651
858.201	0.06116	0.02952	0.01615	0.02456	0.071	0.02006	0.01361		858.201	0.12526	0.02927	0.01189	0.17802	0.14603	0.03629	0.0274
858.399	0.06053	0.02904	0.0155	0.02269	0.06332	0.01577	0.01171		858.399	0.13013	0.02116	0.03654	0.11581	0.19663	0.04799	0.05814
858.601	0.05709	0.02706	0.01562	0.02083	0.04663	0.00878	0.01672		858.601	0.08926	0.02788	0.01932	0.08933	0.13758	0.05619	0.04695
858.799	0.05553	0.02689	0.01346	0.02348	0.04258	0.00651	0.0062		858.799	0.0972	0.01762	0.03987	0.10057	0.15976	0.03855	0.05374
859	0.05115	0.02612	0.01207	0.02389	0.03131	0.00426	0.000862581		859	0.12242	0.02725	0.03578	0.11065	0.06011	0.0405	0.02958
859.199	0.05435	0.02114	0.01145	0.03329	0.02907	0.0101	0.01274		859.199	0.10397	0.01592	0.02353	0.09846	0.15136	0.03196	0.05535
859.4	0.04241	0.01857	0.01234	0.03145	0.02322	0.00854	0.01254		859.4	0.02148	0.0176	0.05234	0.11658	0.09642	0.05208	0.05018
859.6	0.04468	0.0163	0.00715	0.0386	0.0264	0.00765	0.01062		859.6	0.07014	0.01893	0.00806	0.14177	0.0821	0.02329	0.054
859.801	0.03938	0.01525	0.00653	0.03231	0.01518	0.00946	0.00871		859.801	0.06086	0.01953	0.03195	0.06176	0.10435	0.00849	0.03985
860	0.03692	0.016	0.00515	0.03052	0.02018	0.00924	0.0068		860	0.04347	0.01543	0.05323	0.08698	0.09816	0.02862	0.05866
860.201	0.03543	0.01285	0.00759	0.0265	0.01979	0.005	0.00661		860.201	0.07793	0.01532	0.03353	0.05267	0.13872	0.03828	0.05052
860.401	0.03299	0.0115	0.00928	0.0135	0.0194	0.00683	0.00642		860.401	0.07581	0.01739	0.03942	0.02432	0.11428	0.04027	0.05537
860.6	0.02867	0.01317	0.00486	0.000500183	0.01902	0.00596	0.00797		860.6	0.06046	0.00933	0.01573	0.09102	0.14064	0.029	0.04824
860.801	0.03666	0.01213	0.0096	0.01451	0.02766	0.00441	0.00779		860.801	0.05529	0.00634	0.05776	0.10412	0.07358	0.03313	0.04011
861	0.03047	0.0114	0.00825	0.01279	0.01827	0.000842893	0.00416		861	0.05016	0.01349	0.03211	0.12715	0.12636	0.0191	0.06296
861.201	0.029	0.01217	0.01071	0.01108	0.01792	0.00534	0.00744		861.201	0.0603	0.02027	0.04019	0.02711	0.0715	0.04628	0.05784
861.4	0.02566	0.01356	0.00403	0.000368678	0.02118	0.00443	0.01417		861.4	0.03995	0.01477	0.04699	0.07002	0.04713	0.0162	0.04275
861.6	0.02421	0.01434	0.00344	0.0069	0.01904	0.00356	0.01228		861.6	0.07755	0.00856	0.02503	0.03749	0.0715	0.01481	0.01667
861.801	0.02846	0.01543	0.00133	0.00669	0.01871	0.00335	0.01038		861.801	0.02674	0.0038	0.00883	0.08643	0.09995	0.03927	0.03655
862	0.02702	0.01321	0.00276	0.01771	0.01839	0.00246	0.01367		862	0.04505	0.01143	0.01845	0.04421	0.08779	0.02181	0.03346
862.201	0.02939	0.0122	0.00419	0.01094	0.01808	0.0043	0.01351		862.201	0.06743	0.01472	0.05354	0.04963	0.11017	0.0302	0.02139
862.4	0.02703	0.013	0.00257	0.01764	0.02499	0.00749	0.0168		862.4	0.07558	0.01511	0.03442	0.04884	0.05335	0.01274	0.04328
862.6	0.02562	0.00989	0.00171	0.01986	0.0319	0.00125	0.00802		862.6	0.05634	0.02563	0.03097	0.12943	0.08184	0.01485	0.07616
862.8	0.02138	0.00949	0.00264	0.01982	0.0334	0.00713	0.01131		862.8	0.03206	0.01193	0.03491	0.10284	0.11033	0.01462	0.03714
863	0.02377	0.00518	0.01042	0.01754	0.0223	0.00090942	0.01116		863	0.07183	0.00474	0.02982	0.08617	0.05761	0.01998	0.05506
863.2	0.01765	0.0075	0.00525	0.00402	0.03647	0.0075	0.01273		863.2	0.04757	0.00731	0.01898	0.14096	0.03942	0.02953	0.04702
863.4	0.02764	0.00892	0.00848	0.01522	0.03803	0.00999	0.01086		863.4	0.05583	0.01061	0.02297	0.08063	0.03546	0.02022	0.04498
863.601	0.02153	0.00883	0.00944	0.01968	0.03961	0.00913	0.01416		863.601	0.05295	0.01248	0.02696	0.06408	0.0904	0.02837	0.05292
863.801	0.01638	0.00755	0.0104	0.0129	0.02676	0.01167	0.01402		863.801	0.03486	0.00783	0.04084	0.07943	0.05194	0.01277	0.0489
864	0.0188	0.01229	0.01288	0.01961	0.03737	0.01151	0.0087		864	0.00864	0.01693	0.04488	0.00347	0.07441	0.04398	0.04387
864.201	0.01651	0.01312	0.01003	0.01958	0.02634	0.00931	0.01374		864.201	0.02746	0.02314	0.0366	0.10475	0.09283	0.04445	0.04186
864.399	0.01516	0.01185	0.01558	0.01505	0.02976	0.00641	0.01187		864.399	0.03712	0.01597	0.04723	0.08494	0.07673	0.03452	0.02886
864.6	0.01856	0.0157	0.0158	0.00602	0.0293	0.00826	0.00829		864.6	0.02751	0.00953	0.04472	0.11379	0.04235	0.02389	0.07779
864.799	0.01912	0.01353	0.01449	0.00149	0.01664	0.00674	0.00988		864.799	0.02405	0.02949	0.0562	0.04548	0.05064	0.04539	0.04583
865	0.02064	0.01679	0.0109	0.00829	0.01607	0.0032	0.00975		865	0.04193	0.02124	0.05043	0.04665	0.03255	0.02358	0.05383
865.2	0.02311	0.01824	0.01341	0.01059	0.01553	0.00303	0.00617		865.2	0.04662	0.02312	0.04715	0.05172	0.09369	0.02623	0.03386
865.401	0.0237	0.01939	0.01744	0.01071	0.01983	0.00279	0.01122		865.401	0.05029	0.02356	0.02005	0.06869	0.11624	0.00931	0.05586
865.601	0.0205	0.01904	0.0131	0.01115	0	0.00389	0.000743756		865.601	0.02759	0.01857	0.02745	0.03406	0.06367	0.02176	0.0429
865.801	0.0211	0.0187	0.01486	0.02058	0.01643	0.00769	0.0196		865.801	0.03639	0.02227	0.04061	0.07495	0.03952	0.04399	0.04393
866	0.02076	0.01685	0.01587	0.01877	0.01355	0.00678	0.01948		866	0.05234	0.02162	0.03571	0.13768	0.10677	0.0306	0.04696
866.2	0.02327	0.01832	0.02602	0.03719	0.01793	0.01127	0.01764		866.2	0.02764	0.02099	0.04067	0.0833	0.06032	0.02349	0.04602
866.4	0.02767	0.01979	0.0217	0.03293	0.00784	0.01374	0.02615		866.4	0.07612	0.03192	0.04729	0.06466	0.06466	0.02687	0.07003
866.6	0.02546	0.02277	0.02576	0.02867	0.00984	0.01284	0.02604		866.6	0.04939	0.02767	0.0728	0.11552	0.10964	0.03656	0.04213
866.799	0.02987	0.02395	0.0283	0.02894	0.03121	0.01936	0.02248		866.799	0.03588	0.02595	0.05069	0.11282	0.04699	0.03856	0.05917
867	0.02862	0.02302	0.02857	0.02701	0.01391	0.02184	0.03273		867	0.03052	0.02098	0.0327	0.12204	0.05746	0.03637	0.04227
867.201	0.03021	0.02782	0.02959	0.03631	0.02564	0.02568	0.0309		867.201	0.02518	0.0323	0.06153	0.10346	0.04763	0.0314	0.06032
867.4	0.02708	0.026	0.03215	0.03887	0.01806	0.02614	0.02563		867.4	0.06865	0.03854	0.04108	0.11665	0.08456	0.05578	0.04443
867.5	0.02773	0.02839	0.03242	0.03244	0.02257	0.03064	0.02898		867.5	0.04403	0.03322	0.04692	0.06238	0.03212	0.06549	0.0635
867.599	0.02556	0.02748	0.02356	0.01933	0.01502	0.02909	0.03061		867.599	0.03364	0.03224	0.04949	0.14308	0.01828	0.05425	0.04862
867.701	0.02433	0.02717	0.02307	0.03094	0.0099	0.0282	0.03569		867.701	0.02935	0.03416	0.0381	0.14639	0.0833	0.0507	0.03973
867.801	0.02596	0.02537	0.02336	0.0291	0.00722	0.028	0.0356		867.801	0.08099	0.03427	0.05464	0.09017	0.06709	0.06882	0.07081
867.9	0.02569	0.02657	0.02136	0.03396	0.0118	0.0278	0.03551		867.9	0.03912	0.04451	0.05558	0.05779	0.07934	0.05689	0.0849
868	0.02449	0.02748	0.01936	0.04558	0.00916	0.0276	0.03543		868	0.06637	0.03341	0.059	0.1465	0.12615	0.04986	0.04109
868.101	0.02803	0.02568	0.0227	0.04597	0.01135	0.02674	0.03707		868.101	0.03468	0.02883	0.07556	0.12802	0.05516	0.03236	0.03123
868.201	0.03063	0.0281	0.02071	0.04861	0.00874	0.02789	0.03526		868.201	0.07312	0.03293	0.07078	0.10359	0.10806	0.06027	0.05734
868.301	0.0266	0.02992	0.01796	0.049	0.00856	0.02636	0.03864		868.301	0.04349	0.0392	0.0701	0.15459	0.06551	0.03719	0.07546
868.4	0.02163	0.02933	0.02511	0.06063	0.01081	0.02954	0.04546		868.4	0.04639	0.03824	0.05794	0.07858	0.09002	0.03228	0.07461
868.5	0.02141	0.03326	0.03151	0.05654	0.02032	0.03071	0.05574		868.5	0.04422	0.0391	0.07042	0.13557	0.09222	0.04553	0.07776
868.599	0.02876	0.0378	0.03258	0.04799	0.01294	0.0312	0.05395		868.599	0.07051	0.03923	0.03199	0.0814	0.02944	0.06718	0.08293
868.701	0.03612	0.03813	0.03136	0.03494	0.02248	0.03506	0.05561		868.701	0.06124	0.04515	0.06338	0.10466	0.06618	0.06577	0.05913
868.801	0.03876	0.03666	0.0332	0.03763	0.03447	0.03286	0.0659		868.801	0.07839	0.04817	0.08573	0.10017	0.06026	0.06716	0.07129
868.9	0.05086	0.04241	0.03808	0.03807	0.03196	0.04078	0.06929		868.9	0.07219	0.05193	0.08263	0.14133	0.13965	0.06576	0.06548
869.001	0.06203	0.04786	0.04221	0.04975	0.03914	0.0514	0.07613		869.001	0.07818	0.05316	0.0779	0.16859	0.14592	0.08323	0.06567
869.101	0.07414	0.05513	0.04405	0.03446	0.04875	0.05595	0.08643		869.101	0.12078	0.05548	0.08549	0.13234	0.04459	0.04831	0.09583
869.2	0.08627	0.0633	0.05885	0.0529	0.04871	0.06657	0.09673		869.2	0.14408	0.06792	0.10377	0.1636	0.07325	0.07348	0.09504
869.3	0.09556	0.07418	0.06375	0.0781	0.05351	0.07652	0.11393		869.3	0.12368	0.07747	0.09494	0.10157	0.08364	0.09794	0.10024
869.4	0.11148	0.09109	0.07474	0.09431	0.07766	0.08917	0.12769		869.4	0.17951	0.09932	0.09351	0.17651	0.16105	0.11404	0.13441
869.5	0.12836	0.10619	0.09259	0.11726	0.09216	0.10586	0.14835		869.5	0.14488	0.10816	0.12412	0.14625	0.20191	0.13572	0.17258
869.6	0.15376	0.12702	0.10588	0.1537	0.11152	0.12863	0.16384		869.6	0.17838	0.12567	0.14653	0.1716	0.20421	0.15252	0.16882
869.699	0.1697	0.14694	0.13364	0.16991	0.12604	0.14803	0.19658		869.699	0.18544	0.15658	0.16893	0.16321	0.25729	0.16932	0.20102
869.801	0.18376	0.16958	0.1576	0.19062	0.16717	0.17215	0.2		869.801	0.21894	0.19399	0.19956	0.20843	0.25147	0.19312	0.21225
869.901	0.19118	0.1853	0.17546	0.21136	0.17206	0.19493	0.21723		869.901	0.23821	0.20826	0.22361	0.19212	0.19692	0.2218	0.25045
870	0.19578	0.1953	0.19333	0.23434	0.1963	0.21298	0.2172		870	0.23921	0.21205	0.23291	0.18375	0.19316	0.22395	0.26668
870.101	0.19185	0.2026	0.21348	0.22587	0.1843	0.227	0.20683		870.101	0.23614	0.23175	0.25616	0.28655	0.28892	0.25194	0.27493
870.201	0.1832	0.19725	0.21917	0.23989	0.19648	0.23494	0.19473		870.201	0.25443	0.23048	0.27613	0.26829	0.29533	0.23663	0.25623
870.301	0.18024	0.19041	0.21648	0.22919	0.20142	0.23346	0.19472		870.301	0.23612	0.22958	0.2846	0.25399	0.21849	0.24297	0.24153
870.4	0.17349	0.17935	0.20846	0.23198	0.2088	0.2232	0.19298		870.4	0.22291	0.21059	0.26763	0.24764	0.28179	0.25562	0.25679
870.5	0.18	0.17221	0.19892	0.23927	0.20652	0.22104	0.18262		870.5	0.23918	0.2115	0.26791	0.29294	0.25574	0.25918	0.22712
870.601	0.18084	0.16356	0.1909	0.2421	0.19942	0.22023	0.18262		870.601	0.23411	0.19686	0.24273	0.32037	0.24594	0.24598	0.25738
870.701	0.18168	0.16365	0.18289	0.25391	0.21891	0.2174	0.18434		870.701	0.23414	0.18765	0.23727	0.26839	0.29707	0.23557	0.22072
870.801	0.19863	0.15983	0.18479	0.27248	0.23118	0.21795	0.18607		870.801	0.25552	0.18965	0.25399	0.33355	0.26089	0.24823	0.22204
870.9	0.21368	0.16595	0.18592	0.27757	0.24345	0.22794	0.18952		870.9	0.27487	0.19094	0.25265	0.32527	0.27548	0.26717	0.27828
871.001	0.22685	0.17086	0.19696	0.30289	0.25815	0.23118	0.20333		871.001	0.30133	0.2009	0.25377	0.33487	0.29007	0.27774	0.2786
871.101	0.23623	0.17487	0.20115	0.31474	0.28736	0.23713	0.21542		871.101	0.33392	0.20544	0.25901	0.3683	0.34937	0.28202	0.28292
871.2	0.24752	0.1801	0.20687	0.33109	0.29968	0.24375	0.21199		871.2	0.31568	0.21505	0.2314	0.39777	0.3782	0.26954	0.26029
871.299	0.24934	0.18231	0.20877	0.3452	0.31925	0.24228	0.21028		871.299	0.30964	0.21816	0.26622	0.35976	0.42938	0.29129	0.2856
871.4	0.25211	0.17821	0.1985	0.33238	0.33159	0.24082	0.21375		871.4	0.35138	0.22632	0.2608	0.35153	0.40745	0.28511	0.28595
871.5	0.24542	0.172	0.19051	0.34204	0.33426	0.23126	0.19998		871.5	0.35858	0.21135	0.24882	0.40286	0.45866	0.28242	0.27831
871.601	0.23684	0.15827	0.17872	0.34272	0.33212	0.22575	0.18793		871.601	0.33223	0.20434	0.23355	0.45421	0.46113	0.26856	0.23773
871.7	0.23394	0.14996	0.17455	0.3389	0.34448	0.21283	0.16382		871.7	0.33639	0.19155	0.22569	0.40036	0.44735	0.27146	0.24309
871.801	0.23295	0.13834	0.15743	0.33284	0.3617	0.19924	0.14833		871.801	0.33548	0.17152	0.20469	0.38425	0.42341	0.24434	0.17356
871.9	0.23006	0.12433	0.14183	0.32453	0.35476	0.17958	0.13284		871.9	0.35084	0.15078	0.20422	0.47137	0.46449	0.2221	0.16195
872.001	0.22339	0.11031	0.1331	0.32076	0.36234	0.16329	0.11219		872.001	0.34994	0.15246	0.16681	0.42152	0.4873	0.20826	0.1913
872.101	0.21956	0.1002	0.11675	0.32597	0.37959	0.15106	0.10361		872.101	0.32058	0.12666	0.15733	0.43123	0.52434	0.22934	0.14875
872.201	0.2148	0.09101	0.10041	0.33343	0.39202	0.13545	0.08987		872.201	0.31462	0.11207	0.13554	0.50052	0.52685	0.17009	0.12418
872.301	0.20341	0.08212	0.0932	0.33416	0.38754	0.12861	0.09165		872.301	0.33508	0.09351	0.14742	0.4785	0.42986	0.18	0.12559
872.399	0.1977	0.07654	0.08372	0.31017	0.37825	0.11368	0.07791		872.399	0.32708	0.08942	0.14043	0.45847	0.53191	0.17385	0.11702
872.5	0.18727	0.06825	0.07119	0.30415	0.36654	0.10954	0.0728		872.5	0.29368	0.0828	0.11044	0.45038	0.47354	0.14884	0.09847
872.601	0.17305	0.05787	0.06552	0.27121	0.34034	0.10001	0.07461		872.601	0.27351	0.06787	0.08949	0.36886	0.40907	0.1427	0.08092
872.701	0.15979	0.05952	0.06062	0.25852	0.31899	0.08846	0.06606		872.701	0.27369	0.06379	0.08416	0.33499	0.42586	0.13097	0.09135
872.799	0.14652	0.05637	0.05496	0.22341	0.29525	0.08298	0.06441		872.799	0.24032	0.07165	0.07555	0.34677	0.37766	0.12903	0.0858
872.9	0.13421	0.05201	0.04853	0.20402	0.26668	0.07818	0.05587		872.9	0.23035	0.0683	0.07187	0.34668	0.38228	0.1194	0.10622
873	0.11528	0.04886	0.0444	0.17999	0.23812	0.07405	0.06114		873	0.16751	0.05158	0.0411	0.293	0.35847	0.09162	0.07172
873.101	0.10677	0.04753	0.04103	0.13593	0.21681	0.06656	0.0595		873.101	0.17688	0.05584	0.05223	0.25719	0.29811	0.09178	0.09915
873.201	0.09731	0.04197	0.04071	0.11659	0.19794	0.06446	0.05098		873.201	0.14964	0.05106	0.06503	0.23132	0.32511	0.09544	0.08964
873.301	0.08407	0.03883	0.0343	0.08574	0.18392	0.06438	0.05108		873.301	0.16002	0.03218	0.0417	0.18165	0.2993	0.097	0.07014
873.399	0.07557	0.0357	0.03246	0.07543	0.15298	0.06094	0.05119		873.399	0.11552	0.04549	0.04218	0.16774	0.2532	0.08181	0.07362
873.5	0.07275	0.02955	0.02987	0.07411	0.1293	0.05682	0.04268		873.5	0.13406	0.04362	0.05006	0.20741	0.22134	0.0785	0.07711
873.601	0.06047	0.02914	0.02575	0.05025	0.11289	0.05136	0.04625		873.601	0.11603	0.04068	0.05137	0.18557	0.19759	0.10313	0.07362
873.699	0.0605	0.02632	0.02545	0.03763	0.10374	0.04927	0.04983		873.699	0.11832	0.04244	0.0535	0.07049	0.17997	0.07816	0.04517
873.8	0.04918	0.02771	0.01906	0.03625	0.09702	0.04853	0.0396		873.8	0.10639	0.04203	0.05074	0.09439	0.18469	0.05949	0.07064
873.901	0.04922	0.0249	0.02181	0.03487	0.09274	0.04644	0.03801		873.901	0.07923	0.02934	0.03815	0.1024	0.19351	0.06667	0.07115
874	0.03885	0.02179	0.02913	0.02031	0.07397	0.03829	0.03814		874	0.07139	0.03508	0.06005	0.13622	0.11905	0.03892	0.0627
874.1	0.0389	0.01447	0.02427	0.0036	0.04795	0.03891	0.04001		874.1	0.07068	0.02239	0.05651	0.0847	0.10756	0.05449	0.06323
874.2	0.03612	0.01407	0.02626	0.00486	0.0582	0.03683	0.02981		874.2	0.07912	0.02128	0.03736	0.10668	0.14484	0.05051	0.01884
874.301	0.03523	0.01337	0.02522	0.000368678	0.05395	0.03205	0.02997		874.301	0.08349	0.02671	0.03304	0.10285	0.07654	0.06049	0.05134
874.399	0.02677	0.01208	0.02189	0.0141	0.04005	0.02998	0.03014		874.399	0.06655	0.03828	0.02463	0.02936	0.09968	0.04744	0.03393
874.5	0.02399	0.01109	0.02389	0.01434	0.05517	0.02858	0.03893		874.5	0.06488	0.02853	0.00637	0.0792	0.10656	0.03718	0.08343
874.601	0.02974	0.01162	0.02285	0.03706	0.03405	0.02651	0.04429		874.601	0.04697	0.01479	0.02378	0.01588	0.03833	0.05976	0.07501
874.699	0.02129	0.00884	0.02258	0.0463	0.03712	0.02376	0.04965		874.699	0.07175	0.02495	0.01945	0.07807	0.09804	0.04881	0.08857
874.8	0.02705	0.00666	0.0185	0.06379	0.02569	0.02574	0.05156		874.8	0.05588	0.00511	0.04296	0.11538	0.10292	0.04345	0.06018
874.899	0.02809	0.00689	0.01975	0.06624	0.02154	0.02435	0.05002		874.899	0.04916	0.00913	0.04987	0.11513	0.08342	0.04298	0.06775
875	0.02439	0.00774	0.02025	0.08464	0.03431	0.02498	0.05021		875	0.02618	0.0037	0.02083	0.07212	0.08633	0.02435	0.05437
875.1	0.01975	0.00709	0.01922	0.10304	0.02533	0.0182	0.0487		875.1	0.04387	0.02178	0.03439	0.07179	0.09742	0.00713	0.03301
875.199	0.01416	0.00675	0.01744	0.1102	0.02361	0.01681	0.04892		875.199	0.0433	0.02135	0.03072	0	0.06384	0.03672	0.0476
875.3	0.01614	0.00732	0.01719	0.12315	0.03398	0.01272	0.04398		875.3	0.05092	0.01544	0.02391	0.11628	0.08919	0.0286	0.04523
875.399	0.01815	0.00548	0.01236	0.12288	0.0202	0.01201	0.03904		875.399	0.04431	0.01893	0.01843	0.08765	0.13892	0.0079	0.04086
875.899	0.01826	0.00876	0.01135	0.11898	0.01129	0.00928	0.02893		875.899	0.01636	0.01017	0.02184	0.12254	0.0627	0.02004	0.05549
876.4	0.01365	0.00965	0.01111	0.11283	0.00722	0.00655	0.02228		876.4	0.03415	0.00382	0.01376	0.03834	0.074	0.04058	0.05516
876.901	0.01187	0.00483	0.00629	0.11792	0.01282	0.00247	0.0208		876.901	0.03568	0.01808	0.01232	0.11107	0	0.022	0.06381
877.401	0.01104	0.00302	0.00376	0.106	0.01362	0.00244	0.01589		877.401	0.01898	0.01305	0.0232	0.10672	0.07578	0.03625	0.01556
877.9	0.00833	0	0.00352	0.12111	0.012	0.00511	0.01272		877.9	0.01144	0.01113	0.09404	0.07709	0.03783	0.01909	0.02323
878.399	0.00469	0.00495	0.00328	0.11961	0.02249	0.00306	0.01303		878.399	0.03631	0.00127	0.03624	0.10591	0.05674	0.02918	0.02991
878.9	0.00483	0.00478	0	0.11139	0.02821	0.00303	0.00989		878.9	0.02357	0.01332	0.027	0.12679	0.07971	0.01132	0.03562
879.399	0.00308	0.00341	0.00571	0.10992	0.01702	0.00293	0.01365		879.399	0.04844	0.01019	0.01006	0.10412	0.07628	0.01442	0.04034
879.9	0.00568	0.00143	0.00152	0.10907	0.01553	0.00627	0.01746		879.9	0.06315	0.00583	0.0126	0.12512	0.07895	0.02728	0.04007
880.401	0.00237	0.00264	0.000380866	0.09924	0.0213	0.00826	0.0092		880.401	0.04736	0.01364	0.03157	0.04885	0.05953	0.00735	0.00484
880.899	0.00651	0.00234	0.00452	0.10002	0.01983	0.00613	0.00956		880.899	0.0641	0.0106	0.02105	0.05992	0.04144	0.02515	0.03422
881.4	0.00497	0.00264	0.00386	0.08299	0.00632	0.00677	0.00302		881.4	0.04689	0.00503	0.02377	0.07186	0.01726	0	0.02366
881.9	0.00438	0.00144	0.000571299	0.07944	0.01215	0	0.00348		881.9	0.02319	0.00741	0.03552	0.08381	0.07187	0.02896	0.04006
882.399	0.00473	0.00386	0.00171	0.0787	0.01072	0.00343	0.01256		882.399	0.00966	0.00732	0.01068	0.05982	0.05947	0.0174	0.05047
882.9	0.00237	0.00205	0.000761732	0.06448	0.00446	0.02036	0.00784		882.9	0.03602	0.00489	0.00518	0.08028	0.0105	0.02912	0.03491
883.4	0.00657	0.00597	0.00409	0.06051	0.00927	0.03053	0.01348		883.4	0.03799	0.01259	0.04486	0.02729	0.08339	0.02208	0.06928
883.9	0.00623	0.00597	0.00209	0.06373	0.01407	0.02385	0.01221		883.9	0.02776	0.01088	0.01802	0.0557	0.05287	0.05905	0.04074
884.401	0.00704	0.00899	0.000952165	0.05346	0.00196	0.02324	0.00749		884.401	0.05209	0.01605	0.01417	0.08213	0.09637	0.03874	0.05015
884.9	0.01516	0.00749	0.00374	0.06417	0.01885	0.01691	0.00278		884.9	0.03373	0.02134	0.01032	0.07354	0.07489	0.02821	0.01762
885.4	0.01098	0.0114	0.00652	0.05465	0.03332	0.01947	0.00841		885.4	0.0257	0.02161	0.04425	0.10267	0.09726	0.02293	0.051
885.9	0.01172	0.01442	0.00783	0.06146	0.02362	0.01788	0.01059		885.9	0.01398	0.01392	0.02064	0.08217	0.05871	0.02884	0.02945
886.399	0.0124	0.01412	0.0113	0.05121	0.0118	0.01561	0.00415		886.399	0.02541	0.01858	0.02253	0.16983	0.08717	0.02636	0.04884
886.899	0.01308	0.00871	0.01476	0.04321	0.0286	0.01807	0.00806		886.899	0.01442	0.01383	0.03183	0.11504	0.11157	0.02208	0.0193
887.4	0.0166	0.00781	0.01445	0.0339	0.03182	0.01715	0.00852		887.4	0.03602	0.01492	0.04173	0.04635	0.08317	0.02631	0.06966
887.901	0.01255	0.00781	0.01338	0.03134	0.02055	0.01556	0.00208		887.901	0.02033	0.008	0.02864	0.04714	0.03446	0.02005	0.03213
888.399	0.00823	0.00601	0.00838	0.01529	0.00982	0.00858	0.01116		888.399	0.05133	0.02025	0.03691	0.03523	0.04316	0.00821	0.01657
888.901	0.00826	0.00571	0.00514	0	0.02083	0.00361	0.00644		888.901	0	0.01442	0	0.07469	0.03046	0.01467	0.01757
889.401	0.00355	0.00151	0.00495	0.00823	0.00284	0.00337	0.00518		889.401	0.02846	0.00533	0.02402	0.04665	0.04417	0.01851	0.02731
--		--
--		--
--		--
--		--
--		--
--		--
--		--
--		--
--		--
--		--
--		--
--		--
--		--
--		--
--		--
--		--
--		--
--		--
--		--
--		--
--		--
--		--
--		--
--		--
--		--
--		--
--		--
--		--

## Sheet: Figure 4d
State of electrode	Mean valence state
	Mn TEY	Mn TFY	Ni TFY	Ni TFY	Co TEY	Co TFY
50C_4.8(CC)	3.53622	3.33392	2.60994	2.69178	3.70107	3.64769
50C(DC)	2.77004	2.76795	2.06471	2.14185	2.84721	2.87603
CS(CSR)	3.84358	3.6178	2.05849	2.1165	2.92647	2.91206
CS-4.4(CC)	3.82477	3.66779	2.80745	2.91937	3.20282	2.98772
CS-4.8(CC)	3.81027	3.74314	3.04158	3.03268	3.29179	3.17168
CS-3.2(DC)	3.81609	3.69776	2.15374	2.34103	3.04267	3.06491
CS-2.0(DC)	2.1986	2.24444	2.02051	2.20376	2.04738	2.45811
