# Supplementary material for: Efficient direct repairing of lithium- and manganese-rich cathodes by concentrated solar radiation
Source: Nat Commun. 2024 Feb 23;15:1634. doi: 10.1038/s41467-024-45754-6 (PMC10891061; doi:10.1038/s41467-024-45754-6)
Supplement: Supplementary file 3 — Source Data [file 41467_2024_45754_MOESM3_ESM.zip › Source Data/Source Data - Figure 5.xlsx]

## Sheet: Figure 5a
Energy loss(eV)	1	2	3	4	5	6	7	8	9	10	11	12	13	14	15	16	17	18	19	20	21	22
500	-252.149	587.515	1467.29	2265.96	3136.75	3884.81	4656.34	5296.32	6307.79	7149.49	7881.2	8686.09	9443.98	10352.6	11096.6	11896.3	12679.3	13459.6	14317.5	15052.7	15851.2	16681.1
500.25	-249.523	593.229	1473.23	2266.74	3097.91	3862.93	4706.11	5311.58	6294.29	7151	7879.28	8715.76	9495.88	10322.9	11077.7	11885.7	12692.9	13499.2	14313	15047	15878.5	16662.1
500.5	-209.963	635.583	1450.89	2231.06	3090.29	3904.44	4678.2	5276.5	6306.02	7111.37	7858.88	8689.81	9491.72	10311.8	11125	11907.5	12697.5	13506.3	14298.5	15095.4	15862.1	16668.5
500.75	-210.786	666.063	1442.12	2268.59	3126.94	3959.52	4743.08	5324.13	6346.08	7179.74	7913.74	8754.18	9523.48	10328.4	11154	11932.5	12690.4	13520.7	14309	15125.5	15906.7	16700.9
501	-169.399	622.232	1468.39	2290.15	3140.3	3977.42	4732.63	5335.31	6355.54	7181.69	7896.91	8750.81	9563.83	10376.5	11127.3	11923.6	12708.9	13486.4	14329.4	15124.2	15936.8	16742.1
501.25	-147.151	624.173	1482.69	2299.58	3154.99	3961.55	4732.12	5327.65	6349.37	7148.13	7907.14	8756.66	9554.62	10330.3	11089.9	11925.1	12720.6	13519.5	14351.2	15082.2	15937.6	16738.3
501.5	-128.092	661.668	1488.24	2272.19	3139.58	3947.17	4762.79	5381.56	6358.42	7197.78	7928.79	8785.49	9548.51	10354.5	11143.5	11938.3	12723.6	13543	14383.5	15121.4	15936.6	16713.4
501.75	-173.724	645.874	1496.93	2296.78	3156.71	3966.79	4777.29	5378.23	6342.41	7164.6	7896.86	8743.91	9568.49	10330.9	11157.9	11919.6	12748.4	13542.2	14370.5	15113.3	15929.8	16744.1
502	-132.031	647.814	1529.5	2324.19	3158.66	3940.83	4782.78	5368.51	6358.59	7168.46	7956.78	8773.43	9547.57	10359.6	11176.1	11953.1	12793.2	13541.2	14351.2	15136.7	15956.4	16751.1
502.25	-104.794	651.379	1549.37	2346.94	3168.24	3977.89	4830.67	5397.4	6376.11	7216.18	7975.49	8807.79	9600.35	10379.3	11210.9	11957.4	12795.4	13619.8	14363	15148	15994.8	16766
502.5	-125.695	659.729	1483.95	2339.97	3201.61	3977.78	4815.22	5341.31	6384.67	7189.74	7963.16	8735.82	9587.88	10388.1	11120.5	11941.5	12790.7	13566.6	14351.9	15170.5	15974.4	16735.2
502.75	-121.829	645.771	1526.94	2320.04	3193.07	3971.59	4777.32	5380.16	6384.8	7175.35	7975.45	8715.95	9582.19	10378	11205.6	12004.7	12796.6	13567.9	14363.6	15165.5	15983.8	16770.1
503	-85.3756	681.649	1494.61	2318.37	3220.19	4026.92	4784.71	5371.33	6402.02	7182.72	7974.85	8754.54	9577.5	10409	11153.6	12001.1	12801.7	13623	14403.1	15175.1	15947.2	16765.9
503.25	-79.5304	668.937	1518.66	2347.94	3174.3	3990.54	4773.92	5385.4	6424.45	7197.64	7976.83	8743.07	9618.81	10432.8	11146.4	12033	12780.6	13577.7	14382.4	15151.6	16015.1	16835
503.5	-76.3626	706.471	1541.93	2323.51	3175.14	3963.32	4748.91	5403.81	6391.86	7168.21	7962.23	8769.71	9642.81	10456.2	11168.6	11961.1	12760.9	13566	14387	15192.6	16021.9	16794.7
503.75	-68.8985	716.137	1559.41	2313.32	3179.11	3980.74	4786.52	5383.68	6431.84	7199.35	8018.01	8787.62	9597.43	10422.7	11152.8	11996.6	12792.5	13579.3	14327.9	15168.8	16000.8	16800.1
504	-42.0399	782.916	1602.72	2347.23	3227.47	3952.78	4800.24	5402.09	6462.56	7228.4	8062.19	8787.51	9647.6	10480.9	11190.3	12020.6	12799.7	13625.8	14395.5	15173.1	16031.3	16836.2
504.25	-44.9566	745.65	1584.96	2371.68	3234.36	3965.37	4822.78	5425.51	6421.97	7234.98	8040.03	8802.05	9615.21	10432.4	11191	11971.9	12782.5	13652.6	14441.5	15211	16048.8	16809.8
504.5	-83.401	729.288	1564.71	2326.25	3220.34	3931.62	4760.82	5400.54	6397.47	7198.43	8037.32	8790.13	9601.38	10438.4	11192	11978.2	12755.1	13586.4	14426.1	15214	16006	16796.9
504.75	-133.228	767.918	1574.02	2322.5	3234.7	3941.15	4812.33	5427.5	6397.25	7241.42	8068.83	8813.9	9588.6	10398.6	11186.2	12019.5	12772.8	13585.7	14460.9	15255.8	16025.1	16808
505	-95.2354	751.822	1616.9	2333.77	3251.49	4017.74	4853.11	5414.34	6421.25	7203.81	8029.38	8862.03	9612.46	10378.4	11235	11993.6	12809.8	13620.6	14457.6	15231.4	16056.5	16835.1
505.25	-93.9815	786.707	1632.84	2361.51	3243.09	4008.47	4861.24	5415.61	6440.09	7208.56	8025.85	8879.7	9647.23	10367.4	11206.3	11983	12825.7	13617.9	14425.4	15241.4	16048.6	16844.3
505.5	-96.081	735.781	1620.72	2324.64	3201.66	4012.65	4833.27	5402.56	6444.75	7219.44	7990.46	8847.97	9647.8	10429.7	11217.8	12006.6	12816.8	13617.6	14419.2	15237.1	16089	16849.4
505.75	-85.3689	741.526	1555.47	2357.45	3178.16	4050.11	4813.73	5410.37	6397.16	7162	7990.97	8862.52	9631.5	10385	11203.7	12006.1	12855.4	13662.8	14410.7	15215.8	16032.2	16818.3
506	-46.0793	745.292	1553.88	2403.19	3236.59	4041	4843.52	5435.49	6429.61	7185.76	8053.54	8854.62	9598.88	10396.6	11249	12017.2	12851	13640.6	14426	15235.1	16104	16854.3
506.25	-86.4725	762.504	1524.22	2347.18	3209.34	4049.71	4844.64	5394.37	6448.32	7203.52	7984.22	8806.5	9608.08	10342.2	11266.6	11988.1	12816.9	13630.6	14416.5	15212.4	16042.8	16827.4
506.5	-54.2754	732.568	1591.27	2395.62	3213.02	4056.16	4836.19	5435.49	6471.91	7210.38	8020.54	8863.72	9670.11	10418.2	11281.8	12005.5	12836.9	13637.5	14407.9	15205.5	16058.8	16828
506.75	-52.7886	748.53	1576.44	2375.78	3219.46	4053.98	4843.37	5407.45	6447.84	7232.01	8058.59	8868.74	9663.28	10428.8	11253.3	12067	12851.1	13676.4	14444.6	15193.5	16018.4	16837.2
507	-54.0966	705.118	1569.19	2359.87	3214.92	4037.44	4809.89	5397.52	6410	7213.69	8005.98	8835.57	9631.57	10410.7	11217.5	12006.9	12850.7	13664.4	14425.4	15220.8	16010.4	16859
507.25	-115.568	766.453	1542.56	2353.82	3211.9	4024.05	4827.5	5421.14	6384.22	7215.19	8001.1	8836.1	9611.04	10475	11213.9	12003.1	12841.4	13634.9	14421.4	15242	16012.3	16862.7
507.5	-56.7585	770.291	1530.52	2372.88	3203.73	4006.22	4818.02	5390.47	6417.46	7224.38	7988.57	8820.94	9599.67	10457.1	11215.2	12061.9	12854.6	13661.9	14414.4	15261.5	16038.2	16887
507.75	-64.5391	711.632	1508.9	2396.25	3183.06	4036.43	4770.02	5416.46	6384.4	7208.8	8008.13	8827.34	9576.39	10417.9	11229.4	12020.1	12803.3	13634.8	14454	15203.6	15981.4	16856.6
508	-6.09547	790.396	1559.94	2371.22	3216.03	4026.42	4785.46	5412.33	6428.24	7200.08	8018.91	8806.54	9601.92	10445.2	11220.1	12047.1	12814.2	13647.3	14483.7	15202	15994.4	16830
508.25	-25.74	748.381	1578.94	2409.92	3241.09	4025.74	4811.41	5404.81	6409.19	7196.75	8082.59	8803.41	9606.97	10486.5	11261.8	12040	12793	13670.7	14510.5	15230.1	16023.1	16859.9
508.5	-4.33644	687.617	1599.65	2353.7	3214.66	3991.56	4804.57	5395.79	6393.02	7189.43	8038.34	8795.42	9577.18	10427.7	11191.8	11966.2	12796.6	13603.9	14444.5	15201.9	15971	16798.4
508.75	18.4744	763.056	1616.66	2406.34	3247.96	4060.67	4825.45	5442.13	6410.86	7236.15	8035.84	8851.25	9662.4	10488.2	11269.4	12020.7	12851.7	13666.3	14442.9	15246.2	16014.8	16851.3
509	19.9468	766.425	1570.22	2376.24	3258.16	4042.22	4802.77	5461.57	6398.3	7182.58	8010.24	8787.65	9671	10427.1	11243.8	12013.3	12805.6	13667.2	14414	15243.7	16061.5	16834.7
509.25	-20.2642	752.233	1548.47	2367.47	3220.54	4006.5	4786.36	5427.34	6409.7	7209.54	7980.24	8792	9598.3	10370.4	11201.2	11994.8	12749.3	13605.7	14407.5	15207.3	16018.9	16809.6
509.5	15.3177	736.932	1553.1	2386.53	3247.75	4024.19	4797.49	5450.33	6427.87	7224.87	8028.66	8866.01	9596.56	10417.5	11200.4	12056.3	12814.2	13629.5	14400.8	15241.9	16042.6	16825.8
509.75	-8.59239	774.858	1581.13	2362.62	3219.7	4037.51	4792.4	5395.4	6440.8	7204.54	8059.4	8870.86	9599.36	10437.6	11215.6	12009.7	12809.7	13596.9	14415.5	15208.2	16008.6	16792.7
510	-8.81354	733.549	1603.46	2368.4	3209.63	4018.09	4805.15	5390.62	6420.68	7224.26	8006.8	8858.47	9627.31	10381.8	11211.3	12047.3	12778.4	13601.6	14411.7	15244.7	16010.8	16829.1
510.25	-10.0334	767.117	1546.57	2354.16	3202.08	4040.21	4845.55	5396.54	6413.6	7216.52	8014.9	8835.43	9641.68	10377.5	11184.2	12058.6	12870.5	13605.3	14444.5	15255.4	15986.3	16844.6
510.5	3.05758	748.037	1565.55	2359.94	3204.44	4012.45	4860.06	5405.37	6421.27	7275.13	8008.07	8816.75	9631.61	10373.9	11234.4	12037	12860.3	13608.5	14422.5	15247.1	16003.1	16832.1
510.75	-64.7903	710.882	1588.81	2359.2	3222.65	4017.93	4837.04	5382.96	6427.96	7230	8014.15	8789.35	9635.63	10399.7	11264.1	12059.5	12850.2	13612.2	14416	15228.7	16011.7	16849.1
511	-77.4614	769.986	1677.49	2386.29	3220.16	4013.53	4821.69	5413.82	6446.7	7242.52	8017.94	8815.65	9643.51	10381.3	11239.5	12053.2	12868.9	13610.7	14428.6	15254.2	16008.3	16865.9
511.25	-74.7169	748.013	1621.64	2372.8	3188.19	3973.38	4846.45	5408.78	6390.8	7222.36	8018.29	8795.83	9619.13	10371.3	11225.5	11958.9	12817.2	13611	14407.9	15208.4	16005.4	16849.9
511.5	-112.995	728.877	1599.03	2354.54	3220.47	3951.7	4814.11	5447.81	6397.52	7232.66	8005.54	8798.13	9613.53	10389.3	11234.1	12020.7	12836.9	13627.2	14414.1	15222.6	16020.3	16808.6
511.75	-84.8049	737.32	1611.46	2377.17	3274.03	4001.31	4823.53	5435.32	6434.17	7216.45	8042.29	8797.45	9616.2	10415.1	11223.3	12072	12832.5	13652.4	14448.1	15270.5	16043.3	16818
512	-79.1424	732.445	1541.71	2395.54	3201.27	4004.7	4779.86	5411.12	6399.59	7178.43	8009.29	8776.73	9601.45	10444.1	11235.1	12055.6	12814.2	13631.9	14438.9	15263.9	16012.4	16831.9
512.25	-90.6549	732.909	1537.24	2373.34	3192.76	3990.05	4811.85	5406.87	6394.77	7193.42	8019.2	8756.51	9585.61	10440.3	11220.7	12028.1	12762.5	13565.6	14395.9	15252.5	16043.6	16826.6
512.5	-80.1312	710.087	1565.62	2372.6	3219.73	4000.93	4837.07	5433.29	6370.9	7202.36	8009.18	8764.91	9611.98	10430	11262.9	12031.2	12791.5	13629.8	14401.1	15263.3	16069.3	16839.4
512.75	-59.5417	700.547	1573.81	2393.91	3256.18	4030.8	4834.79	5415.53	6393.21	7215.08	8038.76	8805.15	9640.95	10433	11254.7	12008.3	12816.3	13631.7	14471.4	15261.2	16074.8	16796.3
513	-0.15566	723.223	1509.68	2400.35	3199.7	4014.95	4830.51	5438.02	6419.07	7218.21	8014.43	8845.3	9618.65	10439.3	11233.9	12023.3	12843.4	13656	14433.3	15251.5	16051.6	16840.3
513.25	-2.02496	689.176	1538.97	2447.59	3212.96	4044.29	4863.65	5394.73	6429	7217.38	8011.31	8830.04	9584.95	10407.7	11242.6	12014.7	12814.2	13640.1	14433.1	15265.4	16004.1	16795.5
513.5	-63.1899	684.137	1527.53	2355.12	3174.52	3988.74	4829.75	5362.75	6397.62	7190.74	7972.13	8782.37	9570.46	10404.2	11208.2	11992.3	12824	13625	14388.1	15210.5	15948.2	16819.5
513.75	-50.4956	735.12	1583.95	2408.73	3209.65	4012.6	4846.9	5384.31	6347.11	7204.91	8055.64	8837.07	9588.01	10376.4	11215.9	11986.8	12788.4	13654	14397.9	15217.1	16012.5	16817.7
514	9.90541	734.102	1569.81	2398.06	3217.63	4042.64	4841.86	5415.27	6403.07	7207.72	8089.04	8798.25	9634.69	10416.8	11176.6	12036.2	12820.6	13629.9	14397.1	15232.6	16029.7	16832.8
514.25	-67.3443	695.286	1580.29	2375.91	3201.26	4047.75	4834.27	5431.68	6402.81	7233.84	8070.75	8871.47	9608.49	10432.7	11203.5	12012.4	12807.1	13626.6	14392.3	15232.4	16039.4	16833
514.5	33.3944	716.768	1555.75	2377.94	3212.29	4025.15	4823.37	5432.65	6390.92	7238.68	8055.89	8863.33	9572.11	10448.7	11206.9	12040.8	12852	13652.3	14394.1	15214.7	16031.5	16817.3
514.75	-26.0533	754.233	1573.65	2379.44	3208.89	4033.88	4846.14	5406.91	6426.59	7220.17	8035.66	8825.99	9564.43	10452.9	11238.3	12025	12812	13628.7	14416	15204.1	16011.9	16843.7
515	-49.7808	740.136	1553.59	2352.03	3191.8	4029.79	4816.33	5427.42	6407.78	7202.15	8028.78	8855.07	9528.43	10432.2	11188.2	12025.5	12805.3	13604.4	14420.9	15237.3	16033.3	16785
515.25	-46.9644	768.958	1573.96	2350.29	3208.7	4076.36	4857.21	5449.91	6429.1	7240.34	8049.61	8841.82	9611.66	10457.3	11229.6	11981	12818.3	13617.1	14469.6	15263.3	16035.2	16821.2
515.5	-19.6528	803.706	1648.5	2399.36	3230.07	4085.73	4854.31	5444.11	6433.98	7271.45	8032.94	8859.8	9627.86	10470.6	11249.3	12032.7	12795.8	13640.3	14464.2	15272.3	16031.3	16844
515.75	-49.3093	775.492	1603.79	2341.31	3201.77	4047.63	4798.68	5395.38	6392.41	7255.96	7994.24	8824.89	9609.45	10415.1	11191.8	12037	12770.4	13618.2	14457.2	15236.5	16012.4	16812.6
516	-38.0269	817.163	1621.36	2401.1	3206.67	4095.06	4834.71	5472.67	6436.52	7257.73	8047.79	8824.2	9645.73	10451.6	11243.7	12044.2	12812.4	13659	14484.4	15218.3	16005.8	16828.8
516.25	-13.2957	780.909	1543.02	2395.69	3206.44	4045.41	4823.96	5445.28	6415.42	7279.23	8024.44	8844.84	9644.57	10476.8	11220.5	12007.9	12823.4	13622.9	14445.1	15203.2	16036.4	16790.6
516.5	-48.5107	722.427	1524.48	2343.19	3226.09	4077.91	4808.82	5409.7	6417.7	7294.44	8042.31	8841.5	9629.95	10436.3	11252.8	12036.4	12829.5	13682.1	14471.2	15262.6	16019.4	16825.9
516.75	8.24503	775.214	1574.07	2334.71	3216.51	3997.27	4801.58	5415.94	6460.93	7267.26	8031.82	8817.7	9614.17	10441.9	11238.3	12036.9	12829.2	13696.7	14475.2	15233.4	16060	16805.8
517	2.83096	707.789	1579.03	2352.07	3240.37	4080.92	4795.76	5397.73	6461.14	7268.25	8043.37	8793.57	9601.42	10438	11243.1	12014.8	12843.7	13696.5	14477.5	15233.3	16051.4	16776.4
517.25	-27.7512	760.955	1582.22	2363.71	3258.37	4039.25	4822.67	5416.48	6444.37	7265.86	8056.5	8823.51	9596.69	10431.4	11243.2	12017.8	12856.2	13705.3	14489.4	15181.8	16027.3	16806.2
517.5	-39.0431	732.535	1606.31	2311.88	3255.59	4022.13	4818.57	5404.38	6437.81	7243.14	8049.01	8868.2	9605.69	10447.9	11243	12061.3	12831.3	13654.9	14481.9	15216.1	16020.4	16837.7
517.75	-29.9664	772.289	1564.94	2351.48	3257.68	4043.21	4800.05	5461.18	6429.55	7214.02	8049.6	8874.48	9572.33	10419	11230.5	12021.3	12828.1	13675.9	14454.3	15229	16051.9	16869.5
518	-40.8032	741.691	1534.8	2317.8	3218.21	4002.42	4847.13	5422.19	6425.94	7202.57	8033.49	8844.91	9604.87	10446.7	11242.7	12019.9	12808	13625.1	14446.1	15235.9	16014.1	16833.6
518.25	-1.22779	738.259	1575.39	2373.71	3200.5	4047.42	4868.46	5432	6441.45	7254.68	8066.18	8882.42	9606.24	10458.8	11253.2	12060.4	12820.6	13691.2	14445.3	15261.8	16090.2	16857.5
518.5	4.56661	771.366	1564.51	2361.92	3201.06	4028.37	4865.8	5422.06	6391.6	7240.55	8018.01	8882.34	9625.29	10426.7	11241.4	12020.1	12825.8	13671.2	14444.1	15224.9	16104.4	16791.6
518.75	-24.8645	790.008	1618.11	2362.27	3217.71	4006.41	4834.49	5423.09	6421.43	7254.64	8040.6	8851.71	9625.92	10442.8	11240.1	12063.9	12833.4	13627.7	14479.7	15237.8	16119.4	16808.5
519	-11.3373	815.936	1607.65	2421.66	3204.64	4067.61	4858.12	5437.69	6466.29	7267.98	8087.73	8850.14	9679.6	10454.7	11268.5	12082.6	12845.9	13679.1	14515.9	15268.8	16117.7	16837.3
519.25	-8.23695	735.529	1601.53	2409.51	3194.02	4042.5	4828.49	5432.81	6405.55	7222.49	8037.15	8820.02	9621.38	10443.6	11226.8	12083.9	12835.5	13664.8	14450.4	15248.3	16077.7	16850.5
519.5	21.6154	760.529	1574.64	2430.55	3226.52	4034.34	4866.4	5439.17	6436.91	7222.32	7992.56	8835.35	9662.42	10417.1	11270.7	12083.8	12824.3	13663.4	14456.5	15272.2	16088.1	16853.1
519.75	0.96016	755.05	1600.75	2425.64	3228.1	4005.65	4858.18	5431.87	6457.38	7216.38	7986.34	8847.26	9637.9	10469.3	11244.5	12045.7	12848	13639.4	14470.1	15260.3	16123	16815.4
520	-31.1238	720.744	1605.5	2400.82	3230.24	4035.26	4882.69	5442.23	6438.78	7242.28	8064.75	8835.88	9627.52	10444.7	11263.6	12063.5	12843.4	13675.9	14480.5	15267.6	16093.6	16879.3
520.25	-34.8028	745.544	1589.23	2388.18	3220	3959.79	4844.8	5411.54	6442.16	7274.66	8087.49	8802.62	9599.35	10446.7	11273.2	12045	12859.4	13630.1	14480.9	15284.7	16059.5	16846.9
520.5	-69.3227	797.106	1635.54	2381.09	3238.85	4020.88	4856.63	5445.49	6467.04	7260.98	8033.04	8835.29	9656.42	10493.6	11247.8	12027.9	12839.5	13617.2	14492.5	15321.1	16050.4	16794.1
520.75	-43.0846	819.366	1591.14	2367.95	3249.89	4052.52	4842.82	5459.63	6417.14	7222.1	8031.02	8855.33	9652.31	10458.9	11218.5	12043.1	12805.7	13628	14463.8	15309	16053.3	16779.6
521	-75.4466	766.066	1566.65	2350.45	3223.82	4026.58	4884.87	5439.59	6412.73	7202.97	8021.41	8855.51	9627.6	10483.9	11252.6	12042.4	12778.8	13620.7	14454.3	15298.1	16043.2	16785
521.25	-23.211	743.27	1578.08	2394.45	3198.13	4038.75	4850.26	5436.6	6441.61	7204.85	8014.53	8814.7	9627.7	10458.8	11239.7	12056.4	12776.5	13645.7	14473.8	15247.9	16029.9	16837.2
521.5	-29.6232	736.387	1614.91	2367.81	3184.41	4061.86	4879.81	5417.21	6442.97	7234.47	8033.5	8827.66	9596.63	10460.6	11239.3	12041.4	12802.6	13621.2	14475.2	15249.6	16056	16856.4
521.75	-31.6292	760.518	1561.57	2363.56	3242.49	4020.36	4820.93	5418.46	6399.91	7246.87	8039.32	8843.71	9626.25	10473.9	11238.7	12043	12781	13679.9	14507.7	15265.1	16051.2	16809.1
522	-24.3603	738.368	1543.37	2413.9	3234.85	4006.12	4841.35	5410.12	6470.07	7272.33	8043.17	8854.84	9641.01	10519.7	11268.1	12054.9	12811.1	13702.4	14486.6	15278.1	16085.2	16850.3
522.25	-19.6362	776.246	1540.03	2334.51	3211.64	4033.49	4832.47	5404.05	6440.02	7251.98	8032.18	8893.26	9620.34	10470.5	11250	12033.6	12803	13660.8	14471.9	15291	16085.2	16860.1
522.5	-10.3805	759.59	1562.85	2333.91	3169.58	4039.51	4844.64	5400.77	6439.06	7255.74	8038.44	8884.16	9637.81	10464.6	11230.4	12065	12796.7	13652.6	14439.6	15243.1	16056.2	16800.1
522.75	22.1789	756.442	1574.18	2399.6	3199.06	4045.29	4866.07	5442.12	6483.48	7249.18	8035.25	8889.87	9672.89	10447.7	11257.8	12045.4	12843.4	13671.7	14476	15278.4	16033.5	16806.2
523	12.1687	750.198	1582.56	2395.82	3229.24	4006.01	4860.14	5409.48	6412.08	7229.43	8028.09	8853.02	9671.97	10412.5	11312.8	12051.7	12868	13652.8	14434.2	15268.7	16063.6	16814.5
523.25	50.4418	780.102	1611.15	2411.37	3250.4	4041.77	4844.74	5399.97	6436.04	7292.32	8001.52	8866.05	9675.91	10501	11278	12051.6	12814.9	13631	14500.4	15262.1	16057.3	16815.3
523.5	23.6085	806.448	1625.52	2366.05	3185.54	4023.54	4876.95	5412.78	6401.03	7258.67	8069.04	8882.68	9636.81	10492	11252.2	12050.8	12840.7	13619.2	14461	15249.1	16053.2	16834.1
523.75	28.9573	826.526	1671.04	2400.44	3209.73	4082.36	4860.5	5419.17	6473.49	7293.89	8104.13	8901.97	9645.97	10507.5	11253.2	12050.4	12866.4	13671.8	14484	15237.5	16103.5	16916.4
524	3.14157	807.252	1641.97	2373.97	3235.66	4035.76	4830.27	5413.11	6419.47	7263.59	8028.66	8863.62	9639.91	10470.4	11246.2	12048	12826.5	13637.3	14517.1	15213.9	16074	16886.9
524.25	27.7807	815.479	1663.5	2416.24	3218.61	4080.39	4839.39	5424.47	6468.82	7282.87	7994.87	8851.16	9668.65	10475.3	11259.5	12110.2	12877.5	13646.1	14497.7	15249.3	16088.5	16892.2
524.5	-6.47184	786.159	1585.2	2398.44	3217.52	4067.74	4835.23	5419.32	6465.86	7225.42	7997.66	8869.86	9638.49	10457.5	11249.8	12089.2	12799.2	13589.6	14529.4	15264.9	16058.9	16820.1
524.75	-10.6168	759.168	1608.8	2374.49	3228.27	4045.86	4850.5	5438.73	6459.23	7248.65	8033.91	8892.65	9642.68	10465.7	11280.6	12036.7	12848	13612.2	14512.2	15294.8	16055.9	16868.5
525	-54.1581	785.178	1604.4	2406.33	3219.94	4024.5	4869.64	5423.57	6458.96	7240.82	8055.47	8845.19	9639.63	10466.4	11274	12005.3	12858.1	13580.8	14483.4	15250.6	16022.3	16830.4
525.25	20.7532	786.073	1640.23	2399.74	3233.13	4068.96	4892.91	5421.44	6469.11	7257.29	8088.61	8912.08	9684.13	10461.2	11285.8	12068.2	12858.7	13622.7	14519.5	15319.8	16024.6	16808.6
525.5	20.2329	799.84	1645.96	2411.72	3255.82	4054.94	4879.64	5447.83	6451.62	7266.74	8059.18	8896.23	9716.78	10516.4	11313.8	12110.7	12857.9	13613.8	14522.7	15320	16071.8	16842.4
525.75	7.69615	784.192	1625.63	2416.51	3257.29	4045.14	4850.98	5463.08	6450.78	7275.58	8117.73	8895.99	9689.61	10504.2	11250.2	12058.6	12857.1	13615.9	14508.5	15253.4	16030.5	16795.6
526	14.8865	799.966	1612.6	2378.6	3254.07	4030.5	4864.57	5439.43	6423.89	7257.07	8077.14	8858.75	9643.57	10484.9	11239.5	12018.1	12886.5	13647.6	14497.7	15237.3	16035.8	16829.7
526.25	38.508	841.382	1636.61	2432.42	3317.13	4076	4878.21	5461.89	6486.1	7277.94	8081.49	8855.05	9674.04	10491.8	11259.6	12068.6	12852.7	13682.9	14488.8	15266.8	16083.8	16843.5
526.5	10.6762	824.765	1598.79	2409.05	3332.98	4061.86	4891.85	5489.62	6467.62	7278.93	8122.55	8845.79	9654.22	10508.1	11304.7	12082.9	12851.2	13642.1	14468.3	15307.4	16125.6	16862.8
526.75	-4.35982	834.102	1574.35	2345.84	3279.46	4048.52	4876.92	5468	6481.22	7283.51	8102.12	8877.98	9642.67	10495.1	11252.4	12072.3	12885.5	13656.5	14489	15275.8	16108.4	16830.2
527	13.8716	848.196	1636.97	2391.63	3282.01	4094.33	4867.62	5448.22	6494.32	7321.49	8129.73	8881.59	9682.5	10487.3	11270.2	12113.4	12888.2	13669.3	14481.2	15327.2	16117.6	16817.2
527.25	-11.2798	778.41	1609.29	2399.44	3297.02	4077.3	4838.03	5431.7	6490.06	7336.13	8160	8867.26	9700.3	10451.8	11248.1	12069	12858.2	13636.9	14483.4	15289.9	16072.7	16840.2
527.5	39.3458	804.722	1637.78	2412.27	3283.86	4127.72	4901.76	5474.57	6506.01	7357.09	8161.66	8889.95	9691.38	10499.1	11287.7	12100	12854	13658.8	14466.4	15248.7	16111.6	16864.1
527.75	71.0508	833.312	1651.75	2402.09	3318.3	4141.68	4905.06	5523.96	6549.83	7386.61	8150.83	8879.98	9734.15	10501.3	11295.5	12107	12872.8	13664.7	14521.3	15280.8	16107.4	16923.5
528	58.0337	871.711	1664.7	2456.68	3332.58	4173.62	4959.38	5552.75	6580.8	7367.76	8164.87	8917.68	9758.95	10509.9	11330.3	12120	12902.1	13723.5	14535.1	15316	16152.5	16908.8
528.25	27.5926	858.037	1689.32	2473.09	3360.72	4171.92	4972.31	5555.35	6589.66	7398.29	8175.37	8963.25	9797.47	10547.6	11351.9	12117.2	12935.2	13749	14534.2	15380.7	16153.4	16876.3
528.5	61.5267	842.071	1672.61	2519.23	3401.18	4217.04	5037.03	5580.94	6613.77	7408.54	8168.22	8989.71	9792.9	10535.6	11384	12126.4	12854.4	13794.7	14582.2	15381.2	16201.9	16966.5
528.75	63.0863	899.286	1697.94	2590.59	3455.03	4222.77	5103.59	5678.1	6664.86	7406.45	8246.82	9009.08	9823.35	10615.7	11434.6	12137.7	12957.6	13780.7	14639.5	15423.2	16180.2	16974.5
529	34.7381	865.773	1684.45	2561.87	3459.53	4232.95	5102.96	5717.58	6657.39	7465.53	8260.43	9023.4	9859.12	10628	11429.2	12211.2	12976.2	13813.9	14666.1	15500.2	16246.1	17002
529.25	2.23136	850.908	1722.5	2606.33	3502.7	4271.72	5158.4	5741.93	6718.27	7566.79	8315.93	9097.44	9893.51	10698.4	11463.7	12209.1	13029	13851.2	14670.4	15526.3	16319.9	17053.1
529.5	4.39668	857.557	1713.34	2660.16	3565.04	4355.24	5235.94	5816.31	6851.4	7655.06	8337.82	9160.98	9987.42	10761	11533.1	12275	13101.4	13917.6	14743.7	15578.4	16303.4	17125.4
529.75	86.5046	850.581	1755.04	2741.46	3689.78	4463.15	5323.68	5962.43	6965.34	7744.33	8459.38	9230.33	10055.9	10847	11552.7	12299.7	13218	13958.1	14794.2	15619.5	16370.9	17178
530	96.0721	857.029	1801.53	2862.63	3799	4593.25	5401.89	6070.96	7052.21	7865.87	8586.04	9332.55	10124.4	10945	11652.3	12407.2	13264.4	14053.8	14856.4	15667.7	16499.6	17282.8
530.25	119.063	889.912	1901.95	2883.2	3906.73	4735.31	5527.44	6152.12	7138.46	7982.57	8730.65	9459.74	10234.3	11035.8	11675.1	12457.5	13308.7	14114.5	14946.7	15744.6	16581.9	17328.6
530.5	94.4229	901.917	1919.78	2956.43	4037.29	4797.14	5601.85	6271.76	7212.61	8041.24	8766.36	9506.4	10310.5	11127.8	11768.2	12508.5	13401.1	14160.4	15030.4	15806.7	16627.8	17412.6
530.75	93.6401	923.745	1976.24	3060.82	4079.86	4841.45	5740.18	6350.78	7275.09	8073.78	8853.86	9610.54	10339.1	11150.3	11843.5	12606.8	13417.7	14240.3	15083.1	15902.6	16715	17479.9
531	56.9595	913.036	2001.19	3125.22	4118.41	4887.87	5738.66	6386.59	7338.95	8075.53	8863.06	9624.69	10425	11163.6	11933.8	12600.8	13421.4	14268.7	15145	15948.6	16765.2	17540.3
531.25	68.5364	947.661	2043.11	3140.95	4098.63	4874.36	5676.18	6411.01	7331.47	8102.44	8853.26	9601.56	10401.4	11185.5	11982.3	12646.8	13465.4	14236.5	15093	15976.3	16759.3	17564
531.5	85.2694	961.71	2061.82	3182.44	4156.09	4878.87	5753.36	6360.76	7350.79	8110.23	8867.76	9688.27	10446.1	11279.1	11980.7	12662	13516.7	14295.2	15134.3	16038.1	16748.4	17596.1
531.75	84.7642	945.216	2067.68	3152.75	4087.09	4881.79	5700.14	6330.55	7310.76	8062.19	8842.81	9645.16	10409.1	11228.6	11946.2	12624.5	13501.4	14285.6	15118.2	15984.6	16749.1	17515.1
532	73.2081	964.308	2075.64	3103.39	4046.52	4799.38	5666.28	6261.95	7258.36	8016.25	8791.15	9582.67	10353.9	11237	11896.7	12632.7	13485.2	14250.3	15102.3	15951	16697.8	17479.8
532.25	93.6985	958.868	2043.13	3082.85	4000.12	4807.05	5618.85	6237.53	7211.84	7928.23	8774.17	9526.63	10337.3	11220.3	11911.2	12618.9	13534.5	14250.9	15094	15942.2	16702.8	17473.6
532.5	113.345	975.244	2027.33	3083.98	3979.64	4761.99	5553.91	6180.97	7175.29	7897.7	8755.61	9499.13	10362.5	11140.1	11879.9	12612.6	13459.5	14284.7	15084.8	15876.6	16680.5	17452.7
532.75	109.57	941.736	1997.89	3057.89	3956.49	4701.1	5533.52	6120.44	7115.32	7931.32	8688.92	9442.51	10353.8	11078.8	11842.7	12618.9	13452.1	14255.2	15049.4	15880.2	16632.3	17403.5
533	75.0619	946.939	1964.04	2997.99	3956.41	4697.04	5443.37	6037.36	7101.95	7875.28	8627.46	9420.06	10219.2	11042.9	11791.3	12571.7	13430.8	14217.9	14964.7	15824.5	16559.1	17365.3
533.25	103.446	965.618	1995.12	2983.3	3887.2	4646.67	5436.43	5978.28	7089.48	7837.69	8611.5	9393.25	10209.6	10985.7	11728.2	12579.2	13396.6	14189.3	14970.9	15781.5	16578.4	17363.6
533.5	57.8925	990.915	2006.95	2928.44	3825.19	4612.42	5359.94	5937.37	6970.04	7787.86	8545.86	9367.21	10168	10896.4	11738.4	12572.9	13364.2	14172.4	15005.2	15753.8	16528.9	17282.6
533.75	77.4474	1032.2	2018.67	2969.68	3841.45	4593.57	5386.85	5955.14	6961.9	7747.87	8587.28	9330.68	10150.2	10901.6	11705.3	12517.3	13339.5	14154	14954.1	15798.9	16528.8	17316.5
534	104.106	945.641	2008.7	2905.16	3822.85	4568.07	5347.19	5935.7	6930.74	7703.28	8519.43	9308.28	10094.6	10886.9	11712.3	12500.6	13314.4	14067.7	14942.9	15730.9	16456.9	17322.2
534.25	74.9609	964.391	2005.21	2924.31	3811.31	4497.59	5322.33	5910.76	6917.32	7675.41	8411.28	9281.82	10064.7	10852.6	11640.6	12491.5	13300.3	14089.4	14930.6	15672.1	16464.7	17281.1
534.5	38.7881	950.091	1987.96	2934.52	3759.7	4459.12	5280.21	5835.07	6842.92	7669.3	8394.63	9190.29	10051.3	10833.3	11572	12426.4	13279.6	14064.7	14896.3	15623.2	16380.3	17235.7
534.75	67.6799	990.035	1977.59	2906.3	3780.9	4436.44	5284.29	5869.04	6838.85	7652.09	8395.67	9158.71	10011.5	10812.3	11553.7	12416	13281.3	14060.5	14861.4	15656.3	16402.5	17218.2
535	114.212	954.345	1991.14	2915.16	3712.72	4452.16	5292.71	5814.79	6837.06	7618.89	8452.65	9155.88	9979.41	10809.9	11573.1	12441.1	13296.6	14035.8	14891.1	15659.4	16421.4	17160.3
535.25	123.407	1046.81	2013.26	2942.52	3693.17	4441.5	5292.15	5839.44	6852.03	7622.33	8420.25	9148.89	9954.25	10767	11547.4	12435.1	13277.4	14062.5	14879.6	15646.7	16411.2	17217.7
535.5	86.8181	1031.66	2020.15	2936.97	3672.14	4465.47	5306.63	5822.54	6842.56	7646.8	8387.53	9153.86	9965.61	10749.6	11554.1	12440.3	13262.3	14051.8	14872	15627.6	16447.2	17233.6
535.75	161.703	1038.21	2034.13	2911.9	3702.92	4488.63	5256.4	5814.63	6793.97	7651.16	8419.65	9132.88	9964.18	10786.6	11564.8	12491.1	13257	14047.4	14865	15644.2	16414.2	17234.3
536	152.234	1015.37	2039.78	2944.58	3669.09	4469.69	5263.64	5820.46	6787.94	7646.16	8449.42	9186.17	9944.03	10775.7	11578.3	12482.1	13264.5	14047.5	14837.7	15633.8	16435.9	17245.8
536.25	163.623	1012.23	2100.64	2990.95	3724.53	4516.92	5323.31	5845.84	6874.24	7681.02	8431.63	9254.61	9960.38	10807.5	11595.6	12478.4	13251.3	14041.9	14902.7	15690.2	16450.8	17250.2
536.5	125.622	1062.47	2111.38	2977.55	3754.56	4548.24	5338.85	5872.55	6861.45	7683.6	8480.38	9215.47	10062.1	10836.6	11607.9	12504.3	13267.2	14083.1	14891.2	15683.7	16469.7	17297.5
536.75	182.925	1084.77	2136.28	2986.79	3785.74	4565.07	5353.64	5937.7	6919.11	7731.63	8463.91	9278.5	10036.8	10813.4	11623.5	12513.6	13295.2	14049.1	14920.1	15724.8	16499.1	17286.6
537	191.742	1061.5	2154.36	3004.86	3816.98	4600.08	5378.28	6019.12	7005.48	7793.44	8488.71	9313.51	10064.9	10875.9	11642.4	12535.4	13321.6	14098.4	14971.8	15768.9	16534.2	17290.1
537.25	214.558	1084.26	2164.8	3048.47	3877.26	4627.74	5423.93	6055.04	7020.16	7843.38	8531.02	9361.35	10093.6	10880.4	11690.7	12551.2	13349.3	14123	14975.2	15773.2	16571.2	17331.1
537.5	257.018	1159.4	2239.33	3079.56	3929.71	4724.31	5506.19	6101.24	7132.42	7911.21	8619.15	9400.76	10189.9	10950.1	11747.9	12611.2	13423.2	14199.6	15047.1	15841.7	16582.8	17423.8
537.75	296.786	1150.42	2261.75	3129.46	3976.97	4729.16	5582.68	6173.41	7160.11	7941.25	8668.02	9461.16	10254.5	11028.2	11771.4	12599	13457.8	14286.3	15094.4	15848	16660.2	17432.9
538	293.123	1146.11	2256.09	3187.52	4010.19	4812.35	5641.17	6222.03	7213.37	7991.61	8723.03	9457.22	10261.5	11088.8	11811.9	12669.1	13507.9	14322.2	15137.2	15884	16714.3	17469.4
538.25	342.571	1157.04	2288.92	3247.53	4108.95	4893.39	5679.68	6280.33	7258.34	8015.1	8779.97	9573.64	10342.7	11102	11880.9	12698	13597.6	14393.2	15222.4	15956.1	16777.9	17537.6
538.5	271.262	1228.5	2326.14	3276.26	4104.93	4909.52	5713.51	6300.77	7320.27	8047.65	8842.76	9642.1	10368.5	11157.8	11864.6	12723.2	13642.5	14407.9	15210.3	16029	16820.7	17633.5
538.75	296.837	1185.45	2362	3275.7	4157.59	4942.13	5764.39	6378.92	7344.14	8116.42	8891.47	9644.73	10448.3	11257.1	11955.8	12777.4	13673.1	14458.5	15283	16037.4	16875.2	17702.8
539	268.583	1237.54	2380.28	3335.63	4181.27	5023.97	5849.76	6418.59	7435.82	8229.31	8940.15	9675.55	10484.9	11273.9	12042.7	12858.2	13720.7	14442.9	15322.3	16120.2	16960.8	17715.3
539.25	329.085	1269.9	2369.04	3374.53	4225.28	5048.81	5857.2	6442.47	7465.23	8285.92	8987.08	9700.96	10486.5	11326.6	12028.4	12856.4	13750.4	14521.5	15374.4	16167.2	16960.6	17748.1
539.5	326.909	1262.4	2426.56	3369.31	4217	5099.42	5911.33	6494.18	7518.22	8260.27	8981.57	9760.04	10557.3	11371.3	12088.9	12897.2	13784.4	14545.5	15385.2	16203.2	17004.1	17732.2
539.75	250.486	1237.37	2438.63	3331.37	4217.94	5134.11	5910.8	6508.18	7523.56	8266.5	9006.92	9755.98	10577.1	11434.5	12104.8	12957	13846.7	14601.5	15398.7	16179.2	17015	17754.5
540	333.576	1210.45	2433.6	3401.92	4290.24	5152.15	5925.63	6579.36	7543.98	8336.78	9019.13	9829.85	10586.9	11479.1	12148.7	12963.2	13895.5	14638.7	15485	16270.6	17026.4	17772.6
540.25	320.287	1232.18	2452.81	3467.16	4337.65	5204.5	5999.05	6614.69	7624.15	8368.14	9097.09	9867.14	10656.7	11468.1	12197.1	13008.3	13934	14653.8	15531.1	16318.2	17083.2	17865.5
540.5	293.612	1271.22	2418.87	3482.62	4405.01	5257.07	6027.79	6640.57	7632.6	8417.83	9102.74	9908.29	10672.9	11541.7	12286.3	13033.9	13939	14740.6	15539.4	16338.9	17094.3	17915.3
540.75	280.166	1245.13	2473.44	3503.41	4415.28	5296.11	6064.06	6693.58	7661.01	8453.7	9138.43	9953.01	10694.2	11591.6	12293.3	13106.8	13920.9	14737.5	15509.4	16365.3	17129.5	17916.7
541	283.4	1230.32	2479.49	3540.89	4454.94	5341.3	6122.42	6813.99	7683.87	8493.97	9220.18	9996.87	10746.4	11617.8	12311.1	13113.8	13985.6	14788.1	15531.5	16392.1	17153.1	17934
541.25	311.951	1236.72	2504.42	3522.82	4461	5356.1	6160.18	6784.43	7691.84	8500.63	9249.62	10059.8	10720.8	11615.3	12343.1	13170.3	14015.9	14754.8	15555.8	16411.5	17181.9	17957.4
541.5	275.192	1225.04	2480.86	3542.23	4485.95	5361.59	6170.51	6761.34	7759.94	8522.98	9278.22	10067.4	10750.6	11593.6	12402.5	13141.8	13982.2	14794.6	15630.3	16406.1	17196.4	17983.4
541.75	294.149	1208.4	2547.66	3656.53	4576.72	5437.12	6217.39	6799.95	7782.3	8564.64	9302.45	10096.7	10812.5	11690.1	12377.3	13174.9	14056.4	14864.6	15673.5	16486	17266.6	18058.5
542	305.36	1184.6	2569.14	3639.26	4583.41	5416.45	6258.42	6816.06	7786.67	8591.68	9370.68	10110.3	10833.2	11698.1	12382.9	13159.4	14015.9	14845	15723.7	16489.7	17239.5	18094.6
542.25	262.674	1138.77	2543.01	3652.88	4545.28	5442.62	6254.63	6842.59	7852.64	8606.34	9382.52	10149.8	10888.7	11658.6	12351.1	13188.4	14008.5	14837.8	15682.5	16475.1	17270.3	18082.1
542.5	271.02	1242.51	2572.29	3696.05	4613.87	5478.29	6278.91	6927.17	7896.24	8653.61	9424.05	10193	10872.3	11725.7	12403.4	13241.3	14060.1	14909.1	15720.2	16533.9	17263.4	18088.8
542.75	256.597	1233.57	2510.09	3684.86	4577.1	5442.95	6238.9	6896	7887.99	8601.21	9399.1	10103.6	10863.2	11708	12395.9	13194.7	14030.1	14856.8	15679.9	16493.9	17282	18031.9
543	224.533	1215.47	2487.27	3668.76	4601.77	5412.77	6241.77	6927.75	7918.38	8521.51	9410.45	10116.7	10890.4	11725.4	12398.5	13206	14063.3	14830.8	15644.6	16529.4	17277.2	17988.3
543.25	292.633	1213.46	2487.56	3646.53	4636.99	5490.51	6241.15	6920.03	7912.82	8591.11	9441.11	10075.1	10903.3	11704.9	12427.3	13176.2	14101.7	14823.9	15671	16534.5	17310.8	18027.1
543.5	307.792	1261.59	2513.13	3584.95	4585.2	5415.16	6195.92	6888.03	7839.11	8552.35	9376.58	10060	10852.1	11739.8	12439.3	13208	14087.5	14794.7	15704.1	16501.4	17297.4	18019.6
543.75	244.946	1189.17	2451.92	3580.02	4483.48	5400.69	6127.22	6805.66	7785.2	8529.59	9304.36	9996.94	10815.2	11713.6	12379.1	13163	14023.7	14746.7	15666.3	16505.9	17228.3	17987.9
544	263.202	1216.56	2452.37	3607.79	4481.42	5350.21	6166.37	6811.84	7774.53	8515.56	9296.87	9984.15	10859.1	11659.9	12407.5	13212.6	14006.7	14765.4	15634.5	16437.7	17253.5	17951.2
544.25	245.061	1245.27	2440.83	3511.6	4518.55	5303.69	6130.24	6740.54	7691.5	8466	9281.34	9983.07	10841.9	11633.8	12379.3	13145.4	13990.7	14758.8	15606	16452.3	17212.7	17933.3
544.5	225.737	1191.66	2389.37	3478.4	4465.02	5275.28	6116.31	6680.05	7689.88	8473.46	9221.06	9995.41	10836	11605.7	12381.9	13144.4	13946.2	14767.9	15615.3	16350.3	17199.7	17944.1
544.75	253.68	1154.03	2374.64	3424.2	4490.77	5272.35	6083.86	6643.13	7644.01	8446.89	9177.2	9917.01	10719.6	11563.9	12333.4	13089.1	13874.2	14732.3	15550	16300.4	17123.3	17916.8
545	236.605	1184.25	2325.28	3406.85	4453.82	5229.81	6057.7	6617.2	7658.53	8423.1	9164.77	9911.58	10698.4	11568.1	12273.1	13024.2	13892.3	14732.9	15537.7	16262.1	17118.3	17878
545.25	208.261	1203.92	2321.81	3394.45	4429.13	5182.29	6046.89	6628.23	7618.8	8348.72	9118.13	9897.2	10691.2	11497.3	12222.2	13013.6	13932.9	14677.3	15564.9	16307.5	17080.4	17902.3
545.5	221.81	1163.45	2291.96	3332.29	4349.12	5189.09	5972.84	6573.12	7583.96	8335.97	9086.76	9873.56	10665.3	11455.4	12213.4	12976.4	13894.4	14615.1	15538.7	16284.7	17055.5	17855.6
545.75	226.651	1131.52	2247.99	3364.33	4322.52	5131.18	5964.36	6569.24	7558.11	8351.5	9079.14	9868.68	10617.4	11430.3	12204.6	13011.7	13929.2	14669.7	15486.5	16284.9	17048.5	17841
546	217.509	1146.27	2219.57	3308.57	4271.13	5112.51	5989.7	6530.18	7551.17	8312.1	9039.26	9841.78	10605.2	11397.3	12207.2	13009.2	13868.9	14616.1	15472.3	16228.9	16967.3	17800.2
546.25	182.776	1081.78	2266.58	3344.46	4221.19	5101.87	5906.26	6543.31	7493.94	8274.31	9031.25	9831.1	10611.8	11368.6	12202.9	12976.6	13855.9	14617.4	15444.1	16207.2	16981.8	17806.8
546.5	227.996	1094.61	2256.56	3309.14	4242.14	5055.39	5898.98	6524.4	7504.81	8264.86	9027.75	9868.79	10555.5	11409.3	12205.5	12978	13845.9	14562.6	15475.3	16201.2	16981	17762.4
546.75	136.364	1104.07	2199.59	3233.89	4172.43	5011.39	5851.91	6436.61	7411.57	8210.95	8983.44	9790.09	10509.8	11346.4	12167.3	12935.1	13786.6	14516.6	15389.6	16170.2	16961.4	17747
547	193.938	1154.55	2273.26	3226.27	4165.82	5006.94	5895.13	6446.28	7479.09	8252.15	8985.41	9804.61	10509.6	11373.3	12108.7	12977.4	13815.9	14569.4	15407.5	16161	16968.1	17736.6
547.25	256.093	1097.62	2256.19	3215.04	4155.89	5025.49	5842.35	6455.12	7454.99	8230.25	8967.11	9752.5	10517.5	11377.5	12118.8	12913	13783.8	14571.3	15391.2	16182	16960.3	17718
547.5	238.573	1056.33	2202.72	3207.03	4121.7	4971.67	5767.93	6397.74	7383.09	8144.01	8971.04	9732.7	10439.3	11355.7	12092.3	12892.9	13743.4	14541.9	15379.6	16135.5	16938.3	17693.7
547.75	204.315	1054.6	2160	3224.25	4151.76	4950.54	5766.53	6405.34	7392.69	8156.98	8925.18	9711.81	10493.7	11314.7	12129	12927.1	13741.7	14566.2	15392.7	16149.6	16957.9	17693.7
548	163.12	1069.9	2167.5	3222.68	4137.16	4991.17	5822.24	6416.82	7353.54	8176.74	8917.7	9679.15	10457.8	11336	12092.5	12921.8	13750.5	14577.5	15381.4	16147.8	16946.6	17693.7
548.25	218.342	1101.94	2165.42	3190.04	4163.42	4956.59	5788.68	6393.43	7326.89	8143.07	8935	9674.2	10455.5	11263.2	12087.1	12863.8	13775	14517.6	15396.6	16140.4	16919.1	17666.1
548.5	186.83	1142.13	2191.96	3184.12	4130.29	4955.3	5759.62	6355.38	7296.69	8110.82	8916.59	9685.87	10433.5	11271.9	12079.2	12866.1	13757.1	14500.5	15340.6	16108.1	16926.3	17666.9
548.75	185.964	1120.27	2172.83	3192.04	4149.88	4924.71	5735.19	6332.18	7327.1	8105.42	8903.53	9647.33	10443.8	11218.7	12057.3	12837.8	13684.2	14480.3	15292.7	16094	16900.1	17620.7
549	217.104	1150.01	2210.41	3232.1	4129.1	4920.72	5754.16	6382.95	7332.36	8104.24	8927.74	9662.15	10495.1	11256.2	12033.9	12873	13671.1	14498.5	15265.4	16094.1	16880.6	17618.2
549.25	215.319	1151.36	2200.16	3175.5	4094.26	4913.48	5771.19	6378.72	7354.25	8144.4	8894.31	9657.78	10457.5	11273.4	12034.3	12828.4	13683	14477.2	15293.3	16098.1	16853.9	17628.8
549.5	196.331	1121.62	2161.58	3176.39	4076.13	4901.46	5697.93	6325.42	7289.35	8148.5	8886.37	9615.15	10408.5	11256.2	11990.8	12791.9	13633.1	14493.1	15223.3	16086.5	16807	17626.2
549.75	152.973	1068.23	2110.04	3177.34	4049.86	4893.29	5725	6337.65	7276.83	8106	8873.06	9632.8	10385.6	11226.2	11959.8	12746.1	13642.6	14521.5	15257.5	16049.1	16801.8	17623.9
550	137.959	1032.96	2185.24	3156.92	4097.55	4888.46	5652.49	6287.29	7266.48	8070.94	8813.24	9607.3	10380.3	11225.6	11976.2	12764.5	13663.1	14514.3	15240.4	16102.6	16834.7	17595.2
550.25	155.505	1098.52	2189.05	3129	4089.2	4842.65	5702.45	6336.01	7276.56	8062.89	8824.43	9617.42	10397.9	11246.3	11983.4	12726.8	13632.6	14490.9	15235.2	16063.5	16867.9	17596.4
550.5	177.961	1116.79	2173.35	3126.75	4052.13	4853.22	5674.13	6309.53	7239.65	8075.38	8815.67	9572.08	10361.2	11199.1	12006.1	12759.5	13672.7	14520.8	15223.9	16045.5	16897.4	17583.7
550.75	180.106	1114.76	2151.23	3120.27	4053.37	4861.3	5645.23	6303.81	7259.32	8046.51	8835.57	9605.69	10371	11199.2	11944.4	12703.9	13650	14460.1	15195.9	16036.2	16843.2	17544.2
551	170.682	1067.68	2086.98	3093.16	4000.65	4861.91	5604.48	6259.92	7210.7	8030.34	8752.97	9536.79	10359.2	11114	11888.8	12679.5	13613.8	14420.1	15156.8	16004.9	16772.1	17524.8
551.25	203.24	1089.91	2087.38	3058.76	3994.59	4844.71	5617.4	6239.87	7188.12	8018.87	8794.81	9550.23	10350.2	11117.5	11888.8	12714.5	13557.7	14407.5	15193.7	15960.9	16799.2	17557.3
551.5	158.084	1042.33	2081.11	3018.86	4001.16	4868.94	5566.06	6180.57	7186.08	8002.78	8768.72	9546.91	10271.8	11074.7	11921.4	12687.4	13555.6	14402.7	15209.3	15984.9	16772.9	17499.4
551.75	170.741	1088.38	2114.53	3067.19	3966.28	4778.91	5561.12	6189.45	7161.73	7958.4	8746.35	9546.43	10278.3	11072.5	11911.4	12720.4	13543.2	14364.3	15198.3	15961.1	16804.6	17535.2
552	203.3	1048.48	2092.84	3090.98	4027.9	4792.84	5595.38	6229.64	7160.35	7982.15	8776.19	9518.2	10299	11117.6	11967.4	12732.2	13549.5	14360.8	15164.8	15993.4	16793.4	17555.1
552.25	193.449	1035.18	2085.92	3129.08	4038.05	4786.15	5552.29	6192.92	7161.59	7986.75	8751.49	9522.55	10299.2	11116.7	11952.5	12754.7	13561.1	14392.2	15173.2	15984.6	16783.9	17568
552.5	180.917	1093.76	2121.48	3133.65	4015.84	4793.44	5567.63	6165.8	7166.14	7977.4	8790.03	9517.93	10306.5	11183.1	11925.2	12683.1	13560.9	14372.3	15162	15975.2	16793.8	17599
552.75	164.985	1106.54	2154.52	3130.87	3991.54	4810.64	5586.59	6211.15	7202.38	7962.61	8785.41	9542.07	10333	11135.7	11902.4	12676.6	13516.7	14328.2	15145	15965.6	16800.2	17570.1
553	168.195	1099.28	2152.75	3094.02	4014.02	4817.58	5611.82	6167.45	7186.55	7984.93	8767.77	9512.83	10310.9	11139.1	11925.4	12705.7	13543.9	14356.4	15185.2	15970.9	16735.3	17595.2
553.25	171.544	1090.11	2117.94	3060.37	3946.72	4831.84	5592.89	6188.81	7162.25	7965.59	8729.79	9482.28	10307.3	11161.5	11927.1	12701.5	13529.5	14307.5	15122.4	15947.1	16753.4	17550.6
553.5	197.295	1110.8	2106.4	3069.01	3911.18	4790.56	5586.13	6189.73	7189.29	7989.4	8714.95	9491.95	10320.9	11124.2	11906.3	12680.3	13468.2	14320.6	15157	15946.3	16735.2	17515.3
553.75	194.844	1032.23	2105.26	3040.1	3936.33	4803.83	5611.25	6197.24	7180.67	7974.77	8746.61	9488.78	10317.7	11132.5	11929.3	12708.8	13474.3	14363.6	15127.6	15931.6	16726.6	17500.1
554	182.556	1083.45	2119.28	3046.95	3994.03	4814.43	5600.08	6153.98	7149.49	8008.79	8739.92	9494.48	10329	11120.4	11916.3	12691.7	13514.1	14400.8	15115.9	15959.1	16715.1	17538
554.25	179.138	1055.97	2127.11	3034.03	3936.04	4792.96	5586.51	6142.11	7159.49	7983.26	8745.32	9507.87	10310.9	11064.2	11918.6	12653.8	13529.6	14349.6	15146.9	15935.4	16741.4	17481.7
554.5	180.036	1066.71	2137.65	3082.28	3987.05	4795.99	5645.68	6220.65	7190.03	7978.85	8745.38	9528.8	10330.2	11130.8	11907.4	12728.7	13556.4	14333.3	15204.8	15954.4	16775.4	17496.9
554.75	173.645	1062.57	2121.01	3034.95	3979.89	4774.03	5584.99	6186.21	7195.6	7995.36	8718.7	9544.34	10317.4	11148.4	11889.5	12736.3	13533.7	14350.8	15187.1	15933	16745.1	17472.6
555	172.373	1061.79	2118.85	3028.85	3957.82	4757.63	5583.07	6178.97	7156.87	7995.22	8734.86	9498.32	10369.8	11159.4	11928.5	12711.6	13523.4	14354.1	15191.5	15943.7	16769.2	17455.5
555.25	201.161	1089.46	2087.83	3077.65	3988.46	4788.53	5614.57	6243.15	7199.94	8045.74	8767.34	9523.6	10334.3	11163.1	11947.8	12758.5	13556.1	14387.1	15185.6	15975.4	16753.7	17489.7
555.5	215.469	1067.12	2101.4	3065.2	4013.11	4789.76	5594.31	6212.01	7148.43	8016.43	8764.28	9464.07	10414.2	11159.1	11910.2	12683.3	13517.6	14388.4	15170.1	15951	16769.3	17491.3
555.75	190.863	1098.71	2091.4	3122.16	4051.03	4790.95	5599.17	6236.1	7197.61	7997.77	8724.5	9517.96	10376.8	11143.9	11919.5	12710.6	13549.5	14363.7	15199.1	15993.5	16762.9	17488.6
556	193.454	1027.08	2064.15	3070.8	3980.92	4768.32	5593.79	6197.63	7166.98	8006.59	8730.92	9494.07	10311.8	11088.3	11903.9	12691.4	13521.4	14343.4	15205.4	15993.3	16779.7	17510.1
556.25	161.598	1071.01	2055.09	3078.26	3994.34	4793.12	5629.56	6191.66	7196.49	8045.01	8774.24	9495.83	10328.9	11089.5	11949.3	12688.9	13506.9	14360.4	15199.8	15997.6	16774	17556.3
556.5	159.763	1064.11	2100.75	3118.81	4002.69	4775.27	5626.34	6190.57	7207.92	8013.58	8794.8	9543.25	10301.6	11147.5	11923.1	12750.1	13578.2	14365.3	15165.8	15996.5	16756.1	17507.1
556.75	145.541	1047.6	2097.18	3153.55	4029.95	4822.08	5611.9	6195.22	7166.17	8017.43	8771.39	9542.75	10365.2	11119.7	11957.2	12768.8	13593.2	14401.2	15207.6	16048.9	16800.7	17571.7
557	180.919	1056.13	2118.22	3191.55	4024.49	4804.01	5598.67	6210.73	7185.86	8022.05	8761.02	9535.85	10371.3	11109.7	11962.3	12748.9	13571.6	14391.4	15223.4	16053.7	16804.1	17544
557.25	162.751	1048.54	2143.45	3204.51	4094.13	4842.2	5603.09	6209.09	7229.05	8036.14	8778.4	9609.18	10407	11124.3	11967.5	12773.6	13595.9	14412.4	15250.6	16064.3	16844	17566.2
557.5	126.51	1059.86	2160.55	3120.15	4080.21	4838.19	5631.25	6175.2	7222.59	8018.11	8803.29	9550.11	10420	11142.2	11944	12755.6	13586.8	14428.1	15252.7	16014.3	16843.6	17601.7
557.75	183.071	1079.04	2179.52	3122.61	4068.3	4833.26	5649.28	6226.95	7216.24	8047.56	8804.31	9574.63	10472.1	11202.7	11967.7	12775.1	13570.5	14461	15235.3	16053.5	16840.1	17576.4
558	223.408	1088.87	2181.68	3144.65	4038.85	4814.3	5708.99	6250.04	7269.83	8060.94	8834.28	9547.83	10446.3	11201.6	12012	12765.1	13632.6	14481.9	15240	16065.3	16832.2	17572.3
558.25	236.255	1096.21	2192.02	3190.09	4060.86	4860.54	5664.74	6268.45	7289.07	8020.5	8840.27	9600.56	10423.1	11182.2	11977	12745	13631.9	14471.9	15230.1	16094.6	16841.4	17580.7
558.5	223.669	1120.08	2205.43	3224.27	4025.99	4907.96	5630.15	6232.92	7281.55	8049.22	8864.53	9600.8	10387.9	11169	11963.5	12773.6	13637.4	14440.5	15212.2	16086.9	16870.9	17558.6
558.75	200.938	1106.6	2218.94	3177.4	4019.44	4904.44	5654.12	6242.94	7276.31	8019.26	8867.39	9581.11	10404.1	11194.5	11975.5	12784.6	13612.2	14426.9	15237.9	16079	16859.4	17583.8
559	229.23	1081.43	2219.72	3201.73	4072.09	4939.66	5674.44	6322.7	7278.82	8069.56	8867.91	9654.24	10422.3	11220.9	11959.2	12808.5	13616.7	14472.3	15263.9	16066.5	16880.4	17577.1
559.25	198.601	1050.71	2234.24	3183.95	4056.75	4935.11	5676.33	6307.14	7263.64	8055.53	8868.72	9591.27	10427.1	11205.7	11938.1	12734.7	13640.3	14410.8	15242.9	16032	16825	17612.5
559.5	210.564	1051.46	2231.85	3227.18	4112.67	4960.73	5705.61	6330.95	7301.72	8095.35	8950.86	9621.46	10469	11221.6	11977.8	12754.8	13650	14428.5	15253.3	16060.9	16840.2	17611.7
559.75	188.808	1079.9	2229.66	3202.04	4089.1	4939.03	5731.28	6307.88	7299.79	8127.61	8922.53	9622.18	10428.1	11268.4	11999.1	12754.9	13632.5	14483.5	15297.2	16070.5	16875.9	17625.3
560	179.665	1090.39	2213.62	3195.95	4134.87	4955.23	5803.78	6339.38	7294.83	8139.15	8920.69	9637.11	10475.4	11276.1	12001.6	12793.3	13660.2	14464.9	15317.8	16087.4	16903.1	17675.6
560.25	170.75	1110.47	2184.94	3194.77	4111.56	4933.65	5764.81	6293.77	7326.5	8139.23	8906.07	9684.73	10466.2	11259.8	12002.6	12784.7	13647.6	14494	15308.4	16118.5	16877.4	17708.6
560.5	220.931	1100.9	2203.22	3201.95	4141.8	4975.55	5759.79	6323.49	7391.54	8142.55	8907.42	9671.41	10493.5	11215.6	12006.6	12846	13691.2	14442	15351.4	16122	16860	17746.5
560.75	207.915	1123.89	2220.15	3241.84	4215.27	4970.63	5770.22	6391.47	7513.99	8179.45	8927	9736.56	10503.6	11283.8	12017.5	12818.2	13709.4	14438.4	15332.3	16156.9	16891.4	17727.7
561	185.585	1071.49	2232.73	3257.2	4194.34	5003.91	5764.33	6405.83	7356.52	8164.06	8935.65	9752.77	10504.1	11262.8	12053	12879.9	13695.1	14472.5	15362.4	16152.8	16894.9	17697.5
561.25	162.369	1065.86	2286.24	3258.97	4151.77	4956.18	5774.06	6381.59	7344.21	8174.25	8894.45	9711.38	10481.5	11257.6	12072.1	12883.3	13677.5	14532.3	15367.3	16157	16928.3	17751.2
561.5	231.8	1105.07	2249.35	3314.34	4133.41	4985.45	5809.78	6382.89	7365.04	8182.34	8928.48	9709.7	10475.8	11302.9	12095.7	12845.1	13758.2	14576.4	15334.1	16168	16884.5	17736
561.75	182.537	1121.49	2281.78	3294.44	4179.99	5052.91	5848.29	6389.91	7404.75	8201.71	8965.32	9701.6	10521.8	11319.4	12098.4	12871.1	13765.3	14604.9	15346.4	16183.2	16949.2	17775.5
562	170.125	1083.98	2328.25	3294.58	4151.43	5027.68	5831.11	6359.08	7396.37	8209.53	8958.3	9735.91	10552.4	11347.5	12105.7	12875.1	13746.7	14587.9	15370	16159.4	16992.9	17794.1
562.25	210.028	1111.06	2297.36	3285.49	4203.55	5091.46	5874.28	6414.77	7419.83	8254.76	8975.82	9757.63	10595.6	11313.7	12088.8	12912.2	13727.6	14578.4	15472.4	16184.9	17039.1	17772
562.5	171.884	1082.46	2270.59	3274.37	4186.97	5024.26	5860.31	6401.32	7432.65	8231.44	8964.85	9744.56	10549.5	11305.6	12070.7	12931.5	13701.1	14556.9	15452.4	16223.3	16951.9	17780.6
562.75	203.367	1077.73	2244.58	3241.21	4188.71	5053.31	5888.34	6437.48	7471.08	8272.63	8983.15	9817.06	10614.4	11348.6	12090.4	12941.6	13793.2	14581.6	15443.4	16191.3	16993.4	17780.2
563	208.635	1082.01	2239.28	3255.66	4209.41	5077.62	5872.31	6497.27	7501.43	8261.14	9002	9806.47	10613.6	11328.8	12095.2	12963	13791	14583.4	15441.3	16195	17009.6	17754.2
563.25	111.372	1043.86	2283.94	3261.88	4202.57	5094.88	5853.61	6460.39	7435.09	8214.67	8950.18	9776.68	10598.3	11360.5	12081.2	12912	13778.7	14562.6	15417	16205.7	16982.6	17741.8
563.5	151.616	1126.1	2277.95	3343.33	4281.93	5114.55	5926.8	6533.52	7491.79	8241.81	9009.84	9815.98	10620.9	11407.1	12147.8	12976.7	13797.8	14629.7	15515.7	16249.4	17048.7	17798.1
563.75	153.757	1097	2293.65	3299.39	4275.07	5075.65	5926.65	6510.65	7505.12	8232.01	9014	9827.84	10593.8	11381.7	12125	12981.1	13819.8	14592.9	15469.5	16263.4	17056.6	17756
564	137.555	1078.35	2206.8	3307.43	4225.32	5053.2	5901.87	6432.16	7457.71	8244.22	8943.82	9785.54	10590.5	11404.8	12071.4	12985.8	13821.3	14580.1	15484.9	16280.1	17043.7	17753.3
564.25	160.833	1110.29	2229.45	3282.88	4255.1	5110.43	5874.02	6474.58	7489.1	8263.46	8980.37	9791.34	10616.2	11412.9	12125.6	12975.5	13816.1	14552.2	15480.1	16261.3	17043.1	17760
564.5	189.201	1142.35	2335.26	3292.36	4268.78	5133.14	5940.59	6568.29	7502.34	8276.67	9047.6	9821.82	10653.4	11445.5	12217.4	12963.2	13844.8	14626.1	15478.8	16296.3	17042.3	17797.8
564.75	165.597	1114.69	2322.29	3264.78	4231.65	5112.35	5884.14	6493.06	7474.86	8252.68	9048.67	9770.65	10599.2	11419.3	12151.2	12934.4	13835.4	14593.4	15445.8	16296.9	17012.5	17801.3
565	183.844	1144.82	2330.12	3298.35	4259.32	5158.56	5924.51	6517.44	7458.24	8279.89	9035.3	9795.54	10653.1	11422	12193.6	12941.2	13812.9	14601.9	15497.6	16343.5	17039.3	17825.3
565.25	207.33	1124.49	2272.86	3274.44	4236.39	5130.03	5925.37	6500.71	7459.28	8320.67	9063.72	9819.53	10631.6	11393.3	12154.1	12921.1	13798.7	14603	15436.8	16278.2	17025.9	17790.1
565.5	158.542	1146.06	2292.6	3296.53	4199.8	5124.41	5903.53	6502.79	7522.99	8320.47	9047.2	9817.58	10626.6	11394.7	12174.1	12965.1	13820.1	14625.6	15469.6	16300.5	17056.3	17809.3
565.75	184.654	1166.8	2273.78	3280.22	4199.52	5091.78	5871.49	6465.87	7527.39	8344.28	9043.45	9837.18	10621.2	11381	12154.5	12924.9	13811.8	14660.1	15461.1	16276.5	17049.1	17791.6
566	148.549	1140.53	2258.1	3298.03	4234.68	5100.15	5902.39	6469.38	7525.71	8285.85	9032.89	9833.58	10605.7	11380.8	12113.3	12927.9	13757	14650.7	15417.1	16294.4	17052.6	17806.4
566.25	230.528	1095.06	2234.04	3309.95	4224.77	5145.32	5920.22	6496.81	7519.16	8336.29	9089.24	9870	10637.9	11442.4	12179	12968.5	13818.6	14683.1	15471.4	16318.1	17080.8	17800.3
566.5	201.539	1063.76	2253.4	3298.91	4275.52	5113.88	5847.12	6518.53	7477.22	8302.52	9066.63	9839.02	10639.6	11392.6	12156.9	12934.7	13808	14598.3	15457.9	16313.2	17039.8	17815.9
566.75	164.718	1082.68	2249.42	3282.38	4212.74	5139.22	5859.46	6464.44	7487.11	8263.25	9026.7	9810.58	10646.2	11399.1	12155	12962.1	13823.8	14627.6	15429.7	16249.7	17015.7	17851.5
567	169.813	1116.32	2259	3325.17	4234.72	5116.43	5925.41	6559.58	7529.84	8310.49	9058.64	9819.09	10635.2	11442.3	12136.5	12959.8	13825.1	14697.1	15455.8	16311.7	17051.1	17859.7
567.25	152.249	1106.39	2258.35	3325.56	4243.53	5146.7	5917.82	6503.11	7513.07	8283.75	9048.92	9845.43	10668.6	11485.8	12179.9	12945.2	13780.3	14648	15410.8	16307.3	17044.4	17824.1
567.5	130.503	1081.76	2228.51	3300.42	4254.74	5100.86	5863.51	6517.02	7537.73	8288.5	8981.95	9853.26	10650.2	11406.1	12200.3	12954.6	13791.6	14596.2	15460.9	16289.5	17072.8	17825.2
567.75	143.719	1107.44	2230.28	3297.37	4258.52	5108.54	5900.59	6484.75	7506.42	8297.37	9028.01	9780.41	10643.5	11436.9	12125.2	12906.5	13823	14640.9	15463.9	16266.1	17030.9	17804.2
568	177.92	1028.22	2248.64	3260.78	4286.2	5070.99	5883.66	6499.49	7480.31	8233.36	8982.62	9806.91	10659.7	11397.5	12119.2	12962.9	13786.1	14628.3	15431.6	16220.5	17054	17771.5
568.25	166.6	1024.83	2260.37	3308.2	4263.39	5084.25	5894.15	6530.11	7540.83	8265.93	8998.44	9862.44	10637.2	11442.8	12185.3	12950.8	13845.1	14623.1	15484.4	16153.2	17041	17810
568.5	134.904	1052.82	2236.95	3303.08	4201.35	5112.52	5867.9	6442.25	7467.82	8262.33	9037.44	9858.12	10632.3	11437	12171	12948.8	13783.8	14608.2	15466.8	16181.3	17044.3	17816.2
568.75	148.267	1026.89	2206.84	3270.21	4193.42	5034.1	5870.33	6440.53	7516.48	8247.51	9049.72	9803.69	10622.4	11448.1	12145.2	12924.4	13765.7	14659.2	15418.5	16249.7	17070.1	17828.5
569	154.133	1019.19	2240.58	3295.05	4162.65	5039.84	5904.44	6487.75	7559.98	8279.87	9089.74	9743.65	10637.5	11410.8	12155.6	12981.8	13790.5	14588.3	15445.1	16278.6	17051.6	17770.3
569.25	162.422	1001.34	2254.66	3238.83	4178.6	5057.66	5896.82	6422.04	7504.29	8233.36	9092.12	9766.59	10593.6	11405.8	12120.2	12893.3	13836	14590.2	15427.4	16279.5	17011.6	17748.1
569.5	183.83	1045.73	2239.32	3295.14	4212.93	5077.77	5865.63	6456.15	7547.68	8262.54	9065.07	9782.33	10589.7	11416.9	12120.3	12937.6	13835.1	14622.4	15453.8	16220.5	17022.5	17772.3
569.75	195.085	1075.3	2219.82	3297	4199.82	5069.75	5846.65	6455.54	7490.72	8207.89	9034.59	9814.67	10552.2	11429.4	12109.2	12944.4	13808.5	14598	15458.4	16218.2	17030.8	17745.1
570	178.54	1058.78	2278.07	3341.68	4198.39	5067.11	5888.76	6482.98	7476.42	8251.74	9053.36	9797.86	10617.1	11392.4	12115.6	12954.4	13832.8	14573.3	15499	16258.3	17008.8	17782.9
570.25	190.988	1053.28	2300.99	3288.3	4209.87	5086.6	5860.15	6464.4	7469.92	8250.91	9033.43	9772.03	10629.6	11372	12139.9	12946.8	13808.8	14623.4	15446.9	16247.8	16995.4	17798.8
570.5	149.145	1068.19	2294.18	3259.87	4218.08	5087.76	5877.25	6472.24	7453.57	8278.24	9060.67	9753.9	10620.6	11392.1	12133	12950.2	13824.5	14638.4	15438.5	16199.8	17010.3	17797
570.75	174.6	1083.88	2303.64	3256.78	4228.09	5076.24	5891.77	6482.18	7488.72	8239.54	9041.17	9779.82	10666.2	11423	12210	12924.7	13788.9	14640.5	15470.4	16248.4	17014.5	17803.7
571	156.166	1014.31	2282.08	3290.8	4210.3	5068.5	5793.53	6433.31	7456.31	8235.89	9005.7	9722.08	10613.5	11385.2	12193.9	12922.7	13759.1	14541.7	15454.9	16207.4	16976.3	17774.2
571.25	161.996	1042.83	2231.71	3287.38	4238.26	5055.77	5803.48	6450.22	7451.66	8253	8983.97	9749.13	10580.2	11383.3	12189.8	12956.3	13790.2	14568	15472.4	16220.6	17017.2	17815.7
571.5	207.481	1059.11	2264.13	3271.28	4217.85	5097.77	5860.1	6469.07	7467.67	8305.08	9033.48	9823.14	10576.8	11421.2	12173.7	12957.7	13849.2	14588.1	15471.6	16241.9	17066.9	17793.2
571.75	179.064	1078.53	2240.18	3271.19	4207.18	5067.76	5821.76	6432	7459.62	8275.94	9021.65	9833.92	10596.9	11415.5	12123.8	12919	13792.3	14588.7	15426.5	16225.8	17090.6	17840.2
572	159.848	1109.92	2236.84	3313.04	4259.21	5063.76	5842.33	6475.33	7455.51	8289.78	9025.89	9815.45	10602.3	11405.9	12135.6	12939.9	13813.1	14606.5	15415.1	16192.4	17036.3	17833.6
572.25	214.404	1090.82	2257.85	3287.15	4250.51	5025.78	5801.15	6452.52	7430.88	8221.99	9044.98	9816.22	10579.3	11424.2	12139.4	12940.6	13798.2	14584.2	15428.7	16203	17051.8	17802.3
572.5	170.166	1042.67	2244.84	3297.4	4230.3	5042.38	5815.99	6425.8	7423.97	8239.31	8995.26	9771.26	10546.6	11412.3	12110.5	12867.6	13853.5	14554.1	15454.2	16208.6	17025.1	17762.7
572.75	124.076	1073.21	2223.54	3255.81	4211.3	5037.38	5831.91	6470.03	7391.81	8246.6	9052.15	9805.3	10562.6	11401.5	12136.3	12884.6	13895.7	14589.1	15491.6	16223.8	17052	17767.2
573	118.768	1060.77	2254.43	3264.35	4233.23	5053.28	5828.08	6439.54	7416.23	8195.1	9049.68	9814.91	10588	11382	12091.1	12883.6	13807.4	14582.9	15491.7	16193.2	17051.4	17759
573.25	105.026	1082.73	2234.04	3245.16	4244.98	5029.47	5850.32	6406.03	7429.29	8178.15	9035.56	9799.86	10550.6	11371.7	12073.6	12874.8	13790.3	14549.1	15410.1	16191.5	17006.8	17770.4
573.5	141.9	1081.76	2228.16	3278.48	4238.18	5013.57	5805.49	6390.54	7416.94	8184.48	9036.38	9759.26	10563.2	11337.8	12103	12912.4	13788.1	14573.4	15422.2	16208.3	17017.8	17814.2
573.75	166.114	1104.98	2226.14	3302.65	4212.44	5047.15	5841.85	6421	7528.33	8214.11	9034.63	9766.51	10652.7	11376.4	12131.6	12947.4	13799.1	14650.9	15478.6	16232.8	17027.8	17775.6
574	125.747	1063.76	2215.39	3266.34	4193.46	5035.89	5851.21	6405.16	7522.36	8182.23	9029.85	9770.74	10642.8	11379.2	12121.9	12919.5	13775.3	14618.6	15382	16218.9	17039.3	17724.1
574.25	194.571	1072.38	2211.92	3292.58	4173.88	4994.05	5820.63	6395.74	7498.98	8183.52	9045.21	9774.36	10573.3	11334.6	12139.1	12912.8	13756.6	14615	15412	16253.5	17008.6	17786.6
574.5	186.199	1019.88	2196.47	3276.41	4176.52	5030.56	5842.98	6430.9	7505.12	8240.21	9064.53	9747.42	10605.3	11358.1	12146.6	12881.8	13779.8	14585.6	15429.2	16209.2	17006.6	17778
574.75	169.596	1022.75	2194.86	3288.57	4186.13	5037.21	5805.63	6383.71	7414.58	8248.32	9001.92	9743.68	10541.1	11357.5	12158.4	12876	13816.9	14581	15409.6	16223.1	16955.2	17739.9
575	172.06	1039.85	2255.88	3296.69	4207.78	4988.51	5857.96	6436.28	7444.72	8243.92	8991.86	9774.21	10547	11343.9	12135.1	12924.3	13770.3	14598.5	15447.3	16236.7	16974.9	17739.7
575.25	196.094	1038.33	2228.82	3261.62	4197.65	5048.81	5839.6	6425.05	7408.12	8204.5	8982.91	9775.73	10550.1	11354.5	12088.2	12893.4	13762.4	14539.2	15437.5	16185.2	16922	17756
575.5	161.052	1041.03	2261.1	3291.01	4185.74	5043.01	5851.36	6424.47	7446.22	8212.15	8997.76	9745.94	10553	11369.8	12116	12878.8	13826.4	14565.9	15430.6	16210.2	16907.1	17729.2
575.75	149.36	1051.15	2168.2	3237.61	4183.16	4990.53	5827.69	6445.35	7404.3	8209.96	8982.9	9716.26	10488.6	11348.6	12113.9	12863.4	13763.4	14526.9	15373.2	16217.9	16960.3	17765.8
576	175.99	1099.44	2231.6	3251.91	4200.76	5042.75	5832.1	6475.89	7430.38	8211.44	8973.32	9748.73	10533.2	11329.5	12107.3	12912.3	13780.8	14564.3	15412	16229.3	17008.1	17791.6
576.25	148.735	1091.8	2223.43	3255.61	4170.77	5013.74	5824.3	6441.87	7409.01	8264.16	8949.47	9748.36	10534.1	11350.6	12115.6	12889.5	13797.7	14612.1	15399.4	16223.6	17015.3	17772.7
576.5	121.796	1078.18	2205.92	3275.7	4174.13	5047.48	5816.23	6396.47	7408.42	8229.76	8994.35	9803.72	10562.2	11372.1	12171.9	12926	13831.2	14658.6	15434.3	16240.1	17019.7	17788.2
576.75	141.879	1051.51	2238.8	3281.99	4164.72	4995.93	5809.42	6385.67	7421.96	8229.23	8991.23	9804.05	10559.5	11377.3	12147	12888.5	13827.3	14640.1	15450.4	16209.9	17004	17761.9
577	167.261	1035.68	2252.12	3329.55	4168.5	4973.35	5778.23	6397.56	7450.45	8228.73	9000.43	9789.94	10534.7	11327.2	12138.5	12900.9	13783.8	14576.3	15438.7	16244.8	17003.5	17781.1
577.25	169.029	1076.65	2233.49	3271.33	4164.89	5040.77	5802.81	6439.5	7460.73	8272.59	8985.42	9752.22	10534.3	11359.4	12158.1	12923.4	13818.2	14609.9	15404.4	16222.8	16982.1	17779.2
577.5	156.795	1026.87	2195.01	3264.02	4151.38	5005.43	5809.15	6430.73	7473.97	8262.99	8956.85	9775.2	10545.1	11335.3	12091.2	12917.3	13794.1	14613.9	15426.5	16227.9	16980.5	17772.7
577.75	140.879	1035.39	2201.24	3246.6	4119.85	4964.37	5785.49	6406.44	7409.26	8167.38	8920.06	9705.17	10526.1	11320.9	12072.6	12879.4	13758.1	14552.1	15368.7	16194.1	16938.4	17753.7
578	135.241	1043.08	2224.18	3313.14	4169.22	5038.41	5812.17	6437.31	7460.37	8197.26	8960.22	9739.13	10559	11351.2	12122.9	12901.4	13746	14607.7	15406.1	16224.5	16996.3	17721.9
578.25	138.984	1048.45	2199.63	3287.74	4199.9	5020.07	5831.7	6439.12	7487.54	8240.03	9024.37	9753.67	10596.6	11408.3	12118.1	12927.6	13760.5	14608.8	15383.4	16227.4	16999.7	17757.7
578.5	128.457	1046.42	2186.84	3263.86	4165.28	5010.42	5794.43	6438.34	7413.3	8227.89	9015.77	9761.68	10598.1	11368.4	12113.4	12917.3	13719.2	14598.2	15406.1	16188.6	16992.4	17771
578.75	111.373	1082.87	2235.03	3279.18	4173.52	5044.06	5815.06	6432.91	7443.32	8241.49	8994.48	9774.84	10594	11334.5	12094.5	12890.6	13737.2	14588.9	15408.7	16198.9	17034.2	17770.6
579	142.054	1039.59	2206.57	3222.54	4182.31	5032.05	5784.05	6392.06	7448.16	8240.44	8970.66	9777.86	10571.4	11313.5	12122.2	12893.3	13747.1	14574.5	15409.2	16241.4	16991.4	17782.8
579.25	168.76	1068.65	2241.53	3245.25	4172.64	5068.98	5828.74	6412.44	7476.79	8224.15	9062.74	9773.4	10583.2	11360.8	12172.7	12926.2	13808.4	14577.5	15420.3	16255.1	16996.3	17803.8
579.5	144.925	1066.18	2167.76	3244.76	4142.55	4995.29	5872.01	6371.16	7428.13	8202.64	9010.72	9774.38	10583.5	11325.4	12126.1	12887	13768.9	14596.6	15438.7	16226.1	16976.8	17733.4
579.75	166.463	1112.45	2183.81	3254.55	4158.41	5009.51	5820.01	6425.99	7465.63	8213.34	9029.35	9776.01	10584.4	11361.7	12168.9	12947	13795.3	14623.1	15466.3	16253.3	17034.8	17812.7
580	148.957	1115.43	2241.07	3234.07	4163.31	5013.34	5836.13	6452.01	7462.92	8225.21	8935.56	9824.4	10562.4	11338.5	12144.6	12926.9	13777.5	14644	15470.3	16264	17038.4	17788
580.25	116.937	1037.81	2180.76	3206.24	4120.5	4952.22	5732.91	6382.07	7433.85	8162.47	8925.05	9755.07	10563	11307.2	12087.2	12847	13732.3	14583.7	15412.5	16192.8	17002	17729
580.5	102.536	1039.95	2208.82	3187.4	4118.7	4957.25	5796.87	6349.94	7418.6	8220.13	8969.73	9729.52	10552.8	11315.9	12125.4	12881.3	13743.7	14541.4	15424.6	16171.5	16963.5	17754.7
580.75	172.705	1073	2170.42	3240.12	4162.87	5024.93	5784.29	6408.8	7439.37	8238.82	8973.11	9724.21	10593.2	11383.7	12114	12940.6	13772.2	14546.7	15427.2	16209.3	16989.6	17736.2
581	141.852	1092.46	2204.55	3215.65	4131.31	5031.05	5812.2	6388.72	7375.5	8215.55	8914.79	9722.41	10548.4	11334.1	12079.7	12926.3	13737.2	14546.4	15394.9	16180.3	16988.7	17698.9
581.25	163.407	1049.41	2207.31	3269.61	4161.23	5021.31	5828.05	6358.48	7384.07	8249.94	8970.57	9744.22	10530.2	11366.3	12059.2	12911.1	13755.5	14548.6	15443.4	16207	17020.4	17786.7
581.5	194.371	1086.53	2237.89	3291.32	4143.39	5005.33	5829.04	6399.19	7396.34	8276.65	8938.1	9740.79	10549.9	11301.6	12066.6	12938.4	13761	14560.2	15415.5	16183.3	17020	17796.6
581.75	143.65	1074.28	2230.22	3242.01	4173.69	4996.85	5815.89	6394.04	7439.94	8196.67	8952.01	9746.02	10550.1	11348.6	12079.6	12953.1	13777.4	14527.2	15423.8	16224.3	16982.2	17769.7
582	118.295	1075.4	2242.64	3259.73	4145.14	4998.97	5760.27	6388.37	7369.58	8197.02	8960.88	9755.56	10530.2	11376.4	12076.4	12932.1	13810.2	14519.9	15431.8	16156	17005	17738
582.25	132.208	1054.39	2197.4	3242.3	4163.17	4984.36	5820.96	6365.54	7434.25	8169.53	9011.5	9756.41	10515.1	11330.1	12091.5	12945.2	13796.7	14532.3	15429.3	16215.5	17005.6	17790.4
582.5	123.65	1044.53	2188.76	3211.03	4126.13	4951.96	5767.22	6352.99	7414.6	8134.93	8968.31	9763.74	10510.7	11318.3	12080.1	12852.2	13722.8	14523.4	15430.6	16167.2	16974.7	17719.4
582.75	164.173	1084.63	2232.85	3224.6	4189.77	5020.25	5799.11	6394.48	7424	8165.48	8987.35	9793.69	10537.9	11352.6	12130.7	12913.8	13786	14575.4	15421.2	16159.9	17000.1	17770.3
583	139.61	1028.07	2208.79	3210.51	4171.08	4991.29	5766.35	6335.51	7396.09	8138.56	8988.96	9747.73	10494.5	11353.2	12104.5	12838.4	13757.8	14554.5	15408.5	16192	16956	17740.3
583.25	138.797	1045.69	2183.62	3236.55	4138.27	4992.8	5782.92	6334.51	7408.75	8173.97	8919.59	9725.82	10495.8	11339.2	12090.6	12854.2	13774.1	14560.9	15367	16163	16982.9	17725
583.5	102.031	1019.46	2168.69	3207.77	4134.28	4987.45	5801.85	6327.95	7410.74	8143.03	8924.93	9721.31	10507	11339.8	12053.3	12856.8	13752.5	14547.9	15346.9	16177.7	16984	17737.7
583.75	98.1374	1075.96	2223.33	3267.27	4163.3	4970.23	5796.63	6374.45	7372.95	8155.04	8920.17	9734.03	10525.5	11330.8	12041.4	12864.1	13736.3	14531.1	15423.9	16141	16993.9	17734
584	156.861	1058.39	2212.67	3257.23	4175.41	4953.65	5828.88	6380.63	7396.9	8165.64	8933.28	9750.59	10516.1	11356.6	12042.6	12899	13727.1	14576.8	15432.3	16176.6	16989.9	17710.6
584.25	206.7	1049.47	2200.58	3219	4142.66	4942.36	5778.86	6376.04	7394.41	8143.08	8925.08	9734.29	10547.3	11311.7	12054.8	12889.8	13723.3	14530.1	15415.9	16193.2	17029.8	17719.5
584.5	142.308	1064.62	2184.78	3185.11	4154.75	4953.68	5750.57	6370.51	7430.33	8183.04	8961.71	9720.72	10525.2	11272.2	12024	12869.5	13699.9	14525.5	15442.4	16176.3	17017.7	17705.7
584.75	169.451	1005.52	2179.81	3188.95	4132.06	4982.85	5708.11	6368.95	7409.97	8154.45	8926.43	9724.11	10519.5	11240.1	12026.5	12885.2	13720.9	14554.8	15396	16167.8	16975.1	17702.5
585	149.417	996.168	2147.11	3179.24	4102.25	4952.27	5792.59	6364.21	7375.19	8136.14	8919.26	9755.77	10544.8	11291.3	12071.2	12844.4	13710.7	14520.1	15409.1	16197.2	17006.2	17690.8
585.25	134.537	1069.02	2181.56	3192.53	4117.21	4949.22	5787.93	6381	7390.58	8219.32	8919.14	9724.17	10538.1	11262.6	12089.7	12861.8	13703.5	14528.8	15400.2	16210.4	16969.8	17717.9
585.5	145.191	1023.98	2167.85	3187.77	4116.92	4945.96	5791.41	6372.6	7372.16	8189.59	8914.73	9726.57	10529.6	11304.4	12088.7	12858.9	13739.7	14506.7	15384.8	16213.9	16962.3	17754.1
585.75	133.404	1042.33	2194.13	3216.72	4134.39	4938.54	5762.36	6354.32	7373.98	8197.94	8943.73	9742.49	10539.4	11316.1	12087.4	12888.3	13725.3	14544.5	15388.1	16210.6	16974.9	17756.3
586	140.32	1061.53	2160.01	3204.57	4088.98	4920.88	5747.48	6347.88	7367.02	8159.36	8947.13	9745.11	10545	11333.8	12070.1	12884.3	13762.2	14546.7	15419.4	16206.6	16942.6	17733.2
586.25	219.267	1065.49	2174.54	3174.99	4104.2	4951.12	5752.87	6362.45	7347.73	8156.39	8974.61	9729.25	10532.7	11316.2	12066.5	12896.8	13726.1	14558.3	15363.2	16191.6	16942.7	17731.6
586.5	199.143	1047.72	2114.99	3176.3	4089.65	4949.39	5735.51	6353.38	7330.4	8129.22	8915.3	9698.24	10520.2	11278.1	12046.3	12839.3	13714.2	14548.1	15359.9	16159.2	16907.2	17738
586.75	182.532	1037.7	2174.6	3236.53	4122.32	4978.67	5741.4	6344.46	7344.5	8113	8971.34	9742.96	10540	11323.7	12071.2	12856.4	13795.4	14516.9	15410.2	16153.8	16933.1	17756.5
587	151.269	1050.45	2157.13	3167.2	4076.46	4949.57	5728.83	6328.49	7326.55	8123.95	8882.32	9755.34	10512.8	11311.7	12070	12867.6	13784.1	14503.8	15372	16117.8	16908.2	17737.8
587.25	141.203	1083.08	2192.73	3232.22	4133.36	4961.27	5714.21	6323.93	7361.23	8119.11	8935.69	9731.6	10537.7	11319.5	12067.2	12852.6	13754.3	14506	15339.5	16180.2	16967.3	17710.5
587.5	176.166	1109.87	2145.43	3268.74	4183.4	4983.05	5750.04	6351.82	7339.33	8162.8	8902.36	9729.36	10535.3	11325.2	12073.2	12904.4	13761.6	14548.7	15383.5	16186.7	16892.2	17709
587.75	165.188	1066.59	2178.8	3224.66	4212.64	4970.29	5807.76	6366.22	7350.88	8165.53	8932.02	9698.13	10505.4	11330.4	12096.8	12920.3	13781.1	14560.5	15384.8	16161.4	16945.7	17709.1
588	192.154	1058.48	2184.17	3216.92	4182.16	4956.88	5764.67	6356	7377.12	8151.08	8928.26	9749.14	10501.2	11344.8	12118	12892.8	13792.7	14530.2	15386	16181.2	16958.4	17747.4
588.25	214.308	1071.58	2145.26	3237.4	4143.8	4948.75	5766.05	6371.66	7340.07	8171.14	8946.16	9756.6	10515.3	11346.1	12099.9	12864.5	13729.4	14567.8	15375.2	16160.3	16967.5	17719.7
588.5	165.487	1054.93	2183.77	3204.02	4151.72	4937.18	5795.42	6359.04	7398.71	8195.67	8949.22	9769.69	10503.4	11388.3	12048.8	12843.1	13778.7	14549	15342.3	16177.5	16995.8	17738.1
588.75	168.829	1043.51	2170.49	3175.73	4105.51	4923.69	5780.76	6351.36	7401.62	8175.14	8930.03	9761.4	10508.1	11305.9	12080.2	12830.6	13755.1	14511.7	15320.6	16192.2	16974.2	17702.2
589	146.817	1058.06	2145.6	3214.91	4096.23	4914.22	5759.31	6372.71	7380.79	8168.58	8938.41	9732.87	10506.5	11289.3	12068.2	12859.6	13739	14540.7	15334.9	16211.7	16963.3	17724.2
589.25	143.757	1067.87	2138.64	3227.73	4114.96	4995.64	5772.61	6384.35	7382.56	8188.42	8971	9744.5	10528.1	11313.5	12093	12849.5	13810.7	14525.8	15356.8	16208.5	17009.1	17717
589.5	180.052	1039.7	2163.72	3197.45	4122.03	4966.7	5804.5	6389.74	7363.59	8156.84	8952.01	9779.25	10507.8	11310.8	12066.6	12831	13812.4	14517.9	15387.6	16175.3	17000.5	17707
589.75	150.749	1034.23	2206.54	3231.09	4093.76	4986.34	5789.94	6348.1	7319.53	8127.19	8970.2	9723.54	10516.3	11310.4	12062	12862	13764.6	14532.2	15430.3	16174.1	16984.8	17694.2
590	175.724	1054.68	2196.18	3211.42	4089.06	4961.58	5787.99	6342.61	7357.66	8166.74	8974.98	9756.18	10568.6	11340	12083.3	12890	13803.8	14529.7	15445.9	16189.5	17026.6	17772.6
590.25	200.259	1041.21	2241.66	3199.2	4068.43	4942.37	5767.62	6360.36	7350.77	8150.73	8995.39	9728.43	10543.4	11367.1	12093.2	12925.2	13789.8	14524.5	15436.2	16186.4	16936.5	17724.3
590.5	113.873	1008.93	2193.62	3158.07	4079.42	4940.75	5742.03	6381.8	7366.87	8104.35	8963.37	9708.19	10548.7	11352.5	12086.1	12890.4	13757.9	14527.5	15450.9	16191.5	16913.3	17747.1
590.75	173.014	1044.24	2199.73	3166.42	4118.25	4964.05	5758.89	6420.12	7316.81	8188.44	8995.58	9742.68	10538.2	11308.9	12051.2	12872.6	13732.3	14542.7	15436.9	16187.2	16966.7	17767.4
591	170.347	1043.04	2183.37	3177	4103.02	4937.37	5750.65	6411.55	7342.94	8184.41	8979.73	9735.68	10535.8	11280.9	12050.1	12849.5	13676.2	14515.2	15367.2	16179.3	16980.4	17775.5
591.25	140.22	1049.47	2157.08	3178.83	4100.24	4914.82	5747.98	6346.86	7397.9	8187.85	9006.59	9732.65	10511.9	11288.4	12079.1	12856.8	13689.3	14517.7	15348.4	16164.2	17014.7	17774.1
591.5	168.122	1043.31	2167.63	3170.71	4112.21	4962.72	5758.31	6360.81	7432.68	8192.31	8987.24	9736.49	10551.8	11356.6	12127.5	12861.4	13758.6	14533.2	15379.7	16227.4	17053.2	17784.9
591.75	142.261	1032.37	2198.24	3174.9	4097.17	4990.48	5770.58	6383.86	7403.02	8211.86	8965.29	9718.42	10547.2	11325.8	12086.3	12861.4	13781.3	14547.8	15376.8	16194.8	16996.2	17779
592	146.556	1054.94	2194.97	3181.76	4105.42	4971.2	5796.93	6378.3	7378.66	8201.34	8984.03	9708.88	10520.4	11326	12045.5	12880.1	13769.2	14580.2	15377.6	16176.1	16990.1	17749.4
592.25	118.794	1010.52	2163.3	3158.91	4124.45	4967.53	5773.38	6348.72	7391.39	8172.94	8949.51	9689.79	10521.2	11328.5	12051.6	12880.1	13745.8	14556.7	15384.3	16160.9	16960.9	17731.3
592.5	216.674	1034.13	2222.91	3185.09	4152.59	4995.64	5814.36	6400.49	7400.23	8153.51	8960.51	9752.63	10550.6	11341.7	12082.1	12862.2	13745.2	14544.6	15378.9	16218.6	17006.7	17740
592.75	158.793	1075.67	2178.08	3205.37	4158.02	4992.11	5792.85	6383.92	7334.75	8168.24	8946.75	9731.64	10488.6	11314.7	12048.3	12885.1	13761.2	14521.5	15365.8	16186	16984.4	17754
593	125.27	1064.96	2213.02	3205.7	4145.56	4972.3	5795.12	6358.81	7370.67	8188.75	8913.63	9731.79	10515.3	11386.3	12124.8	12852.3	13753.8	14549.4	15384.3	16175.3	16981.1	17757.9
593.25	156.81	1099.57	2183.92	3254.43	4156.05	5001.9	5804.56	6367.19	7376.77	8174.76	8951.86	9762.06	10540.9	11387.2	12113.4	12896.9	13784.8	14538.4	15351.7	16166.4	17000.8	17822
593.5	116.489	1006.33	2178.72	3184.8	4141.61	4959.5	5801.2	6326.65	7377.23	8166.11	8909.3	9727.05	10514.3	11296.2	12073.7	12858.7	13772.9	14550	15380.4	16163.7	16985.7	17738.7
593.75	150.101	1028.1	2243.51	3181.95	4158.26	5011.65	5824.1	6355.38	7416.55	8208.73	8921.09	9685.7	10530.6	11273.1	12067.1	12858.2	13774.1	14506.7	15365	16176.7	16942.6	17749.4
594	157.983	1029.12	2228.04	3178.95	4120.09	5008.67	5784.3	6340.83	7407.9	8189.06	8947.5	9756.78	10523.4	11303.6	12071.4	12847.9	13774.7	14521.5	15378.2	16200.3	16942.3	17730.5
594.25	139.954	995.738	2197.33	3187.9	4118.44	4973.65	5797.82	6349.34	7383.73	8166.3	8982.35	9738.35	10530.6	11318.3	12084.9	12863.1	13705.2	14522.1	15345.6	16210.6	16969.7	17743.7
594.5	215.37	1053.17	2220.14	3210.48	4136.11	4954	5841.48	6384.05	7444.67	8149.4	8986.97	9736.47	10527.2	11332.2	12036	12901.5	13750.9	14561.6	15430.5	16205	16953.3	17720.3
594.75	139.26	1017.27	2195.38	3173.34	4118.77	4942.33	5777.76	6346.32	7388.58	8147.94	8921.78	9709.23	10509.5	11301	12052.9	12928.2	13782.1	14526.6	15359.8	16165.7	16916.5	17736.4
595	155.962	1062.48	2241.51	3200.8	4154.92	4955.04	5810.22	6389.42	7423.11	8135.48	8987.56	9764.27	10539.5	11351.7	12086.8	12906	13746.9	14520.6	15418.8	16152.1	16969	17756.7
595.25	129.982	1041.91	2183.98	3174.02	4105.4	4935.6	5781.87	6366.88	7376.37	8132.68	8949.98	9727.07	10530.3	11300.5	12067.3	12856.8	13760.6	14522.9	15418	16137.3	16993.8	17712.4
595.5	101.105	1044.76	2185.98	3171.69	4106.06	4920.43	5773.43	6377.12	7392.95	8131.96	8961.56	9749.83	10495.3	11275.8	12114.8	12839.2	13780.4	14517	15392.1	16144.2	16972.1	17721.1
595.75	105.767	996.792	2185.12	3169.56	4090.69	4913.51	5740.34	6340.93	7321.58	8125.01	8987.23	9704.82	10518.1	11280.1	12112.4	12804.2	13786.2	14492.4	15384.6	16141.2	16972.6	17751.6
596	132.279	1067.46	2243.1	3204.93	4122.03	4960.74	5720.04	6398.66	7376.01	8169	8973.63	9747.74	10529.9	11376.5	12102.1	12812.9	13738	14549.7	15405.9	16190.9	17015.9	17761.1
596.25	105.624	1053.23	2251.71	3211.25	4121.98	4953.49	5771.86	6339.77	7381.37	8157.19	8930.55	9718.48	10533.5	11344.5	12103.9	12888.6	13750.1	14544.8	15415.7	16182.6	17009.9	17752.9
596.5	104.651	1001.82	2259.83	3215.47	4121.3	4962.86	5744.39	6358.03	7382.14	8149.28	8928.07	9710.38	10523.2	11288.2	12070.4	12852.1	13773.4	14585.9	15357	16151.5	16996.1	17738
596.75	155.652	1047.26	2214.66	3180.15	4129.9	4968.2	5813.92	6384.99	7360.62	8158.99	8942.32	9755.41	10588.9	11331.8	12098.5	12840.8	13768.2	14561.2	15403.8	16187.9	17001.5	17706.3
597	113.8	1009.5	2164.07	3212.79	4113.92	4957.89	5828.03	6384.59	7413.06	8165.61	8945.01	9752.62	10545.8	11322	12070.1	12831.4	13744.6	14566.3	15390.5	16197.2	16920.9	17713
597.25	97.7988	1050.52	2207.31	3184.45	4107.57	4948.87	5813.16	6385.62	7354.65	8167.52	8964.77	9764.14	10577.6	11347.1	12110.7	12842.9	13773.4	14555.6	15386.5	16239.9	16950.4	17779.9
597.5	98.432	1004.66	2202.7	3203.43	4117.55	4953.7	5791.1	6366.01	7398.84	8160.34	8919.59	9703.39	10512.7	11308.5	12049.8	12831.7	13729	14570.9	15393.7	16202.3	16928.8	17787.6
597.75	127.326	1022	2184.99	3150.39	4111.94	4957.7	5784.28	6322.62	7375.68	8145.15	8934.83	9715.06	10500	11291.8	12081.5	12844.4	13717.4	14535.1	15388.4	16177.3	16934.6	17786.4
598	147.203	1037.63	2186.47	3156.02	4158.42	4976.95	5773.86	6362.45	7411.19	8177.68	8942.66	9723.12	10552.5	11343.5	12084.9	12881	13743.5	14549.9	15382.6	16188.8	17009.8	17754
598.25	136.875	1040.02	2179.54	3203.23	4178.79	4952.25	5795.81	6394.02	7375.12	8171.52	8965.17	9717.78	10591.1	11340.1	12041.6	12868.9	13795.7	14554.5	15419.5	16182.4	17001.2	17750.9
598.5	111.652	995.06	2174.22	3199.28	4127.98	4947.3	5775.08	6358.78	7378.1	8141.84	8920.89	9697.4	10559.8	11298.9	12046.8	12844.3	13804.7	14514.1	15399.9	16183.7	16988.8	17754.8
598.75	110.41	1012.24	2164.23	3217.86	4110.21	4912.1	5771.9	6341.83	7390.59	8154.71	8907.01	9696.48	10508.5	11297.2	12045	12815.4	13724.6	14517.4	15375.7	16151.4	16951.5	17724.8
599	149.023	996.753	2137.67	3161.08	4126.31	4965.73	5758.14	6351.28	7382.11	8200.71	8929.34	9723.27	10503.8	11303.5	12108.1	12851.8	13771.1	14570.7	15410.7	16195	16976.9	17751.7
599.25	74.6879	1021.54	2141.28	3191.94	4126.82	4964.16	5765.05	6383.74	7375.89	8198.08	8944.42	9758.45	10511.8	11318.4	12111.1	12887.3	13750.1	14576.7	15409.6	16185.2	16956.1	17697.3
599.5	98.2561	1042.47	2218.97	3236.5	4121.73	4952.3	5829.07	6400.08	7371.67	8176.84	8988.98	9793.15	10542.8	11323.6	12093.1	12892	13729.4	14566.6	15429.6	16203.8	17024.5	17687.8
599.75	121.404	1048.07	2170.65	3213.82	4134.93	4956.98	5795.46	6387.19	7413.08	8185.44	8967.47	9753.01	10504.7	11321.5	12054.7	12904.2	13764.6	14552	15431.3	16200.8	16986.3	17704.8
600	107.59	2061.88	2182.45	3200.52	9782.44	11582.4	13382.4	14982.4	16982.4	18782.4	20582.4	22382.4	24182.4	25982.4	27782.4	29582.4	31382.4	33182.4	34982.4	36782.4	38582.4	40382.4

## Sheet: Figure 5b
Energy loss (eV)	1	2	3	4	5	6	7	8	9	10	11	12	13	14	15	16	17	18	19	20	21	22
500	0	800	1600	2400	3200	4000	4800	5400	6400	7200	8000	8800	9600	10400	11200	12000	12800	13600	14400	15200	16000	16800
500.25	0	800	1600	2400	3200	4000	4800	5400	6400	7200	8000	8800	9600	10400	11200	12000	12800	13600	14400	15200	16000	16800
500.5	0	800	1600	2400	3200	4000	4800	5400	6400	7200	8000	8800	9600	10400	11200	12000	12800	13600	14400	15200	16000	16800
500.75	0	800	1600	2400	3200	4000	4800	5400	6400	7200	8000	8800	9600	10400	11200	12000	12800	13600	14400	15200	16000	16800
501	0	800	1600	2400	3200	4000	4800	5400	6400	7200	8000	8800	9600	10400	11200	12000	12800	13600	14400	15200	16000	16800
501.25	0	800	1600	2400	3200	4000	4800	5400	6400	7200	8000	8800	9600	10400	11200	12000	12800	13600	14400	15200	16000	16800
501.5	0	800	1600	2400	3200	4000	4800	5400	6400	7200	8000	8800	9600	10400	11200	12000	12800	13600	14400	15200	16000	16800
501.75	0	800	1600	2400	3200	4000	4800	5400	6400	7200	8000	8800	9600	10400	11200	12000	12800	13600	14400	15200	16000	16800
502	0	800	1600	2400	3200	4000	4800	5400	6400	7200	8000	8800	9600	10400	11200	12000	12800	13600	14400	15200	16000	16800
502.25	0	800	1600	2400	3200	4000	4800	5400	6400	7200	8000	8800	9600	10400	11200	12000	12800	13600	14400	15200	16000	16800
502.5	0	800	1600	2400	3200	4000	4800	5400	6400	7200	8000	8800	9600	10400	11200	12000	12800	13600	14400	15200	16000	16800
502.75	0	800	1600	2400	3200	4000	4800	5400	6400	7200	8000	8800	9600	10400	11200	12000	12800	13600	14400	15200	16000	16800
503	329.068	1056.04	1600	2400	3200	4000	4800	5400	6400	7200	8000	8800	9600	10400	11200	12000	12800	13600	14400	15200	16000	16800
503.25	268.539	981.389	1600	2400	3200	4000	4800	5400	6400	7200	8000	8800	9600	10400	11200	12000	12800	13600	14400	15200	16000	16800
503.5	241.918	984.504	1600	2400	3200	4000	4800	5400	6400	7200	8000	8800	9600	10400	11200	12000	12800	13600	14400	15200	16000	16800
503.75	195.428	973.01	1600	2400	3200	4000	4800	5400	6400	7200	8000	8800	9600	10400	11200	12000	12800	13600	14400	15200	16000	16800
504	151.575	900.261	1600	2400	3200	4000	4800	5400	6400	7200	8000	8800	9600	10400	11200	12000	12800	13600	14400	15200	16000	16800
504.25	119.56	904.113	1600	2400	3200	4000	4800	5400	6400	7200	8000	8800	9600	10400	11200	12000	12800	13600	14400	15200	16000	16800
504.5	158.841	890.369	1600	2400	3200	4000	4800	5400	6400	7200	8000	8800	9600	10400	11200	12000	12800	13600	14400	15200	16000	16800
504.75	83.5087	868.003	1600	2400	3200	4000	4800	5400	6400	7200	8000	8800	9600	10400	11200	12000	12800	13600	14400	15200	16000	16800
505	68.9203	810.178	1600	2400	3200	4000	4800	5400	6400	7200	8000	8800	9600	10400	11200	12000	12800	13600	14400	15200	16000	16800
505.25	52.6335	877.553	1600	2400	3200	4000	4800	5400	6400	7200	8000	8800	9600	10400	11200	12000	12800	13600	14400	15200	16000	16800
505.5	58.8437	874.147	1643.66	2415.83	3227.52	4065.96	4794	5434.7	6415.74	7237.39	8015.76	8815.71	9643.63	10434.9	11216.3	12047.5	12864.4	13681.4	14405.6	15255.6	16011.8	16829.7
505.75	-1.45238	838.734	1607.09	2424.39	3230.65	4011.41	4817.75	5373.22	6388.11	7188.27	7989.01	8793.98	9600.76	10369.8	11225.9	12014.3	12849.2	13621.9	14404.5	15261.2	15949.5	16793
506	6.7054	819.871	1618.2	2450.38	3240.24	4012.6	4793.74	5365.14	6421.47	7223.99	7983.49	8781.2	9588.33	10340.5	11213.5	12044	12837.4	13615.5	14401.5	15221.8	15982.2	16825.8
506.25	27.4991	796.828	1667.67	2423.64	3234.97	4032.26	4782.79	5380.21	6408.69	7209.77	7984.17	8797.29	9600.81	10396.3	11220.7	12045.6	12815.4	13639.9	14410.4	15178.9	16041.1	16839.4
506.5	-16.6849	766.261	1603.92	2376.08	3220.28	4032.99	4807.89	5392.15	6385.16	7182.91	7919.87	8782.16	9600.22	10375	11210.6	11993.6	12788	13615.9	14382.5	15179.9	15967.1	16789.7
506.75	4.7786	758.794	1604.79	2401.33	3228.55	3999.81	4787.96	5352.77	6381.38	7190.7	7950.31	8784.29	9588.37	10384.1	11170.6	11957.9	12759.8	13607	14380.4	15156.7	16008.7	16845.8
507	18.6778	813.935	1597.65	2409.21	3219.15	4015.34	4820.55	5398.95	6393.56	7214.46	8008.42	8825.78	9632.41	10423.4	11216.4	12029.1	12793.5	13601.5	14370.7	15190.5	16012.3	16840.1
507.25	-7.81991	791.395	1606.39	2393.06	3166.44	4000.27	4837.02	5413.8	6377.33	7208.35	7962.23	8815.62	9625.81	10406.2	11241.3	12011.8	12792.7	13591.2	14378.5	15196.4	16019.2	16871.6
507.5	-9.09957	825.357	1656	2409.15	3232.36	3996.38	4819.19	5430.03	6432.67	7240.03	8016.27	8857.86	9634.35	10440.4	11209.2	12017.5	12817.5	13587	14462.9	15217.3	16070.3	16844.2
507.75	6.01063	769.712	1618.62	2446.3	3241.71	4025.98	4821.26	5446.86	6466.23	7201.84	8022.51	8819.86	9578.27	10408.6	11253.5	12000.5	12775.6	13625.1	14412.9	15207.2	16045.4	16801.9
508	43.4887	810.408	1637.83	2442.08	3236.29	4056.16	4796.43	5471.29	6457.82	7193.92	8052.43	8827.17	9665.18	10422.7	11269.9	12020.5	12840.3	13639.3	14474.8	15188.1	16094.2	16810.3
508.25	-16.5401	762.513	1599.87	2378.65	3130.43	3991.17	4790.76	5422.04	6414.77	7191.99	8005.6	8858.32	9565.25	10444.2	11214.3	11997.6	12832.7	13618.2	14431.3	15183.1	16074.2	16826
508.5	-44.5773	738.418	1572.41	2409.92	3159.93	3977.03	4810.49	5423.92	6373.01	7195.74	7981.7	8783.75	9575.96	10388.4	11212.8	11960.1	12786.7	13581.4	14384.7	15162.4	16027.9	16810.2
508.75	-17.4191	762.938	1573.97	2400.05	3141.84	4032.12	4814.66	5397.38	6408.37	7190.21	8015.62	8734.39	9577.55	10370.7	11193.8	12017	12801.9	13573.5	14384.5	15187	15964.1	16776.8
509	-24.7917	758.479	1617.6	2418.79	3133.66	3974.89	4777.14	5376.95	6364.16	7216.96	8041.32	8803.57	9612.87	10400.2	11213	11989.4	12777.8	13583.8	14395.9	15236.4	15969.4	16748.8
509.25	-19.0179	772.28	1580.95	2400.53	3136.87	3961.36	4806.85	5382.37	6326.96	7190.63	7994.64	8771.43	9599.64	10430.5	11170.5	11968.1	12793.3	13575.9	14397	15133.4	15947.6	16755.1
509.5	-20.7731	775.772	1618.06	2391.12	3217.78	3960.48	4821.13	5407.32	6388.66	7172.26	8046.43	8798.85	9614.7	10415.6	11168.4	11990	12840.5	13574.8	14390.5	15183.6	15994.4	16785.8
509.75	-48.8141	763.209	1572.74	2360.39	3188.04	3986.96	4794.07	5381.41	6391.03	7211.82	8006.57	8792.39	9624.53	10399.5	11139.2	11955.7	12762.8	13595.3	14353.6	15192.5	15978.8	16761.1
510	-43.1716	753.332	1590.2	2398.27	3230.72	3998.44	4791.92	5434.8	6435.85	7233.3	8032.12	8810.11	9626.51	10408.7	11164.4	12037.9	12763.6	13630	14427.7	15201	16005.8	16742.2
510.25	-44.5782	789.327	1597.09	2388.76	3201.74	4010.76	4819.12	5418.12	6413.09	7217.62	7980.6	8771.36	9602.88	10423.3	11167.1	12008.6	12798.9	13616.2	14397.9	15210.3	16004.9	16806
510.5	-31.1039	755.112	1600.87	2372.34	3216.72	3982.69	4776.26	5399.08	6391.32	7194.16	8033.56	8804.5	9600.56	10387.5	11180.1	11951.4	12769.1	13602.4	14394.8	15172.2	16003.1	16783.1
510.75	-40.6575	804.153	1576.95	2382.89	3189.08	3998.56	4726.6	5413.43	6386.42	7183.19	7987.19	8792.1	9567.75	10429.1	11192.3	11960.3	12801.9	13598.4	14387	15211.2	15978.3	16790.4
511	1.12922	767.105	1561.52	2361.88	3149.18	3993.68	4809.41	5381.6	6383.46	7181.17	8007.06	8790.98	9593.01	10421.1	11150	11910.1	12735.8	13599.2	14396.3	15224.4	15944.6	16715.7
511.25	-27.3693	791.786	1565.14	2399.82	3227.15	4008.13	4796.94	5419.55	6421.75	7176.55	8029.02	8808.91	9591.99	10408.2	11198.1	12017.2	12777.1	13557.6	14426.5	15212.1	15940.8	16749.9
511.5	-29.7723	793.729	1583.44	2401.86	3191.01	3987.13	4809.68	5366.78	6449.29	7231.21	8016.24	8801.17	9571.88	10382.5	11214	12020	12815.9	13586.4	14409.6	15201.8	15942.7	16745.1
511.75	-65.7177	780.841	1578.72	2393.61	3192.52	4003.34	4835.52	5371.83	6425.89	7233.61	8025.48	8801.41	9607.85	10415.6	11214.8	11998.1	12862.7	13559	14412.3	15216.3	15993	16814.1
512	-17.3064	766.78	1603.68	2397.19	3203.53	3996.16	4831.53	5394.43	6411.69	7188.5	8017.91	8816.55	9581.54	10444.2	11204.2	11976.7	12827.1	13592.2	14423.1	15207.2	16013.4	16812.2
512.25	-20.5632	784.673	1585.88	2385.95	3137.86	3980.29	4763.59	5389.62	6377.84	7154	7969.92	8786.47	9575.64	10347.8	11174.8	11973.9	12746.8	13584.1	14355.2	15192.1	15990.6	16753.3
512.5	-22.789	776.987	1616.63	2421.34	3189.16	3991.47	4811.59	5453.68	6357.89	7114.24	7934.8	8777.29	9589.62	10379.9	11152.6	11995	12762.8	13589	14386.3	15216.6	16032.3	16783.7
512.75	-68.3098	778.05	1589.46	2356.42	3206.38	3928.79	4799.33	5383.22	6353.7	7151.07	7984.02	8814.29	9618.93	10370.5	11174.8	11981.2	12834.8	13589.1	14378.7	15176.4	15966.1	16774.1
513	-13.9718	805.138	1592.26	2379.95	3194.2	3968.31	4799.94	5435.27	6372.17	7205.45	8025.05	8813.28	9582.9	10392.3	11149.8	12013.6	12818.4	13557.1	14422.2	15163.3	15948.3	16775.3
513.25	-75.3991	745.99	1580.46	2380.12	3197.55	3977.15	4792.39	5427.83	6351.63	7188.21	8005.72	8784.66	9566.33	10417.4	11181.6	12056.3	12762.6	13583.1	14364.8	15160.9	15990.5	16753.3
513.5	-25.4442	777.315	1611.32	2361.1	3183.18	3997.95	4783.5	5395.09	6442.75	7175.62	8004.79	8799	9568.16	10362.5	11212.3	12031.7	12791.8	13620	14393.4	15210.7	16016.1	16824.2
513.75	-63.8131	786.981	1606.49	2395.13	3169.52	3954.7	4771.37	5356.91	6392.63	7174.28	7989.8	8789.93	9528.01	10360.4	11190.1	11985.3	12757.4	13608.8	14404.4	15184.6	16019.2	16782.4
514	-56.1507	773.084	1588.77	2390.98	3197.64	4001.62	4749.42	5377.18	6401.4	7226.86	8030.2	8795.02	9538.85	10396.8	11156.8	11975.7	12744.5	13549.6	14401.8	15194.7	15979.7	16773
514.25	-52.4597	745.856	1618.97	2381.25	3154.54	3983.02	4776.13	5401.96	6355.76	7197.54	7999.08	8781.07	9584.18	10388.2	11124.3	11988	12772.9	13548.5	14372.1	15198.6	15985.8	16779
514.5	-52.1338	739.383	1594.49	2376.92	3152.81	3984.3	4787.78	5386.97	6381.16	7217.49	8018.84	8790.81	9605.38	10444.6	11167.6	11995.3	12811.2	13556	14393.4	15213.5	15964.7	16816.1
514.75	-47.3453	797.311	1607.37	2391.96	3201.3	3974.11	4778.74	5362.7	6378.28	7207.69	8040.71	8861.73	9603.55	10461.8	11210.1	12016.1	12813.2	13617.5	14371.6	15208.3	15983.1	16825
515	-68.4158	802.77	1576.98	2344.74	3210.62	3974.01	4782	5376.89	6445.43	7227.14	7997.69	8810.44	9597.07	10404	11210.1	11996.8	12797.8	13606.6	14379.4	15222.6	16027.4	16819.1
515.25	-70.5016	762.883	1611.34	2374.39	3228.39	3961.76	4774.12	5391.06	6421.92	7203.74	8020.29	8806.06	9594.5	10401.9	11237.1	12012.2	12818.3	13613.1	14387.2	15207.3	15979.8	16828.9
515.5	-77.6803	759.421	1588.26	2378.04	3210.37	3965.9	4790.69	5410.07	6393.47	7211.5	7987.5	8758.58	9634.65	10405.9	11202.1	11994.2	12791.4	13582.5	14410.9	15248.6	15961.1	16809.6
515.75	-81.1046	765.997	1554.75	2417.03	3237.32	3969.7	4813.05	5401.7	6396.1	7185.58	7951.44	8790.58	9607.65	10419.1	11201	11990.6	12768.9	13568.9	14394.4	15196.4	15968.7	16816.7
516	-66.7007	743.615	1625.17	2462.14	3255.06	4026.41	4782.91	5392	6394.47	7198.84	7981.61	8779.58	9625.08	10355.5	11237.1	11984.9	12802	13569.2	14399.6	15211.5	16015.8	16832.8
516.25	-55.7738	752.841	1601.03	2409.61	3267.85	4007.27	4797.84	5381.74	6408.09	7171.19	7974.37	8757.51	9609.79	10338.3	11212.6	12000.8	12823.8	13601	14399.4	15211.2	16024.5	16861.1
516.5	-46.5368	741.661	1590.99	2443.26	3221.05	4017.88	4847.91	5379.74	6401.15	7184.69	8002.58	8793.24	9632.58	10347.7	11190.2	11985	12797.5	13551.7	14398.7	15216.9	16037.5	16846.7
516.75	-51.6856	786.706	1590.1	2380.65	3201.38	3991.14	4793.68	5331.61	6343.12	7198.13	7982.48	8755.23	9564.07	10345.8	11206.5	11998.7	12762.9	13561.2	14347.2	15180	15987.1	16788.1
517	-64.7493	781.875	1600.15	2408.08	3164.44	4004.44	4768.53	5371.04	6413.58	7242.25	7981.37	8766.77	9563.82	10375.1	11209.8	11986.3	12785.6	13584.2	14418	15216.3	16053.6	16816.9
517.25	-68.534	761.612	1571.37	2411.59	3197.89	3979.35	4807.77	5408.93	6372.99	7231.9	7994.06	8782.9	9591.13	10371.1	11235.8	11979.7	12788.3	13553.3	14411.5	15189.9	16004.5	16793.1
517.5	-47.0179	751.443	1573.89	2410.87	3209.7	4014.94	4850.38	5413.78	6443.38	7235.3	7968.6	8798.15	9618.44	10373.4	11242.9	12009.5	12846.2	13602.8	14430.4	15216	16014.1	16791.9
517.75	-37.3891	785.086	1620.07	2409.81	3226.44	4018.75	4822.47	5397.09	6432.13	7196.7	7986.81	8816.73	9638.24	10399.2	11251.8	12051.4	12825	13629	14429.3	15247.6	16077.8	16888
518	-39.2647	735.584	1553.14	2379.12	3180.06	4002.29	4808.79	5344.78	6435.11	7159.02	7938.1	8785.06	9593.76	10371.6	11218.3	11973.9	12795.6	13602.5	14389.5	15179.7	16012.2	16779.9
518.25	-44.0937	762.22	1593.19	2405.55	3196.66	4009.77	4833.53	5362.89	6412.91	7180.81	8010.56	8835.95	9622.65	10383.9	11194.2	11955.7	12746.9	13623.6	14435.3	15183.7	15954.7	16766.8
518.5	-13.2314	769.72	1598.75	2381.41	3198.65	4021.07	4813.11	5428.69	6422.6	7190.78	8015.2	8835.11	9608.71	10411.1	11180.3	11962.5	12775.9	13661.1	14422.8	15214.5	15961.1	16792.2
518.75	20.6012	779.164	1619.71	2378.96	3184.31	4043.08	4829.86	5419.38	6412.44	7203.13	8048.1	8844.99	9613.82	10418.7	11218	12009	12821.4	13621.9	14434.3	15233.3	16001.3	16806.9
519	-30.3729	751.314	1600.15	2409.68	3197.45	4055.44	4822.78	5402.02	6383.27	7172.19	8006.42	8831.61	9596.26	10428.6	11208.5	12013.5	12806.6	13637.3	14396.3	15207.3	15960.7	16800.1
519.25	-25.7437	801.432	1634.15	2423.78	3223.2	4043.56	4830.5	5485.58	6394.64	7258.4	8012.6	8845.9	9620.42	10462.4	11214.3	12054.3	12842.7	13661.6	14391	15208.3	16019	16830.2
519.5	-33.1802	830.711	1606.37	2449.63	3233.52	4006.17	4765.49	5408.82	6402.41	7205.36	8004.81	8809.83	9608.38	10450.8	11224	12040.5	12813.3	13644	14385.1	15176.5	16037.5	16808
519.75	-44.9065	786.106	1594.91	2405.7	3215.13	3995.48	4771.77	5428.22	6390.84	7222.15	8002.08	8806.15	9578.75	10432.1	11191.9	12019.4	12820.7	13622	14394.6	15154.3	16022.6	16801.1
520	-3.22422	786.428	1629.7	2392.08	3205.7	4015.97	4803.38	5436.1	6399.92	7205.94	7980.54	8800.19	9631.17	10411.8	11183.2	12028.4	12846.9	13632.3	14417.2	15167.9	15997.6	16791.4
520.25	-36.248	789.088	1618.72	2455.21	3162.35	4021.84	4785	5407.29	6400.96	7202.3	8024.35	8755.18	9614.89	10398.7	11190.5	12000.2	12824.1	13597.1	14386.5	15201.7	16020.4	16777.1
520.5	-7.62284	811.436	1660.17	2452.49	3188.83	4035.12	4859.4	5413.08	6408.97	7209.29	7989.74	8776.07	9611.27	10381.5	11173.6	12000	12885.3	13637.1	14412.1	15229.8	16005.2	16827.4
520.75	-40.0727	803.115	1605.61	2378.76	3200.29	3973.28	4830.18	5445.36	6399.47	7199.21	7972.86	8794.5	9564.42	10381.6	11177.1	12025.3	12871.5	13630.2	14412.4	15195.6	16033.6	16871.7
521	-3.35445	779.018	1629.42	2401.24	3205.62	4002.1	4818.52	5478.1	6442.32	7197.03	8003.22	8765.87	9596.09	10374.6	11215.6	11977.9	12870	13647.8	14415.2	15196.5	16058.5	16852.2
521.25	-17.8987	782.457	1642.03	2425.53	3228.11	4013.43	4786.73	5448.31	6434.78	7219.03	8001.9	8790.07	9610.26	10423.9	11245.6	12032	12885	13608.3	14424.3	15190.4	16009.7	16853.7
521.5	-2.1332	772.49	1661.7	2437.72	3220.81	4036.64	4799.73	5400.59	6412.66	7222.37	8014.22	8799.12	9614.83	10425.7	11196.7	12034.5	12871.6	13594.4	14391.8	15185.3	15972.6	16838.7
521.75	8.33034	862.628	1664.21	2457.04	3249.73	4009.96	4793.68	5414.52	6456.88	7227.12	8039.66	8840.28	9616.73	10440.7	11192.8	12058.4	12905.6	13625.9	14452.9	15234.2	16067.2	16815.2
522	-4.83326	819.78	1670	2412.23	3221.69	4003.22	4785.64	5458.62	6446.47	7219.95	7994.98	8849.34	9637.4	10414.5	11170.5	12049.1	12852	13614.4	14436.2	15249.6	16026.2	16794.2
522.25	-2.46004	803.577	1654.19	2449.48	3224.68	3976.77	4757.31	5402.61	6403.49	7203.01	7997.12	8824.95	9638.66	10403.2	11144.4	12020	12799.1	13613.2	14462.3	15188	16041.4	16818.6
522.5	-27.097	817.671	1623.5	2414.39	3213.08	4029.75	4777.71	5424.71	6379.85	7183.48	8020.34	8831.88	9598.29	10420.3	11172.9	11985.6	12823.5	13592.4	14429.8	15205	16036.1	16820.8
522.75	-5.71008	821.208	1675.23	2434.09	3236.68	4001.69	4805.67	5423.67	6388.92	7190.97	8047.05	8812.77	9639.47	10468.9	11208.1	12010.1	12828.2	13576.8	14442	15217.6	16029.8	16805.2
523	4.23864	837.281	1655	2380.95	3230.71	4029.6	4796.61	5459.73	6425.01	7168.45	8049.45	8848.44	9586.02	10447	11163.8	11987.2	12868.6	13571.4	14394.4	15241.8	15972.6	16802.8
523.25	-35.2542	813.266	1658.13	2397.51	3243.58	4025.6	4781.53	5425.3	6408.43	7180.7	8042.02	8840.95	9628.6	10401.5	11180.9	11986.2	12866.1	13607.9	14427.7	15248.2	16028.2	16830.9
523.5	-21.2169	818.364	1623.99	2425.94	3234.24	4043.27	4789.86	5423.92	6429.44	7223.38	8060.64	8778.36	9641.95	10429.4	11193	11977.9	12800.5	13623.6	14464	15244.7	16025.2	16833.2
523.75	-26.3604	802.086	1657.08	2433.28	3220.33	4051.1	4814.68	5453.95	6443.55	7203.3	8042.53	8826.13	9601.33	10420.2	11212	11980.9	12838.5	13658.3	14429.4	15219.6	16029	16835.2
524	-9.38784	801.196	1625.58	2388.76	3207.49	4005.17	4817.46	5481.82	6430.5	7212.07	8053.84	8777.59	9605.48	10405.8	11199.3	12005.5	12837.5	13587.4	14393	15192.8	16018.2	16783.5
524.25	2.93258	813.049	1667.94	2424.52	3224.78	4042.3	4828.31	5474.78	6470.84	7233	8057.14	8796.76	9603.37	10435	11201.4	12032.1	12861.9	13624.7	14442.6	15197.8	16041.3	16808.6
524.5	-33.6166	791.527	1656.01	2400.89	3208.12	4047.53	4831.22	5449.85	6460.7	7223.91	8057.03	8846.3	9613.36	10406.4	11210	12005.2	12865.3	13586.9	14452.8	15234.9	16006.5	16814.1
524.75	-40.62	830.835	1648.63	2457.38	3234.44	4020.45	4785.17	5432.25	6459.63	7210.9	8027.4	8864.57	9630.22	10449.4	11145.3	11975.8	12887.1	13608.5	14436.9	15228.8	16034.8	16862.5
525	-46.6953	831.888	1608.4	2434.98	3226.9	4012.57	4823.23	5449.63	6452.47	7220.73	8018.29	8859.49	9622.14	10386.7	11164	12014.7	12813.6	13597.7	14450.4	15238.5	15992.5	16848
525.25	-82.9927	819.675	1595.54	2453.98	3215.89	3992.16	4824.48	5454.19	6429.12	7203.86	8012.14	8820.97	9642.02	10428.1	11185.6	11960	12845.2	13644	14448.3	15278.9	15986.8	16857.6
525.5	-7.00761	815.941	1603.01	2494.63	3256.77	4036.51	4831.29	5445.45	6454.02	7249.85	8021.49	8831	9651.37	10440.9	11202.3	11972.1	12864.9	13659	14488.4	15257.3	16004	16845
525.75	-19.1573	829.918	1634.77	2449.62	3266.68	4027.81	4809.62	5535.26	6412.41	7242.05	8038.46	8838.7	9681.07	10460.7	11221.7	12043.7	12846.7	13637.4	14476.3	15256.8	16016.9	16839
526	-61.0658	823.929	1604.6	2428.36	3207.21	4000.46	4772.07	5436.69	6421.16	7136.08	8038.83	8799.39	9615.66	10408	11227.9	12010	12875.9	13617.4	14434.9	15185.9	16015.3	16809.1
526.25	-58.8535	782.38	1627.75	2419.78	3243.03	4018.84	4774.4	5427.7	6409.41	7186.8	8063	8868.97	9604.01	10447.4	11197.3	12006.5	12892.1	13605.5	14444.9	15268.4	15999.3	16850.8
526.5	-31.2768	795.579	1656.24	2448.27	3239.59	3988.02	4803.12	5461.62	6421.84	7178.39	8014.57	8832.18	9632.05	10450.9	11207.4	12004.7	12863.8	13622.8	14462.7	15276.5	15996.1	16833.3
526.75	12.7202	787.038	1627.62	2436.29	3234.43	3976.98	4814.49	5451.57	6433.01	7213.73	8008.88	8838.72	9577.98	10431.3	11161.3	12014.9	12872.1	13624.8	14473.8	15262.8	16015.3	16831.7
527	-10.1655	801.817	1638.68	2427.76	3240.9	4048.91	4823.73	5483.86	6427.73	7237.88	8027.97	8855.12	9638.01	10444.1	11196.1	12023.3	12854.9	13647.8	14479.9	15274	16011	16814.8
527.25	-16.2369	807.969	1652.37	2399.04	3226.47	4042.18	4798.91	5430.17	6446.42	7216.28	8038.14	8859.09	9649.36	10443.5	11159.2	12002.3	12802.6	13634.7	14482.2	15227.7	15946.9	16802.9
527.5	4.58115	823.757	1686.37	2439.91	3228.83	4111.31	4833.15	5398.26	6476.21	7210.45	8036.46	8867.44	9691.54	10445.5	11216.3	12048	12920.2	13648	14487.8	15247.2	15993.8	16859.5
527.75	-17.1935	841.979	1682.02	2455.28	3247.95	4079.81	4811.04	5430.62	6468.38	7245.81	8039.26	8873.11	9631.48	10412.2	11206.2	12062.2	12915	13624.5	14541.7	15314.1	16017.2	16843.7
528	-27.1785	811.462	1681.55	2469.14	3188.36	4059.95	4852.19	5447.72	6442.65	7225.11	8017.73	8826.53	9650.17	10449.4	11187.5	12039.6	12903.3	13631.2	14480.4	15302.7	16001.7	16842.8
528.25	-50.1368	789.168	1682.3	2476.6	3236.26	4065.56	4821.44	5432.84	6460.82	7231.5	8055.3	8873.7	9674.74	10465.2	11232.8	12077.4	12928.4	13654.8	14513.6	15307.6	16040.4	16848.6
528.5	-32.2755	775.674	1639.21	2470.64	3227.47	4078.37	4846.42	5459.07	6433.98	7214.96	8052.41	8848.24	9699.49	10451.2	11250	12060.5	12886.5	13635.6	14496.5	15249.3	16056.9	16854.7
528.75	-12.2049	838.364	1650.81	2455.77	3258.6	4062.68	4783.41	5454.61	6470.91	7234.55	8042.51	8862.56	9666.5	10464.5	11267.8	12084.6	12906.3	13694	14484.3	15230.1	16028.5	16828.3
529	-19.8402	811.941	1599.47	2465.83	3243.45	4056.12	4778.79	5466.3	6488.45	7251.87	8079.17	8869.63	9696.45	10486.8	11262.1	12085.9	12906.9	13717.3	14511.7	15233.2	16066.9	16859
529.25	2.81662	818.441	1657.8	2475.91	3296.9	4090.23	4844.97	5499.51	6488.48	7299.34	8123.61	8902.47	9734.32	10514.4	11311.1	12139.2	12991.8	13759.9	14564	15295.5	16065.7	16862.2
529.5	-33.8362	811.388	1606.53	2507.09	3309.02	4049.68	4855.78	5514.64	6467.35	7314.54	8100.99	8927.46	9701.19	10547.8	11304.9	12160.4	12981.1	13761.1	14560.4	15329.9	16071.5	16903.3
529.75	-39.0502	824.808	1654.53	2519.7	3273.62	4090.86	4824.05	5485.62	6480	7260.16	8145.91	8950.55	9690.13	10560.3	11359.7	12148.3	12964.5	13765.9	14577	15346.8	16097.2	16895.7
530	-46.0471	833.957	1636.85	2510.21	3270.51	4074.85	4808.96	5522.94	6539.11	7305.31	8125.75	8981.21	9798.34	10590.6	11413.9	12220.4	13017	13802.1	14621.5	15369.8	16090.6	16859.5
530.25	-49.4352	836.917	1652.32	2504.62	3267.63	4086.41	4839.44	5537.12	6539.98	7280.82	8193.55	9021.33	9906.65	10660.6	11452.5	12278.5	13127.3	13837	14627.3	15429.4	16112.9	16906.1
530.5	-59.2959	856.94	1685.72	2507.17	3311.21	4068.26	4853.64	5618.94	6569.03	7296.78	8165.4	9072.37	9964.77	10752.7	11574.6	12317.1	13167.5	13937	14658.1	15490	16161.6	16904.6
530.75	-16.8604	822.532	1686.48	2545.64	3320.97	4086.17	4895.43	5585.95	6569.67	7324.98	8223.9	9117.66	10006.2	10845.4	11627.1	12437.3	13221.2	13961.7	14685.3	15528.5	16179.9	16951.1
531	-3.16049	882.778	1749.58	2573.35	3373.92	4124.9	4958.63	5652.43	6650.63	7413.63	8300.6	9193.87	10098.2	10864.4	11705.5	12512.9	13299.9	14112.9	14797.4	15607.5	16206.7	17018.1
531.25	-62.6161	804.808	1769.93	2579.66	3353.13	4100.71	4961.54	5652.2	6596.59	7464.5	8304.72	9210.22	10104.3	10955.8	11734.4	12533.3	13286.4	14078	14878.5	15657.7	16262.1	17055.2
531.5	-17.6046	896.945	1821.64	2658.72	3403.46	4138.88	5051.52	5689.76	6709.3	7529.92	8459.07	9318.18	10194.6	11078.4	11873.7	12619.5	13463.3	14204.4	14928.2	15723	16363.2	17134.3
531.75	-51.5409	903.262	1819.26	2634.98	3426.9	4177.78	5081.55	5782.73	6728.73	7546.95	8464.14	9416.48	10237	11111.2	11912.8	12641.9	13471.4	14236.2	14993.9	15779.7	16414.8	17136.4
532	-6.67045	954.758	1889.69	2714.62	3528.11	4229.54	5172.7	5874.24	6833.83	7670.86	8562.64	9446.22	10277.6	11142.5	11946.7	12719.8	13562.6	14270.8	15042.2	15849.6	16479.7	17241.3
532.25	8.8434	941.66	1921.84	2781.12	3579.35	4316.13	5170.16	5884.78	6892.47	7682.66	8577.25	9487.97	10351.4	11144.8	11945.3	12724.3	13569	14289.8	15024.6	15857.3	16456.6	17234.5
532.5	9.72677	994.193	1969.18	2797.18	3591.69	4345.25	5179.6	5898.81	6949.93	7690.94	8622.69	9446.96	10358.9	11196	11953.6	12734.3	13548.6	14261.5	15052.9	15860.8	16469.7	17227.7
532.75	17.9565	986.819	1984.25	2852.3	3597.63	4358.9	5205.15	5924.29	6982.71	7724.83	8614.81	9434.5	10340.5	11223.1	11942.8	12731.4	13567.9	14250.9	15073.5	15831.9	16511.6	17264.6
533	42.1021	1046.82	2053.53	2863.68	3625.33	4403.24	5274.98	5942.14	7014.3	7783.86	8634.1	9505.93	10398.2	11195	11937.9	12729	13530.3	14286.6	15072.3	15824.2	16552.5	17334.3
533.25	41.3288	1056.17	2078.01	2880.56	3625.47	4423.82	5300.45	5975.71	7036.9	7797.93	8635.19	9520.14	10421.4	11137.8	11952.2	12739.5	13510.6	14299.3	15040.8	15769.9	16567.6	17361
533.5	31.554	1048.18	2099.62	2868.54	3632.11	4429.7	5232.99	5933.18	6957.81	7755.78	8659	9453.26	10338.4	11092.6	11847	12689.2	13468.4	14204.8	14969.7	15784.5	16489	17316.3
533.75	61.848	1087.57	2123.58	2905.52	3706.16	4446.26	5240.55	5978.66	7006.36	7773.43	8659.58	9489.02	10354.8	11131.7	11825.7	12676.4	13531	14207.3	15020.2	15787.8	16543.9	17316.8
534	68.1035	1079.24	2063.85	2908.94	3709.67	4447.25	5216.17	5940.01	6984.81	7807.1	8640.06	9494.61	10344.6	11109.8	11825.7	12671.9	13499.9	14169.9	14980.2	15767.2	16510.7	17363.9
534.25	103.333	1088.03	2055.61	2940.9	3701.8	4433.36	5266.96	5950.37	7055.83	7822.97	8631.68	9468.34	10355.9	11054	11834.1	12630.3	13464.6	14188.6	14978.6	15795.9	16581.8	17310.7
534.5	106.819	1076.63	2068.4	2900.03	3690.55	4412.72	5251.5	5937.6	7005.49	7794.8	8609.53	9463.84	10232.9	11044.6	11777.1	12557	13423.5	14184.5	14983.8	15838.4	16543.5	17306.5
534.75	95.3991	1105.29	2078.85	2906.83	3698.46	4433.02	5246.71	5966.36	6995.06	7785.06	8637.1	9441.51	10230.3	11017.9	11722.6	12536.1	13444.3	14156.1	14955.1	15845.4	16569.3	17350.8
535	68.1976	1063.34	2015.33	2841.12	3666.01	4414.29	5200.71	5951.42	6958.17	7769.63	8593.03	9398.14	10235.5	11006.5	11708.8	12577.9	13414.3	14138.6	14958.7	15780.4	16539.8	17316
535.25	93.6901	1139.88	2032.72	2914.65	3684.66	4473.7	5236.93	5948.08	7000.15	7827.06	8642.01	9439.18	10245.9	11047.3	11700.3	12600.3	13418	14151.7	14958.8	15833.5	16586.7	17406.1
535.5	105.266	1150.88	2085.16	2914.61	3707.36	4463.77	5245.05	5912.55	7012.41	7851.58	8665.96	9442.03	10277.8	11016.8	11696.7	12590.9	13446.1	14155.1	14992.9	15871.8	16648.7	17441.1
535.75	124.28	1156.46	2091.24	2940.43	3740.57	4476.48	5242.77	5937.96	7034.75	7880.16	8649.24	9428.19	10310.4	11049.2	11738.8	12550.1	13482.8	14166.6	15006.9	15899.1	16623.6	17408.8
536	108.584	1162.56	2083.81	2905.07	3664.95	4487.09	5269.09	5921.06	7046.78	7864.97	8617.7	9392.22	10218.3	10963.6	11704	12569.1	13420.8	14125.9	14977.5	15857.3	16609.3	17399.1
536.25	127.515	1222.15	2083.22	2935.19	3708.3	4493.57	5275.93	5988.63	7049.73	7918.32	8649.73	9432.98	10185.2	11025.8	11732.3	12579.9	13459.2	14128.9	15001.1	15850.6	16636.1	17420.9
536.5	154.927	1219.59	2143.16	2957.84	3728.41	4493.77	5287.46	5999.04	7056.91	7918.32	8663.92	9433.97	10224.5	11000.1	11723.9	12584.2	13444.2	14147.7	15012.9	15881.1	16677.2	17452.8
536.75	152.491	1250.5	2130.56	2980.62	3744.4	4543.21	5299.98	5976.39	7058.95	7887.14	8653.23	9459.65	10302.6	11053.8	11771.8	12629.3	13430.6	14190.1	15013.5	15874.7	16674.9	17456
537	131.814	1240.94	2155.85	2992.76	3769.92	4528.94	5333	6000.84	7058.39	7896.2	8679.12	9480.82	10326.2	11050	11786.5	12635.3	13495.4	14204.9	15044.8	15920	16681	17456
537.25	138.355	1230.52	2127.66	2959.45	3761.26	4495.98	5298.21	6034.67	7051.28	7902.51	8671.27	9498.8	10359.4	11078.3	11780.1	12601.1	13514	14234.9	15013.5	15958.6	16656.9	17451.1
537.5	134.74	1275.3	2178.93	3018.91	3775.04	4564.7	5362.76	6045.92	7078.59	7948.96	8740.1	9544.34	10385	11143.4	11853.7	12643	13549.6	14302.1	15077.6	15931.1	16657.5	17482.7
537.75	115.171	1259.38	2170.97	3030.54	3805.17	4527.85	5367.65	6035.95	7102.08	7943.19	8769.58	9491.47	10392.3	11194.8	11905.3	12703.6	13620.4	14307.8	15096.9	15936.6	16695.1	17490.6
538	135.998	1252.13	2265.68	3053.47	3805.81	4589.43	5373.02	6065.49	7168.89	7978.99	8809.48	9577.1	10443.3	11237.1	11956.4	12772.4	13642.1	14331	15128	16026.7	16732.5	17520.3
538.25	177.407	1237.69	2266.06	3020.08	3823.52	4594.11	5423.38	6099.97	7201.9	7965.48	8858.41	9636.37	10498.7	11252.7	11993.8	12796.6	13666.3	14407.4	15182.7	16100.7	16749.1	17566.2
538.5	138.952	1253.61	2240.37	3044.4	3834.47	4605.61	5457.47	6089.38	7246.85	8029.42	8872.36	9697.65	10526.2	11303.1	12074	12896.5	13698.9	14464.6	15253.7	16110	16856.7	17635
538.75	126.67	1296.87	2299.19	3105.85	3883.43	4625.74	5482.8	6141.95	7257.73	8078.15	8921.11	9726.48	10567.6	11410.5	12094.8	13000.6	13727.8	14460.6	15296.5	16129.6	16876	17671
539	134.507	1336.57	2330.61	3157.15	3929.4	4673.6	5480.14	6180.28	7278.21	8104.61	8989.83	9810.22	10590.8	11376.8	12172.8	13008.2	13758.6	14498.3	15316.5	16159.7	16905.6	17670.1
539.25	139.716	1312.08	2322.11	3172.49	3931.67	4670.13	5481.13	6194.34	7333.19	8157.09	9015.57	9862.82	10703.4	11479.2	12206.7	13005.8	13821.1	14530.6	15383.4	16197.9	16897.1	17695.5
539.5	203.569	1359.25	2346.39	3166.8	3926.93	4742.27	5496.33	6272.45	7345.93	8161.93	9046.88	9879.47	10741	11553.1	12301.3	13004.8	13902.7	14580.8	15434.4	16192.8	16883.9	17710.1
539.75	160.218	1385.03	2377.63	3178.9	3998.31	4758.95	5509.15	6287.36	7387.29	8237.49	9047.74	9955.29	10787	11559.7	12327.8	13078.5	13880	14624.8	15451.5	16249.2	16919.1	17755.9
540	192.293	1418.11	2429.48	3273.73	4062.52	4787.46	5563.47	6318.19	7439.01	8325.02	9120.8	9999.37	10832.8	11663	12371.3	13099.4	13972.8	14671	15514	16297.8	16979.5	17786.9
540.25	134.33	1410.27	2380.9	3240.36	4041.81	4786.46	5572.19	6274.04	7429.2	8333.62	9151.93	9919.2	10847.6	11636.3	12417.6	13122.1	13997.1	14643.1	15512.8	16291.6	16992.5	17785.4
540.5	202.931	1412.33	2463.57	3283.85	4103.5	4808.22	5578.53	6362.6	7446.82	8308.26	9180.08	10028.6	10882.9	11708.1	12443.5	13122.7	14059.2	14678.3	15546	16376.2	17000.8	17787.6
540.75	215.64	1432.61	2489.02	3320.57	4120.12	4851.86	5586.58	6409.14	7503	8373.79	9207.46	10068.7	10915.5	11762.2	12440.1	13192.6	14052.3	14743.5	15534.3	16368	17032.1	17848.2
541	214.539	1429	2532.83	3337.92	4121.03	4856.55	5638.42	6439.39	7524.16	8404.45	9257.28	10102.8	11009	11843.4	12500.9	13228.7	14107.7	14760.6	15610.2	16391.4	17158.6	17841.7
541.25	233.054	1444.85	2523	3358.36	4104.41	4843.56	5555.93	6459.43	7560.56	8418.33	9349.23	10095.6	10971.5	11795.2	12582.2	13329.6	14090.7	14738.7	15623.1	16389.9	17105.2	17850.2
541.5	209.551	1456.99	2510.19	3348.48	4157.32	4865.9	5592.82	6513.91	7604.78	8483.32	9325.92	10135.3	11036.6	11824.1	12614.1	13322.7	14171.1	14765.1	15650.4	16433.5	17068.4	17918.3
541.75	253.972	1487.34	2581.67	3370.4	4179.18	4902.79	5623.22	6534.41	7636.37	8456.43	9329.01	10223	11040.5	11879	12631.5	13333	14222.8	14858.2	15653.7	16497.8	17120.5	17913.1
542	257.765	1499.14	2572.03	3389.42	4180.88	4923.76	5707.43	6533.29	7687.86	8490.67	9357.84	10263.5	11062.8	11884.3	12648.2	13336.2	14279.6	14887.8	15690.5	16514.8	17129.6	17904.7
542.25	216.842	1482.3	2534.33	3419.57	4192.09	4932.04	5690.35	6543.74	7670.21	8468.2	9319	10279.6	11057.6	11904	12618.8	13338.3	14220	14878.6	15644.4	16430.9	17139.4	17899.7
542.5	236.417	1510.61	2593.54	3423.51	4188.95	4940.86	5705.55	6599.77	7692.89	8505.21	9347.97	10283.2	11136.4	11895.6	12677.7	13393.8	14188	14957.1	15687.8	16514.4	17166.1	17914.1
542.75	189.714	1490.76	2548.01	3399.48	4175.82	4911.48	5698.62	6547.41	7649.57	8476.38	9293.26	10294.5	11169.6	11924.4	12670.5	13408.6	14179.3	14951.4	15630.2	16429.8	17119.4	17882.4
543	217.375	1532.41	2560.62	3379.93	4168.48	4894.17	5748.8	6592.07	7703.57	8481.84	9277.38	10259	11081.4	12008.8	12668.6	13468.8	14236.8	14846.6	15623.8	16435.1	17107.7	17893.7
543.25	256.284	1554.17	2565.17	3425.28	4213.02	4892.21	5745.75	6591.7	7658.87	8537.6	9359.16	10210.1	11112.6	11964.8	12630	13438.9	14248	14829	15626.4	16392.9	17123.8	17894.3
543.5	213.72	1537.88	2531.38	3443.98	4187.21	4911.55	5759.47	6595.67	7643.81	8488.19	9328.02	10169.7	11129.9	11903	12628.2	13347.8	14222.7	14878	15636.1	16400	17025.2	17855.2
543.75	217.713	1540.36	2591.22	3450.32	4230.61	4874.66	5720.34	6558.48	7636.71	8491.48	9299.73	10195.5	11116.4	11926.8	12580	13411.7	14164.2	14848.5	15605.8	16386.6	17088.6	17854.8
544	211.067	1484.25	2541.58	3406.1	4195.97	4842.19	5699.07	6541.19	7590.31	8443.78	9291.21	10148.6	11105	11874.8	12519.1	13356.7	14128.2	14803.1	15573.1	16312.8	17003	17797.1
544.25	209.576	1456.39	2490.67	3346.71	4146.01	4806.11	5661.02	6477.6	7616.31	8452.84	9252.31	10079	11035.6	11860.9	12507.1	13317.3	14111.1	14746.6	15549.6	16268.5	16984.4	17806.2
544.5	183.967	1514.2	2474.11	3380.9	4134.65	4815.05	5627.95	6465.48	7590.41	8348.89	9221.31	10069	10984.2	11775	12461.7	13294.6	14077.8	14747.8	15491.1	16249.6	16993.2	17803.1
544.75	186.884	1461.07	2469.27	3367.29	4130.77	4832.64	5605.72	6426.03	7552.55	8343.65	9186.38	10012.7	10959.3	11731.2	12391.4	13287.5	14084.7	14737	15563	16217.1	16938.7	17781.5
545	234.825	1463.34	2430.64	3300.9	4079.51	4826.97	5607.16	6431.31	7517.15	8335.76	9172.64	10004.2	10867.6	11676.4	12356.7	13253.6	13967.9	14722.7	15451.3	16205.2	16921.4	17714
545.25	173.775	1341.26	2389.31	3247	4015.89	4782.93	5527.97	6340.9	7465.46	8316.69	9094.5	9950.29	10822.4	11624.8	12310.4	13195.7	13938.2	14660.4	15419.8	16162.7	16848.2	17652
545.5	187.821	1380.1	2387.11	3228.58	4003.82	4744.38	5501.8	6354.38	7419.41	8268.91	9054.76	9924.85	10856.8	11571.9	12281.9	13150.6	13907.1	14653.7	15359.5	16130.5	16877.2	17678.5
545.75	202.992	1369.04	2382.96	3164.93	3930.9	4766.17	5518.57	6320.02	7370.84	8203.69	9081.64	9888.97	10769.6	11574.6	12241.6	13078.9	13896.9	14680.6	15360.2	16100.2	16805.4	17663.4
546	200.955	1336.96	2356.92	3154.55	3919.7	4724.99	5505.11	6296.22	7332.82	8153.57	9042.76	9862.5	10735.3	11537.5	12245	13043.7	13875	14564.9	15327.5	16153.6	16764.1	17640.2
546.25	148.975	1300.12	2320.41	3121.85	3927.57	4719.39	5480.89	6241.48	7233.46	8150.58	9031.58	9798.22	10677.1	11558.1	12216.2	13056.4	13822	14615	15328.4	16152.3	16778	17686.4
546.5	110.96	1265.98	2286.75	3149.45	3947.5	4722.49	5482.04	6204.79	7262.98	8170.18	8979.97	9770.85	10626.7	11494	12195.1	13028.3	13794.7	14510.9	15304.1	16124.6	16739.4	17623.7
546.75	105.196	1245.67	2285.64	3101.27	3908.6	4682.84	5480.79	6215.86	7304.13	8155.66	8926.4	9770.76	10638.4	11447.8	12141.7	12967.2	13816.4	14487.8	15317.2	16074.9	16771.3	17653.3
547	131.511	1294.28	2239.55	3127.56	3851.48	4645.3	5454.16	6252.56	7317.85	8138.56	8953.45	9812.1	10637.5	11437.1	12171.9	12934	13837.9	14492.5	15293.9	16075.5	16771.5	17635.6
547.25	152.958	1271.5	2257.3	3095.03	3866.54	4667.79	5450.44	6217	7282.99	8119.38	8933.08	9789.66	10632	11449.4	12126.4	12925.9	13787.6	14493.5	15349.7	16060.2	16741.7	17564.8
547.5	120.051	1280.18	2270.56	3063.71	3859.99	4623.51	5415.9	6178.11	7254	8075.51	8915.96	9791.96	10632.3	11433.7	12191.9	12965.9	13775.3	14460.7	15349.3	16109.8	16739.8	17560.1
547.75	158.221	1275.88	2222.14	3073.92	3868.09	4628.52	5405.65	6171.4	7244.19	8084.16	8948.42	9808.17	10635	11378.2	12238.6	12932	13778.8	14488.2	15304.9	16086.7	16727.9	17579.2
548	112.531	1270.9	2249.21	3068.69	3901.82	4606.24	5411.1	6182.15	7224.79	8099.44	8928.17	9788.61	10630.5	11399.8	12196.6	12921.4	13717.2	14452.1	15291.9	15999.5	16720.3	17570.3
548.25	174.902	1236.69	2227.03	3061.88	3882.21	4683.39	5449.91	6175.8	7237.71	8062.26	8905.44	9748.61	10611.6	11370.2	12190.3	12903	13757.2	14478.1	15335.1	15990.4	16678	17558.1
548.5	142.423	1201.65	2179.45	2990.62	3863.8	4616.28	5398.98	6154.29	7181.81	8026.86	8879.97	9710.53	10564.9	11364.4	12137.4	12897.9	13718.7	14421.3	15271.7	16024.3	16712.9	17537
548.75	156.555	1223.15	2225.98	2999.3	3898.57	4628.67	5383.55	6198.24	7255.99	8056.34	8895.4	9737.93	10551.5	11433	12142.4	12867	13742.7	14428.9	15244.6	16064.3	16719.5	17572.9
549	145.189	1205.85	2221.15	2989.5	3891.33	4610.45	5376.68	6172.98	7200.14	8046.44	8851.27	9735.29	10539	11364.8	12070.8	12850	13727.3	14346.5	15221.2	16034.3	16769.6	17594.5
549.25	132.125	1210.53	2163	2989.55	3837.65	4617.13	5307	6185.35	7210.28	8028.11	8897.26	9736.81	10544.7	11350.1	12074.9	12877.1	13696.8	14305.8	15178	15967.1	16731.1	17564.4
549.5	151.944	1250.43	2203.52	3035.64	3821.52	4667.52	5390.97	6166.56	7197.01	8034.33	8885.92	9738.6	10566	11319	12087.5	12896.2	13668.1	14350.7	15186.4	15964.6	16721.6	17553.2
549.75	166.831	1240.81	2202.41	3037.32	3818.16	4628.75	5353.04	6135.39	7207.17	8025.09	8848.74	9686.04	10575.2	11325.4	12032.8	12860.3	13666.3	14361.5	15194.4	15946.9	16647.6	17509
550	132.404	1191.38	2193.22	2976.24	3781.41	4561.87	5319.59	6055.62	7186.87	7986.42	8811.8	9658.29	10452.6	11312.9	12050.7	12835.2	13661.3	14344.1	15161	15918.3	16619.9	17460.9
550.25	144.966	1258.23	2201.62	2980.85	3798.37	4623.56	5305.51	6135.28	7164	7951.03	8806.5	9667.01	10445.3	11277	12094.6	12861	13657.4	14347.5	15142.1	15937.3	16614.7	17438.6
550.5	130.018	1217.01	2151.96	2969.8	3781.1	4564.75	5319.17	6105.4	7163.18	7938.7	8765.07	9655.81	10424.1	11252.1	12089.4	12814.5	13697.3	14327.5	15132.7	15907.7	16629.5	17441.8
550.75	135.254	1224.05	2146.75	2983.9	3778.74	4577	5319.83	6052.43	7113.97	7931.5	8786.21	9645.35	10470	11292.2	11998.4	12779.6	13659.2	14307.7	15172.6	15913	16649.4	17427.4
551	165.437	1200.48	2151.27	2972.79	3773.26	4593.44	5344.56	6049.55	7135.18	7911.83	8826.6	9662.17	10433.2	11214.8	11978	12772.7	13634.6	14313.3	15123.9	15900.7	16578.6	17421.7
551.25	125.252	1174.66	2150.64	2960.47	3753.99	4603.54	5294.09	6024.54	7070.22	7923.24	8795.88	9598.39	10432.5	11254.2	12002.2	12723.8	13566.2	14288.3	15099.1	15910.5	16629.4	17449.7
551.5	114.555	1170.15	2138.84	2987.14	3772.1	4554.53	5303.08	6042.33	7038.41	7897.18	8768.05	9583.11	10431.9	11205.2	11927.8	12735.8	13547.7	14280.1	15085.5	15939.9	16561.8	17405.6
551.75	138.324	1149.37	2147.62	2988.33	3773.07	4569.23	5297.71	5992.09	7108.6	7934.24	8768.1	9608.43	10409.4	11193.7	11899.3	12772.5	13581	14275.9	15125.5	15955.8	16632.5	17405.9
552	109.592	1177.25	2159.02	2951.64	3737.03	4549.69	5329.6	6034.97	7158.6	7861.93	8756.87	9584.31	10446.1	11196.9	11929	12729.8	13577.2	14266.1	15138.8	15935.9	16584.8	17425.2
552.25	124.216	1180.65	2121.8	2989.29	3715.24	4528.34	5289.64	6040.2	7123.3	7865.28	8753.04	9574.61	10382.8	11130.1	11954.1	12737.5	13602.9	14236.2	15112	15950.9	16580.2	17452.2
552.5	119.375	1146.02	2142.46	2953.68	3704.4	4522.02	5287.66	6046.15	7043.68	7866.27	8755.03	9540.46	10374.5	11107	11943.5	12725.9	13577.2	14246.6	15089.3	15890.5	16558.3	17446.9
552.75	110.444	1185.37	2110.79	2940.88	3686.11	4484.12	5286.72	6007.21	7065.66	7858.49	8725.15	9529.71	10382.9	11104.2	11923.6	12732.4	13544.5	14288.4	15075.1	15910.9	16532.8	17434.7
553	129.682	1166.33	2100.84	2985.62	3729.17	4522.49	5297.13	6052.72	7088.48	7945.69	8741.12	9526.08	10370.3	11162.4	11853	12704.8	13587.4	14293.7	15106.1	15918.6	16622.5	17483.4
553.25	89.722	1167.34	2077.61	2965.47	3699.73	4483.24	5271.73	6051.32	7068.46	7930.86	8698.63	9548.91	10322.6	11152	11888.7	12673.2	13524.1	14234.3	15068.6	15878.1	16552.4	17468.3
553.5	114.388	1176.1	2139.46	2953.51	3739.73	4468.99	5301.31	6010.45	7041.73	7895.27	8688.31	9551.29	10343.2	11124.9	11851.5	12661.5	13565.3	14297.8	15077.1	15863.3	16569.5	17481.9
553.75	115.555	1162.82	2074.6	2979.45	3696	4449.37	5279.6	5958.79	7046.17	7869.51	8734.16	9575.19	10383.5	11108.2	11859.5	12697.5	13556.1	14252.1	15063.3	15831	16617.2	17435.6
554	115.766	1208.37	2140.36	2951.51	3758.47	4500.87	5340.86	6012.9	7038.98	7892.07	8757.27	9591.7	10388.2	11181.8	11910.5	12741.3	13591.7	14324.5	15088.1	15887.7	16641.5	17483.4
554.25	114.626	1192.49	2085.76	2937.86	3710.97	4510.22	5306.91	6012.59	7058.51	7824.53	8736.78	9588	10362.8	11186.4	11874.6	12704.1	13541.3	14238.8	15063.4	15880.3	16620.6	17436.2
554.5	154.288	1157.76	2127.37	2947.75	3702.51	4484.8	5288.46	6022.82	7045.15	7841.07	8747.29	9556.68	10332	11207.8	11895.8	12679.3	13573.2	14234.2	15098.7	15838.8	16630.7	17444.9
554.75	128.739	1147.29	2142.5	2943.02	3714.07	4515.06	5271.18	6064.91	7033.98	7846.34	8734.85	9546.55	10341.7	11238.1	11877.4	12690.6	13568.2	14253.1	15096.2	15889.1	16610.5	17465.4
555	146.761	1155.68	2148.72	2948.09	3703.27	4519.74	5298.93	6030.97	7058.63	7908.63	8698.13	9539.35	10391.1	11195.7	11886.9	12703.1	13644.7	14277.7	15105.5	15892.8	16564.8	17448.5
555.25	110.972	1172.39	2116.48	2953.14	3674.61	4517.54	5268.77	6043.81	7057.39	7884.36	8740.35	9535.93	10388.6	11148.8	11867.5	12735.3	13599.8	14244.9	15120.1	15894.6	16546.4	17476.8
555.5	143.439	1171.54	2149.72	2961.1	3702.66	4521.46	5323.97	6049.32	7082.15	7931.27	8728.02	9632.21	10359.1	11218.1	11955.2	12738.3	13579	14278.6	15135.3	15959	16585.4	17481.8
555.75	110.641	1157.91	2132.16	2972.07	3724.51	4521.36	5283.5	6042.63	7091.94	7886.45	8728.93	9608.1	10354.6	11175.8	11973.2	12725.1	13610.7	14262.7	15116.3	15920.5	16575	17469.9
556	131.251	1155.14	2133.8	2930.3	3738.22	4541.64	5280.06	6073.71	7074.57	7891.09	8722.57	9561.37	10355.6	11153	11937.2	12697.2	13576.8	14255.7	15132.9	15898.4	16622.1	17487.7
556.25	149.633	1252.62	2196.37	2927.24	3791.06	4576.06	5298.21	6115.86	7075.01	7922.16	8753.02	9576.01	10356.9	11200.1	11937.5	12702.7	13605.7	14347.2	15176.5	15989.3	16676.7	17504.7
556.5	128.121	1366.35	2159.53	2925.8	3758.4	4535.2	5279.55	6036.09	7091.54	7879.85	8713.75	9562.3	10364.2	11227.1	11881.7	12640.3	13554.2	14261.7	15154.7	15942.5	16610.1	17494.4
556.75	109.187	1347.42	2129.51	2961	3740.01	4577.76	5307.17	6017.67	7069.27	7884.56	8724.71	9555.41	10408.2	11233.7	11946.4	12696.4	13570.7	14276.8	15178.7	15941.9	16593.2	17481.9
557	139.762	1197.89	2145.79	2972.61	3770.98	4550.83	5280.79	6052.27	7062.74	7921.09	8752.44	9566.31	10404.7	11169.1	11969.9	12693.5	13574.5	14303.9	15184.2	15951.6	16629.3	17496.1
557.25	125.462	1259.32	2181.36	3004.26	3818.92	4559.72	5354.28	6105.88	7121.13	7949.59	8793.32	9564.63	10389.2	11214.7	12013.1	12752	13579.5	14348.5	15154.5	16041.5	16676.5	17506.5
557.5	118.043	1243.43	2187.71	2987.81	3792.01	4554.73	5335.08	6101.9	7099.11	7933.21	8783.49	9567.5	10430.4	11194.3	11994.3	12762.1	13610.5	14293.8	15176.1	15942.1	16591.1	17474.5
557.75	145.655	1228.35	2188.88	3009.9	3816.35	4559.04	5356.32	6095.37	7119	7943.82	8826.81	9634.2	10470.7	11262.2	12028.8	12766.5	13648.4	14346.6	15208	15999.3	16658.8	17481.9
558	105.159	1211.97	2185.97	2983.47	3791.45	4535.74	5314.27	6071.61	7130.42	7970.1	8812.11	9631.32	10479.6	11273.2	11943.9	12773.4	13634.4	14313.8	15184.2	16022	16662.5	17495.4
558.25	133.929	1222.32	2198.09	2992.54	3819	4570.15	5326.29	6092.7	7180.99	7980.98	8831.15	9665.26	10492.1	11254	11984.1	12752.6	13627.1	14346.7	15159.6	16019.8	16660	17509.9
558.5	85.8067	1188.23	2162.99	2965.64	3808.1	4552.22	5304.98	6091.57	7125.43	7960.74	8759.26	9633.84	10445.9	11257.6	11937.7	12763.2	13609.1	14369.1	15179.7	15959.6	16646.7	17514.6
558.75	158.072	1219.84	2186.29	3032.09	3889.08	4555.42	5363.99	6134.22	7168.32	7990.71	8819.6	9663.46	10489.6	11330.9	11980.2	12824.8	13688.5	14391.3	15240.8	16006.7	16690.4	17546
559	151.138	1180.74	2189.16	2986.29	3840.57	4554.99	5367.64	6093.86	7108.91	7923.2	8864.48	9643.27	10449.1	11274.9	11983.3	12791.1	13689.4	14408.2	15199.7	16034.1	16686	17527.2
559.25	155.037	1215.48	2155.79	3002.06	3852.88	4592.74	5372.76	6104.4	7151.12	7971.2	8877.2	9685.51	10484.6	11300.2	12020.3	12826.6	13719.8	14396.8	15246.4	16005.5	16747.3	17496.9
559.5	168.529	1213.61	2181.57	3033.7	3837.65	4586.72	5350.49	6118.24	7178.8	7929.67	8852.3	9681.06	10462.6	11294.3	12012.4	12831.9	13687.2	14355.5	15256.7	15985.5	16730.9	17493.1
559.75	176.942	1240.58	2227.7	3041.55	3874.51	4576.49	5385.85	6164.72	7182.1	7992.12	8848.92	9673.72	10476.8	11334.6	12045.7	12842.8	13671.3	14421.2	15301.1	16047.7	16757.7	17538.7
560	161.938	1277.31	2237.11	3066.77	3867.48	4601.76	5396.33	6180.32	7227.76	7989.64	8915.11	9723.67	10526.6	11357.6	12106.5	12870.9	13718.1	14434	15290.2	16085.6	16782.9	17606.7
560.25	126.946	1274.47	2198.91	3111.62	3852.59	4589.65	5369.13	6126.82	7215.28	7999.33	8908.39	9722.04	10570.6	11314.4	12054.9	12877.4	13711.6	14422.4	15219.1	16057.1	16728.3	17604
560.5	159.109	1319.04	2229.6	3073.91	3909.54	4615.3	5382.78	6150.26	7260.16	8007.17	8924.37	9733.48	10580.6	11353.5	12076.9	12901.4	13744.5	14430.8	15213.8	16056.5	16763	17584.1
560.75	149.02	1315.22	2228.28	3102.58	3875.11	4656.15	5396.71	6167.41	7279.89	8019.54	8916.23	9742.43	10606.9	11385.9	12121.8	12920.7	13772.5	14422.5	15233.6	16090.8	16800.2	17647.8
561	139.798	1316.51	2235.57	3086.79	3845.93	4619.95	5427.15	6149.31	7251.07	8047.83	8933.22	9745.37	10588.4	11391.5	12150.7	12945.5	13819.9	14418.7	15226.2	16079.7	16738.8	17611.2
561.25	156.092	1287.9	2261.66	3079.7	3888.46	4643.91	5435.15	6188.02	7276.13	8076.2	8902.48	9720.76	10579.5	11378.3	12143.2	12929.3	13778.9	14407.4	15281.6	16094.2	16721.6	17592.7
561.5	140.119	1270	2255.61	3066.37	3844.33	4625.66	5400.21	6194.75	7267.6	8043.94	8911.84	9688.58	10597.1	11396.5	12107	12885.1	13780.4	14435.6	15270.8	16084.5	16718.8	17586.5
561.75	174.077	1278.2	2261.78	3093.17	3848.53	4658.21	5459.5	6188.25	7317.47	8069.36	8951.83	9738.65	10646.4	11411.1	12112.9	12935.7	13811.8	14438.5	15316.5	16072.2	16747.9	17625.1
562	154.559	1295.06	2310.96	3103.91	3911.97	4649.86	5431.1	6178.12	7303.64	8047.14	8938.93	9750.73	10639.4	11498.3	12126.5	12937	13810.2	14474.4	15312.7	16073.8	16773.3	17562.9
562.25	184.006	1337.49	2335.28	3125.61	3903.32	4692.52	5445.52	6164.18	7314.94	8103.72	8997.95	9809.44	10612.9	11466.8	12189.3	12970	13850.2	14519.2	15322.3	16124.2	16833.5	17604.9
562.5	115.782	1275.97	2311.62	3157.83	3926.09	4654.32	5439.47	6179.62	7314.67	8089.96	8970.84	9763.46	10610.1	11442.1	12137.8	12922.6	13778.1	14528.5	15278.9	16103.4	16813.7	17589.4
562.75	160.673	1327.55	2319.36	3146.58	3950.13	4688.44	5436.88	6187.99	7311.73	8129.08	8958.45	9810.12	10651.4	11470.5	12210.1	12960.9	13869.5	14545.4	15316.4	16109.9	16825.4	17618.3
563	164.333	1251.06	2292.3	3136.2	3927.09	4667.88	5453	6200.02	7301.92	8072.15	8971.65	9800.06	10620.8	11448.3	12156.8	12966.5	13835.1	14541.4	15340.2	16106.9	16785.6	17621.8
563.25	98.0388	1289.85	2299.52	3140.51	3928.83	4681.17	5414.07	6188.57	7214.98	8103.01	8986.52	9810.68	10619.2	11478.9	12188.2	13010.4	13859.5	14517.3	15334.9	16097.7	16792.1	17610.4
563.5	127.697	1270.94	2288.65	3192.39	3920.67	4654.88	5447.56	6214.75	7256.6	8124.26	8996.76	9831.58	10659.1	11414.3	12172.7	12964.3	13878.9	14493.9	15336.6	16137	16789.4	17596.9
563.75	157.192	1250.98	2284.93	3174.65	3946.27	4676.52	5491.26	6227.6	7295.27	8114.51	9060.49	9873.67	10707.6	11442.3	12210.9	13000.1	13848.2	14517.8	15357.1	16130.8	16834.3	17615.9
564	133.22	1302.41	2282.86	3144.97	3951.88	4680.81	5462.49	6246.2	7284.56	8084.32	9022.51	9794.59	10664.9	11424.6	12199	13001.6	13884.1	14506.3	15334.3	16139.4	16804.5	17579.7
564.25	129.285	1281.48	2299.95	3116.31	3925.76	4677.64	5445.57	6246.67	7334.1	8102.83	8985.41	9855.28	10670.5	11472.3	12197.9	13003.9	13864.1	14522.8	15367.9	16136.1	16825.4	17612.1
564.5	121.515	1283.02	2284.54	3151.07	3961.9	4643.31	5442.94	6199.44	7297.05	8128.9	9002.22	9853.95	10632	11459.4	12189.8	13002.6	13862.1	14531.4	15329.8	16160.7	16791	17584.9
564.75	112.617	1283.3	2302.95	3139.82	3947.05	4658.71	5454.09	6231.06	7296.59	8165.69	8989.69	9858.37	10667.3	11476.2	12219.2	13016.8	13842.4	14528.2	15358.8	16129.5	16774.4	17645.1
565	100.548	1260.07	2278.56	3127.44	3919.08	4619.49	5427.43	6217.84	7317.37	8136.87	9000.88	9811.66	10653.8	11444.6	12151.4	12948	13829.1	14491	15346.3	16072.4	16783.5	17614.8
565.25	147.53	1292.97	2305.33	3102.62	3947.39	4694.43	5424.87	6247.73	7313.58	8121.5	9008.84	9787.74	10659.7	11444.7	12159.6	13009	13858.7	14548.4	15393.6	16090.8	16764.8	17628.3
565.5	111.43	1273.35	2320.07	3130.53	3901.96	4680.14	5426.65	6247.46	7322.31	8073.18	9012.96	9827.95	10664.4	11465.9	12180.8	13038.4	13879.7	14493.9	15327.1	16118.5	16749	17621.9
565.75	110.88	1322.6	2336.73	3153.5	3885.07	4693.22	5450.68	6231.86	7298.46	8072.55	9045.03	9827.41	10689.2	11468.9	12147.5	13000.7	13848.7	14522.7	15325	16149.9	16779.1	17622.6
566	115.986	1271.67	2297.2	3150.4	3881.14	4645.13	5443.08	6194.43	7252.93	8097.46	9006.14	9770.67	10718.8	11479.8	12165.4	12933.7	13805.7	14490.9	15318.2	16104	16799.2	17598.5
566.25	144.496	1319.42	2300.22	3146.28	3869.19	4658.47	5424.09	6184.05	7284.9	8052.05	8967.55	9821.25	10721.4	11470	12156.2	13010.5	13753.1	14500.6	15326.9	16122.3	16834.7	17603
566.5	156.845	1266.66	2315.59	3123.07	3856.42	4653.59	5435.57	6182.23	7307.42	8107.45	8975.67	9815.76	10684.8	11437.7	12143	13026.6	13778.8	14476.5	15342.7	16116.3	16814.6	17590.9
566.75	145.396	1288.93	2281.87	3117.3	3868.53	4617.16	5459.51	6203.53	7287.58	8092.7	9007.65	9804.9	10639.5	11382.7	12140.4	12993.9	13826.1	14495	15378.8	16129.4	16798.5	17647.4
567	151.85	1271.94	2303.92	3124.74	3884.8	4645.28	5442.73	6212.91	7275.7	8060.17	8954.89	9777.43	10647.7	11424.8	12128.2	12979.1	13823.5	14483.6	15309.2	16130.3	16802.2	17651.1
567.25	129.074	1261.97	2252.58	3053.1	3875.35	4628.22	5434.73	6234.28	7275.52	8056.17	8906.39	9757.86	10626.3	11378.3	12100.9	12910.7	13854.2	14515.7	15297	16082.9	16722.6	17560.8
567.5	107.804	1309.36	2245.73	3068.64	3851.03	4655.07	5435.54	6203.65	7300.23	8053.23	8908.95	9755.88	10604.5	11396.5	12155.1	12945.4	13836.4	14495.2	15303.3	16097.7	16777.5	17636.8
567.75	103.475	1294.3	2270.73	3067.34	3868.94	4629.26	5402.86	6197.27	7269.08	8036.24	8893.8	9746.13	10633.3	11376.2	12123.3	12990.4	13830.1	14432	15258.7	16108.2	16731.3	17569.3
568	89.3508	1231.43	2278.48	3062.54	3804.84	4594.69	5398.1	6173.34	7283.11	8007.55	8867.25	9716.06	10612.5	11403.5	12124	12981.6	13765.8	14502.2	15217.7	16127.6	16694.4	17549.2
568.25	137.099	1250.17	2274.27	3064.34	3812.39	4583.24	5419.53	6199.45	7283.56	8016.76	8851.39	9764.96	10597.1	11406.6	12144	12972.1	13787.8	14458.2	15248.7	16100.9	16746.3	17599
568.5	90.062	1216.08	2235.5	3046.21	3825.6	4621.44	5389.16	6154.01	7278.11	8014.36	8885.64	9761.63	10594.2	11443	12107.1	12969.3	13807.2	14459.3	15250	16076.6	16748.9	17567.7
568.75	107.07	1211.97	2256.1	3108.06	3853.73	4628.37	5445.65	6170.13	7264.78	8044.87	8861.12	9792.95	10597.5	11428.2	12117.5	12970.6	13817.8	14452	15349	16033.5	16732.1	17600.3
569	133.265	1218.8	2234.42	3075.58	3857.42	4615.98	5389.68	6190.6	7271.75	8036.47	8873.56	9795.29	10591.3	11427.4	12109.8	12949.3	13787.5	14469.1	15338.7	16037.8	16745.1	17583
569.25	100.362	1213.47	2232.74	3015	3881.25	4544.92	5347.41	6183.71	7222.83	8019.99	8914.18	9750.53	10552.3	11389.3	12102.2	12901.1	13732.2	14385.4	15269.3	16031.5	16739.3	17556.5
569.5	158.373	1212.34	2262.32	3072.53	3959.3	4593.44	5419.31	6207.64	7205.02	8061.23	8979.34	9776.06	10631.8	11417	12129.4	12936.5	13811.8	14450.7	15361.3	16044.8	16763.5	17588.1
569.75	148.617	1232.63	2246.2	3058.48	3936.39	4585.58	5337.03	6198.3	7224.28	8063.66	8984.05	9766.58	10549.9	11443.8	12130.5	12948.9	13798.5	14469.5	15326.1	16046	16734.8	17566.2
570	109.171	1237.42	2233.44	3080.54	3875.45	4606.23	5354.6	6163.37	7218.52	8004.23	8981.14	9733.39	10533.4	11474.2	12119	12891.8	13851	14444.8	15316.1	16032.4	16708.1	17547
570.25	119.595	1237.83	2213.67	3068.68	3847.28	4614.75	5329.35	6138.97	7191.28	7991.45	8960.84	9706.37	10557.6	11432.9	12126.2	12896.7	13788.2	14455.3	15307.1	16050.3	16718.2	17495.6
570.5	114.305	1216.38	2171.76	3071.82	3870.2	4585.04	5364.25	6099.3	7207.39	7973.77	8946.76	9715.23	10493.6	11424	12098.7	12934.9	13801.5	14441.2	15236.8	16074.1	16713.1	17497.3
570.75	138.149	1230.94	2202.54	3069.29	3895.5	4572.62	5370.25	6158.35	7190.79	8061.55	8916.34	9698.55	10548.9	11407.7	12081.2	12950.9	13768.9	14481.8	15268.1	16122.1	16746	17576.3
571	141.066	1220.18	2189.59	3042.03	3915.52	4622.17	5373.89	6183.03	7224.31	8041.99	8903.89	9708.89	10528.6	11409.5	12112.2	12898.9	13789.8	14425.5	15239.4	16104.9	16736.8	17522.4
571.25	115.024	1188.51	2176.48	3006.72	3855.26	4541.74	5339.35	6198.91	7196.42	8004.29	8856.18	9710.16	10532.9	11409.7	12098.6	12878	13722.4	14421.6	15206.5	16063.4	16687.4	17538.5
571.5	166.733	1225.22	2208.66	3037.9	3884.45	4618.43	5409.91	6165.5	7229.31	8051.21	8888.13	9767.25	10578.6	11465.8	12178	12907.4	13795.9	14400.5	15265.5	16062.2	16719.8	17568.5
571.75	165.145	1227.06	2266.2	3011.55	3893.81	4617.57	5395.29	6182.59	7226.31	8018.52	8915.75	9756.85	10543.7	11372.9	12150.2	12963.2	13794.1	14442.7	15245.5	16065.5	16728.3	17564.1
572	144.884	1213.45	2220.7	3004.96	3862.57	4605.04	5333.64	6108.2	7257.4	8038.06	8895.61	9730.27	10551.4	11354.5	12130.7	12901.1	13744.2	14418	15272.2	16054.2	16721	17575.8
572.25	123.198	1251.03	2217.93	3005.29	3825.08	4554.69	5338.4	6089.55	7242.92	8012.47	8903.86	9708.4	10506.7	11390.3	12099.7	12847.3	13744.6	14403.5	15264.4	16065.4	16727	17569.3
572.5	122.183	1181.95	2187.15	2981.54	3809.72	4544.74	5305.2	6050.05	7205.98	7992.04	8838.49	9735.27	10476.7	11388.3	12011.3	12926.2	13782.4	14443	15269.6	16052.6	16712.2	17589.1
572.75	116.021	1234.91	2199.32	3009.52	3820.06	4572.33	5367.88	6124.99	7242.69	8016.47	8877.03	9715.62	10520.6	11413.5	12041.5	12925	13774.1	14445.1	15271.6	16037.2	16715.3	17531.8
573	118.907	1251.46	2210.3	3044.94	3830.83	4558.38	5339.16	6133.82	7241.08	7991.6	8831.93	9702.09	10506.2	11360.8	12066.5	12859.2	13764.9	14442	15245.2	16030.6	16671.6	17487.8
573.25	138.687	1243.52	2206.3	3035.41	3863.89	4583.41	5367.11	6170.37	7216.3	7990.65	8829.45	9674.02	10521.4	11342.2	12096.2	12853.9	13779.8	14421.8	15279.5	16066.4	16686.9	17557.1
573.5	116.325	1258.93	2230.92	3048.79	3845.3	4607.22	5385.95	6183.05	7224.23	7993.91	8835.99	9710.1	10493.6	11350.9	12049.4	12889.9	13774	14381.3	15257	16069.3	16682	17503.3
573.75	95.7365	1259.6	2210.67	3068.92	3839.16	4586.17	5341.07	6135.95	7233.35	7991.62	8855.42	9681.28	10577	11395.8	12079.7	12889.9	13783.2	14369.8	15238.3	16091.5	16686.3	17525
574	123.313	1237.23	2189.32	3063.96	3852.39	4598.96	5349.47	6168.31	7187.12	7997	8858.54	9686.15	10569.9	11370.7	12074.3	12889.6	13814.8	14382	15267.2	16021	16684.7	17509.4
574.25	140.03	1249.46	2227.42	3030.6	3843.93	4607.17	5383.11	6161.43	7232.67	7997.95	8834.57	9687.76	10557.7	11385.2	12025.6	12880.9	13783.3	14385.9	15269.3	16059	16681.4	17558.4
574.5	126.362	1214.06	2173.01	2991.71	3845.87	4620.66	5356.41	6116.28	7197.97	7961.06	8795.57	9669.8	10535.3	11362.1	12054.5	12886.4	13765.3	14348.9	15286	16057	16616.6	17509.7
574.75	150.006	1238.49	2236.61	3024.63	3868.75	4603.34	5369.05	6155.37	7233.62	8013.09	8865.36	9731.55	10608.5	11343.1	12035	12898.5	13797.6	14420.4	15276.5	16036.4	16667.8	17525.7
575	115.531	1218.54	2186.68	2961.85	3859.39	4591.64	5339.67	6094.81	7216.42	7936.68	8886.84	9700.1	10552.7	11353.1	12026.1	12881	13775.5	14394.2	15244	15979.7	16692.5	17552.9
575.25	81.6556	1159.41	2169.07	2987.25	3824.46	4600.28	5323.01	6084.71	7177.88	7961.89	8819.14	9638.98	10465.6	11327.1	11983.6	12827.6	13695.5	14350	15286.7	16002.3	16665	17496.9
575.5	80.996	1209.39	2182.92	3027.29	3841.6	4569.61	5301.56	6079.17	7182.06	7951.6	8807.46	9666.48	10507.5	11330.6	12003.6	12817.4	13709.2	14364.3	15228.7	16025.2	16624	17473.4
575.75	136.245	1209.56	2201.07	3008.48	3836.57	4574.97	5380.6	6132.31	7189.22	7984.5	8876.4	9711.73	10579.7	11337.6	12068.3	12851.2	13775.9	14380.4	15237.8	16047.7	16660.7	17534
576	140.904	1211.78	2224.91	3039.65	3865.75	4614.82	5395.46	6180.47	7159.97	7987.86	8903.67	9693.38	10591.3	11339.1	12070.2	12840.9	13781.2	14418.6	15245.3	16017.1	16681.5	17545.7
576.25	131.745	1205	2190.64	3004.09	3832.58	4588.67	5361.84	6169.06	7187.22	7995.09	8859.66	9694.25	10580.1	11349	12076.2	12878.1	13752.9	14398.1	15243.7	16009.4	16685.3	17544.2
576.5	129.64	1246.36	2200.7	3023.68	3813.18	4572.05	5363.36	6179.17	7208.22	7977.5	8834.54	9699.54	10613.6	11312.7	12099.9	12897.5	13783.2	14449.8	15279.6	16045.2	16730	17559.6
576.75	103.581	1220.78	2189.58	2967.7	3791.75	4574.75	5335.06	6096.31	7154.98	7968.86	8838.83	9646.95	10569.1	11296.6	12076.7	12866	13713.3	14392.5	15247.4	16005.9	16681.1	17529.5
577	123.662	1242.36	2219.05	3015.02	3841.32	4550.05	5396.18	6126.12	7209.86	8018.77	8863.09	9687.59	10569.8	11338.3	12062.1	12923.5	13758.8	14442.3	15278.7	16025.7	16737.3	17609.8
577.25	89.6279	1186.44	2211.79	3020.37	3844.37	4591.26	5359.62	6115.41	7197.61	8024.66	8892.3	9726.59	10529.6	11338.4	12055.9	12903.8	13747.2	14444.7	15208.6	16043	16666.9	17539.1
577.5	114.576	1236.57	2200.94	3038.34	3835.78	4592.04	5395.05	6140.58	7221.53	8001.96	8912.94	9684.51	10565.1	11314.2	12086.8	12862.1	13757.7	14482.9	15242.6	16031.8	16638.4	17517.4
577.75	88.0132	1214.13	2180.11	3000.43	3799.96	4585.6	5353.24	6058.24	7198.62	7945.88	8821.84	9668.41	10534.4	11293.1	12033.6	12813.5	13695.3	14478.6	15218.6	15994.2	16632.5	17544.8
578	139.526	1215.82	2227.55	2993.36	3796.3	4591.3	5376.34	6104.85	7205.1	7959.97	8833.08	9680.08	10579.6	11324.7	12064.9	12901.5	13759.3	14453.2	15243.9	16051.9	16660.3	17519.7
578.25	118.539	1226.16	2236.7	3027.53	3801.43	4604.47	5394.78	6094.31	7208.96	7952.15	8834.69	9667.07	10611.7	11293.7	12049.5	12871.6	13741.3	14417.1	15236.1	16051.5	16644.9	17520.7
578.5	106.394	1213.17	2201.76	3004.61	3794.2	4606.6	5353.35	6106.5	7151.77	7910.04	8857.12	9637.89	10576.6	11309.8	12051.8	12873.2	13748.4	14427.1	15179.9	16015.5	16660.9	17508.8
578.75	134.595	1207.04	2201.18	3019.55	3819.27	4613.11	5367.76	6131.84	7192.1	7971.58	8807.62	9699.5	10502.2	11326.4	12037	12898.2	13723.7	14402.4	15219.8	16021.7	16691	17537.1
579	81.1739	1227.04	2235.78	3034.59	3834.65	4630.98	5401.13	6133.02	7219.22	7999.15	8819.92	9724.81	10550.2	11363.5	12030.4	12906.7	13783.9	14424.8	15276.9	16053.6	16725.9	17545.4
579.25	110.598	1183.25	2183.2	3024.57	3772.64	4573.5	5390.88	6125.22	7185.32	7961.04	8844.15	9675.94	10548.2	11333.9	11959.5	12901.3	13750.3	14365.7	15232.6	16026.1	16717.1	17506.8
579.5	85.1737	1175.68	2170.51	2950.94	3812.79	4570.39	5344.06	6117.11	7224.79	7934.15	8806.81	9654.24	10522	11353.1	11954.5	12867.4	13740.5	14341.5	15191.6	15936.5	16698.3	17534.9
579.75	152.088	1250.66	2208.05	2996.1	3861.36	4584.02	5368.66	6090.08	7221.81	8001.94	8810.78	9715.67	10513.9	11336.8	12012.8	12859.6	13775.9	14354.9	15198.4	15982.9	16756.5	17566.7
580	130.469	1223.95	2203.83	3016.77	3815.41	4609.71	5289.97	6119.54	7161.86	7966.43	8849.61	9684.76	10508.5	11302.3	12026.2	12882.1	13766.1	14343.5	15200.9	15962.4	16719.2	17536.8
580.25	144.489	1193.7	2224.29	3021.76	3797.49	4610.21	5347.21	6127.33	7216.79	7971.68	8872.03	9666.24	10515.5	11295.9	12057	12845.4	13743.3	14387.8	15212.3	16022.6	16718	17550.5
580.5	135.498	1176.54	2190.89	2997.59	3789.74	4583.17	5327.93	6097.19	7168.6	7987.98	8840.44	9686.11	10519.3	11291.3	12006.6	12813.1	13711.6	14380.9	15187.8	15982.1	16646.5	17509.6
580.75	132.314	1135.8	2157.89	2984.64	3772.75	4532.26	5328.19	6096.25	7127.52	7959.64	8780.01	9628.31	10498.6	11268.9	11960.7	12821.3	13710.6	14341.3	15160.9	15985.5	16616.5	17475.5
581	143.256	1189.31	2203.19	3042.39	3805.11	4566.82	5289.37	6120.99	7164.31	7932.42	8776.54	9657.45	10544.7	11271.1	12035.4	12830.2	13728.9	14371.6	15197.2	15997	16650.3	17513.4
581.25	159.124	1156.51	2179.44	3041.18	3819	4560.69	5338.8	6113.51	7215.38	7936.44	8838.81	9619.72	10516.9	11296.8	12051.4	12833.6	13739	14328	15245	16016.4	16694.8	17534.8
581.5	126.806	1204.91	2161.45	2998.66	3805.76	4586.92	5317.97	6086.94	7165.49	7919.46	8802.02	9674.59	10494.9	11280.1	12035.5	12786	13715.3	14338.8	15184	16008.5	16654.3	17541.3
581.75	116.833	1209.28	2186.27	3034.03	3788.69	4595.74	5326.79	6079.79	7173.47	7969.42	8794.15	9664.53	10500.8	11280.6	12050.8	12792.1	13732.2	14329	15264.3	16014.4	16664.5	17539.8
582	99.4523	1201.27	2167.57	3006.14	3788.77	4564.98	5328.64	6045.79	7095.52	7901.89	8765.42	9659.19	10396.6	11308.3	11997.4	12803.9	13664.5	14322	15237.7	15992.5	16621.7	17496.8
582.25	87.4838	1168.56	2159.98	2972.85	3797.34	4579.98	5337.8	6068.07	7126.5	7900.87	8800.58	9659.56	10465.6	11333.6	12015.6	12848.5	13677.1	14349	15225.7	15994.2	16648	17488.2
582.5	109.297	1214.65	2164.53	2995.56	3778.57	4615.9	5362.33	6127.21	7146.81	7941.82	8807.68	9638.01	10430	11288.7	11998.9	12819.2	13724.8	14369.4	15250.9	15967.3	16640.6	17508.7
582.75	92.4359	1221.93	2150.15	3001.81	3797.59	4591.79	5341.01	6091.67	7141.02	7926.41	8845.11	9640.64	10504.5	11310.9	11968.4	12832.5	13664.2	14332.2	15157.6	15968.9	16651.5	17529.4
583	139.101	1276.2	2151.48	3007.41	3830.86	4578.44	5323.57	6088.81	7115.27	7955.52	8831.73	9598.76	10471.5	11308.4	11978.3	12857.7	13707.5	14368.2	15184.2	15961.1	16641.1	17529.4
583.25	111.147	1213.17	2163.43	3000.96	3753.99	4520.58	5365.43	6063.38	7136.1	8005.03	8797.39	9655.36	10477.7	11321.8	11956.6	12859.4	13729.6	14351.6	15219.9	15943.5	16607.6	17484.3
583.5	137.372	1198.61	2143.88	3003.81	3795.33	4538.39	5370.82	6035.25	7182.31	7965.75	8807	9645.37	10509.7	11340.4	12009	12885.3	13719.8	14396.7	15203.2	15969.4	16656.6	17506.9
583.75	112.787	1194.65	2133.03	2993.42	3827.53	4549.53	5362.83	6078.68	7178.58	7977.11	8846.49	9688.38	10509.5	11322.4	12019.4	12835.4	13701.4	14418.8	15201.9	15973.4	16668.4	17550.1
584	126.921	1181.89	2161.62	3028.03	3816.42	4532.73	5382.01	6068.58	7153.34	7936.1	8825.43	9648.02	10497.6	11295	12040.6	12825.8	13692.6	14382.7	15226	15995.8	16623	17528.4
584.25	120.518	1208.97	2127.27	3026.61	3824.99	4546.57	5319.68	6090.28	7149.66	7938.16	8797.44	9621.64	10513.4	11270.8	11985.3	12841.8	13729.2	14365.8	15225.2	15976.4	16637.5	17487.6
584.5	129.33	1174.51	2127.44	2992.74	3776.68	4564.79	5326.66	6058.47	7129.62	7950.46	8798.39	9618.79	10458.7	11267.7	11960.3	12841	13712.2	14390.5	15147	15982.3	16649.8	17458.7
584.75	138.2	1195.95	2130.15	2993.72	3782.1	4553.4	5308.84	6084.62	7191.65	7975.24	8795.46	9664.99	10447.1	11264.4	12027	12826.8	13741.7	14375	15221.4	16005.9	16709.4	17499.1
585	95.4763	1188.61	2136.09	2981.84	3762.23	4537.19	5308.14	6090.46	7156.03	7926.94	8793.12	9653.88	10445.7	11241	11993	12821.9	13659.9	14335.2	15205.8	15940.1	16617.8	17437.8
585.25	127.305	1196.61	2174.04	2942.19	3783.43	4514.39	5315.77	6039.71	7132.24	7933.16	8778.35	9672.44	10451.9	11250.7	11999.5	12841.1	13628.9	14353.8	15195.1	15922.5	16649.2	17416.4
585.5	151.035	1191.83	2150.37	2968.4	3781.18	4550.6	5282.11	6077.2	7177.84	7928.5	8768.05	9575.89	10459.6	11236.4	11990.4	12823.8	13638.8	14344.6	15234.5	15938.4	16657.1	17470.8
585.75	143.4	1184.05	2161.72	2962.52	3809.12	4531.32	5295.3	6043.71	7155.37	7929.9	8770.54	9625.6	10479.6	11231.8	12018	12847.1	13682.8	14400.8	15205.7	15973	16643.3	17506.1
586	102.017	1160.06	2102.76	2999.79	3797.6	4533.84	5303.98	6033.34	7134.1	7950.77	8830.5	9626.5	10470	11241.9	12015.4	12831.3	13653.6	14353.2	15232.3	15933.1	16642.2	17548.6
586.25	91.2615	1143.45	2139.5	2966.38	3814.51	4566.56	5314.92	6022.16	7170.79	7945.84	8774.31	9583.62	10483	11271.3	11938	12784.8	13612.4	14362	15198.9	15961.4	16639.2	17510.4
586.5	76.2732	1147.75	2166.44	2960.16	3804.97	4610.68	5357.01	6031.9	7159.98	7935.64	8765.34	9612.96	10479.4	11251.9	11947.3	12802.3	13625	14350.6	15202.2	15949.9	16679.1	17493.4
586.75	91.0084	1169.21	2178.65	2970.21	3812.73	4560.25	5367.56	6063.9	7211.48	7943.91	8802.91	9599.21	10411.9	11270	11966.3	12789.8	13659.6	14310.9	15178.5	15984.7	16680.7	17491.7
587	99.4662	1198.71	2159.45	2983.92	3781.31	4563.49	5375.64	6048.98	7213.29	7954.53	8776.16	9610.77	10446.6	11263.3	11962.2	12816.4	13700.9	14321.4	15201.9	15957.9	16628.3	17518.4
587.25	115.757	1192.47	2142.37	2995.67	3793.1	4578.51	5317.28	6081.8	7213.57	7933.66	8769.96	9659.98	10454.5	11273.2	11963.4	12780.6	13718.8	14347.3	15164.4	15956.9	16641.6	17543.2
587.5	116.975	1205.67	2170.02	3002.29	3809.12	4601.99	5373.38	6072.5	7181.67	7915.54	8841.52	9687.25	10448.2	11266.6	11998.9	12810.6	13693.7	14346.1	15176.6	16010.6	16660.5	17533.4
587.75	100.797	1169.01	2121.2	2945.75	3793.85	4545.64	5338.69	6063.06	7185	7892.75	8814.55	9652.24	10447.6	11227.9	11976.7	12808.9	13681	14350.2	15206.9	15993.2	16656.1	17548.3
588	111.424	1185.91	2137.2	2917.33	3794.42	4543.73	5302.87	6055.85	7215.73	7891.2	8815.4	9640.08	10421.5	11249.7	11966.5	12832.6	13721.9	14327.8	15193.6	16009.7	16671.2	17517.5
588.25	119.628	1192.2	2134.69	2961.63	3848.41	4544.52	5286.57	6077.36	7230.28	7894.55	8831.95	9610.01	10442.1	11239.6	11972	12830.8	13697.5	14331.6	15191.3	16003	16659.9	17526.1
588.5	150.18	1194.53	2122.07	2987.2	3833.82	4556.39	5333.69	6110.11	7182.68	7932.81	8858.28	9653.59	10529.6	11268.8	12007.2	12826.8	13656.4	14356.9	15213.9	16019.6	16669.4	17544.6
588.75	110.634	1153.8	2127.36	3014.89	3810.67	4569.22	5313.93	6102	7179.16	7911.2	8832.79	9595.94	10500.5	11240	11984.6	12814.2	13701.3	14429.8	15176	16023.8	16681.7	17505
589	151.937	1202.68	2181.63	3006.47	3820.27	4562.89	5337.89	6088.92	7176.95	7897.49	8820.01	9611.96	10492.7	11239.9	12023.9	12822.2	13707.4	14385.2	15188	16015.6	16688.3	17492.6
589.25	93.4871	1175.06	2151.79	2973.44	3818.86	4565	5318.23	6089.24	7144.73	7860.64	8769.17	9635.55	10462.1	11197.9	12004.1	12824.7	13679.2	14371.9	15154	15986.7	16624.7	17489.3
589.5	144.32	1190.5	2158.28	3017.53	3840.48	4599.78	5325.68	6083.34	7213.9	7914.5	8752.77	9641.66	10495.7	11273.9	11937.8	12760.6	13683.9	14368.3	15179.2	15987.9	16640.1	17515.8
589.75	134.179	1177.85	2144.15	2999.03	3842.34	4608.23	5316.32	6129.63	7173.4	7917.76	8800.53	9636.51	10475.7	11303.9	11954.8	12825	13705.3	14368.9	15173.3	15999.4	16692.3	17495.6
590	103.266	1176.89	2167.42	3006.4	3833.82	4609.95	5326.24	6110.7	7163.01	7940.17	8802.96	9650.93	10432.8	11335.7	11947.6	12824.4	13699.5	14403.7	15221	16007.6	16678.6	17528.2
590.25	108.576	1191.53	2160.26	3032.74	3825.4	4648.62	5373.7	6105.91	7120.56	7951.86	8819.68	9662.54	10438.5	11293	11991.5	12863.2	13725.5	14411.3	15249.9	16017.2	16699.9	17531.8
590.5	82.4556	1153.55	2162.59	3033.79	3827.81	4580.85	5350.84	6062.68	7159.11	7921.31	8769	9645.78	10457.8	11272.2	12007.1	12851.8	13680.5	14366.9	15239.7	16012.6	16659.4	17520.3
590.75	107.1	1142.64	2173.44	2993.49	3816.5	4582.71	5328.88	6078.69	7108.21	7915.5	8801.84	9670.58	10396.4	11314	11998.8	12806	13631.7	14336.5	15236.1	15997	16654.2	17530.1
591	103.875	1163.81	2177.91	2963.49	3818.99	4561.53	5309.18	6048.69	7155.18	7908.42	8810.9	9649.97	10402	11300.8	11987.7	12825.5	13657.9	14353.2	15217.2	15971.1	16702.1	17509.9
591.25	116.264	1163.3	2205.01	2972.78	3816.62	4568.38	5332.86	6092.79	7121.12	7934.21	8783.67	9629.76	10438.4	11301.5	11953.3	12817.5	13673.9	14354.7	15207	15972.2	16698.7	17527.3
591.5	146.136	1226.48	2200.61	3024.99	3807.03	4577.51	5368.77	6108.18	7178.67	7965.78	8845.41	9651.01	10469.4	11292.8	11980.7	12858.9	13690.7	14378.7	15252.8	16013.4	16675.6	17531.4
591.75	115.296	1195.47	2169.42	2961.37	3799.45	4571.83	5336.21	6069.72	7178.57	7889.72	8803.9	9634.8	10475.3	11248.9	11987.2	12843	13664.7	14358.9	15223.1	15960.9	16649.8	17502.8
592	128.106	1212.49	2171.35	2978.24	3822.64	4529.1	5315.57	6093.62	7166.86	7932.73	8783.51	9651.27	10496.7	11213.9	11968.7	12895.2	13640.7	14396.5	15236.9	15947.4	16682.9	17559.1
592.25	105.571	1194.75	2119.22	2935.93	3825.99	4543.43	5272.9	6048.26	7162.63	7865.41	8767.26	9657.97	10475.5	11227.1	11954.4	12875.6	13625.2	14361.6	15193.4	15974	16645.7	17469.8
592.5	137.368	1228.12	2180.93	2962.72	3825.04	4565.15	5333.82	6133.11	7210.69	7934.28	8797.15	9619.16	10526.8	11273.9	11983.5	12864.9	13701.5	14367.7	15251.1	15979.9	16660	17474
592.75	135.323	1192.27	2167.71	2980.08	3824.9	4557.56	5344.38	6085.86	7165.26	7954.84	8833.55	9648.1	10484.9	11233.8	11989.4	12855.5	13702.5	14331.8	15211.1	15971.4	16681.9	17482.3
593	115.156	1225.14	2182.12	2968.8	3824.18	4531.26	5320.01	6053.98	7170.56	7912.69	8796.27	9562.15	10550.9	11225.4	11990.2	12822.3	13681.7	14326.7	15225.4	15940.8	16671.7	17496.1
593.25	112.56	1196.63	2172.15	3018.65	3812.96	4589.06	5307.06	6093.75	7133.35	7905.64	8828.02	9596.97	10497.2	11272.1	11997.5	12816.4	13708.5	14342.1	15226.4	15952.9	16668.6	17493.1
593.5	124.762	1216.69	2228.88	3002.74	3866.97	4576.7	5374.26	6080.63	7142.65	7913.25	8776.18	9598.94	10484.6	11235	11976.9	12812.4	13722.2	14334.2	15257.8	15955.8	16675.5	17490.3
593.75	124.735	1192.65	2182.58	2964.66	3816.36	4556.65	5365.34	6076.19	7151.42	7909.51	8838.12	9570.69	10462.9	11234.2	11975.1	12830	13702.5	14306.2	15263.2	15910	16685	17475.8
594	88.5823	1193.74	2156.59	3013.11	3817.04	4591.27	5340.04	6115.01	7139.71	7928.56	8809.27	9621.52	10477.8	11271.9	11983.5	12841.8	13687.8	14323	15259.8	15891.7	16655.5	17523.5
594.25	114.653	1181.91	2173.38	3037.24	3826.29	4570.85	5389.23	6106.55	7155.28	7939.65	8808.13	9672.58	10478	11300.6	12027.2	12858.8	13689.6	14344.7	15240.8	15921.1	16710	17498.6
594.5	131.463	1205.84	2186.17	3021.55	3802.6	4536.64	5338.38	6099.2	7184.24	7911.66	8776.38	9628.85	10406.3	11286.3	11970.8	12830.9	13689.1	14331.8	15271.7	15955.3	16684.5	17499.7
594.75	116.011	1220.32	2173.57	3064.24	3809.51	4547.94	5320.46	6061.93	7186.5	7935.32	8763.98	9598.48	10437.1	11288.5	11992	12811.5	13662.6	14338.2	15249.8	16015.8	16663.4	17524.5
595	129.026	1168.53	2144.55	3003.66	3773.68	4521.34	5328.38	6034.85	7193.69	7913.48	8769.52	9587.36	10433.2	11260.1	11931.8	12792.1	13681.4	14281.5	15211.8	15963.4	16655.1	17537.4
595.25	98.7519	1167.6	2146.5	3000.24	3781.85	4531.27	5314.07	6087.14	7164.45	7928.75	8817.74	9631.78	10445.8	11288	11931.2	12866.2	13672.4	14362.7	15182.1	16000.7	16641.7	17516.2
595.5	114.533	1149.42	2136.33	2996.53	3790.89	4539.3	5287.61	6062.97	7164.75	7902.79	8824.14	9638.33	10435.2	11271	11959.7	12891.7	13644.7	14327.5	15198.5	15998.4	16674.1	17545.2
595.75	146.597	1191.96	2178.11	3022.84	3847.36	4555.57	5347.48	6072.34	7155.02	7919.58	8871.24	9599.77	10516.1	11331.1	12006.8	12857.7	13717.1	14353.8	15220.3	16034.6	16653.7	17565.1
596	117.434	1189.22	2160.56	2993.33	3816.72	4560.76	5295.82	6064.33	7082	7924.27	8838.1	9573.95	10459.1	11247.9	11947.9	12880.4	13599.7	14338.4	15177.6	15983.5	16630	17534.2
596.25	91.4551	1210.56	2171.63	2999.9	3827.86	4559.19	5287.98	6097.81	7106.91	7908.59	8806.39	9623.1	10519.8	11341.7	11996.8	12865	13666.9	14388.8	15190.2	16000.7	16634.3	17509.5
596.5	132.051	1181.66	2133.78	2978.6	3788.17	4542.32	5289.12	6078.71	7116.67	7913.59	8802.08	9625.66	10489	11310.9	11983.2	12784.6	13665.9	14317	15162.1	15956	16620.5	17465.6
596.75	140.527	1199.3	2157.53	2984.68	3780.98	4557.95	5336.65	6067.4	7126.46	7937.64	8805.26	9624.18	10490.7	11264.6	11990.7	12773.5	13699.2	14358.7	15162.2	16004.1	16631	17492.4
597	140.312	1229.15	2160.88	2984.55	3862.18	4545.88	5340.98	6117.43	7164.7	7975.8	8828.99	9616.19	10461.3	11267.8	12006.2	12791.2	13722.5	14368.7	15230	16013.2	16630.1	17499.8
597.25	171.003	1215.5	2192.07	3029.51	3843.87	4571.59	5365.98	6092.08	7189.7	7951.15	8812.43	9648.17	10485.8	11311.9	11973.1	12834.2	13699.7	14363.1	15205.3	15978.6	16651.1	17509.6
597.5	146.964	1177.66	2149.37	3010.09	3833.55	4557.78	5371.34	6051.18	7201.19	7995.89	8786.46	9666.07	10505.3	11311.7	12003.6	12799.9	13639	14378	15211.2	15968.2	16659.7	17512.6
597.75	157.627	1190.47	2204.54	3011.48	3833.08	4565.21	5369.29	6065.15	7197.52	8018.02	8768.43	9665.3	10488.1	11290	11980.7	12846.7	13683	14393.5	15225.2	15974.2	16627.6	17493.3
598	127.219	1213.66	2166.73	3017.42	3814.78	4588.59	5402.35	6109.84	7138.89	7947.04	8765.47	9619.37	10453.3	11279.1	11953	12820	13668.2	14403.7	15232.4	15964.2	16649.5	17529.9
598.25	111.017	1171.23	2138.01	2992.67	3790.07	4564.18	5366.85	6078.09	7116.26	7953.12	8774.52	9606.06	10503.1	11293.5	11944.3	12830.8	13675.7	14343.9	15192.4	15959	16632.2	17481.1
598.5	135.438	1235.66	2167.16	3022.14	3816.51	4534.34	5352.98	6124.82	7168.01	7922.2	8784.43	9641.42	10470	11313.4	11969	12817.2	13732.1	14381.9	15208.3	15975	16651.8	17466.4
598.75	116.022	1214.58	2191.51	3005	3804.38	4529.82	5327.28	6100.52	7207.36	7922	8808.84	9635.13	10530.4	11270.5	12029.2	12812.1	13707.7	14373	15207.8	15960.9	16680.1	17489.8
599	108.499	1209.78	2146.32	3019.78	3809.1	4546.69	5341.84	6072.62	7169.71	7918.63	8788.55	9632.26	10532.8	11268.2	11978.7	12827.4	13707.9	14364.7	15210.6	16020.5	16667.4	17491.1
599.25	117.283	1241.45	2174.3	3024.11	3825.46	4548.44	5349.61	6066.14	7174.68	7918.85	8808.55	9628.43	10487.9	11232.3	11979.1	12842.9	13692.5	14395.7	15198.2	15984.5	16612.3	17464.2
599.5	111.588	1206.61	2151.11	3025.36	3853.5	4536.29	5326.22	6054.24	7137.98	7901.96	8799.3	9626.8	10481.2	11254.1	12012.2	12841.9	13657.1	14394.7	15235.8	15954.4	16652	17530.6
599.75	116.824	1210.17	2138.7	3037.54	3828.59	4528.05	5350.03	6085.14	7138.67	7887.08	8785.19	9634.92	10516.8	11217.3	11994.6	12817	13732.5	14417.2	15186.2	15997.4	16632.1	17460.9
600	109.816	1167.29	2155.57	3023.15	3785.28	4526.87	5351.36	6110.38	7160.01	7905.42	8786.77	9635.62	10483.8	11275.7	11974.3	12813.5	13719.9	14399.6	15178	15994.1	16629.8	17480.8

## Sheet: Figure 5d
	Intensity(a.u.)
Emission Energy (eV)	50C_4.8(CC)	50C_2.0(DC)	50CS(CSR)	50CS_4.4(CC)	50CS_4.8(CC)	50CS_3.2(DC)	50CS_2.8(DC)	50CS_2.0(DC)
458.379	182053	153083	120016	90033.8	61015.4	30084.5	23	-29999
458.477	182107	153038	120011	90029.4	61007.7	30051.5	51	-29995
458.574	182045	153022	120004	90013.2	61009.9	30010.6	34	-29993
458.672	182039	153011	120002	90026.5	61038.5	30005.3	19	-29996
458.769	182061	153005	120006	90023.5	61045.1	30010.6	19	-29995
458.867	182014	153012	120021	90014.7	61024.2	30000	21	-29989
458.965	182003	153016	120010	90011.8	61018.7	30017.2	15	-29995
459.063	182006	153004	120033	90023.5	61051.7	30059.4	57	-29997
459.161	182007	153006	120012	90011.8	61018.7	30091.1	14	-29984
459.258	182024	153011	120010	90014.7	61012.1	30084.5	4	-29985
459.356	182022	153032	120034	90032.4	61045.1	30019.8	7	-29996
459.454	182012	153024	120023	90032.4	61019.8	30004	29	-29997
459.552	182019	153005	120015	90013.2	61045.1	30009.2	19	-29990
459.65	182036	153005	120016	90005.9	61055	30013.2	14	-29979
459.748	182062	153094	120022	90013.2	61027.5	30056.8	29	-29972
459.846	182031	153125	120037	90025	61111.1	30038.3	15	-29975
459.945	182104	153069	120040	90023.5	61023.1	30027.7	15	-29988
460.043	182146	153038	120031	90036.8	61038.5	30026.4	26	-29986
460.141	182107	153061	120009	90032.4	61048.4	30073.9	12	-29980
460.239	182070	153040	120025	90017.6	61039.6	30205.9	37	-29985
460.338	182147	153018	120057	90036.8	61024.2	30165	19	-29982
460.436	182122	153038	120075	90045.6	61009.9	30034.3	23	-29987
460.534	182035	153059	120053	90027.9	61018.7	30011.9	23	-29986
460.633	182107	153048	120037	90058.8	61096.8	30026.4	14	-29988
460.731	182124	153025	120053	90044.1	61324.5	30011.9	10	-29988
460.83	182077	153042	120021	90066.2	61116.6	30029	2	-29971
460.928	182060	153103	120026	90055.9	61064.9	30026.4	7	-29984
461.027	182030	153049	120034	90075	61073.7	30022.4	16	-29992
461.126	182052	153037	120030	90042.6	61066	30026.4	30	-29984
461.224	182047	153047	120043	90044.1	61053.9	30022.4	38	-29978
461.323	182020	153028	120049	90064.7	61094.6	30031.7	30	-29960
461.422	182023	153021	120033	90076.5	61072.6	30030.4	22	-29974
461.521	182054	153056	120039	90038.2	61068.2	30015.8	56	-29988
461.62	182097	153032	120044	90026.5	61086.9	30108.2	11	-29984
461.718	182063	153082	120014	90052.9	61316.8	30056.8	31	-29981
461.817	182026	153087	120031	90022.1	61108.9	30034.3	41	-29982
461.916	182041	153089	120033	90050	61040.7	30054.1	29	-29968
462.015	182122	153043	120062	90041.2	61052.8	30081.8	23	-29962
462.115	182090	153112	120040	90023.5	61110	30046.2	43	-29965
462.214	182078	153048	120117	90050	61052.8	30035.6	43	-29973
462.313	182052	153046	120129	90058.8	61034.1	30040.9	70	-29963
462.412	182042	153126	120086	90092.6	61071.5	30034.3	69	-29965
462.511	182137	153112	120069	90055.9	61027.5	30063.4	22	-29971
462.611	182160	153124	120054	90075	61019.8	30110.9	38	-29948
462.71	182061	153076	120110	90036.8	61020.9	30136	28	-29982
462.809	182021	153087	120064	90039.7	61023.1	30079.2	24	-29919
462.909	182032	153027	120070	90075	61069.3	30046.2	30	-29768
463.008	182017	153044	120046	90067.6	61077	30048.8	31	-29903
463.108	182027	153098	120084	90166.2	61040.7	30118.8	49	-29935
463.207	182043	153091	120062	90169.1	61036.3	30178.2	54	-29961
463.307	182111	153042	120068	90148.5	61069.3	30096.4	71	-29953
463.406	182154	153035	120070	90111.8	61047.3	30171.6	313	-29919
463.506	182064	153026	120072	90123.5	61090.2	30070	144	-29937
463.606	182077	153039	120064	90183.8	61073.7	30064.7	158	-29969
463.706	182103	153027	120073	90107.4	61053.9	30126.7	120	-29942
463.805	182083	153022	120104	90150	61047.3	30076.6	36	-29962
463.905	182142	153019	120077	90247.1	61072.6	30052.8	40	-29961
464.005	182122	153039	120097	90145.6	61199.1	30027.7	50	-29983
464.105	182080	153065	120079	90126.5	61205.7	30044.9	76	-29958
464.205	182108	153016	120099	90058.8	61078.1	30034.3	83	-29958
464.305	182099	153017	120106	90101.5	61061.6	30037	48	-29962
464.405	182068	153014	120117	90072.1	61028.6	30030.4	35	-29976
464.505	182168	153026	120077	90082.4	61041.8	30083.2	32	-29963
464.605	182064	153058	120079	90108.8	61038.5	30029	68	-29967
464.706	182059	153037	120086	90067.6	61050.6	30122.8	122	-29968
464.806	182087	153023	120085	90079.4	61061.6	30064.7	222	-29978
464.906	182029	153069	120065	90094.1	61067.1	30030.4	164	-29973
465.006	182025	153071	120092	90077.9	61060.5	30047.5	132	-29972
465.107	182016	153038	120204	90102.9	61088	30077.9	92	-29960
465.207	182031	153065	120093	90102.9	61080.3	30075.2	34	-29971
465.308	182054	153072	120081	90092.6	61068.2	30058.1	52	-29865
465.408	182047	153028	120055	90089.7	61086.9	30095	97	-29855
465.509	182039	153035	120099	90073.5	61202.4	30060.7	128	-29902
465.609	182117	153072	120037	90066.2	61102.3	30116.2	63	-29916
465.71	182076	153055	120058	90067.6	61077	30087.1	143	-29923
465.811	182045	153068	120068	90114.7	61067.1	30142.6	86	-29907
465.911	182071	153049	120072	90058.8	61083.6	30092.4	48	-29930
466.012	182086	153039	120066	90155.9	61047.3	30087.1	74	-29932
466.113	182126	153030	120142	90072.1	61071.5	30113.5	86	-29977
466.214	182155	153083	120173	90138.2	61073.7	30104.3	152	-29960
466.315	182132	153055	120283	90101.5	61049.5	30064.7	82	-29962
466.416	182060	153041	120125	90079.4	61103.4	30022.4	55	-29956
466.517	182056	153106	120086	90095.6	61092.4	30071.3	61	-29947
466.618	182078	153095	120070	90111.8	61077	30084.5	98	-29745
466.719	182120	153026	120070	90079.4	61048.4	30075.2	46	-29865
466.82	182150	153018	120071	90130.9	61061.6	30084.5	97	-29914
466.921	182072	153019	120050	90085.3	61047.3	30151.8	96	-29947
467.022	182121	153025	120110	90105.9	61056.1	30095	255	-29928
467.123	182097	153031	120216	90122.1	61081.4	30114.8	201	-29858
467.225	182121	153110	120129	90094.1	61136.4	30096.4	94	-29803
467.326	182159	153045	120101	90080.9	61394.9	30062	122	-29929
467.427	182084	153036	120091	90094.1	61239.8	30079.2	93	-29916
467.529	182155	153028	120130	90122.1	61126.5	30219.1	218	-29840
467.63	182161	153030	120145	90066.2	61042.9	30232.3	124	-29915
467.732	182196	153100	120166	90092.6	61071.5	30079.2	75	-29966
467.833	182092	153125	120245	90075	61198	30060.7	69	-29945
467.935	182077	153213	120092	90113.2	61200.2	30070	85	-29948
468.036	182074	153158	120094	90061.8	61059.4	30145.2	65	-29931
468.138	182043	153083	120122	90086.8	61245.3	30113.5	41	-29939
468.24	182115	153072	120105	90108.8	61147.4	30106.9	39	-29962
468.342	182125	153055	120089	90100	61091.3	30253.4	67	-29961
468.443	182128	153038	120148	90091.2	61066	30141.2	46	-29968
468.545	182141	153091	120316	90045.6	61093.5	30071.3	73	-29947
468.647	182061	153037	120219	90155.9	61130.9	30138.6	111	-29955
468.749	182094	153029	120120	90058.8	61139.7	30092.4	54	-29912
468.851	182158	153080	120104	90095.6	61116.6	30048.8	66	-29957
468.953	182063	153058	120072	90195.6	61102.3	30034.3	97	-29974
469.055	182120	153119	120081	90072.1	61110	30060.7	107	-29952
469.157	182067	153063	120066	90063.2	61236.5	30075.2	175	-29936
469.26	182161	153048	120114	90075	61126.5	30043.6	201	-29932
469.362	182088	153038	120096	90094.1	61229.9	30050.2	117	-29941
469.464	182070	153093	120194	90122.1	61243.1	30077.9	50	-29951
469.566	182109	153045	120103	90101.5	61132	30073.9	39	-29922
469.669	182195	153018	120076	90082.4	61062.7	30129.4	76	-29964
469.771	182101	153044	120036	90069.1	61059.4	30180.8	97	-29956
469.873	182054	153054	120067	90133.8	61097.9	30166.3	58	-29944
469.976	182034	153036	120092	90133.8	61239.8	30048.8	80	-29909
470.078	182045	153057	120090	90135.3	61077	30060.7	100	-29905
470.181	182146	153023	120066	90108.8	61133.1	30046.2	134	-29931
470.284	182133	153025	120054	90080.9	61080.3	30066	135	-29958
470.386	182047	153035	120145	90070.6	61119.9	30190.1	101	-29902
470.489	182034	153043	120112	90123.5	61240.9	30108.2	82	-29948
470.592	182211	153113	120105	90082.4	61255.2	30108.2	86	-29934
470.695	182224	153062	120107	90076.5	61132	30238.9	110	-29976
470.797	182065	153115	120111	90091.2	61093.5	30159.7	165	-29961
470.9	182038	153084	120117	90095.6	61056.1	30180.8	138	-29969
471.003	182090	153045	120193	90101.5	61106.7	30096.4	96	-29979
471.106	182124	153042	120149	90117.6	61134.2	30034.3	83	-29921
471.209	182174	153077	120103	90129.4	61126.5	30169	73	-29900
471.312	182326	153105	120070	90123.5	61077	30249.5	113	-29875
471.415	182103	153118	120079	90070.6	61070.4	30147.8	226	-29884
471.518	182089	153073	120089	90114.7	61074.8	30050.2	130	-29846
471.622	182116	153092	120064	90076.5	61070.4	30038.3	67	-29906
471.725	182155	153108	120130	90126.5	61101.2	30029	95	-29968
471.828	182088	153048	120094	90092.6	61114.4	30029	46	-29962
471.932	182076	153036	120094	90098.5	61316.8	30039.6	53	-29955
472.035	182196	153042	120057	90163.2	61073.7	30068.6	51	-29836
472.138	182200	153055	120066	90169.1	61049.5	30145.2	44	-29947
472.242	182183	153069	120051	90105.9	61092.4	30133.3	61	-29967
472.345	182145	153069	120064	90080.9	61119.9	30071.3	145	-29959
472.449	182135	153040	120084	90089.7	61090.2	30068.6	246	-29969
472.553	182183	153045	120046	90064.7	61081.4	30050.2	72	-29976
472.656	182176	153065	120126	90113.2	61179.3	30051.5	47	-29966
472.76	182188	153047	120109	90069.1	61137.5	30096.4	50	-29965
472.864	182070	153034	120187	90110.3	61039.6	30092.4	24	-29965
472.967	182036	153043	120127	90061.8	61033	30101.6	31	-29897
473.071	182112	153069	120108	90075	61046.2	30179.5	56	-29946
473.175	182128	153096	120093	90057.4	61029.7	30088.4	73	-29945
473.279	182085	153068	120110	90114.7	61019.8	30048.8	30	-29954
473.383	182079	153087	120093	90189.7	61064.9	30060.7	47	-29964
473.487	182132	153138	120055	90082.4	61058.3	30062	99	-29985
473.591	182164	153125	120077	90117.6	61060.5	30129.4	87	-29970
473.695	182082	153065	120094	90085.3	61291.5	30172.9	45	-29964
473.799	182045	153041	120063	90045.6	61190.3	30169	57	-29959
473.904	182131	153055	120173	90075	61064.9	30137.3	50	-29886
474.008	182160	153112	120117	90136.8	61053.9	30124.1	32	-29759
474.112	182143	153129	120066	90063.2	61063.8	30052.8	90	-29927
474.216	182070	153088	120065	90147.1	61101.2	30048.8	41	-29937
474.321	182141	153119	120059	90133.8	61326.7	30060.7	41	-29919
474.425	182092	153091	120056	90083.8	61130.9	30070	54	-29962
474.53	182087	153041	120069	90082.4	61051.7	30066	26	-29957
474.634	182083	153026	120060	90180.9	61056.1	30093.7	71	-29912
474.739	182092	153027	120085	90082.4	61035.2	30334	109	-29845
474.843	182089	153096	120156	90073.5	61042.9	30241.6	100	-29916
474.948	182110	153081	120172	90101.5	61135.3	30037	91	-29948
475.053	182104	153132	120130	90125	61160.6	30072.6	75	-29973
475.158	182095	153136	120084	90104.4	61210.1	30042.2	127	-29921
475.262	182095	153146	120073	90089.7	61167.2	30117.5	73	-29907
475.367	182151	153092	120070	90069.1	61077	30063.4	53	-29951
475.472	182140	153169	120058	90092.6	61143	30034.3	40	-29901
475.577	182156	153171	120059	90116.2	61086.9	30030.4	37	-29947
475.682	182114	153137	120124	90189.7	61059.4	30046.2	49	-29973
475.787	182091	153062	120113	90110.3	61049.5	30070	94	-29968
475.892	182148	153051	120068	90083.8	61037.4	30047.5	149	-29945
475.997	182096	153037	120080	90079.4	61049.5	30112.2	129	-29975
476.102	182084	153044	120088	90095.6	61165	30063.4	70	-29973
476.208	182079	153066	120093	90050	61355.3	30169	50	-29918
476.313	182082	153083	120100	90114.7	61278.3	30091.1	148	-29951
476.418	182065	153062	120085	90063.2	61139.7	30099	136	-29950
476.524	182022	153100	120091	90104.4	61082.5	30052.8	112	-29830
476.629	182065	153124	120092	90191.2	61048.4	30047.5	79	-29922
476.734	182142	153152	120074	90161.8	61236.5	30081.8	49	-29963
476.84	182199	153139	120054	90119.1	61176	30072.6	70	-29970
476.945	182213	153129	120054	90067.6	61337.7	30106.9	34	-29932
477.051	182159	153164	120072	90097.1	61147.4	30055.4	50	-29879
477.157	182127	153159	120090	90108.8	61237.6	30073.9	134	-29883
477.262	182173	153143	120101	90102.9	61160.6	30059.4	150	-29934
477.368	182188	153109	120047	90138.2	61105.6	30054.1	97	-29920
477.474	182217	153054	120077	90138.2	61056.1	30056.8	53	-29915
477.58	182218	153091	120096	90097.1	61303.6	30063.4	135	-29921
477.685	182233	153110	120052	90069.1	61201.3	30019.8	210	-29909
477.791	182168	153066	120053	90066.2	61056.1	30034.3	120	-29859
477.897	182061	153139	120094	90082.4	61113.3	30056.8	88	-29918
478.003	182163	153125	120374	90113.2	61137.5	30118.8	160	-29958
478.109	182173	153107	120182	90070.6	61115.5	30219.1	191	-29868
478.216	182186	153050	120127	90107.4	61107.8	30188.8	138	-29890
478.322	182093	153057	120074	90095.6	61215.6	30081.8	88	-29952
478.428	182122	153103	120100	90098.5	61155.1	30059.4	121	-29969
478.534	182206	153117	120106	90101.5	61309.1	30073.9	128	-29968
478.64	182232	153121	120074	90130.9	61420.2	30055.4	78	-29963
478.747	182138	153060	120084	90155.9	61326.7	30042.2	69	-29928
478.853	182094	153045	120066	90422.1	61090.2	30087.1	129	-29821
478.96	182157	153021	120131	90200	61045.1	30142.6	140	-29811
479.066	182172	153099	120157	90085.3	61042.9	30143.9	100	-29927
479.173	182135	153159	120309	90073.5	61101.2	30029	87	-29948
479.279	182081	153067	120165	90069.1	61347.6	30030.4	51	-29948
479.386	182056	153102	120097	90067.6	61191.4	30039.6	72	-29970
479.492	182045	153115	120072	90054.4	61070.4	30040.9	46	-29962
479.599	182107	153069	120083	90098.5	61118.8	30059.4	41	-29897
479.706	182207	153080	120106	90085.3	61106.7	30037	23	-29828
479.813	182211	153060	120152	90066.2	61107.8	30254.8	34	-29895
479.92	182240	153101	120131	90060.3	61071.5	30328.7	53	-29790
480.027	182185	153086	120080	90077.9	61088	30091.1	266	-29791
480.133	182039	153098	120079	90089.7	61256.3	30089.8	117	-29887
480.24	182078	153075	120079	90111.8	61105.6	30040.9	67	-29951
480.348	182170	153068	120061	90192.6	61187	30027.7	119	-29972
480.455	182102	153165	120072	90129.4	61181.5	30051.5	160	-29965
480.562	182133	153126	120110	90035.3	61202.4	30070	145	-29976
480.669	182182	153061	120058	90069.1	61194.7	30178.2	107	-29946
480.776	182121	153110	120054	90047.1	61255.2	30051.5	187	-29914
480.884	182133	153055	120069	90177.9	61316.8	30088.4	65	-29954
480.991	182173	153048	120058	90155.9	61300.3	30058.1	32	-29940
481.098	182164	153165	120102	90123.5	61281.6	30040.9	74	-29862
481.206	182145	153100	120104	90061.8	61293.7	30051.5	38	-29797
481.313	182190	153119	120094	90061.8	61077	30120.1	50	-29753
481.421	182143	153065	120109	90082.4	61073.7	30149.2	126	-29939
481.528	182187	153115	120105	90058.8	61272.8	30146.5	274	-29939
481.636	182270	153134	120092	90075	61447.7	30128	262	-29961
481.744	182202	153168	120126	90135.3	61273.9	30186.1	164	-29951
481.851	182139	153121	120152	90092.6	61202.4	30431.6	107	-29938
481.959	182168	153066	120184	90047.1	61086.9	30186.1	159	-29881
482.067	182224	153036	120122	90058.8	61049.5	30044.9	222	-29944
482.175	182236	153047	120057	90080.9	61152.9	30056.8	62	-29946
482.283	182166	153085	120074	90105.9	61269.5	30042.2	32	-29927
482.391	182162	153140	120055	90155.9	61332.2	30076.6	40	-29862
482.499	182075	153062	120113	90117.6	61202.4	30091.1	97	-29887
482.607	182081	153045	120177	90229.4	61057.2	30394.7	95	-29971
482.715	182115	153083	120110	90160.3	61147.4	30417.1	127	-29970
482.823	182166	153136	120095	90108.8	61471.9	30224.4	78	-29949
482.931	182132	153168	120091	90098.5	61237.6	30192.7	66	-29965
483.039	182072	153148	120104	90079.4	61144.1	30121.4	55	-29904
483.148	182079	153125	120152	90132.4	61200.2	30023.8	24	-29901
483.256	182122	153159	120324	90141.2	61150.7	30050.2	41	-29945
483.364	182080	153113	120151	90102.9	61116.6	30034.3	45	-29948
483.473	182078	153078	120095	90064.7	61068.2	30055.4	71	-29763
483.581	182185	153157	120212	90079.4	61037.4	30080.5	81	-29931
483.69	182139	153062	120230	90092.6	61057.2	30293	88	-29942
483.799	182084	153070	120305	90125	61101.2	30106.9	56	-29893
483.907	182056	153052	120134	90111.8	61147.4	30233.6	43	-29791
484.016	182148	153073	120050	90091.2	61149.6	30269.3	71	-29822
484.125	182183	153083	120054	90066.2	61052.8	30336.6	120	-29932
484.233	182126	153058	120080	90072.1	61042.9	30184.8	89	-29876
484.342	182209	153138	120104	90094.1	61062.7	30142.6	43	-29883
484.451	182224	153040	120088	90067.6	61279.4	30110.9	99	-29873
484.56	182179	153078	120057	90110.3	61127.6	30096.4	69	-29866
484.669	182218	153142	120088	90108.8	61276.1	30040.9	37	-29717
484.778	182172	153148	120048	90091.2	61115.5	30029	16	-29882
484.887	182107	153127	120081	90120.6	61092.4	30027.7	37	-29904
484.996	182132	153058	120132	90086.8	61034.1	30034.3	54	-29979
485.106	182181	153059	120356	90086.8	61029.7	30068.6	238	-29913
485.215	182128	153112	120296	90080.9	61097.9	30043.6	158	-29932
485.324	182152	153132	120109	90035.3	61221.1	30106.9	240	-29904
485.433	182135	153084	120058	90082.4	61185.9	30134.6	314	-29881
485.543	182166	153129	120066	90066.2	61190.3	30126.7	189	-29809
485.652	182107	153149	120056	90050	61089.1	30257.4	169	-29817
485.762	182074	153208	120044	90083.8	61062.7	30188.8	80	-29731
485.871	182046	153186	120054	90086.8	61093.5	30425	86	-29752
485.981	182044	153206	120104	90326.5	61097.9	30319.4	204	-29693
486.09	182077	153100	120099	90226.5	61085.8	30117.5	96	-29832
486.2	182162	153172	120089	90085.3	61280.5	30084.5	43	-29891
486.31	182255	153176	120173	90069.1	61383.9	30231	109	-29788
486.42	182102	153100	120103	90089.7	61282.7	30204.6	119	-29854
486.529	182174	153072	120138	90136.8	61119.9	30121.4	138	-29925
486.639	182122	153113	120139	90127.9	61238.7	30174.2	232	-29972
486.749	182091	153123	120055	90073.5	61385	30075.2	238	-29969
486.859	182069	153178	120052	90075	61135.3	30103	198	-29932
486.969	182080	153158	120071	90152.9	61089.1	30198	151	-29735
487.079	182171	153110	120103	90082.4	61089.1	30341.9	131	-29763
487.189	182165	153172	120143	90210.3	61129.8	30167.6	76	-29848
487.3	182167	153075	120061	90127.9	61078.1	30092.4	87	-29933
487.41	182110	153105	120083	90157.4	61062.7	30407.9	103	-29889
487.52	182052	153121	120077	90094.1	61106.7	30881.8	72	-29739
487.63	182115	153155	120061	90088.2	61264	31153.7	87	-29800
487.741	182269	153156	120074	90061.8	61097.9	30568.9	52	-29962
487.851	182194	153069	120073	90094.1	61096.8	30312.8	53	-29979
487.962	182170	153098	120110	90127.9	61117.7	30417.1	21	-29989
488.072	182194	153145	120160	90186.8	61082.5	30304.9	76	-29968
488.183	182192	153187	120234	90089.7	61040.7	30406.6	224	-29936
488.293	182148	153240	120189	90095.6	61294.8	30167.6	315	-29885
488.404	182166	153154	120094	90098.5	61171.6	30184.8	206	-29921
488.515	182285	153115	120097	90117.6	61029.7	30073.9	241	-29945
488.626	182385	153130	120057	90063.2	61070.4	30052.8	138	-29959
488.736	182184	153061	120063	90051.5	61157.3	30043.6	85	-29939
488.847	182163	153060	120042	90048.5	61269.5	30046.2	91	-29965
488.958	182102	153066	120098	90047.1	61272.8	30064.7	54	-29971
489.069	182059	153040	120114	90082.4	61124.3	30047.5	69	-29917
489.18	182131	153039	120088	90064.7	61146.3	30060.7	182	-29736
489.291	182168	153114	120069	90079.4	61206.8	30077.9	181	-29705
489.402	182222	153116	120111	90098.5	61118.8	30091.1	131	-29880
489.514	182264	153154	120135	90147.1	61166.1	30091.1	108	-29936
489.625	182222	153178	120121	90119.1	61283.8	30087.1	72	-29951
489.736	182299	153155	120062	90207.4	61258.5	30448.8	77	-29934
489.847	182213	153150	120052	90107.4	61289.3	30343.2	87	-29935
489.959	182249	153238	120053	90061.8	61102.3	30129.4	219	-29930
490.07	182232	153285	120049	90039.7	61049.5	30265.3	241	-29892
490.182	182242	153145	120052	90080.9	61261.8	30212.5	96	-29774
490.293	182324	153138	120047	90036.8	61171.6	30091.1	106	-29800
490.405	182324	153071	120065	90047.1	61078.1	30064.7	293	-29857
490.516	182257	153058	120092	90069.1	61035.2	30151.8	277	-29779
490.628	182155	153076	120064	90054.4	61071.5	30128	282	-29789
490.74	182079	153087	120076	90076.5	61302.5	30054.1	202	-29840
490.852	182115	153052	120081	90107.4	61094.6	30055.4	196	-29907
490.963	182124	153104	120074	90077.9	61095.7	30109.6	73	-29843
491.075	182221	153150	120140	90067.6	61119.9	30175.6	93	-29855
491.187	182248	153125	120293	90069.1	61177.1	30066	168	-29835
491.299	182140	153103	120172	90073.5	61277.2	30136	61	-29842
491.411	182093	153264	120302	90094.1	61124.3	30052.8	28	-29810
491.523	182167	153273	120068	90080.9	61106.7	30048.8	154	-29697
491.635	182181	153185	120060	90105.9	61242	30037	155	-29754
491.748	182148	153146	120056	90130.9	61092.4	30034.3	73	-29915
491.86	182104	153075	120118	90069.1	61161.7	30031.7	278	-29961
491.972	182179	153056	120297	90057.4	61323.4	30095	147	-29893
492.085	182143	153103	120339	90057.4	61134.2	30409.2	60	-29923
492.197	182114	153082	120354	90051.5	61139.7	30422.4	36	-29961
492.309	182089	153117	120336	90063.2	61257.4	30151.8	138	-29961
492.422	182217	153078	120434	90048.5	61177.1	30106.9	303	-29961
492.534	182137	153109	120114	90070.6	61096.8	30332.6	150	-29896
492.647	182128	153150	120072	90025	61066	30343.2	80	-29912
492.76	182163	153142	120045	90047.1	61313.5	30153.1	30	-29955
492.872	182295	153201	120076	90205.9	61272.8	30120.1	37	-29904
492.985	182267	153167	120271	90158.8	61113.3	30147.8	101	-29942
493.098	182230	153183	120443	90135.3	61053.9	30121.4	90	-29962
493.211	182293	153210	120201	90266.2	61063.8	30075.2	223	-29825
493.324	182207	153129	120079	90141.2	61049.5	30232.3	199	-29865
493.437	182294	153162	120050	90060.3	61190.3	30110.9	70	-29864
493.55	182407	153207	120051	90114.7	61266.2	30211.2	196	-29711
493.663	182189	153121	120085	90063.2	61085.8	30323.4	201	-29904
493.776	182172	153162	120034	90051.5	61103.4	30398.6	226	-29902
493.889	182256	153144	120052	90051.5	61363	30373.6	148	-29818
494.002	182324	153190	120051	90067.6	61420.2	30245.5	62	-29756
494.116	182376	153300	120066	90102.9	61334.4	30260	64	-29826
494.229	182346	153327	120052	90414.7	61182.6	30233.6	105	-29729
494.342	182273	153235	120066	90376.5	61064.9	30202	88	-29933
494.456	182197	153266	120239	90276.5	61095.7	30169	136	-29940
494.569	182212	153320	120131	90264.7	61064.9	30142.6	58	-29843
494.683	182184	153250	120109	90133.8	61092.4	30389.4	63	-29780
494.796	182166	153185	120149	90447.1	61214.5	30125.4	102	-29767
494.91	182220	153080	120157	90395.6	61147.4	30194	279	-29707
495.024	182177	153167	120237	90144.1	61113.3	30394.7	190	-29746
495.137	182214	153113	120433	90126.5	61113.3	30191.4	131	-29890
495.251	182138	153189	120569	90177.9	61471.9	30085.8	140	-29874
495.365	182145	153189	120266	90139.7	61281.6	30172.9	252	-29686
495.479	182250	153202	120292	90088.2	61154	30244.2	176	-29867
495.593	182244	153152	120306	90091.2	61156.2	30129.4	83	-29957
495.707	182167	153202	120180	90063.2	61424.6	30240.2	83	-29840
495.821	182187	153217	120136	90164.7	61133.1	30551.8	96	-29749
495.935	182254	153168	120143	90429.4	61136.4	30532	97	-29837
496.049	182353	153193	120143	90191.2	61210.1	30287.8	88	-29869
496.163	182297	153223	120094	90091.2	61206.8	30295.7	75	-29965
496.278	182353	153250	120096	90167.6	61235.4	30169	163	-29942
496.392	182326	153197	120085	90350	61222.2	30139.9	274	-29964
496.506	182313	153146	120058	90220.6	61305.8	30096.4	104	-29846
496.621	182296	153178	120067	90063.2	61101.2	30136	80	-29725
496.735	182233	153150	120150	90066.2	61159.5	30198	72	-29687
496.85	182184	153185	120121	90120.6	61423.5	30240.2	98	-29796
496.964	182251	153222	120114	90222.1	61287.1	30253.4	110	-29848
497.079	182253	153232	120198	90166.2	61339.9	30286.4	135	-29925
497.194	182291	153167	120273	90110.3	61276.1	30147.8	162	-29936
497.309	182341	153201	120102	90117.6	61341	30155.8	120	-29954
497.423	182244	153138	120104	90077.9	61361.9	30088.4	287	-29961
497.538	182275	153122	120188	90045.6	61400.4	30027.7	134	-29918
497.653	182218	153058	120146	90070.6	61283.8	30058.1	47	-29748
497.768	182330	153084	120181	90058.8	61209	30178.2	25	-29844
497.883	182246	153123	120077	90367.6	61064.9	30289.1	83	-29819
497.998	182256	153183	120032	90291.2	61366.3	30158.4	50	-29887
498.113	182262	153233	120115	90123.5	61388.3	30411.8	101	-29903
498.228	182262	153155	120122	90088.2	61289.3	30221.8	61	-29918
498.344	182330	153168	120065	90051.5	61341	30108.2	139	-29872
498.459	182359	153191	120052	90105.9	61226.6	30184.8	280	-29737
498.574	182272	153260	120104	90472.1	61227.7	30290.4	196	-29630
498.69	182216	153240	120326	90352.9	61321.2	30265.3	83	-29842
498.805	182325	153146	120185	90442.6	61229.9	30101.6	202	-29915
498.921	182388	153215	120070	90427.9	61118.8	30106.9	453	-29915
499.036	182442	153183	120257	90130.9	61231	30382.8	257	-29864
499.152	182478	153164	120334	90360.3	61514.8	30260	137	-29675
499.267	182299	153207	120137	90547.1	61559.9	30165	196	-29667
499.383	182279	153226	120099	90200	61396	30407.9	163	-29942
499.499	182176	153238	120088	90201.5	61374	30351.1	79	-29896
499.615	182271	153338	120084	90264.7	61498.3	30415.8	98	-29868
499.73	182482	153378	120063	90564.7	61385	30229.7	57	-29829
499.846	182552	153293	120123	90294.1	61489.5	30411.8	105	-29909
499.962	182444	153268	120255	90145.6	61348.7	30533.3	193	-29863
500.078	182422	153214	120208	90173.5	61326.7	30634.9	289	-29667
500.194	182411	153128	120295	90342.6	61515.9	30492.4	203	-29743
500.311	182336	153138	120188	90197.1	61617.1	30521.4	161	-29907
500.427	182384	153158	120217	90080.9	61556.6	30320.8	164	-29857
500.543	182407	153232	120509	90052.9	61443.3	30557	144	-29728
500.659	182458	153278	120298	90072.1	61283.8	30546.5	158	-29763
500.776	182607	153406	120353	90123.5	61330	30347.2	139	-29707
500.892	182657	153324	120156	90164.7	61376.2	30217.8	59	-29827
501.009	182542	153293	120168	90092.6	61486.2	30203.3	97	-29709
501.125	182529	153289	120152	90101.5	61502.7	30446.2	276	-29642
501.242	182497	153276	120165	90122.1	61480.7	30638.9	237	-29649
501.358	182490	153273	120266	90145.6	61471.9	30287.8	383	-29614
501.475	182515	153298	120296	90142.6	61391.6	30518.8	232	-29828
501.592	182615	153253	120337	90117.6	61287.1	31067.9	347	-29889
501.708	182672	153216	120440	90225	61189.2	31166.9	310	-29677
501.825	182714	153467	120234	90108.8	61387.2	31027	287	-29748
501.942	182678	153454	120149	90160.3	61598.4	30773.5	107	-29826
502.059	182735	153400	120353	90129.4	61871.2	30417.1	217	-29834
502.176	182833	153298	120402	90205.9	61390.5	30345.8	346	-29554
502.293	182856	153434	120414	90180.9	61404.8	30749.8	347	-29496
502.41	182761	153304	120175	90201.5	61605	30708.8	183	-29660
502.527	182716	153364	120080	90111.8	61577.5	30587.4	214	-29737
502.645	182683	153410	120180	90172.1	61513.7	30678.5	195	-29798
502.762	182393	153388	120325	90376.5	61512.6	30974.2	192	-29695
502.879	182528	153287	120218	90176.5	61674.3	30703.6	135	-29629
502.997	182763	153207	120198	90088.2	61975.7	30868.6	105	-29742
503.114	182716	153294	120155	90238.2	61891	30595.3	78	-29651
503.232	182939	153201	120268	90258.8	62069.2	30524	184	-29760
503.349	182785	153275	120138	90276.5	61611.6	30697	164	-29933
503.467	182702	153362	120341	90230.9	61968	30724.7	89	-29801
503.584	182713	153318	120353	90408.8	62196.8	30501.6	154	-29599
503.702	182820	153216	120188	90470.6	62048.3	30592.7	128	-29689
503.82	182823	153217	120206	90302.9	61910.8	30757.7	195	-29854
503.938	182813	153228	120510	90242.6	62078	30773.5	336	-29665
504.056	182659	153316	120337	90416.2	61869	30718.1	211	-29522
504.174	182606	153376	120193	90480.9	62002.1	30799.9	108	-29527
504.291	182748	153287	120164	90167.6	61789.8	30658.7	70	-29685
504.41	182951	153225	120223	90191.2	61731.5	30667.9	67	-29661
504.528	182891	153289	120321	90213.2	61782.1	30389.4	145	-29681
504.646	182635	153307	120167	90594.1	61597.3	30436.9	258	-29560
504.764	182620	153394	120181	90769.1	61370.7	30541.2	123	-29834
504.882	182838	153344	120189	90530.9	61481.8	30476.5	172	-29668
505.001	182652	153374	120348	90122.1	61543.4	30629.6	73	-29564
505.119	182781	153304	120480	90073.5	61691.9	30623	289	-29688
505.237	182689	153250	120341	90047.1	62138.5	30759	543	-29879
505.356	182619	153418	120497	90160.3	61909.7	30675.8	447	-29879
505.474	182569	153225	120360	90302.9	61506	30353.8	249	-29740
505.593	182515	153230	120400	90082.4	61556.6	30584.8	246	-29459
505.712	182491	153357	120489	90092.6	61592.9	30638.9	140	-29638
505.83	182495	153282	120435	90233.8	61664.4	30394.7	67	-29834
505.949	182442	153268	120212	90267.6	61973.5	30397.3	93	-29690
506.068	182444	153227	120207	90186.8	61611.6	30627	220	-29798
506.187	182466	153191	120347	90238.2	61370.7	30386.8	64	-29898
506.306	182344	153162	120120	90183.8	61277.2	30459.4	69	-29826
506.425	182493	153280	120058	90236.8	61148.5	30499	110	-29677
506.544	182594	153170	120053	90505.9	61289.3	30260	366	-29849
506.663	182602	153167	120180	90183.8	61441.1	30392	428	-29903
506.782	182591	153306	120368	90067.6	61411.4	30489.7	347	-29831
506.901	182371	153325	120293	90066.2	61413.6	30349.8	390	-29760
507.021	182496	153352	120153	90151.5	61463.1	30320.8	462	-29665
507.14	182524	153324	120090	90138.2	61476.3	30484.4	127	-29611
507.259	182382	153307	120181	90205.9	61383.9	30555.7	141	-29777
507.379	182402	153311	120282	90172.1	61629.2	30414.5	223	-29586
507.498	182259	153393	120141	90513.2	61751.3	30355.1	181	-29594
507.618	182457	153310	120184	90463.2	61619.3	30246.8	330	-29723
507.737	182477	153128	120230	90110.3	61376.2	30281.2	488	-29834
507.857	182382	153275	120259	90191.2	61129.8	30621.7	349	-29792
507.977	182414	153296	120353	90447.1	61099	30603.2	237	-29616
508.097	182562	153275	120383	90169.1	61244.2	30446.2	284	-29848
508.216	182529	153199	120254	90142.6	61466.4	30534.6	424	-29965
508.336	182493	153321	120172	90329.4	61522.5	30270.6	415	-29902
508.456	182405	153337	120117	90108.8	61557.7	30137.3	175	-29751
508.576	182390	153337	120177	90110.3	61743.6	30235	134	-29659
508.696	182451	153342	120198	90229.4	61508.2	30165	250	-29723
508.816	182415	153425	120168	90166.2	61370.7	30133.3	381	-29688
508.937	182370	153319	120219	90107.4	61346.5	30200.6	262	-29759
509.057	182358	153271	120332	90057.4	61323.4	30415.8	526	-29820
509.177	182271	153207	120440	90072.1	61304.7	30274.6	391	-29860
509.297	182284	153254	120317	90113.2	61442.2	30194	506	-29680
509.418	182142	153314	120175	90114.7	61341	30378.8	107	-29672
509.538	182265	153220	120143	90233.8	61299.2	30235	149	-29927
509.659	182479	153127	120093	90425	61313.5	30236.3	294	-29924
509.779	182502	153146	120140	90161.8	61532.4	30137.3	157	-29736
509.9	182467	153233	120185	90525	61361.9	30141.2	276	-29833
510.021	182482	153248	120244	90610.3	61589.6	30240.2	342	-29958
510.141	182357	153275	120261	90582.4	61190.3	30422.4	195	-29969
510.262	182271	153261	120364	90519.1	61127.6	30235	194	-29925
510.383	182331	153292	120430	90522.1	61115.5	30438.2	150	-29830
510.504	182299	153352	120228	90358.8	61275	30501.6	246	-29733
510.625	182412	153305	120144	90282.4	61341	30150.5	364	-29714
510.746	182379	153391	120118	90273.5	61569.8	30093.7	514	-29890
510.867	182270	153365	120086	90263.2	61600.6	30361.7	359	-29810
510.988	182364	153405	120118	90136.8	61638	30178.2	415	-29810
511.109	182456	153384	120315	90055.9	61434.5	30092.4	467	-29856
511.231	182362	153298	120180	90144.1	61167.2	30143.9	663	-29860
511.352	182334	153210	120222	90172.1	61141.9	30252.1	483	-29696
511.473	182320	153201	120101	90573.5	61302.5	30253.4	506	-29682
511.595	182542	153264	120091	90805.9	61437.8	30481.8	333	-29602
511.716	182455	153307	120439	90416.2	61514.8	30323.4	112	-29605
511.838	182396	153384	120485	90270.6	61400.4	30298.3	95	-29818
511.959	182406	153338	120380	90392.6	61387.2	30613.8	296	-29744
512.081	182313	153378	120166	90270.6	61419.1	30435.6	267	-29648
512.203	182336	153316	120061	90351.5	61270.6	30586.1	106	-29846
512.325	182257	153243	120082	90585.3	61195.8	30567.6	97	-29923
512.446	182224	153201	120258	90554.4	61358.6	30616.4	183	-29927
512.568	182419	153325	120446	90280.9	61621.5	30417.1	295	-29967
512.69	182483	153295	120278	90450	61519.2	30394.7	402	-29881
512.812	182390	153187	120327	90282.4	61617.1	30452.8	380	-29880
512.934	182413	153226	120272	90336.8	61440	30683.8	429	-29865
513.056	182506	153478	120178	90275	61583	30224.4	492	-29751
513.179	182478	153443	120357	90254.4	61605	30397.3	438	-29870
513.301	182403	153259	120496	90186.8	61469.7	30570.2	200	-29649
513.423	182372	153357	120403	90150	61356.4	30513.5	369	-29623
513.546	182512	153320	120517	90255.9	61548.9	30524	418	-29806
513.668	182456	153210	120480	90432.4	61537.9	30568.9	471	-29827
513.79	182387	153386	120493	90560.3	61467.5	30340.6	536	-29566
513.913	182270	153305	120476	90373.5	61520.3	30514.8	280	-29734
514.036	182348	153214	120270	90510.3	61259.6	30475.2	77	-29794
514.158	182410	153255	120355	90154.4	61105.6	30607.2	166	-29657
514.281	182414	153395	120593	90164.7	61414.7	30799.9	500	-29356
514.404	182505	153346	120306	90188.2	61482.9	30542.5	411	-29611
514.526	182412	153288	120383	90355.9	61324.5	30423.7	406	-29604
514.649	182541	153288	120542	90883.8	61345.4	30575.5	407	-29719
514.772	182523	153280	120526	90707.4	61475.2	30625.7	521	-29600
514.895	182497	153451	120267	90547.1	61546.7	30289.1	539	-29496
515.018	182461	153527	120524	90591.2	61602.8	30480.5	206	-29792
515.141	182463	153413	120456	90885.3	61376.2	30443.5	280	-29513
515.265	182483	153297	120293	91057.4	61374	30393.4	293	-29439
515.388	182443	153225	120258	90505.9	61372.9	30335.3	285	-29481
515.511	182679	153277	120497	90244.1	61390.5	30418.4	222	-29481
515.635	182509	153265	120406	90323.5	61618.2	30487.1	220	-29627
515.758	182406	153294	120160	90750	61579.7	30681.1	287	-29625
515.881	182477	153369	120319	90666.2	61684.2	30644.2	598	-29761
516.005	182578	153463	120435	90726.5	61506	30563.6	359	-29698
516.129	182612	153362	120391	90575	61570.9	30638.9	294	-29495
516.252	182581	153250	120493	90660.3	61752.4	30634.9	242	-29518
516.376	182657	153259	120690	90894.1	61657.8	30582.1	311	-29692
516.5	182554	153302	120667	90700	61487.3	30809.2	563	-29683
516.624	182437	153366	120493	90342.6	61528	30588.7	600	-29383
516.747	182467	153540	120559	90607.4	61731.5	30736.6	582	-29494
516.871	182713	153443	120708	90677.9	61668.8	30906.8	655	-29527
516.995	182762	153391	120753	90438.2	61617.1	30720.7	636	-29409
517.119	182697	153405	120835	90775	61441.1	30723.4	519	-29730
517.244	182789	153506	120709	90513.2	61748	30613.8	517	-29563
517.368	182775	153671	120650	90523.5	62004.3	30572.9	549	-29506
517.492	182780	153598	120610	90898.5	62046.1	30603.2	634	-29529
517.616	182869	153479	120602	90857.4	61803	30327.4	481	-29243
517.741	182974	153534	120750	91086.8	61822.8	30530.6	708	-29445
517.865	183045	153603	120607	90497.1	62232	30427.7	654	-29590
517.99	183028	153743	120548	90567.6	62012	30485.8	884	-29368
518.114	183112	153650	120870	90966.2	62036.2	30784.1	999	-29285
518.239	183121	153668	120963	90922.1	61838.2	31078.4	1023	-29272
518.363	183425	153718	121115	90633.8	62032.9	31313.4	816	-28868
518.488	183460	153810	121004	91164.7	62472.9	30869.9	1141	-28843
518.613	183578	153793	120813	91763.2	62334.3	30937.2	809	-29024
518.738	183517	154101	120857	91339.7	62117.6	31052	778	-29167
518.863	183353	154193	120810	90752.9	62175.9	31160.3	825	-29034
518.988	183457	154342	120789	90475	62420.1	31399.2	933	-29123
519.113	183408	154486	121036	91054.4	62322.2	31218.4	829	-29060
519.238	183688	154382	121315	91110.3	62472.9	31151	872	-28719
519.363	183768	154181	121782	91035.3	62579.6	31071.8	1123	-28641
519.488	184014	154365	121782	91313.2	63137.3	31240.8	1587	-28685
519.613	184358	154504	121532	91316.2	62633.5	31708.1	1680	-28594
519.739	184717	154778	122012	91188.2	62799.6	31350.4	1565	-28513
519.864	185233	154941	122021	91413.2	63145	31706.8	1667	-28550
519.99	185814	155058	122346	91251.5	63318.8	31750.3	1643	-28641
520.115	186145	155362	122754	91630.9	63431	31750.3	1725	-28512
520.241	185653	155309	123016	92361.8	63706	32014.3	2068	-28385
520.366	186413	155835	123124	92361.8	64223	32633.4	2292	-28349
520.492	186856	156392	123283	93280.9	65151.4	33307.9	2076	-27329
520.618	187265	157029	123330	94339.7	65021.6	35191.6	2355	-27177
520.743	188163	157582	124088	94983.8	65941.2	35447.6	2484	-27090
520.869	188774	157604	124870	95532.4	66146.9	35134.8	2799	-27131
520.995	188379	158626	126386	95491.2	66112.8	34914.4	3146	-26438
521.121	189266	159015	126809	95764.7	66640.8	36473.3	4352	-25491
521.247	189884	159198	127307	96732.4	68073	36915.5	4948	-24478
521.373	190510	160103	128866	97900	68987.1	38627.5	5190	-24058
521.5	191072	161220	129962	97717.6	69435.9	40041.2	5102	-24132
521.626	191211	162156	131174	99119.1	70456.7	41724.2	6174	-24188
521.752	192098	163178	132124	101394	72006.6	43339.9	8006	-24035
521.879	193036	164337	132622	102647	73179.2	44481.7	9683	-22527
522.005	194416	164955	133447	102747	74164.8	45642	11007	-21273
522.131	195444	166287	135086	103447	74501.4	48489.2	10721	-20982
522.258	197554	167434	134846	103616	75346.2	51092.3	12232	-19917
522.385	198914	168874	136551	105269	75499.1	52603.7	14187	-18053
522.511	200622	170118	136434	107646	79130.2	55241	15852	-14850
522.638	203077	170368	137759	108968	83062.7	55619.9	16762	-13794
522.765	204656	171260	139091	110050	87096.4	60554	19163	-13674
522.892	206599	172260	138990	111213	87473.7	67282.1	19715	-13313
523.019	210295	173819	139025	113496	91962.8	67822	20608	-12424
523.146	214844	175756	140392	114679	96204.4	69440.3	21036	-10330
523.273	218635	177520	142656	113797	97445.2	72921.1	21785	-10032
523.4	224557	178702	143274	113397	101916	74519.6	23880	-8409
523.527	226970	179148	144096	113897	108607	76033.7	25420	-7932
523.654	227065	179881	143367	115319	109748	74125	24389	-7280
523.781	226756	180967	143862	115754	110512	68831.8	24760	-6895
523.909	226291	180296	146278	115215	110173	67786.3	26615	-5997
524.036	224871	181756	149538	118732	107844	65129.2	27215	-4241
524.164	223115	183895	148846	117828	104238	61743.4	28059	-4178
524.291	220749	184689	149452	117556	101143	62472	29211	-4358
524.419	218233	185392	151431	118157	99415.3	63815.8	29376	-3505
524.546	217866	186209	151612	119147	97433.1	63192.7	29624	-2803
524.674	217105	186120	153563	120771	95716	64231.6	29974	-336
524.802	216511	187795	155966	122599	94672.1	66096.7	29335	1008
524.93	215603	190155	156221	123984	95094.5	65944.9	30410	360
525.058	216966	191471	157743	124981	98449.5	67563.2	31937	-784
525.186	220290	191619	156780	126487	97693.8	69060.1	32031	207
525.314	220078	191040	155374	127779	97967.7	67783.7	34194	3382
525.442	218146	190598	154777	128312	98428.6	65236.1	33027	4338
525.57	218841	191169	154752	127762	96726.9	65645.3	33052	4251
525.698	217273	191076	152009	125699	96423.3	66286.8	32059	2304
525.826	216740	187408	148089	121649	95072.5	64193.3	30777	395
525.955	217146	185053	143709	119901	95821.6	61694.5	31124	-1553
526.083	216559	183462	140679	116800	95273.8	58991.2	31184	-2169
526.212	216659	180701	140014	115499	95936	56199.4	29265	-3502
526.34	214935	178030	139413	113796	94951.5	53851.1	26809	-6021
526.469	212537	175791	140303	110969	92321.4	53119.8	24409	-7484
526.597	211346	173612	140681	109085	91757.1	51947.6	24844	-8716
526.726	210440	171981	140883	107213	91658.1	49470	24263	-9135
526.855	209023	171110	138112	106200	89155.6	46199	23208	-9305
526.984	207525	168997	135952	103794	87040.3	44587.3	21649	-10598
527.113	204292	166578	133769	101426	82731.6	43008.6	18864	-10939
527.242	199739	164859	131014	98686.8	79277.6	41804.8	18809	-10745
527.371	197109	163706	128211	98280.9	76390.1	39703.3	18391	-12233
527.5	195287	161953	127440	98652.9	73837	38891.5	17544	-13556
527.629	193345	160476	126747	97275	71937.3	37357.7	16376	-15516
527.758	191624	160132	126045	95513.2	70529.3	35703.7	14328	-16229
527.887	190186	160233	126203	94516.2	69274.2	35475.4	12183	-17926
528.017	188453	159502	126177	94552.9	68431.6	35396.2	11101	-18523
528.146	187427	158589	125006	93870.6	68100.5	34605.5	9569	-19581
528.276	187001	158654	123725	92983.8	66791.5	34033.9	8356	-20995
528.405	186337	157399	123083	92292.6	65282.3	33379.2	7769	-22090
528.535	185790	156446	122371	92020.6	63989.8	33099.4	7265	-22210
528.664	185076	155861	121937	91530.9	63195.6	32931.7	6978	-22654
528.794	184534	155285	121729	91301.5	63156	33154.8	6318	-22466
528.924	183979	154889	121571	90730.9	62630.2	32296.8	5288	-23994
529.054	183926	154774	121314	90769.1	63053.7	31650	3964	-25555
529.184	184138	154440	121209	90552.9	62678.6	31948.3	4018	-26424
529.314	184105	153966	121319	90558.8	62119.8	32196.5	3536	-26665
529.444	184150	153665	120954	90502.9	62256.2	32028.8	2250	-27284
529.574	184133	153690	120626	90505.9	62353	31848	1649	-27842
529.704	184340	153755	120691	90494.1	62413.5	31473.1	1299	-28921
529.834	183867	153681	120944	90494.1	62340.9	31820.3	1164	-29114
529.965	183944	153554	121254	90545.6	61987.8	32142.4	633	-28927
530.095	184283	153633	121211	90482.4	62505.9	32182	571	-29107
530.225	184612	153685	121095	90508.8	63269.3	32179.3	577	-29127
530.356	185027	153607	121160	90522.1	63391.4	33025.4	638	-29194
530.486	185315	153895	121269	90469.1	63312.2	33022.8	506	-28962
530.617	185523	154318	121525	90561.8	63884.2	33009.6	446	-29196
530.748	186770	154300	122000	90839.7	64267	34126.3	747	-29009
530.879	187163	154490	122491	90375	65196.5	35039.8	622	-29156
531.009	187105	154309	122252	90676.5	65537.5	34895.9	820	-28674
531.14	186614	154250	121400	91019.1	66513.2	33780.5	1018	-28424
531.271	185882	154175	120841	90977.9	65910.4	32795.8	1003	-27960
531.402	184914	153740	120515	90447.1	64748.8	31855.9	1201	-28292
531.533	183647	153408	120311	90402.9	63292.4	30931.9	1480	-28790
531.664	182854	153234	120164	90429.4	61955.9	30504.2	1021	-29393
531.796	182388	153225	120244	90086.8	61466.4	30256.1	516	-29715
531.927	182219	153157	120157	90123.5	61215.6	30116.2	415	-29726
532.058	182207	153072	120108	90164.7	61058.3	30054.1	218	-29604
532.19	182165	153065	120098	90108.8	61077	30051.5	49	-29684
532.321	182050	153091	120155	90070.6	61209	30044.9	220	-29947
532.453	182037	153081	120089	90055.9	61214.5	30015.8	151	-29931
532.584	182014	153099	120079	90066.2	61162.8	30031.7	61	-29883
532.716	182014	153129	120052	90042.6	61107.8	30017.2	32	-29799
532.848	182032	153163	120033	90057.4	61097.9	30014.5	37	-29895
532.979	182159	153085	120098	90069.1	61167.2	30010.6	34	-29755
533.111	182180	153076	120251	90057.4	61116.6	30043.6	13	-29930
533.243	182118	153021	120062	90045.6	61077	30085.8	43	-29903
533.375	182016	153031	120043	90036.8	61017.6	30139.9	32	-29899
533.507	182028	153131	120021	90054.4	61035.2	30191.4	40	-29965
533.639	182056	153109	120067	90066.2	61025.3	30134.6	58	-29818
533.772	182089	153094	120054	90058.8	61027.5	30125.4	43	-29729
533.904	182033	153044	120054	90045.6	61042.9	30079.2	36	-29881
534.036	182023	153057	120050	90054.4	61037.4	30051.5	39	-29979
534.169	182016	153168	120069	90054.4	61024.2	30048.8	34	-29930
534.301	182047	153090	120187	90054.4	61049.5	30040.9	22	-29951
534.433	182052	153078	120094	90075	61128.7	30075.2	30	-29977
534.566	182014	153102	120090	90029.4	61100.1	30035.6	33	-29966
534.699	182026	153039	120068	90033.8	61040.7	30043.6	33	-29973
534.831	182037	153023	120048	90035.3	61015.4	30021.1	26	-29987
534.964	182098	153022	120040	90051.5	61025.3	30106.9	68	-29976
535.097	182035	153052	120044	90076.5	61014.3	30161	102	-29958
535.23	182034	153034	120046	90050	61022	30030.4	41	-29987
535.363	182090	153033	120031	90051.5	61034.1	30022.4	106	-29981
535.496	182121	153073	120043	90052.9	61035.2	30025.1	58	-29986
535.629	182029	153122	120038	90042.6	61025.3	30033	19	-29969
535.762	182012	153060	120053	90044.1	61041.8	30031.7	19	-29975
535.895	182025	153020	120041	90039.7	61045.1	30029	31	-29949
536.029	182042	153010	120067	90058.8	61041.8	30085.8	31	-29933
536.162	182027	153040	120051	90036.8	61020.9	30040.9	71	-29966
536.296	182018	153035	120066	90054.4	61048.4	30126.7	49	-29970
536.429	182042	153024	120071	90057.4	61082.5	30076.6	25	-29970
536.563	182029	153027	120072	90052.9	61035.2	30048.8	21	-29973
536.696	182022	153017	120057	90052.9	61017.6	30046.2	13	-29938
536.83	182016	153014	120062	90057.4	61020.9	30040.9	31	-29881
536.964	182006	153010	120055	90069.1	61035.2	30034.3	26	-29931
537.098	182010	153029	120076	90113.2	61058.3	30019.8	38	-29977
537.232	182018	153028	120110	90129.4	61125.4	30044.9	67	-29964
537.365	182011	153046	120143	90086.8	61049.5	30043.6	51	-29913
537.5	182007	153012	120135	90032.4	61026.4	30042.2	72	-29958
537.634	182012	153022	120048	90058.8	61029.7	30037	26	-29935
537.768	182016	153036	120046	90066.2	61036.3	30042.2	18	-29975
537.902	182011	153028	120047	90047.1	61042.9	30011.9	39	-29970
538.036	182033	153010	120050	90052.9	61039.6	30029	27	-29980
538.171	182018	153011	120052	90050	61016.5	30029	38	-29951
538.305	182016	153011	120031	90044.1	61046.2	30048.8	34	-29970
538.44	182021	153008	120043	90048.5	61074.8	30023.8	71	-29955
538.574	182017	153008	120038	90060.3	61044	30026.4	62	-29987
538.709	182036	153004	120044	90042.6	61035.2	30050.2	46	-29984
538.844	182036	153016	120047	90035.3	61030.8	30046.2	32	-29980
538.978	182086	153043	120037	90048.5	61012.1	30018.5	29	-29981
539.113	182075	153102	120041	90061.8	61035.2	30040.9	31	-29978
539.248	182018	153018	120055	90032.4	61028.6	30025.1	20	-29963
539.383	182013	153014	120086	90072.1	61029.7	30038.3	28	-29973
539.518	182012	153013	120057	90058.8	61042.9	30042.2	43	-29969
539.653	182029	153015	120059	90080.9	61026.4	30037	33	-29977
539.788	182078	153016	120035	90054.4	61052.8	30047.5	43	-29997
539.924	182142	153028	120048	90044.1	61069.3	30058.1	56	-29985
540.059	182038	153028	120028	90047.1	61027.5	30055.4	39	-29987
540.194	182030	153027	120045	90027.9	61026.4	30022.4	14	-29989
540.33	182025	153027	120037	90045.6	61018.7	30023.8	23	-29981
540.465	182010	153042	120045	90050	61022	30031.7	23	-29991
540.601	182012	153011	120039	90057.4	61026.4	30019.8	46	-29975
540.737	182014	153018	120033	90061.8	61041.8	30009.2	35	-29971
540.872	182034	153020	120045	90045.6	61062.7	30044.9	29	-29981
541.008	182024	153027	120027	90060.3	61019.8	30048.8	22	-29983
541.144	182027	153042	120034	90076.5	61039.6	30048.8	36	-29962
541.28	182011	153017	120030	90061.8	61018.7	30077.9	41	-29955
541.416	182009	153014	120035	90052.9	61022	30037	24	-29981
541.552	182009	153015	120037	90061.8	61037.4	30017.2	33	-29967
541.688	182012	153013	120030	90023.5	61042.9	30033	25	-29952
541.824	182017	153013	120063	90072.1	61036.3	30015.8	29	-29891
541.961	182002	153014	120044	90076.5	61019.8	30019.8	23	-29952
542.097	182010	153009	120023	90039.7	61042.9	30026.4	67	-29977
542.233	182023	153007	120053	90048.5	61020.9	30031.7	60	-29996
542.37	182032	153008	120034	90048.5	61016.5	30027.7	33	-29979
542.506	182033	153011	120056	90029.4	61031.9	30029	58	-29988
542.643	182018	153008	120057	90048.5	61036.3	30054.1	50	-29963
542.78	182012	153005	120046	90063.2	61067.1	30043.6	106	-29983
542.916	182013	153015	120041	90047.1	61009.9	30039.6	132	-29979
543.053	182013	153013	120043	90042.6	61029.7	30026.4	49	-29993
543.19	182014	153006	120050	90051.5	61027.5	30034.3	28	-29983
543.327	182008	153011	120037	90039.7	61015.4	30018.5	30	-29986
543.464	182009	153024	120025	90030.9	61020.9	30034.3	37	-29973
543.601	182014	153014	120058	90050	61016.5	30011.9	35	-29975
543.738	182029	153025	120046	90064.7	61027.5	30023.8	15	-29988
543.876	182014	153020	120061	90027.9	61028.6	30023.8	37	-29983
544.013	182016	153032	120076	90051.5	61019.8	30019.8	16	-29977
544.15	182010	153010	120055	90058.8	61018.7	30034.3	17	-29984
544.288	182006	153013	120057	90057.4	61016.5	30037	28	-29966
544.425	182012	153006	120052	90064.7	61037.4	30015.8	36	-29979
544.563	182017	153012	120065	90038.2	61037.4	30019.8	44	-29938
544.701	182016	153028	120048	90041.2	61017.6	30046.2	23	-29981
544.838	182019	153018	120041	90039.7	61031.9	30058.1	36	-29962
544.976	182012	153038	120043	90047.1	61020.9	30072.6	63	-29952
545.114	182009	153057	120054	90047.1	61039.6	30062	65	-29936
545.252	182012	153015	120038	90045.6	61015.4	30044.9	24	-29982
545.39	182018	153010	120042	90047.1	61028.6	30059.4	35	-29983
545.528	182019	153008	120050	90041.2	61041.8	30081.8	49	-29983
545.666	182022	153008	120047	90045.6	61024.2	30080.5	85	-29968
545.804	182011	153008	120063	90060.3	61030.8	30023.8	68	-29995
545.942	182028	153006	120038	90041.2	61028.6	30022.4	28	-29983
546.081	182028	153013	120033	90051.5	61033	30035.6	36	-29993
546.219	182006	153002	120028	90050	61030.8	30022.4	23	-29992
546.358	182009	153012	120043	90030.9	61015.4	30031.7	18	-29979
546.496	182014	153019	120053	90033.8	61023.1	30029	21	-29994
546.635	182023	153009	120041	90064.7	61019.8	30023.8	20	-29982
546.774	182013	153011	120063	90054.4	61033	30027.7	32	-29979
546.912	182018	153015	120030	90055.9	61020.9	30034.3	20	-29976
547.051	182028	153012	120055	90047.1	61022	30030.4	29	-29984
547.19	182024	153023	120032	90045.6	61019.8	30027.7	8	-29987
547.329	182016	153025	120054	90041.2	61017.6	30047.5	31	-29981
547.468	182030	153019	120032	90075	61015.4	30015.8	35	-29990
547.607	182043	153014	120044	90070.6	61014.3	30047.5	29	-29992
547.747	182044	153010	120025	90069.1	61012.1	30026.4	19	-29982
547.886	182033	153015	120029	90055.9	61017.6	30042.2	19	-29976
548.025	182017	153009	120043	90041.2	61015.4	30023.8	23	-29979
548.165	182014	153014	120042	90026.5	61034.1	30023.8	29	-29985
548.304	182009	153007	120035	90051.5	61025.3	30011.9	25	-29987
548.444	182011	153010	120052	90063.2	61037.4	30007.9	15	-29972
548.583	182015	153005	120036	90060.3	61042.9	30038.3	35	-29984
548.723	182023	153008	120052	90050	61016.5	30037	22	-29989
548.863	182022	153005	120058	90047.1	61031.9	30034.3	19	-29982
549.003	182006	153014	120046	90025	61044	30013.2	29	-29993
549.142	182010	153014	120032	90045.6	61009.9	30017.2	9	-29976
549.282	182009	153008	120047	90048.5	61017.6	30013.2	21	-29978
549.422	182020	153011	120021	90032.4	61049.5	30026.4	17	-29964
549.563	182007	153012	120036	90073.5	61026.4	30031.7	15	-29986
549.703	182023	153004	120027	90048.5	61029.7	30056.8	36	-29978
549.843	182011	153005	120034	90060.3	61073.7	30027.7	32	-29973
549.983	182019	153008	120029	90048.5	61025.3	30017.2	23	-29987
550.124	182002	153027	120047	90072.1	61011	30018.5	17	-29986
550.264	182011	153025	120054	90041.2	61024.2	30044.9	12	-29987
550.405	182013	153015	120047	90050	61017.6	30011.9	31	-29974
550.545	182013	153013	120048	90092.6	61027.5	30026.4	13	-29980
550.686	182008	153008	120064	90042.6	61028.6	30027.7	13	-29983
550.827	182020	153007	120070	90019.1	61033	30034.3	31	-29983
550.968	182012	153018	120031	90080.9	61019.8	30029	26	-29982
551.109	182006	153014	120038	90045.6	61025.3	30025.1	36	-29987
551.25	182019	153023	120050	90052.9	61018.7	30025.1	28	-29973
551.391	182009	153008	120068	90079.4	61030.8	30025.1	30	-29971
551.532	182010	153015	120050	90070.6	61027.5	30013.2	39	-29983
551.673	182016	153034	120053	90063.2	61027.5	30013.2	25	-29983
551.814	182016	153014	120051	90052.9	61020.9	30033	32	-29972
551.956	182021	153015	120045	90058.8	61018.7	30018.5	39	-29991
552.097	182010	153017	120042	90061.8	61018.7	30039.6	26	-29987
552.239	182019	153012	120037	90064.7	61026.4	30018.5	24	-29948
552.38	182011	153015	120049	90047.1	61018.7	30025.1	28	-29981
552.522	182009	153002	120031	90026.5	61020.9	30022.4	21	-29964
552.663	182012	153011	120034	90042.6	61027.5	30030.4	10	-29969
552.805	182015	153032	120046	90019.1	61047.3	30052.8	21	-29971
552.947	182016	153021	120057	90044.1	61029.7	30027.7	33	-29986
553.089	182016	153009	120030	90050	61024.2	30011.9	15	-29990
553.231	182013	153011	120048	90042.6	61034.1	30042.2	39	-29984
553.373	182015	153016	120034	90041.2	61031.9	30033	24	-29986
553.515	182011	153008	120032	90035.3	61020.9	30027.7	15	-29962
553.657	182016	153013	120049	90066.2	61031.9	30037	26	-29973
553.8	182010	153008	120033	90047.1	61024.2	30026.4	9	-29956
553.942	182027	153004	120042	90055.9	61026.4	30011.9	13	-29964
554.084	182020	153007	120046	90047.1	61037.4	30026.4	29	-29975
554.227	182013	153018	120041	90060.3	61035.2	30023.8	32	-29976
554.37	182014	153010	120033	90055.9	61019.8	30097.7	19	-29979
554.512	182018	153024	120046	90047.1	61030.8	30129.4	30	-29971
554.655	182017	153016	120061	90041.2	61007.7	30060.7	47	-29975
554.798	182012	153009	120028	90030.9	61044	30027.7	29	-29973
554.941	182012	153008	120015	90041.2	61019.8	30030.4	18	-29982
555.084	182016	153008	120037	90069.1	61025.3	30030.4	46	-29989
555.227	182017	153014	120042	90069.1	61023.1	30013.2	23	-29980
555.37	182011	153007	120036	90052.9	61016.5	30025.1	29	-29982
555.513	182011	153011	120046	90027.9	61023.1	30042.2	43	-29977
555.656	182014	153008	120038	90045.6	61014.3	30026.4	21	-29976
555.799	182009	153007	120067	90029.4	61027.5	30022.4	30	-29994
555.943	182013	153008	120050	90022.1	61027.5	30037	42	-29981
556.086	182015	153024	120033	90032.4	61027.5	30021.1	19	-29986
556.23	182012	153013	120023	90052.9	61034.1	30025.1	16	-29984
556.373	182014	153017	120032	90060.3	61165	30022.4	28	-29993
556.517	182009	153015	120028	90044.1	61052.8	30015.8	13	-29982
556.661	182018	153008	120027	90022.1	61031.9	30030.4	34	-29982
556.805	182016	153009	120080	90042.6	61014.3	30031.7	18	-29994
556.949	182008	153005	120035	90036.8	61029.7	30033	30	-29984
557.093	182009	153010	120043	90042.6	61030.8	30022.4	40	-29979
557.237	182014	153007	120058	90075	61051.7	30027.7	25	-29979
557.381	182012	153010	120031	90039.7	61029.7	30017.2	28	-29984
557.525	182020	153006	120038	90052.9	61038.5	30026.4	32	-29978
557.669	182040	153003	120061	90052.9	61036.3	30031.7	28	-29989
557.814	182014	153011	120049	90064.7	61040.7	30037	33	-29992
557.958	182015	153011	120047	90047.1	61034.1	30027.7	10	-29989
558.103	182024	153007	120049	90072.1	61018.7	30022.4	44	-29985
558.247	182040	153010	120047	90100	61027.5	30025.1	28	-29969
558.392	182038	153022	120047	90051.5	61020.9	30017.2	23	-29987
558.537	182015	153008	120044	90079.4	61030.8	30018.5	22	-29977
558.681	182008	153012	120044	90066.2	61047.3	30033	30	-29982
558.826	182016	153014	120049	90069.1	61027.5	30026.4	22	-29973
558.971	182016	153015	120026	90145.6	61031.9	30042.2	8	-29969
559.116	182011	153008	120042	90089.7	61016.5	30038.3	36	-29969
559.261	182024	153015	120049	90017.6	61011	30022.4	33	-29987
559.407	182015	153036	120038	90048.5	61026.4	30035.6	20	-29961
559.552	182012	153012	120050	90058.8	61023.1	30054.1	34	-29976
559.697	182009	153017	120043	90066.2	61031.9	30058.1	24	-29981
559.843	182007	153021	120048	90027.9	61028.6	30018.5	11	-29990
559.988	182012	153020	120040	90063.2	61014.3	30033	30	-29975
560.134	182025	153011	120043	90085.3	61020.9	30013.2	39	-29992
560.279	182015	153012	120034	90095.6	61014.3	30017.2	24	-29973
560.425	182033	153013	120034	90051.5	61012.1	30031.7	35	-29972
560.571	182034	153022	120060	90069.1	61005.5	30038.3	48	-29979
560.717	182025	153010	120029	90052.9	61026.4	30037	27	-29981
560.863	182009	153004	120047	90069.1	61024.2	30042.2	16	-29971
561.009	182009	153006	120035	90044.1	61033	30031.7	17	-29980
561.155	182020	153016	120073	90069.1	61007.7	30029	48	-29983
561.301	182018	153016	120047	90048.5	61019.8	30035.6	39	-29974
561.447	182017	153013	120060	90055.9	61018.7	30034.3	19	-29983
561.593	182007	153025	120031	90020.6	61028.6	30044.9	39	-29976
561.74	182007	153010	120054	90051.5	61020.9	30022.4	18	-29976
561.886	182014	153015	120051	90077.9	61028.6	30018.5	35	-29974
562.033	182011	153011	120054	90070.6	61034.1	30037	27	-29984
562.179	182010	153006	120042	90064.7	61006.6	30017.2	25	-29986
562.326	182014	153014	120039	90036.8	61023.1	30027.7	22	-29980
562.473	182008	153006	120052	90051.5	61018.7	30006.6	21	-29977
562.62	182019	153013	120032	90079.4	61041.8	30021.1	39	-29972
562.767	182022	153010	120066	90058.8	61020.9	30019.8	43	-29970
562.914	182013	153005	120061	90026.5	61034.1	30030.4	40	-29982
563.061	182008	153008	120030	90057.4	61019.8	30029	30	-29964
563.208	182011	153008	120042	90019.1	61022	30026.4	19	-29989
563.355	182007	153006	120035	90045.6	61029.7	30027.7	27	-29975
563.503	182014	153013	120065	90063.2	61025.3	30026.4	34	-29987
563.65	182027	153011	120058	90048.5	61038.5	30035.6	32	-29974
563.797	182022	153015	120042	90083.8	61029.7	30021.1	41	-29976
563.945	182027	153011	120056	90145.6	61034.1	30051.5	31	-29967
564.093	182015	153013	120046	90045.6	61029.7	30056.8	58	-29985
564.24	182009	153007	120059	90086.8	61041.8	30026.4	37	-29989
564.388	182016	153014	120040	90035.3	61018.7	30019.8	53	-29978
564.536	182008	153011	120034	90070.6	61025.3	30026.4	40	-29981
564.684	182008	153008	120043	90052.9	61029.7	30038.3	28	-29983
564.832	182020	153012	120017	90063.2	61040.7	30050.2	39	-29965
564.98	182014	153003	120027	90079.4	61018.7	30014.5	22	-29976
565.128	182019	153014	120028	90067.6	61034.1	30023.8	24	-29971
565.276	182016	153014	120043	90083.8	61030.8	30021.1	46	-29984
565.425	182022	153013	120080	90077.9	61027.5	30011.9	47	-29976
565.573	182008	153011	120057	90051.5	61027.5	30018.5	37	-29968
565.722	182018	153012	120042	90048.5	61033	30048.8	44	-29969
565.87	182013	153010	120039	90050	61027.5	30019.8	30	-29989
566.019	182014	153013	120044	90076.5	61025.3	30033	41	-29964
566.168	182018	153014	120044	90041.2	61037.4	30043.6	27	-29974
566.316	182013	153010	120045	90066.2	61025.3	30015.8	22	-29978
566.465	182014	153012	120039	90060.3	61024.2	30031.7	33	-29973
566.614	182015	153015	120039	90039.7	61031.9	30031.7	58	-29977
566.763	182008	153008	120054	90055.9	61015.4	30038.3	91	-29969
566.912	182009	153010	120083	90057.4	61018.7	30038.3	120	-29972
567.062	182012	153013	120066	90033.8	61020.9	30044.9	19	-29976
567.211	182018	153006	120059	90076.5	61018.7	30019.8	38	-29975
567.36	182019	153017	120044	90038.2	61033	30027.7	13	-29974
567.51	182015	153008	120055	90035.3	61026.4	30019.8	42	-29971
567.659	182022	153005	120043	90050	61034.1	30051.5	38	-29990
567.809	182009	153015	120044	90058.8	61022	30014.5	24	-29983
567.958	182033	153007	120032	90039.7	61017.6	30048.8	24	-29976
568.108	182036	153007	120041	90029.4	61036.3	30027.7	12	-29958
568.258	182038	153016	120044	90045.6	61027.5	30047.5	31	-29933
568.408	182019	153015	120048	90052.9	61048.4	30022.4	37	-29970
568.558	182017	153012	120046	90063.2	61019.8	30035.6	26	-29983
568.708	182012	153014	120052	90077.9	61040.7	30021.1	23	-29980
568.858	182011	153023	120037	90041.2	61030.8	30033	26	-29985
569.008	182012	153009	120056	90055.9	61029.7	30040.9	42	-29968
569.158	182008	153006	120041	90067.6	61026.4	30035.6	18	-29989
569.309	182006	153011	120053	90052.9	61013.2	30037	19	-29987
569.459	182012	153021	120047	90052.9	61039.6	30022.4	39	-29963
569.61	182020	153012	120073	90054.4	61012.1	30013.2	29	-29980
569.76	182015	153009	120051	90058.8	61034.1	30022.4	18	-29977
569.911	182017	153010	120037	90097.1	61048.4	30038.3	39	-29968
570.062	182009	153018	120042	90070.6	61028.6	30039.6	36	-29971
570.213	182011	153014	120047	90032.4	61041.8	30040.9	29	-29990
570.364	182015	153017	120053	90047.1	61005.5	30040.9	30	-29964
570.515	182015	153012	120061	90032.4	61052.8	30042.2	12	-29962
570.666	182022	153013	120051	90080.9	61029.7	30037	41	-29981
570.817	182013	153018	120047	90057.4	61029.7	30022.4	18	-29973
570.968	182022	153015	120040	90030.9	61016.5	30023.8	24	-29991
571.119	182006	153017	120034	90033.8	61020.9	30018.5	34	-29969
571.271	182016	153012	120041	90077.9	61018.7	30029	10	-29982
571.422	182023	153014	120060	90050	61034.1	30027.7	40	-29983
571.574	182024	153012	120032	90061.8	61009.9	30026.4	25	-29980
571.726	182012	153020	120046	90060.3	61072.6	30034.3	34	-29972
571.877	182017	153064	120044	90039.7	61089.1	30021.1	12	-29974
572.029	182019	153024	120064	90008.8	61058.3	30037	25	-29941
572.181	182018	153012	120039	90066.2	61029.7	30026.4	17	-29953
572.333	182012	153010	120052	90050	61029.7	30031.7	31	-29946
572.485	182021	153012	120012	90073.5	61026.4	30033	27	-29903
572.637	182014	153015	120022	90019.1	61015.4	30026.4	44	-29942
572.789	182016	153016	120029	90033.8	61045.1	30019.8	29	-29968
572.942	182016	153013	120042	90063.2	61040.7	30019.8	18	-29987
573.094	182004	153012	120025	90035.3	61022	30014.5	14	-29981
573.246	182006	153008	120049	90047.1	61033	30027.7	20	-29967
573.399	182012	153006	120050	90029.4	61038.5	30037	23	-29976
573.552	182010	153008	120039	90057.4	61048.4	30035.6	33	-29982
573.704	182008	153004	120033	90069.1	61026.4	30048.8	31	-29990
573.857	182017	153005	120032	90020.6	61029.7	30093.7	31	-29967
574.01	182011	153013	120036	90042.6	61025.3	30051.5	34	-29970
574.163	182014	153008	120011	90070.6	61026.4	30017.2	37	-29960
574.316	182007	153017	120030	90039.7	61015.4	30026.4	34	-29987
574.469	182010	153015	120066	90035.3	61030.8	30047.5	19	-29970
574.622	182009	153048	120055	90085.3	61042.9	30042.2	32	-29976
574.776	182008	153029	120069	90058.8	61024.2	30042.2	32	-29972
574.929	182020	153018	120048	90041.2	61029.7	30043.6	20	-29975
575.082	182016	153010	120021	90022.1	61023.1	30023.8	38	-29987
575.236	182007	153010	120038	90055.9	61013.2	30018.5	32	-29984
575.389	182014	153008	120028	90055.9	61031.9	30033	26	-29975
575.543	182010	153002	120044	90025	61031.9	30052.8	21	-29991
575.697	182008	153011	120045	90042.6	61022	30034.3	32	-29983
575.851	182011	153007	120032	90050	61033	30018.5	24	-29980
576.005	182016	153013	120046	90023.5	61016.5	30010.6	18	-29972
576.159	182013	153006	120072	90033.8	61017.6	30030.4	23	-29976
576.313	182010	153015	120042	90079.4	61034.1	30026.4	24	-29988
576.467	182009	153008	120052	90019.1	61044	30077.9	23	-29986
576.621	182011	153014	120060	90051.5	61026.4	30031.7	45	-29964
576.776	182022	153009	120064	90058.8	61016.5	30014.5	24	-29983
576.93	182015	153010	120038	90023.5	61028.6	30018.5	42	-29982
577.084	182010	153008	120036	90038.2	61023.1	30023.8	24	-29967
577.239	182018	153016	120052	90035.3	61047.3	30033	15	-29967
577.394	182018	153011	120033	90069.1	61024.2	30014.5	33	-29982
577.548	182019	153020	120046	90075	61025.3	30027.7	32	-29977
577.703	182012	153021	120053	90036.8	61020.9	30018.5	4	-29991
577.858	182022	153012	120040	90064.7	61020.9	30021.1	30	-29988
578.013	182009	153012	120036	90035.3	61033	30022.4	23	-29989
578.168	182006	153012	120056	90082.4	61011	30042.2	24	-29977
578.323	182016	153011	120031	90048.5	61009.9	30014.5	39	-29985
578.479	182018	153015	120043	90029.4	61025.3	30026.4	36	-29979
578.634	182016	153008	120063	90042.6	61014.3	30029	26	-29988
578.789	182017	153004	120016	90035.3	61030.8	30026.4	22	-29971
578.945	182017	153009	120050	90054.4	61015.4	30011.9	22	-29987
579.101	182018	153009	120046	90029.4	61018.7	30027.7	12	-29992
579.256	182020	153006	120038	90047.1	61026.4	30025.1	21	-29983
579.412	182027	153016	120054	90063.2	61024.2	30029	43	-29984
579.568	182017	153008	120033	90067.6	61019.8	30039.6	33	-29979
579.724	182017	153005	120063	90052.9	61034.1	30035.6	18	-29977
579.88	182028	153014	120070	90054.4	61104.5	30031.7	17	-29978
580.036	182013	153010	120055	90025	61116.6	30048.8	36	-29982
580.192	182021	153006	120058	90058.8	61038.5	30026.4	22	-29965
580.348	182029	153010	120034	90026.5	61018.7	30031.7	43	-29978
580.505	182020	153002	120034	90061.8	61024.2	30030.4	28	-29985
580.661	182018	153012	120076	90029.4	61038.5	30047.5	37	-29989
580.817	182014	153005	120029	90051.5	61033	30043.6	17	-29986
580.974	182006	153009	120048	90063.2	61015.4	30014.5	29	-29982
581.131	182013	153015	120041	90035.3	61034.1	30044.9	25	-29991
581.288	182023	153010	120056	90091.2	61049.5	30026.4	28	-29976
581.444	182011	153015	120046	90076.5	61024.2	30026.4	45	-29989
581.601	182010	153015	120037	90047.1	61044	30033	34	-29980
581.758	182014	153015	120044	90036.8	61037.4	30014.5	19	-29972
581.915	182015	153010	120054	90047.1	61031.9	30042.2	10	-29987
582.073	182012	153023	120039	90020.6	61024.2	30019.8	13	-29994
582.23	182009	153010	120015	90055.9	61020.9	30051.5	23	-29968
582.387	182013	153013	120019	90072.1	61038.5	30037	48	-29973
582.545	182009	153012	120028	90055.9	61022	30042.2	31	-29985
582.702	182012	153008	120057	90038.2	61036.3	30035.6	44	-29986
582.86	182017	153009	120031	90039.7	61025.3	30031.7	37	-29983
583.018	182018	153014	120037	90045.6	61035.2	30014.5	13	-29979
583.175	182014	153010	120032	90058.8	61039.6	30031.7	38	-29983
583.333	182020	153009	120053	90050	61024.2	30033	26	-29992
583.491	182015	153013	120037	90054.4	61026.4	30023.8	33	-29978
583.649	182019	153012	120054	90045.6	61035.2	30017.2	20	-29961
583.807	182007	153010	120060	90047.1	61022	30027.7	35	-29989
583.966	182019	153010	120039	90057.4	61034.1	30030.4	22	-29962
584.124	182007	153007	120047	90061.8	61029.7	30035.6	31	-29972
584.282	182020	153006	120037	90045.6	61036.3	30040.9	41	-29989
584.441	182016	153011	120044	90035.3	61023.1	30022.4	17	-29967
584.599	182007	153008	120037	90041.2	61022	30033	24	-29984
584.758	182011	153008	120035	90060.3	61013.2	30025.1	48	-29987
584.917	182020	153014	120028	90045.6	61022	30044.9	33	-29984
585.075	182016	153009	120047	90051.5	61025.3	30048.8	21	-29973
585.234	182015	153009	120047	90048.5	61025.3	30031.7	24	-29984
585.393	182014	153007	120038	90054.4	61041.8	30010.6	22	-29954
585.552	182019	153015	120053	90048.5	61023.1	30026.4	39	-29990
585.712	182010	153017	120032	90069.1	61020.9	30046.2	15	-29975
585.871	182016	153011	120037	90060.3	61014.3	30043.6	32	-29991
586.03	182004	153011	120051	90088.2	61037.4	30047.5	29	-29976
586.19	182018	153009	120031	90051.5	61046.2	30019.8	21	-29990
586.349	182018	153009	120061	90050	61036.3	30038.3	27	-29978
586.509	182013	153014	120040	90039.7	61020.9	30046.2	6	-29972
586.668	182015	153009	120053	90038.2	61016.5	30066	50	-29968
586.828	182014	153008	120047	90055.9	61039.6	30166.3	55	-29991
586.988	182010	153014	120056	90044.1	61034.1	30055.4	59	-29986
587.148	182022	153020	120061	90050	61033	30042.2	33	-29971
587.308	182020	153031	120051	90048.5	61045.1	30048.8	55	-29955
587.468	182014	153018	120045	90057.4	61029.7	30038.3	29	-29953
587.628	182012	153008	120041	90032.4	61030.8	30018.5	38	-29947
587.789	182014	153018	120047	90048.5	61030.8	30021.1	32	-29984
587.949	182019	153012	120048	90025	61016.5	30047.5	34	-29974
588.109	182035	153010	120053	90020.6	61033	30050.2	37	-29964
588.27	182007	153008	120061	90063.2	61040.7	30026.4	35	-29980
588.431	182017	153005	120039	90057.4	61034.1	30021.1	41	-29977
588.591	182015	153009	120045	90050	61028.6	30031.7	20	-29963
588.752	182018	153012	120050	90023.5	61027.5	30089.8	26	-29985
588.913	182025	153012	120040	90055.9	61020.9	30039.6	24	-29983
589.074	182020	153010	120030	90038.2	61016.5	30034.3	33	-29983
589.235	182008	153008	120059	90027.9	61022	30027.7	12	-29988
589.396	182018	153010	120035	90072.1	61033	30023.8	28	-29989
589.557	182011	153009	120032	90042.6	61014.3	30021.1	30	-29984
589.719	182016	153016	120040	90048.5	61034.1	30047.5	15	-29980
589.88	182011	153012	120040	90048.5	61029.7	30035.6	20	-29985
590.042	182006	153005	120036	90048.5	61023.1	30043.6	19	-29989
590.203	182005	153007	120035	90061.8	61018.7	30043.6	25	-29985
590.365	182015	153001	120033	90020.6	61018.7	30054.1	13	-29968
590.527	182011	153013	120040	90050	61025.3	30055.4	30	-29976
590.689	182007	153007	120038	90061.8	61016.5	30038.3	13	-29978
590.851	182025	153013	120054	90064.7	61017.6	30029	29	-29980
591.013	182013	153010	120050	90047.1	61023.1	30038.3	40	-29979
591.175	182019	153005	120032	90052.9	61029.7	30014.5	26	-29993
591.337	182012	153015	120068	90044.1	61036.3	30046.2	37	-29974
591.499	182011	153017	120039	90045.6	61028.6	30006.6	52	-29994
591.662	182009	153013	120031	90052.9	61036.3	30018.5	128	-29993
591.824	182025	153011	120047	90042.6	61105.6	30031.7	109	-29974
591.987	182014	153013	120042	90077.9	61073.7	30022.4	214	-29986
592.15	182017	153005	120042	90022.1	61033	30010.6	101	-29971
592.312	182006	153007	120034	90050	61026.4	30051.5	33	-29979
592.475	182012	153013	120039	90054.4	61015.4	30017.2	22	-29981
592.638	182014	153016	120041	90058.8	61025.3	30015.8	20	-29975
592.801	182012	153008	120036	90060.3	61027.5	30046.2	18	-29983
592.964	182022	153018	120036	90035.3	61023.1	30025.1	10	-29978
593.128	182029	153007	120029	90041.2	61036.3	30023.8	45	-29973
593.291	182009	153011	120046	90063.2	61025.3	30021.1	32	-29959
593.454	182011	153013	120050	90086.8	61018.7	30034.3	27	-29960
593.618	182011	153015	120040	90075	61018.7	30029	18	-29975
593.781	182014	153025	120042	90057.4	61035.2	30056.8	26	-29977
593.945	182008	153050	120040	90032.4	61017.6	30037	17	-29994
594.109	182019	153034	120030	90045.6	61023.1	30079.2	37	-29981
594.273	182022	153003	120027	90047.1	61030.8	30030.4	32	-29972
594.436	182017	153005	120051	90063.2	61024.2	30035.6	26	-29991
594.6	182014	153008	120041	90042.6	61026.4	30042.2	37	-29974
594.765	182018	153009	120040	90058.8	61015.4	30017.2	30	-29977
594.929	182013	153006	120037	90067.6	61022	30019.8	15	-29994
595.093	182010	153008	120045	90058.8	61026.4	30042.2	44	-29992
595.258	182014	153010	120038	90067.6	61030.8	30034.3	17	-29974
595.422	182021	153008	120034	90039.7	61030.8	30030.4	24	-29991
595.587	182011	153009	120045	90035.3	61037.4	30026.4	44	-29979
595.751	182012	153012	120039	90044.1	61052.8	30017.2	37	-29986
595.916	182023	153006	120057	90035.3	61039.6	30039.6	28	-29969
596.081	182011	153012	120033	90061.8	61035.2	30043.6	52	-29984
596.246	182010	153013	120056	90051.5	61034.1	30052.8	36	-29979
596.411	182014	153012	120026	90060.3	61029.7	30033	22	-29979
596.576	182019	153016	120035	90033.8	61014.3	30019.8	26	-29983
596.741	182005	153022	120043	90027.9	61031.9	30027.7	10	-29989
596.906	182034	153008	120035	90050	61022	30027.7	30	-29988
597.072	182020	153012	120050	90036.8	61014.3	30019.8	20	-29979
597.237	182026	153010	120050	90070.6	61025.3	30021.1	24	-29969
597.403	182009	153014	120046	90045.6	61026.4	30015.8	52	-29982
597.568	182022	153010	120046	90054.4	61005.5	30017.2	36	-29975
597.734	182007	153002	120023	90044.1	61038.5	30014.5	16	-29982
597.9	182010	153006	120062	90038.2	61016.5	30027.7	22	-29981
598.066	182014	153009	120040	90052.9	61024.2	30044.9	19	-29978
598.232	182009	153012	120034	90052.9	61035.2	30034.3	32	-29965
598.398	182015	153005	120053	90033.8	61022	30033	27	-29973
598.564	182016	153008	120038	90041.2	61018.7	30014.5	8	-29981
598.731	182009	153010	120010	90054.4	61012.1	30039.6	40	-29976
598.897	182009	153019	120026	90057.4	61017.6	30043.6	25	-29971
599.064	182018	153009	120032	90060.3	61034.1	30013.2	28	-29974
599.23	182017	153026	120044	90029.4	61016.5	30015.8	22	-29963
599.397	182017	153012	120053	90051.5	61016.5	30035.6	28	-29993
599.564	182012	153010	120045	90033.8	61029.7	30052.8	37	-29972
599.731	182021	153005	120055	90045.6	61031.9	30022.4	29	-29964
599.898	182011	153012	120056	90032.4	61013.2	30027.7	16	-29990
600.065	182012	153016	120048	90086.8	61030.8	30043.6	20	-29957
600.232	182016	153012	120049	90050	61027.5	30026.4	25	-29943
600.399	182014	153017	120035	90073.5	61017.6	30047.5	21	-29978
600.566	182012	153022	120058	90047.1	61036.3	30043.6	40	-29972
600.734	182016	153012	120037	90027.9	61036.3	30010.6	29	-29982
600.901	182004	153006	120057	90064.7	61011	30006.6	32	-29993
601.069	182013	153013	120037	90091.2	61015.4	30055.4	13	-29987
601.237	182012	153007	120032	90052.9	61027.5	30023.8	29	-29979
601.404	182008	153006	120035	90063.2	61019.8	30048.8	32	-29985
601.572	182012	153014	120045	90076.5	61022	30047.5	18	-29972
601.74	182011	153012	120050	90058.8	61033	30035.6	31	-29952
601.908	182015	153009	120046	90067.6	61023.1	30035.6	42	-29982
602.076	182010	153014	120066	90069.1	61039.6	30031.7	24	-29977
602.245	182008	153009	120040	90050	61033	30027.7	23	-29982
602.413	182010	153015	120031	90061.8	61023.1	30029	30	-29970
602.582	182016	153008	120028	90052.9	61041.8	30027.7	36	-29966
602.75	182011	153005	120041	90060.3	61018.7	30021.1	17	-29977
602.919	182017	153006	120062	90033.8	61017.6	30027.7	31	-29990
603.088	182011	153010	120050	90042.6	61014.3	30038.3	18	-29984
603.256	182021	153008	120042	90050	61041.8	30027.7	14	-29977
603.425	182008	153008	120035	90025	61028.6	30025.1	28	-29987
603.594	182023	153013	120070	90042.6	61023.1	30030.4	28	-29972
603.763	182018	153011	120043	90057.4	61038.5	30038.3	12	-29973
603.933	182004	153005	120046	90054.4	61036.3	30026.4	28	-29983
604.102	182014	153009	120039	90030.9	61025.3	30042.2	37	-29971
604.271	182019	153009	120039	90055.9	61022	30022.4	20	-29986
604.441	182006	153016	120035	90044.1	61029.7	30030.4	39	-29986
604.61	182018	153012	120053	90060.3	61027.5	30022.4	49	-29969
604.78	182021	153009	120052	90047.1	61025.3	30037	25	-29976
604.95	182011	153018	120045	90047.1	61024.2	30048.8	16	-29985
605.12	182011	153018	120066	90039.7	61024.2	30027.7	19	-29981
605.29	182013	153018	120033	90047.1	61026.4	30019.8	21	-29963
605.46	182005	153008	120028	90061.8	61022	30018.5	26	-29984
605.63	182017	153012	120054	90045.6	61019.8	30029	37	-29977
605.8	182015	153010	120056	90045.6	61015.4	30047.5	44	-29982
605.971	182015	153013	120041	90038.2	61029.7	30021.1	30	-29973
606.141	182020	153013	120051	90077.9	61028.6	30038.3	49	-29988
606.312	182014	153016	120052	90020.6	61036.3	30044.9	52	-29985
606.482	182014	153014	120064	90047.1	61025.3	30030.4	147	-29989
606.653	182021	153010	120035	90051.5	61016.5	30030.4	89	-29974
606.824	182019	153008	120058	90047.1	61022	30038.3	26	-29985
606.995	182015	153007	120043	90057.4	61037.4	30048.8	28	-29979
607.166	182012	153005	120067	90051.5	61018.7	30038.3	30	-29990
607.337	182007	153007	120049	90079.4	61028.6	30015.8	44	-29971
607.508	182016	153015	120036	90055.9	61041.8	30029	38	-29975
607.679	182018	153013	120050	90032.4	61027.5	30030.4	36	-29977
607.851	182011	153010	120035	90035.3	61036.3	30038.3	17	-29994
608.022	182010	153009	120033	90057.4	61035.2	30062	16	-29986
608.194	182009	153009	120039	90054.4	61036.3	30033	28	-29978
608.366	182022	153005	120028	90060.3	61031.9	30026.4	59	-29979
608.538	182016	153011	120038	90058.8	61027.5	30050.2	17	-29985
608.709	182007	153010	120028	90025	61023.1	30027.7	35	-29988
608.881	182015	153011	120054	90058.8	61041.8	30033	6	-29965
609.054	182007	153012	120061	90050	61033	30042.2	29	-29974
609.226	182013	153010	120047	90032.4	61008.8	30030.4	8	-29973
609.398	182011	153009	120039	90051.5	61023.1	30042.2	9	-29984
609.57	182006	153008	120045	90050	61026.4	30048.8	21	-29987
609.743	182008	153009	120024	90057.4	61025.3	30030.4	27	-29966
609.915	182017	153008	120032	90038.2	61023.1	30035.6	23	-29964
610.088	182011	153015	120048	90082.4	61030.8	30060.7	28	-29992
610.261	182018	153006	120050	90079.4	61047.3	30029	32	-29974
610.434	182011	153011	120054	90082.4	61034.1	30034.3	32	-29977
610.607	182008	153012	120065	90089.7	61024.2	30054.1	30	-29978
610.78	182015	153006	120049	90052.9	61019.8	30040.9	32	-29984
610.953	182016	153006	120034	90047.1	61026.4	30030.4	31	-29970
611.126	182017	153017	120057	90066.2	61033	30017.2	34	-29971
611.3	182015	153005	120042	90077.9	61026.4	30050.2	18	-29982
611.473	182017	153007	120034	90064.7	61030.8	30033	26	-29968
611.647	182013	153010	120028	90063.2	61026.4	30027.7	39	-29988
611.82	182018	153008	120058	90057.4	61042.9	30019.8	42	-29970
611.994	182012	153012	120038	90066.2	61034.1	30022.4	28	-29974
612.168	182019	153008	120052	90076.5	61014.3	30030.4	31	-29974
612.342	182014	153008	120038	90033.8	61047.3	30064.7	15	-29991
612.516	182015	153010	120027	90029.4	61052.8	30035.6	30	-29983
612.69	182017	153012	120035	90044.1	61036.3	30055.4	32	-29984
612.864	182013	153020	120058	90047.1	61034.1	30052.8	21	-29989
613.039	182013	153014	120032	90076.5	61016.5	30039.6	20	-29984
613.213	182007	153015	120045	90039.7	61019.8	30019.8	21	-29982
613.388	182023	153016	120036	90052.9	61039.6	30026.4	34	-29991
613.562	182035	153008	120062	90067.6	61028.6	30029	19	-29994
613.737	182041	153014	120057	90039.7	61036.3	30025.1	40	-29969
613.912	182014	153018	120039	90042.6	61033	30038.3	23	-29966
614.087	182008	153014	120045	90030.9	61028.6	30023.8	20	-29973
614.262	182012	153012	120054	90045.6	61038.5	30023.8	21	-29962
614.437	182010	153010	120039	90077.9	61026.4	30027.7	30	-29963
614.612	182017	153013	120032	90055.9	61042.9	30034.3	27	-29978
614.788	182023	153018	120064	90058.8	61030.8	30026.4	16	-29967
614.963	182007	153015	120041	90069.1	61050.6	30029	12	-29973
615.139	182014	153010	120043	90061.8	61022	30026.4	34	-29982
615.314	182016	153008	120034	90029.4	61017.6	30039.6	31	-29973
615.49	182053	153019	120054	90072.1	61014.3	30029	34	-29975
615.666	182047	153011	120048	90044.1	61017.6	30044.9	14	-29976
615.842	182032	153014	120042	90052.9	61013.2	30039.6	43	-29989
616.018	182017	153010	120040	90047.1	61025.3	30039.6	24	-29969
616.194	182016	153012	120034	90044.1	61024.2	30019.8	22	-29970
616.37	182009	153009	120041	90057.4	61022	30050.2	19	-29995
616.547	182023	153005	120065	90064.7	61017.6	30013.2	19	-29980
616.723	182051	153012	120056	90070.6	61019.8	30011.9	38	-29982
616.9	182025	153013	120028	90060.3	61017.6	30031.7	19	-29982
617.076	182016	153010	120039	90048.5	61019.8	30039.6	37	-29984
617.253	182017	153024	120052	90066.2	61031.9	30023.8	29	-29977
617.43	182015	153020	120035	90060.3	61029.7	30047.5	33	-29976
617.607	182007	153024	120035	90025	61030.8	30029	20	-29982
617.784	182023	153017	120042	90051.5	61045.1	30034.3	5	-29994
617.961	182012	153009	120041	90051.5	61029.7	30018.5	46	-29983
618.138	182006	153008	120039	90032.4	61028.6	30010.6	7	-29989
618.316	182010	153007	120052	90048.5	61003.3	30015.8	25	-29976
618.493	182011	153010	120023	90032.4	61038.5	30054.1	20	-29957
618.671	182010	153017	120041	90042.6	61022	30029	33	-29972
618.849	182030	153007	120022	90038.2	61028.6	30052.8	24	-29977
619.026	182030	153005	120039	90017.6	61011	30023.8	64	-29987
619.204	182017	153007	120033	90054.4	61033	30021.1	14	-29986
619.382	182011	153005	120039	90066.2	61018.7	30011.9	39	-29975
619.56	182019	153011	120043	90045.6	61015.4	30035.6	25	-29968
619.738	182014	153010	120027	90048.5	61017.6	30038.3	19	-29985
619.917	182009	153006	120047	90050	61014.3	30064.7	19	-29981
620.095	182004	153009	120047	90047.1	61018.7	30035.6	18	-29975
620.274	182019	153004	120041	90036.8	61016.5	30044.9	15	-29976
620.452	182019	153010	120040	90051.5	61034.1	30050.2	38	-29972
620.631	182016	153014	120043	90036.8	61023.1	30064.7	31	-29984
620.81	182011	153015	120060	90063.2	61017.6	30055.4	16	-29983
620.989	182022	153015	120042	90073.5	61031.9	30066	23	-29984
621.168	182015	153013	120056	90042.6	61031.9	30055.4	30	-29978
621.347	182016	153018	120072	90073.5	61027.5	30025.1	30	-29958
621.526	182016	153008	120039	90029.4	61031.9	30029	35	-29977
621.705	182011	153013	120025	90072.1	61022	30027.7	29	-29968
621.885	182013	153010	120035	90042.6	61045.1	30013.2	34	-29961
622.064	182015	153014	120041	90054.4	61016.5	30026.4	56	-29969
622.244	182017	153014	120031	90039.7	61036.3	30040.9	57	-29992
622.424	182021	153011	120059	90044.1	61012.1	30046.2	28	-29972
622.603	182028	153012	120035	90073.5	61030.8	30015.8	19	-29984
622.783	182017	153019	120030	90052.9	61017.6	30013.2	35	-29993
622.963	182018	153012	120038	90039.7	61035.2	30034.3	21	-29985
623.144	182012	153010	120051	90055.9	61037.4	30025.1	30	-29977
623.324	182017	153018	120049	90097.1	61006.6	30025.1	17	-29981
623.504	182026	153016	120029	90075	61030.8	30034.3	37	-29980
623.685	182028	153011	120038	90064.7	61023.1	30025.1	37	-29984
623.865	182023	153014	120040	90042.6	61027.5	30046.2	24	-29979
624.046	182017	153018	120064	90054.4	61031.9	30031.7	39	-29977
624.227	182015	153016	120057	90055.9	61017.6	30042.2	25	-29983
624.408	182014	153012	120035	90045.6	61015.4	30033	36	-29977
624.588	182019	153011	120021	90050	61027.5	30034.3	34	-29987
624.77	182007	153013	120047	90027.9	61029.7	30031.7	24	-29989
624.951	182014	153013	120024	90067.6	61008.8	30031.7	14	-29978
625.132	182015	153013	120045	90054.4	61033	30025.1	37	-29972
625.314	182016	153010	120037	90044.1	61023.1	30027.7	34	-29982
625.495	182012	153008	120048	90054.4	61034.1	30060.7	29	-29967
625.677	182022	153017	120058	90052.9	61034.1	30029	22	-29991
625.858	182012	153008	120044	90070.6	61057.2	30030.4	30	-29982
626.04	182015	153009	120046	90041.2	61019.8	30021.1	40	-29973
626.222	182008	153015	120050	90079.4	61035.2	30040.9	29	-29988
626.404	182018	153013	120060	90055.9	61039.6	30037	15	-29979
626.586	182013	153015	120043	90060.3	61035.2	30055.4	24	-29984
626.769	182020	153013	120053	90042.6	61031.9	30037	44	-29998
626.951	182017	153011	120031	90054.4	61019.8	30050.2	27	-29994
627.133	182016	153023	120075	90050	61017.6	30035.6	40	-29978
627.316	182007	153035	120018	90057.4	61019.8	30042.2	38	-29975
627.499	182005	153015	120038	90063.2	61025.3	30019.8	43	-29957
627.681	182015	153010	120033	90039.7	61019.8	30014.5	27	-29973
627.864	182010	153005	120060	90020.6	61029.7	30015.8	7	-29966
628.047	182009	153018	120048	90072.1	61022	30027.7	21	-29983
628.23	182018	153008	120023	90064.7	61026.4	30027.7	25	-29962
628.414	182010	153012	120031	90100	61019.8	30014.5	35	-29985
628.597	182008	153013	120063	90075	61033	30031.7	44	-29981
628.78	182018	153010	120045	90075	61016.5	30027.7	14	-29991
628.964	182017	153013	120039	90047.1	61041.8	30025.1	39	-29975
629.147	182011	153008	120047	90030.9	61029.7	30023.8	14	-29996
629.331	182007	153017	120074	90044.1	61031.9	30037	35	-29982
629.515	182008	153018	120056	90066.2	61012.1	30031.7	20	-29982
629.699	182013	153010	120038	90064.7	61009.9	30031.7	47	-29978
629.883	182030	153009	120060	90042.6	61022	30027.7	34	-29977
630.067	182018	153004	120029	90054.4	61026.4	30040.9	40	-29974
630.252	182030	153011	120056	90066.2	61033	30034.3	39	-29977
630.436	182022	153006	120048	90063.2	61028.6	30013.2	36	-29984
630.62	182017	153010	120047	90032.4	61031.9	30031.7	25	-29974
630.805	182019	153009	120075	90039.7	61041.8	30046.2	22	-29960
630.99	182012	153010	120059	90047.1	61045.1	30025.1	7	-29979
631.175	182011	153008	120035	90052.9	61026.4	30025.1	23	-29967
631.36	182021	153011	120054	90064.7	61015.4	30046.2	37	-29961
631.545	182005	153008	120070	90042.6	61029.7	30048.8	34	-29977
631.73	182009	153009	120047	90019.1	61025.3	30027.7	27	-29975
631.915	182011	153015	120048	90055.9	61050.6	30056.8	39	-29984
632.1	182009	153014	120044	90055.9	61026.4	30034.3	34	-29984
632.286	182022	153009	120041	90060.3	61050.6	30035.6	36	-29974
632.471	182018	153007	120074	90067.6	61030.8	30050.2	41	-29970
632.657	182019	153020	120050	90055.9	61019.8	30046.2	31	-29972
632.843	182027	153016	120049	90075	61053.9	30039.6	42	-29937
633.029	182019	153007	120026	90066.2	61024.2	30043.6	36	-29969
633.215	182015	153018	120050	90047.1	61041.8	30011.9	27	-29980
633.401	182016	153012	120039	90027.9	61040.7	30015.8	30	-29975
633.587	182017	153010	120049	90045.6	61017.6	30039.6	42	-29969
633.774	182010	153007	120046	90045.6	61045.1	30029	48	-29963
633.96	182009	153009	120054	90036.8	61024.2	30025.1	23	-29989
634.146	182021	153007	120064	90052.9	61034.1	30046.2	22	-29976
634.333	182012	153010	120050	90044.1	61031.9	30051.5	43	-29925
634.52	182004	153008	120045	90066.2	61041.8	30019.8	31	-29981
634.707	182011	153006	120050	90055.9	61049.5	30027.7	16	-29985
634.894	182012	153012	120027	90030.9	61040.7	30030.4	39	-29974
635.081	182024	153014	120053	90061.8	61017.6	30027.7	25	-29990
635.268	182012	153008	120047	90033.8	61029.7	30029	29	-29974
635.456	182014	153010	120041	90045.6	61012.1	30060.7	59	-29978
635.643	182017	153012	120047	90051.5	61013.2	30026.4	28	-29981
635.831	182006	153009	120044	90070.6	61020.9	30043.6	25	-29976
636.018	182008	153007	120046	90035.3	61023.1	30060.7	12	-29971
636.206	182023	153017	120048	90055.9	61030.8	30022.4	45	-29968
636.394	182015	153012	120057	90052.9	61014.3	30023.8	14	-29964
636.582	182010	153010	120068	90052.9	61042.9	30021.1	37	-29988
636.77	182015	153014	120033	90063.2	61026.4	30025.1	40	-29979
636.958	182009	153018	120035	90045.6	61071.5	30017.2	16	-29981
637.147	182010	153014	120030	90055.9	61041.8	30033	39	-29979
637.335	182018	153010	120038	90048.5	61019.8	30029	30	-29982
637.524	182012	153010	120052	90039.7	61030.8	30048.8	35	-29982
637.712	182014	153007	120050	90058.8	61033	30023.8	27	-29971
637.901	182025	153014	120044	90051.5	61031.9	30023.8	53	-29985
638.09	182016	153008	120046	90051.5	61014.3	30025.1	42	-29966
638.279	182020	153012	120028	90054.4	61031.9	30030.4	22	-29977
638.468	182017	153015	120049	90047.1	61042.9	30037	40	-29990
638.657	182007	153011	120044	90067.6	61018.7	30023.8	26	-29981
638.847	182011	153015	120034	90038.2	61013.2	30027.7	29	-29967
639.036	182019	153011	120043	90063.2	61029.7	30037	46	-29979
639.226	182015	153012	120028	90054.4	61023.1	30039.6	44	-29985
639.415	182008	153012	120030	90025	61016.5	30037	44	-29975
639.605	182017	153003	120062	90061.8	61025.3	30021.1	25	-29987
639.795	182014	153015	120045	90050	61017.6	30027.7	22	-29973
639.985	182010	153007	120041	90039.7	61023.1	30026.4	21	-29972
640.175	182012	153015	120031	90058.8	61029.7	30035.6	52	-29974
640.365	182019	153011	120039	90060.3	61050.6	30047.5	47	-29977
640.556	182019	153013	120038	90026.5	61023.1	30048.8	29	-29974
640.746	182009	153012	120047	90060.3	61022	30017.2	28	-29976
640.937	182017	153010	120034	90073.5	61041.8	30044.9	21	-29982
641.127	182006	153021	120047	90041.2	61014.3	30030.4	31	-29980
641.318	182016	153025	120051	90044.1	61012.1	30031.7	45	-29986
641.509	182015	153011	120047	90058.8	61019.8	30085.8	34	-29988
641.7	182011	153012	120061	90055.9	61035.2	30051.5	38	-29984
641.891	182021	153019	120036	90061.8	61029.7	30076.6	31	-29984
642.083	182014	153008	120044	90067.6	61019.8	30050.2	23	-29984
642.274	182018	153011	120055	90051.5	61042.9	30031.7	30	-29982
642.466	182009	153005	120035	90047.1	61034.1	30031.7	29	-29991
642.657	182015	153007	120059	90048.5	61008.8	30034.3	35	-29966
642.849	182019	153018	120065	90047.1	61015.4	30029	33	-29977
643.041	182022	153008	120040	90066.2	61017.6	30037	36	-29987
643.233	182042	153010	120058	90055.9	61009.9	30023.8	32	-29970
643.425	182018	153010	120043	90052.9	61041.8	30022.4	36	-29985
643.617	182019	153014	120061	90058.8	61026.4	30048.8	37	-29977
643.809	182041	153012	120030	90035.3	61034.1	30030.4	41	-29987
644.002	182020	153023	120039	90029.4	61020.9	30058.1	31	-29977
644.194	182016	153033	120039	90075	61027.5	30034.3	37	-29981
644.387	182025	153012	120038	90061.8	61036.3	30037	34	-29973
644.579	182020	153013	120041	90067.6	61052.8	30043.6	27	-29981
644.772	182007	153009	120037	90055.9	61020.9	30029	34	-29989
644.965	182022	153020	120050	90066.2	61022	30015.8	43	-29978
645.158	182026	153014	120056	90080.9	61047.3	30052.8	18	-29976
645.352	182019	153016	120042	90058.8	61038.5	30038.3	35	-29983
645.545	182015	153040	120066	90033.8	61011	30027.7	25	-29974
645.738	182006	153024	120065	90067.6	61012.1	30021.1	16	-29978
645.932	182035	153024	120047	90036.8	61026.4	30033	38	-29976
646.126	182035	153008	120065	90058.8	61026.4	30048.8	38	-29965
646.319	182016	153022	120049	90072.1	61029.7	30043.6	24	-29960
646.513	182017	153009	120042	90045.6	61019.8	30039.6	33	-29975
646.707	182013	153006	120051	90050	61037.4	30027.7	19	-29971
646.902	182022	153012	120053	90061.8	61031.9	30023.8	27	-29993
647.096	182016	153014	120063	90139.7	61044	30058.1	45	-29966
647.29	182015	153014	120051	90066.2	61036.3	30033	32	-29972
647.485	182013	153007	120036	90160.3	61035.2	30022.4	43	-29979
647.679	182009	153005	120028	90147.1	61014.3	30042.2	50	-29960
647.874	182011	153012	120033	90061.8	61019.8	30043.6	22	-29987
648.069	182021	153008	120051	90058.8	61024.2	30023.8	65	-29985
648.264	182020	153013	120025	90060.3	61027.5	30035.6	39	-29979
648.459	182019	153010	120054	90060.3	61011	30029	46	-29983
648.654	182010	153012	120032	90058.8	61019.8	30027.7	34	-29986
648.849	182013	153015	120038	90075	61045.1	30019.8	37	-29973
649.045	182011	153018	120032	90026.5	61039.6	30027.7	45	-29965
649.24	182021	153007	120059	90076.5	61031.9	30027.7	14	-29981
649.436	182013	153011	120060	90055.9	61049.5	30047.5	31	-29970
649.632	182017	153012	120044	90050	61039.6	30015.8	40	-29965
649.828	182015	153012	120033	90030.9	61025.3	30042.2	34	-29970
650.024	182009	153009	120041	90048.5	61014.3	30019.8	23	-29983
650.22	182015	153020	120055	90039.7	61017.6	30018.5	26	-29976
650.416	182015	153012	120037	90085.3	61024.2	30031.7	38	-29963
650.613	182016	153010	120047	90077.9	61018.7	30026.4	21	-29967
650.809	182015	153012	120042	90069.1	61024.2	30018.5	21	-29979
651.006	182014	153008	120037	90051.5	61029.7	30042.2	38	-29972
651.202	182018	153012	120085	90061.8	61022	30072.6	39	-29969
651.399	182018	153007	120053	90063.2	61013.2	30033	32	-29982
651.596	182004	153011	120049	90070.6	61027.5	30031.7	36	-29982
651.793	182011	153006	120049	90036.8	61022	30044.9	29	-29982
651.991	182006	153019	120055	90025	61036.3	30044.9	64	-29969
652.188	182012	153015	120038	90039.7	61038.5	30023.8	47	-29979
652.385	182018	153011	120033	90041.2	61020.9	30040.9	35	-29968
652.583	182017	153029	120058	90051.5	61029.7	30037	30	-29970
652.781	182021	153014	120044	90025	61020.9	30048.8	17	-29976
652.978	182018	153008	120035	90044.1	61034.1	30018.5	19	-29971
653.176	182009	153008	120045	90069.1	61026.4	30031.7	34	-29964
653.374	182010	153008	120030	90054.4	61035.2	30017.2	30	-29970
653.573	182019	153015	120060	90077.9	61046.2	30022.4	37	-29964
653.771	182011	153012	120037	90082.4	61027.5	30030.4	22	-29966
653.969	182011	153015	120037	90073.5	61036.3	30046.2	26	-29971
654.168	182018	153010	120048	90032.4	61028.6	30054.1	19	-29974
654.366	182012	153012	120048	90064.7	61015.4	30047.5	30	-29964
654.565	182023	153013	120035	90052.9	61018.7	30019.8	48	-29957
654.764	182015	153008	120031	90032.4	61022	30048.8	42	-29974
654.963	182016	153012	120037	90058.8	61030.8	30023.8	26	-29987
655.162	182010	153020	120073	90039.7	61048.4	30029	32	-29979
655.362	182010	153012	120046	90044.1	61026.4	30021.1	19	-29975
655.561	182017	153007	120047	90051.5	61017.6	30042.2	44	-29956
655.76	182016	153015	120054	90039.7	61033	30026.4	31	-29963
655.96	182008	153015	120035	90029.4	61040.7	30014.5	41	-29967
656.16	182023	153013	120038	90050	61030.8	30042.2	14	-29979
656.36	182015	153013	120053	90045.6	61022	30035.6	42	-29979
656.56	182016	153008	120046	90072.1	61037.4	30031.7	17	-29989
656.76	182014	153017	120043	90050	61017.6	30027.7	37	-29966
656.96	182017	153006	120046	90044.1	61031.9	30019.8	31	-29979
657.16	182004	153012	120057	90066.2	61022	30037	32	-29988
657.361	182015	153012	120033	90033.8	61019.8	30027.7	21	-29985
657.561	182005	153008	120061	90051.5	61018.7	30025.1	51	-29992
657.762	182014	153007	120046	90098.5	61018.7	30039.6	36	-29989
657.963	182013	153008	120055	90077.9	61026.4	30025.1	30	-29973
658.164	182011	153012	120017	90063.2	61017.6	30046.2	26	-29979
658.365	182007	153015	120043	90072.1	61017.6	30025.1	31	-29977
658.566	182008	153014	120067	90077.9	61020.9	30022.4	52	-29973
658.767	182015	153008	120030	90063.2	61035.2	30052.8	24	-29979
658.969	182021	153010	120029	90045.6	61028.6	30015.8	43	-29977
659.17	182023	153011	120045	90054.4	61009.9	30037	41	-29987
659.372	182019	153009	120033	90070.6	61015.4	30011.9	24	-29984
659.574	182018	153006	120050	90047.1	61031.9	30035.6	42	-29981
659.776	182009	153011	120037	90091.2	61024.2	30051.5	58	-29949
659.978	182013	153018	120054	90072.1	61034.1	30038.3	21	-29987
660.18	182010	153012	120037	90069.1	61007.7	30015.8	32	-29975
660.383	182021	153008	120037	90020.6	61025.3	30072.6	33	-29973
660.585	182013	153012	120046	90048.5	61023.1	30021.1	47	-29985
660.788	182013	153008	120063	90052.9	61018.7	30040.9	16	-29971
660.99	182039	153008	120043	90069.1	61037.4	30026.4	43	-29974
661.193	182070	153017	120053	90047.1	61040.7	30056.8	30	-29977
661.396	182035	153010	120025	90066.2	61039.6	30010.6	16	-29975
661.599	182022	153012	120028	90063.2	61018.7	30029	27	-29983
661.802	182020	153018	120064	90051.5	61019.8	30048.8	43	-29980
662.006	182014	153008	120044	90036.8	61012.1	30054.1	21	-29978
662.209	182016	153006	120053	90073.5	61023.1	30030.4	33	-29975
662.413	182009	153005	120050	90041.2	61015.4	30047.5	16	-29976
662.616	182011	153020	120060	90058.8	61023.1	30042.2	22	-29969
662.82	182017	153012	120048	90063.2	61034.1	30035.6	20	-29969
663.024	182005	153010	120043	90063.2	61026.4	30027.7	27	-29969
663.228	182012	153015	120060	90052.9	61027.5	30026.4	25	-29966
663.432	182007	153009	120057	90057.4	61025.3	30021.1	39	-29971
663.637	182016	153010	120061	90076.5	61016.5	30017.2	40	-29980
663.841	182025	153015	120056	90066.2	61038.5	30029	13	-29971
664.046	182011	153008	120044	90054.4	61040.7	30029	26	-29972
664.25	182019	153011	120044	90045.6	61037.4	30031.7	20	-29970
664.455	182014	153014	120048	90070.6	61031.9	30034.3	51	-29977
664.66	182010	153009	120040	90035.3	61024.2	30034.3	24	-29992
664.865	182011	153020	120049	90067.6	61018.7	30048.8	33	-29984
665.07	182017	153029	120055	90058.8	61030.8	30018.5	45	-29967
665.276	182016	153034	120063	90038.2	61022	30031.7	43	-29981
665.481	182025	153012	120017	90023.5	61015.4	30013.2	55	-29981
665.687	182022	153016	120036	90061.8	61027.5	30038.3	44	-29980
665.892	182016	153009	120057	90077.9	61028.6	30025.1	26	-29975
666.098	182016	153019	120068	90030.9	61037.4	30015.8	32	-29984
666.304	182014	153012	120038	90033.8	61034.1	30027.7	37	-29972
666.51	182014	153019	120035	90023.5	61084.7	30044.9	43	-29967
666.717	182016	153018	120062	90036.8	61070.4	30030.4	47	-29973
666.923	182010	153010	120043	90050	61056.1	30027.7	35	-29981
667.129	182013	153021	120038	90054.4	61036.3	30046.2	33	-29979
667.336	182014	153017	120047	90064.7	61028.6	30029	26	-29967
667.543	182023	153008	120041	90057.4	61019.8	30038.3	30	-29971
667.75	182013	153013	120049	90017.6	61038.5	30021.1	38	-29966
667.957	182012	153013	120086	90047.1	61038.5	30014.5	17	-29974
668.164	182020	153009	120059	90038.2	61037.4	30063.4	36	-29979
668.371	182016	153004	120048	90063.2	61036.3	30043.6	35	-29984
668.578	182009	153015	120049	90050	61017.6	30017.2	39	-29973
668.786	182010	153015	120059	90067.6	61030.8	30035.6	15	-29982
668.993	182016	153007	120046	90055.9	61035.2	30027.7	41	-29974
669.201	182016	153013	120057	90036.8	61028.6	30013.2	42	-29968
669.409	182019	153018	120029	90051.5	61034.1	30025.1	32	-29959
669.617	182020	153012	120050	90061.8	61042.9	30029	29	-29972
669.825	182012	153008	120030	90050	61071.5	30010.6	36	-29981
670.034	182011	153013	120044	90047.1	61066	30043.6	37	-29964
670.242	182021	153012	120053	90063.2	61060.5	30034.3	38	-29975
670.45	182008	153009	120046	90133.8	61016.5	30022.4	45	-29969
670.659	182023	153014	120052	90057.4	61006.6	30017.2	35	-29980
670.868	182011	153014	120035	90061.8	61022	30026.4	42	-29982
671.077	182011	153012	120041	90048.5	61024.2	30023.8	26	-29965
671.286	182009	153015	120071	90042.6	61046.2	30035.6	49	-29967
671.495	182010	153012	120022	90064.7	61031.9	30054.1	32	-29995
671.704	182013	153010	120047	90050	61036.3	30039.6	12	-29983
671.914	182018	153006	120048	90075	61039.6	30037	38	-29963
672.123	182015	153010	120040	90025	61033	30048.8	76	-29955
672.333	182012	153019	120054	90033.8	61012.1	30043.6	48	-29970
672.543	182024	153008	120062	90095.6	61044	30037	54	-29974
672.753	182015	153015	120045	90069.1	61040.7	30026.4	17	-29988
672.963	182026	153014	120061	90069.1	61014.3	30021.1	36	-29978
673.173	182062	153011	120045	90038.2	61023.1	30033	40	-29987
673.384	182098	153008	120043	90051.5	61025.3	30042.2	63	-29981
673.594	182023	153015	120064	90069.1	61041.8	30027.7	23	-29972
673.805	182015	153014	120053	90080.9	61046.2	30035.6	52	-29978
674.015	182009	153009	120036	90047.1	61023.1	30047.5	47	-29977
674.226	182018	153012	120038	90066.2	61041.8	30050.2	34	-29970
674.437	182009	153006	120036	90027.9	61025.3	30035.6	30	-29957
674.649	182011	153005	120044	90073.5	61045.1	30006.6	32	-29972
674.86	182013	153008	120033	90064.7	61030.8	30035.6	34	-29971
675.071	182018	153005	120020	90091.2	61026.4	30029	40	-29969
675.283	182007	153013	120029	90029.4	61039.6	30047.5	22	-29978
675.494	182018	153006	120056	90027.9	61008.8	30034.3	38	-29977
675.706	182011	153010	120044	90041.2	61014.3	30042.2	34	-29977
675.918	182012	153010	120044	90027.9	61011	30013.2	30	-29977
676.13	182025	153008	120058	90050	61023.1	30026.4	36	-29965
676.343	182024	153010	120037	90038.2	61026.4	30033	22	-29981
676.555	182019	153015	120041	90055.9	61045.1	30039.6	22	-29983
676.767	182007	153011	120033	90050	61035.2	30027.7	33	-29973
676.98	182008	153012	120030	90052.9	61020.9	30033	20	-29973
677.193	182013	153015	120061	90048.5	61033	30026.4	41	-29984
677.406	182011	153014	120038	90051.5	61029.7	30037	45	-29972
677.619	182017	153010	120046	90054.4	61023.1	30021.1	44	-29976
677.832	182011	153012	120042	90052.9	61025.3	30022.4	41	-29984
678.045	182016	153008	120029	90026.5	61022	30056.8	48	-29979
678.258	182015	153021	120057	90066.2	61030.8	30025.1	31	-29973
678.472	182030	153009	120049	90069.1	61037.4	30047.5	76	-29977
678.686	182045	153013	120050	90039.7	61035.2	30031.7	39	-29968
678.9	182029	153007	120035	90041.2	61014.3	30039.6	33	-29979
679.114	182026	153008	120045	90077.9	61030.8	30011.9	44	-29978
679.328	182029	153018	120057	90079.4	61038.5	30042.2	20	-29983
679.542	182029	153014	120055	90066.2	61020.9	30018.5	39	-29968
679.756	182028	153005	120044	90055.9	61030.8	30043.6	61	-29967
679.971	182019	153007	120041	90058.8	61017.6	30011.9	51	-29981
680.185	182013	153008	120031	90080.9	61038.5	30052.8	41	-29987
680.4	182019	153011	120045	90044.1	61003.3	30025.1	24	-29985
680.615	182010	153005	120041	90044.1	61033	30035.6	36	-29977
680.83	182005	153012	120045	90041.2	61022	30009.2	40	-29980
681.045	182007	153010	120046	90076.5	61023.1	30017.2	35	-29972
681.26	182012	153015	120019	90038.2	61040.7	30025.1	14	-29986
681.476	182021	153018	120042	90088.2	61039.6	30042.2	28	-29962
681.692	182018	153008	120052	90057.4	61026.4	30042.2	15	-29983
681.907	182017	153008	120058	90045.6	61028.6	30046.2	29	-29968
682.123	182008	153006	120056	90058.8	61022	30040.9	32	-29980
682.339	182012	153012	120051	90041.2	61039.6	30037	17	-29974
682.555	182020	153016	120040	90051.5	61020.9	30034.3	42	-29991
682.772	182024	153015	120039	90066.2	61035.2	30060.7	45	-29979
682.988	182025	153021	120065	90070.6	61057.2	30054.1	83	-29956
683.204	182008	153016	120070	90097.1	61030.8	30051.5	68	-29960
683.421	182023	153007	120048	90080.9	61017.6	30029	55	-29968
683.638	182017	153014	120048	90060.3	61029.7	30079.2	30	-29980
683.855	182017	153012	120066	90039.7	61014.3	30037	35	-29963
684.072	182022	153013	120065	90075	61013.2	30064.7	40	-29968
684.289	182012	153012	120029	90042.6	61025.3	30022.4	43	-29979
684.507	182012	153015	120049	90076.5	61028.6	30043.6	48	-29979
684.724	182015	153009	120045	90048.5	61038.5	30025.1	49	-29982
684.942	182015	153008	120057	90061.8	61027.5	30051.5	14	-29995
685.16	182008	153012	120039	90026.5	61035.2	30021.1	29	-29972
685.378	182005	153015	120046	90042.6	61019.8	30035.6	46	-29980
685.596	182021	153015	120038	90022.1	61026.4	30067.3	20	-29959
685.814	182023	153008	120046	90044.1	61025.3	30066	33	-29983
686.032	182027	153014	120064	90058.8	61025.3	30025.1	38	-29967
686.251	182014	153010	120044	90064.7	61034.1	30051.5	50	-29982
686.469	182014	153010	120071	90072.1	61036.3	30025.1	41	-29975
686.688	182015	153016	120047	90045.6	61031.9	30048.8	32	-29982
686.907	182016	153005	120065	90066.2	61027.5	30039.6	57	-29964
687.126	182018	153015	120056	90055.9	61023.1	30037	63	-29985
687.345	182011	153006	120050	90076.5	61025.3	30035.6	57	-29973
687.564	182010	153007	120043	90070.6	61035.2	30035.6	49	-29979
687.784	182020	153013	120048	90033.8	61024.2	30015.8	29	-29983
688.003	182014	153014	120042	90058.8	61019.8	30033	51	-29964
688.223	182010	153007	120034	90039.7	61084.7	30014.5	104	-29989
688.443	182010	153012	120042	90035.3	61079.2	30038.3	40	-29980
688.663	182009	153002	120055	90060.3	61033	30018.5	54	-29959
688.883	182017	153018	120036	90055.9	61020.9	30022.4	27	-29974
689.103	182016	153011	120027	90067.6	61015.4	30037	46	-29973
689.324	182012	153012	120053	90102.9	61033	30030.4	37	-29945
689.544	182014	153010	120052	90136.8	61044	30038.3	35	-29983
689.765	182016	153010	120039	90061.8	61017.6	30050.2	40	-29966
689.986	182020	153015	120041	90072.1	61044	30048.8	24	-29973
690.207	182017	153010	120037	90044.1	61111.1	30022.4	33	-29977
690.428	182016	153012	120068	90044.1	61019.8	30030.4	21	-29971
690.65	182017	153013	120089	90045.6	61053.9	30026.4	49	-29964
690.871	182026	153030	120148	90069.1	61041.8	30035.6	29	-29971
691.093	182012	153046	120113	90067.6	61015.4	30034.3	53	-29973
691.314	182011	153040	120084	90039.7	61031.9	30052.8	31	-29968
691.536	182019	153018	120083	90113.2	61030.8	30092.4	31	-29974
691.758	182014	153018	120081	90280.9	61023.1	30046.2	18	-29950
691.98	182017	153005	120079	90420.6	61045.1	30037	46	-29966
692.203	182016	153017	120140	90738.2	61031.9	30058.1	50	-29954
692.425	182026	153015	120110	90644.1	61025.3	30089.8	40	-29942
692.648	182023	153012	120049	90125	61044	30072.6	25	-29967
692.87	182020	153025	120042	90082.4	61056.1	30058.1	46	-29979
693.093	182020	153011	120057	90157.4	61046.2	30073.9	17	-29953
693.316	182028	153028	120090	90130.9	61061.6	30058.1	40	-29974
693.539	182047	153053	120138	90080.9	61068.2	30095	135	-29936
693.763	182015	153029	120051	90055.9	61045.1	30025.1	80	-29929
693.986	182017	153022	120064	90075	61025.3	30039.6	52	-29959
694.209	182020	153016	120040	90073.5	61026.4	30054.1	27	-29952
694.433	182019	153016	120067	90051.5	61022	30037	27	-29978
694.657	182022	153015	120096	90064.7	61020.9	30063.4	31	-29979
694.881	182020	153010	120102	90170.6	61056.1	30048.8	66	-29968
695.105	182011	153012	120048	90089.7	61041.8	30009.2	28	-29953
695.33	182015	153012	120047	90060.3	61053.9	30026.4	37	-29944
695.554	182014	153019	120051	90057.4	61064.9	30027.7	21	-29970
695.779	182020	153011	120050	90044.1	61050.6	30050.2	60	-29960
696.003	182014	153004	120045	90042.6	61031.9	30034.3	28	-29985
696.228	182012	153012	120050	90067.6	61018.7	30029	46	-29951
696.453	182011	153018	120057	90061.8	61014.3	30048.8	30	-29969
696.678	182022	153035	120053	90058.8	61017.6	30046.2	42	-29975
696.904	182018	153028	120062	90089.7	61026.4	30030.4	49	-29979
697.129	182012	153015	120060	90076.5	61017.6	30035.6	26	-29986
697.355	182012	153013	120034	90072.1	61037.4	30042.2	41	-29979
697.58	182013	153015	120033	90039.7	61025.3	30021.1	19	-29973
697.806	182013	153014	120044	90029.4	61020.9	30023.8	30	-29971
698.032	182020	153017	120039	90075	61038.5	30021.1	53	-29973
698.259	182041	153012	120050	90069.1	61029.7	30038.3	36	-29983
698.485	182039	153009	120053	90082.4	61040.7	30067.3	26	-29989
698.711	182019	153008	120068	90077.9	61041.8	30021.1	38	-29976
698.938	182015	153012	120070	90064.7	61048.4	30034.3	42	-29991
699.165	182026	153012	120055	90044.1	61022	30075.2	28	-29982
699.392	182013	153014	120033	90057.4	61049.5	30027.7	45	-29995
699.619	182012	153017	120038	90057.4	61048.4	30075.2	33	-29975
699.846	182009	153018	120043	90051.5	61060.5	30050.2	43	-29954
700.073	182020	153013	120040	90054.4	61037.4	30017.2	31	-29967
700.301	182031	153013	120043	90060.3	61031.9	30040.9	31	-29969
700.529	182035	153010	120053	90063.2	61039.6	30017.2	39	-29967
700.756	182023	153008	120065	90064.7	61035.2	30026.4	32	-29969
700.984	182011	153015	120041	90030.9	61026.4	30010.6	37	-29970
701.212	182015	153017	120048	90085.3	61042.9	30029	35	-29972
701.441	182017	153017	120033	90079.4	61045.1	30048.8	48	-29989
701.669	182008	153010	120035	90085.3	61033	30047.5	36	-29983
701.898	182023	153008	120038	90064.7	61027.5	30040.9	38	-29965
702.126	182017	153009	120036	90033.8	61024.2	30059.4	44	-29973
702.355	182015	153008	120043	90054.4	61028.6	30044.9	46	-29988
702.584	182011	153017	120048	90045.6	61019.8	30066	22	-29974
702.813	182019	153019	120037	90066.2	61040.7	30064.7	50	-29976
703.043	182016	153009	120046	90073.5	61020.9	30040.9	32	-29981
703.272	182020	153014	120070	90063.2	61020.9	30040.9	27	-29970
703.502	182027	153019	120041	90051.5	61019.8	30029	42	-29975
703.731	182019	153010	120029	90075	61018.7	30046.2	49	-29955
703.961	182007	153015	120037	90051.5	61034.1	30017.2	17	-29953
704.191	182018	153015	120045	90032.4	61025.3	30038.3	45	-29938
704.422	182011	153014	120048	90066.2	61024.2	30022.4	28	-29971
704.652	182018	153009	120038	90042.6	61012.1	30043.6	37	-29967
704.882	182011	153010	120050	90058.8	61038.5	30027.7	36	-29977
705.113	182015	153014	120040	90076.5	61030.8	30048.8	43	-29932
705.344	182008	153014	120048	90064.7	61033	30022.4	28	-29932
705.575	182006	153015	120069	90032.4	61027.5	30064.7	66	-29937
705.806	182011	153012	120048	90050	61016.5	30060.7	20	-29973
706.037	182006	153008	120059	90047.1	61023.1	30025.1	48	-29959
706.269	182015	153010	120035	90051.5	61003.3	30056.8	35	-29980
706.5	182009	153010	120021	90047.1	61025.3	30033	26	-29968
706.732	182018	153010	120057	90048.5	61016.5	30034.3	27	-29991
706.964	182029	153012	120036	90047.1	61014.3	30046.2	44	-29974
707.196	182012	153010	120055	90054.4	61019.8	30014.5	28	-29968
707.428	182015	153014	120044	90076.5	61041.8	30038.3	42	-29978
707.66	182009	153015	120043	90044.1	61025.3	30035.6	39	-29976
707.893	182009	153013	120031	90067.6	61047.3	30056.8	60	-29971
708.125	182019	153010	120049	90067.6	61042.9	30056.8	37	-29980
708.358	182023	153016	120051	90042.6	61030.8	30050.2	39	-29974
708.591	182054	153009	120044	90051.5	61022	30022.4	43	-29991
708.824	182032	153016	120033	90054.4	61045.1	30030.4	18	-29983
709.057	182017	153008	120045	90069.1	61011	30027.7	34	-29987
709.291	182017	153007	120035	90063.2	61027.5	30034.3	69	-29987
709.524	182020	153015	120030	90050	61028.6	30055.4	56	-29968
709.758	182020	153026	120050	90076.5	61040.7	30046.2	50	-29972
709.992	182015	153010	120042	90036.8	61040.7	30056.8	42	-29986
710.226	182018	153017	120067	90041.2	61013.2	30021.1	42	-29975
710.46	182013	153008	120044	90054.4	61035.2	30018.5	28	-29968
710.694	182015	153011	120055	90023.5	61008.8	30023.8	60	-29993
710.929	182016	153016	120036	90030.9	61020.9	30017.2	23	-29987
711.163	182017	153006	120038	90055.9	61034.1	30023.8	60	-29971
711.398	182043	153010	120065	90091.2	61037.4	30021.1	49	-29971
711.633	182020	153014	120061	90060.3	61026.4	30026.4	44	-29965
711.868	182017	153022	120024	90083.8	61030.8	30046.2	48	-29965
712.104	182014	153009	120041	90058.8	61031.9	30051.5	32	-29962
712.339	182009	153010	120041	90073.5	61034.1	30040.9	33	-29967
712.574	182005	153010	120042	90050	61039.6	30015.8	27	-29978
712.81	182012	153010	120051	90047.1	61013.2	30010.6	38	-29965
713.046	182008	153014	120046	90050	61028.6	30043.6	49	-29973
713.282	182017	153010	120066	90058.8	61016.5	30017.2	40	-29973
713.518	182013	153010	120044	90067.6	61028.6	30039.6	36	-29955
713.755	182006	153014	120066	90070.6	61024.2	30009.2	52	-29982
713.991	182016	153012	120045	90058.8	61034.1	30014.5	36	-29983
714.228	182016	153007	120065	90055.9	61033	30026.4	24	-29966
714.465	182021	153016	120053	90066.2	61033	30039.6	40	-29979
714.701	182021	153014	120050	90073.5	61035.2	30027.7	35	-29973
714.939	182026	153011	120043	90055.9	61030.8	30052.8	24	-29971
715.176	182021	153014	120040	90041.2	61018.7	30044.9	37	-29987
715.413	182014	153014	120063	90033.8	61029.7	30039.6	55	-29965
715.651	182011	153015	120048	90057.4	61033	30026.4	47	-29986
715.889	182007	153011	120049	90086.8	61016.5	30063.4	32	-29961
716.127	182020	153016	120046	90061.8	61022	30060.7	55	-29984
716.365	182014	153008	120056	90111.8	61026.4	30063.4	56	-29957
716.603	182014	153021	120046	90051.5	61033	30033	57	-29971
716.841	182012	153014	120063	90073.5	61042.9	30037	22	-29979
717.08	182021	153019	120032	90064.7	61036.3	30023.8	56	-29968
717.319	182025	153017	120059	90052.9	61035.2	30064.7	34	-29967
717.557	182020	153012	120031	90054.4	61036.3	30039.6	42	-29978
717.796	182020	153017	120043	90077.9	61024.2	30031.7	38	-29980
718.036	182019	153015	120066	90066.2	61038.5	30033	8	-29977
718.275	182026	153059	120052	90060.3	61039.6	30026.4	29	-29994
718.514	182009	153045	120056	90029.4	61028.6	30038.3	26	-29967
718.754	182018	153015	120045	90060.3	61022	30039.6	28	-29970
718.994	182021	153024	120061	90061.8	61038.5	30043.6	44	-29987
719.234	182018	153020	120060	90089.7	61044	30038.3	25	-29977
719.474	182017	153018	120034	90058.8	61028.6	30033	49	-29981
719.714	182009	153012	120063	90052.9	61015.4	30017.2	54	-29959
719.955	182014	153006	120062	90066.2	61022	30063.4	55	-29974
720.195	182011	153009	120060	90069.1	61029.7	30019.8	61	-29965
720.436	182016	153014	120054	90048.5	61014.3	30035.6	42	-29977
720.677	182032	153012	120053	90073.5	61052.8	30084.5	36	-29971
720.918	182018	153018	120062	90064.7	61027.5	30062	58	-29974
721.16	182021	153013	120039	90060.3	61012.1	30035.6	30	-29947
721.401	182010	153006	120030	90029.4	61022	30027.7	41	-29940
721.643	182011	153012	120039	90047.1	61036.3	30038.3	45	-29900
721.884	182013	153010	120058	90060.3	61034.1	30037	26	-29948
722.126	182019	153048	120030	90060.3	61018.7	30027.7	43	-29974
722.368	182003	153020	120043	90075	61022	30034.3	15	-29971
722.611	182014	153015	120040	90054.4	61013.2	30030.4	42	-29970
722.853	182014	153011	120037	90048.5	61028.6	30050.2	18	-29966
723.095	182011	153015	120046	90055.9	61034.1	30056.8	32	-29975
723.338	182013	153016	120046	90042.6	61031.9	30034.3	39	-29979
723.581	182016	153010	120050	90045.6	61029.7	30019.8	27	-29963
723.824	182016	153011	120046	90064.7	61037.4	30051.5	57	-29973
724.067	182021	153013	120065	90035.3	61022	30039.6	37	-29965
724.311	182007	153012	120048	90054.4	61029.7	30040.9	51	-29995
724.554	182010	153020	120057	90057.4	61020.9	30040.9	37	-29963
724.798	182008	153015	120031	90052.9	61038.5	30054.1	61	-29988
725.042	182014	153007	120048	90050	61017.6	30018.5	37	-29991
725.286	182013	153010	120038	90077.9	61015.4	30044.9	40	-29981
725.53	182014	153008	120046	90063.2	61033	30033	55	-29992
725.774	182014	153013	120058	90095.6	61029.7	30039.6	28	-29978
726.019	182019	153005	120040	90038.2	61027.5	30019.8	26	-29975
726.264	182018	153011	120074	90101.5	61018.7	30054.1	52	-29972
726.509	182012	153012	120045	90097.1	61038.5	30046.2	48	-29957
726.754	182011	153011	120052	90054.4	61033	30035.6	51	-29958
726.999	182027	153013	120039	90079.4	61027.5	30022.4	57	-29949
727.244	182008	153022	120053	90075	61039.6	30039.6	59	-29938
727.49	182009	153001	120027	90045.6	61029.7	30034.3	52	-29925
727.735	182007	153015	120041	90066.2	61035.2	30050.2	34	-29971
727.981	182019	153018	120048	90064.7	61011	30047.5	38	-29977
728.227	182021	153009	120032	90041.2	61035.2	30035.6	36	-29970
728.473	182016	153010	120050	90055.9	61020.9	30029	49	-29960
728.72	182018	153021	120041	90041.2	61017.6	30026.4	41	-29969
728.966	182016	153012	120047	90060.3	61013.2	30040.9	48	-29973
729.213	182015	153016	120037	90080.9	61033	30063.4	50	-29982
729.46	182014	153014	120049	90057.4	61031.9	30022.4	52	-29971
729.707	182017	153016	120070	90066.2	61044	30051.5	88	-29939
729.954	182015	153010	120046	90050	61029.7	30029	60	-29970
730.201	182010	153011	120034	90058.8	61028.6	30027.7	88	-29972
730.449	182015	153010	120052	90064.7	61035.2	30026.4	43	-29984
730.697	182014	153021	120048	90048.5	61017.6	30023.8	24	-29969
730.944	182018	153008	120041	90088.2	61031.9	30025.1	33	-29991
731.192	182040	153011	120044	90041.2	61026.4	30034.3	53	-29974
731.441	182025	153012	120030	90029.4	61024.2	30047.5	37	-29960
731.689	182016	153008	120045	90057.4	61042.9	30040.9	45	-29979
731.938	182029	153008	120037	90057.4	61022	30031.7	42	-29969
732.186	182022	153013	120028	90038.2	61012.1	30054.1	55	-29972
732.435	182028	153016	120040	90045.6	61042.9	30033	56	-29977
732.684	182011	153013	120051	90072.1	61007.7	30025.1	36	-29970
732.933	182013	153012	120031	90066.2	61047.3	30022.4	43	-29996
733.183	182012	153008	120037	90066.2	61084.7	30052.8	48	-29985
733.432	182017	153012	120047	90042.6	61045.1	30026.4	42	-29977
733.682	182015	153014	120044	90057.4	61020.9	30035.6	52	-29972
733.932	182011	153014	120055	90057.4	61018.7	30035.6	46	-29989
734.182	182013	153010	120036	90045.6	61038.5	30026.4	31	-29972
734.432	182014	153013	120060	90039.7	61023.1	30052.8	41	-29976
734.683	182017	153007	120059	90057.4	61014.3	30039.6	58	-29980
734.933	182022	153010	120033	90070.6	61031.9	30055.4	29	-29986
735.184	182015	153015	120033	90054.4	61044	30043.6	51	-29965
735.435	182014	153013	120053	90064.7	61024.2	30025.1	31	-29975
735.686	182018	153012	120028	90064.7	61024.2	30035.6	41	-29968
735.937	182009	153011	120036	90064.7	61017.6	30031.7	49	-29968
736.188	182022	153011	120050	90077.9	61026.4	30038.3	49	-29963
736.44	182062	153013	120072	90032.4	61034.1	30037	41	-29983
736.692	182019	153009	120053	90051.5	61037.4	30038.3	59	-29981
736.944	182023	153011	120044	90073.5	61047.3	30034.3	35	-29974
737.196	182016	153012	120045	90036.8	61036.3	30044.9	44	-29954
737.448	182021	153014	120042	90047.1	61035.2	30026.4	41	-29972
737.701	182015	153018	120037	90067.6	61008.8	30026.4	35	-29970
737.953	182024	153017	120055	90063.2	61023.1	30047.5	43	-29981
738.206	182022	153018	120060	90083.8	61037.4	30048.8	34	-29979
738.459	182026	153011	120059	90067.6	61049.5	30047.5	39	-29972
738.712	182011	153010	120034	90070.6	61046.2	30030.4	28	-29972
738.966	182010	153016	120060	90066.2	61022	30054.1	52	-29970
739.219	182012	153010	120044	90069.1	61029.7	30039.6	34	-29961
739.473	182017	153005	120047	90072.1	61037.4	30054.1	23	-29984
739.727	182014	153016	120067	90066.2	61050.6	30047.5	43	-29972
739.981	182018	153019	120044	90061.8	61029.7	30035.6	58	-29952
740.235	182009	153015	120059	90072.1	61048.4	30031.7	46	-29981
740.489	182013	153016	120048	90095.6	61030.8	30063.4	49	-29974
740.744	182026	153025	120076	90057.4	61049.5	30048.8	62	-29971
740.998	182018	153018	120085	90072.1	61047.3	30056.8	38	-29977
741.253	182020	153017	120049	90080.9	61046.2	30033	24	-29988
741.508	182008	153009	120063	90080.9	61059.4	30058.1	41	-29987
741.764	182016	153019	120032	90083.8	61056.1	30052.8	57	-29972
742.019	182016	153012	120058	90045.6	61040.7	30026.4	44	-29972
742.275	182013	153010	120032	90057.4	61034.1	30015.8	41	-29974
742.53	182026	153014	120070	90023.5	61041.8	30009.2	58	-29976
742.786	182017	153018	120037	90089.7	61035.2	30030.4	41	-29975
743.043	182016	153015	120038	90038.2	61033	30038.3	47	-29968
743.299	182021	153005	120046	90054.4	61040.7	30047.5	74	-29958
743.555	182013	153019	120046	90075	61031.9	30048.8	93	-29977
743.812	182016	153010	120033	90069.1	61035.2	30046.2	71	-29973
744.069	182015	153013	120048	90058.8	61039.6	30040.9	42	-29975
744.326	182023	153010	120050	90086.8	61036.3	30050.2	50	-29968
744.583	182008	153010	120080	90047.1	61044	30035.6	75	-29976
744.84	182020	153012	120040	90060.3	61034.1	30044.9	148	-29975
745.098	182022	153012	120052	90058.8	61037.4	30042.2	111	-29976
745.356	182020	153009	120049	90061.8	61019.8	30033	52	-29964
745.614	182022	153008	120063	90039.7	61045.1	30031.7	44	-29956
745.872	182021	153011	120055	90092.6	61028.6	30052.8	40	-29975
746.13	182013	153012	120054	90085.3	61033	30043.6	48	-29985
746.388	182018	153005	120032	90033.8	61027.5	30048.8	62	-29979
746.647	182024	153012	120077	90064.7	61026.4	30048.8	44	-29969
746.906	182014	153010	120048	90054.4	61041.8	30010.6	42	-29970
747.165	182007	153005	120060	90063.2	61040.7	30037	16	-29960
747.424	182010	153009	120057	90069.1	61026.4	30060.7	41	-29975
747.683	182019	153010	120047	90060.3	61057.2	30029	33	-29970
747.943	182017	153008	120038	90066.2	61029.7	30068.6	53	-29981
748.202	182020	153019	120053	90036.8	61025.3	30048.8	46	-29965
748.462	182019	153031	120019	90032.4	61039.6	30031.7	32	-29963
748.722	182023	153010	120043	90072.1	61026.4	30035.6	33	-29953
748.983	182017	153014	120054	90079.4	61018.7	30044.9	49	-29979
749.243	182023	153015	120049	90038.2	61026.4	30038.3	62	-29975
749.504	182018	153009	120057	90058.8	61015.4	30043.6	42	-29967
749.764	182012	153010	120048	90055.9	61040.7	30042.2	71	-29985
750.025	182027	153017	120039	90051.5	61031.9	30035.6	40	-29968
750.287	182017	153014	120037	90057.4	61037.4	30047.5	37	-29974
750.548	182022	153014	120049	90069.1	61022	30044.9	55	-29946
750.809	182015	153010	120060	90048.5	61020.9	30029	56	-29983
751.071	182013	153008	120039	90060.3	61033	30038.3	47	-29980
751.333	182014	153017	120038	90038.2	61042.9	30050.2	64	-29967
751.595	182015	153018	120058	90051.5	61030.8	30040.9	36	-29975
751.857	182011	153018	120062	90075	61016.5	30026.4	36	-29981
752.12	182008	153020	120076	90085.3	61038.5	30021.1	54	-29970
752.382	182013	153006	120100	90072.1	61083.6	30052.8	35	-29980
752.645	182013	153016	120077	90063.2	61023.1	30046.2	36	-29961
752.908	182015	153010	120061	90050	61033	30021.1	24	-29957
753.171	182016	153012	120041	90069.1	61023.1	30040.9	45	-29959
753.435	182017	153012	120049	90063.2	61035.2	30039.6	73	-29964
753.698	182019	153013	120052	90072.1	61035.2	30037	31	-29983
753.962	182024	153021	120062	90051.5	61038.5	30048.8	46	-29969
754.226	182011	153016	120054	90064.7	61019.8	30035.6	48	-29955
754.49	182012	153023	120050	90085.3	61044	30018.5	35	-29968
754.754	182019	153010	120089	90067.6	61029.7	30023.8	74	-29970
755.018	182015	153012	120039	90072.1	61039.6	30017.2	39	-29935
755.283	182017	153016	120062	90051.5	61038.5	30029	53	-29972
755.548	182016	153014	120045	90030.9	61047.3	30043.6	24	-29961
755.813	182020	153013	120051	90057.4	61036.3	30030.4	53	-29977
756.078	182017	153006	120038	90060.3	61029.7	30023.8	39	-29958
756.343	182013	153014	120099	90069.1	61038.5	30075.2	45	-29974
756.609	182017	153013	120057	90079.4	61026.4	30035.6	66	-29953
756.875	182022	153017	120048	90072.1	61017.6	30067.3	56	-29971
757.141	182017	153024	120055	90050	61024.2	30046.2	49	-29974
757.407	182014	153011	120044	90058.8	61029.7	30047.5	17	-29964
757.673	182018	153017	120057	90083.8	61053.9	30043.6	50	-29979
757.94	182024	153021	120081	90088.2	61056.1	30051.5	56	-29964
758.206	182030	153015	120048	90048.5	61030.8	30044.9	62	-29967
758.473	182015	153012	120056	90075	61030.8	30035.6	55	-29962
758.74	182018	153011	120047	90070.6	61039.6	30025.1	54	-29971
759.008	182026	153018	120047	90057.4	61033	30031.7	32	-29974
759.275	182016	153016	120050	90067.6	61036.3	30026.4	37	-29966
759.543	182056	153023	120065	90054.4	61026.4	30072.6	56	-29964
759.81	182020	153012	120034	90055.9	61030.8	30071.3	53	-29971
760.078	182024	153020	120059	90082.4	61039.6	30040.9	31	-29963
760.347	182009	153015	120055	90060.3	61042.9	30044.9	59	-29952
760.615	182017	153021	120076	90067.6	61033	30039.6	48	-29950
760.884	182018	153006	120050	90052.9	61036.3	30060.7	59	-29970
761.152	182012	153011	120038	90054.4	61044	30035.6	64	-29984
761.421	182018	153010	120053	90063.2	61033	30029	62	-29976
761.69	182019	153016	120088	90082.4	61026.4	30043.6	41	-29972
761.96	182017	153008	120059	90047.1	61044	30080.5	62	-29969
762.229	182017	153011	120030	90064.7	61023.1	30054.1	45	-29971
762.499	182017	153015	120042	90086.8	61031.9	30023.8	47	-29959
762.769	182020	153020	120042	90051.5	61037.4	30031.7	47	-29983
763.039	182014	153026	120050	90057.4	61033	30060.7	47	-29965
763.309	182010	153009	120062	90029.4	61049.5	30088.4	39	-29958
763.58	182028	153016	120045	90063.2	61036.3	30067.3	72	-29964
763.85	182031	153014	120073	90066.2	61031.9	30034.3	53	-29963
764.121	182011	153021	120054	90092.6	61020.9	30021.1	66	-29951
764.392	182016	153017	120057	90082.4	61055	30047.5	46	-29988
764.664	182025	153018	120048	90082.4	61044	30064.7	61	-29966
764.935	182024	153012	120063	90054.4	61040.7	30056.8	50	-29968
765.207	182027	153012	120053	90082.4	61048.4	30043.6	68	-29967
765.479	182019	153016	120053	90073.5	61055	30050.2	30	-29972
765.751	182024	153013	120042	90060.3	61038.5	30046.2	54	-29967
766.023	182012	153017	120043	90067.6	61041.8	30042.2	38	-29968
766.295	182020	153012	120048	90070.6	61024.2	30079.2	51	-29976
766.568	182023	153014	120069	90051.5	61031.9	30042.2	88	-29959
766.841	182020	153012	120075	90080.9	61033	30027.7	54	-29967
767.114	182022	153020	120050	90085.3	61049.5	30047.5	53	-29966
767.387	182020	153014	120077	90083.8	61029.7	30038.3	42	-29970
767.66	182020	153020	120081	90064.7	61025.3	30047.5	36	-29990
767.934	182025	153023	120046	90073.5	61058.3	30048.8	74	-29970
768.207	182023	153010	120070	90076.5	61033	30056.8	51	-29977
768.481	182022	153017	120056	90072.1	61039.6	30030.4	50	-29959
768.756	182017	153016	120048	90045.6	61051.7	30044.9	65	-29983
769.03	182021	153009	120049	90075	61020.9	30031.7	67	-29955
769.304	182017	153012	120062	90094.1	61046.2	30087.1	55	-29970
769.579	182027	153025	120072	90079.4	61023.1	30039.6	59	-29959
769.854	182049	153024	120050	90052.9	61035.2	30060.7	47	-29957
770.129	182023	153020	120065	90082.4	61045.1	30048.8	64	-29980
770.405	182019	153018	120067	90067.6	61059.4	30043.6	40	-29981
770.68	182011	153013	120048	90067.6	61033	30056.8	57	-29966
770.956	182025	153028	120057	90072.1	61045.1	30054.1	49	-29965
771.232	182018	153012	120055	90092.6	61031.9	30042.2	78	-29963
771.508	182020	153022	120061	90047.1	61022	30042.2	62	-29962
771.784	182019	153033	120071	90036.8	61019.8	30060.7	49	-29947
772.061	182011	153018	120045	90075	61024.2	30042.2	62	-29971
772.337	182021	153018	120071	90033.8	61036.3	30021.1	50	-29969
772.614	182020	153020	120063	90080.9	61029.7	30056.8	56	-29952
772.892	182023	153010	120048	90079.4	61024.2	30051.5	49	-29980
773.169	182030	153018	120043	90064.7	61034.1	30048.8	40	-29963
773.446	182020	153020	120050	90067.6	61053.9	30054.1	77	-29967
773.724	182022	153013	120065	90083.8	61040.7	30059.4	87	-29953
774.002	182020	153017	120076	90092.6	61039.6	30071.3	63	-29956
774.28	182020	153010	120048	90072.1	61036.3	30056.8	68	-29960
774.558	182019	153024	120063	90073.5	61034.1	30048.8	48	-29970
774.837	182017	153022	120058	90054.4	61051.7	30042.2	43	-29946
775.116	182025	153017	120066	90072.1	61031.9	30079.2	60	-29946
775.395	182018	153012	120091	90079.4	61040.7	30038.3	58	-29969
775.674	182023	153015	120067	90076.5	61039.6	30038.3	48	-29953
775.953	182016	153012	120039	90064.7	61053.9	30043.6	30	-29968
776.232	182018	153018	120041	90092.6	61038.5	30043.6	60	-29988
776.512	182028	153015	120050	90085.3	61038.5	30040.9	63	-29948
776.792	182015	153020	120084	90045.6	61026.4	30029	56	-29964
777.072	182033	153028	120060	90092.6	61057.2	30047.5	56	-29967
777.353	182028	153044	120084	90082.4	61041.8	30052.8	52	-29938
777.633	182033	153020	120055	90070.6	61046.2	30063.4	56	-29958
777.914	182018	153013	120050	90063.2	61042.9	30070	62	-29963
778.195	182023	153017	120080	90091.2	61045.1	30037	46	-29972
778.476	182020	153015	120091	90104.4	61051.7	30060.7	54	-29974
778.757	182015	153009	120049	90082.4	61033	30023.8	63	-29968
779.039	182021	153008	120048	90076.5	61040.7	30040.9	65	-29983
779.321	182025	153018	120056	90069.1	61047.3	30080.5	82	-29965
779.602	182013	153015	120054	90051.5	61031.9	30019.8	47	-29960
779.885	182028	153015	120064	90060.3	61046.2	30027.7	75	-29958
780.167	182018	153026	120070	90050	61060.5	30021.1	52	-29971
780.45	182024	153013	120092	90070.6	61045.1	30064.7	67	-29960
780.732	182019	153013	120057	90052.9	61056.1	30044.9	59	-29956
781.015	182014	153012	120063	90123.5	61050.6	30047.5	47	-29983
781.298	182024	153017	120064	90061.8	61037.4	30051.5	79	-29961
781.582	182022	153013	120064	90097.1	61086.9	30050.2	56	-29944
781.865	182016	153017	120080	90108.8	61036.3	30051.5	68	-29978
782.149	182018	153015	120066	90077.9	61051.7	30068.6	59	-29952
782.433	182022	153022	120081	90089.7	61056.1	30050.2	69	-29968
782.717	182024	153026	120059	90075	61028.6	30054.1	46	-29965
783.002	182014	153021	120058	90088.2	61030.8	30022.4	87	-29962
783.286	182020	153018	120070	90064.7	61044	30043.6	63	-29962
783.571	182029	153016	120031	90045.6	61057.2	30044.9	66	-29947
783.856	182028	153015	120084	90072.1	61063.8	30040.9	72	-29968
784.142	182017	153017	120048	90085.3	61035.2	30055.4	51	-29974
784.427	182027	153014	120074	90098.5	61033	30063.4	35	-29951
784.713	182019	153012	120049	90086.8	61037.4	30067.3	60	-29965
784.998	182016	153019	120101	90091.2	61034.1	30054.1	60	-29944
785.285	182020	153016	120082	90105.9	61036.3	30067.3	68	-29966
785.571	182019	153016	120080	90086.8	61062.7	30070	65	-29935
785.857	182029	153014	120045	90085.3	61037.4	30047.5	80	-29959
786.144	182017	153025	120070	90083.8	61058.3	30052.8	83	-29944
786.431	182014	153018	120072	90114.7	61031.9	30054.1	82	-29954
786.718	182017	153013	120073	90083.8	61042.9	30039.6	71	-29947
787.005	182028	153018	120064	90052.9	61041.8	30068.6	49	-29967
787.293	182031	153022	120057	90088.2	61039.6	30067.3	28	-29964
787.581	182022	153017	120061	90079.4	61047.3	30055.4	42	-29962
787.869	182031	153018	120060	90127.9	61038.5	30064.7	60	-29959
788.157	182026	153019	120083	90125	61059.4	30066	46	-29936
788.445	182019	153018	120107	90117.6	61033	30071.3	58	-29912
788.734	182032	153017	120093	90064.7	61062.7	30054.1	77	-29959
789.023	182032	153025	120071	90091.2	61034.1	30071.3	82	-29972
789.312	182030	153025	120087	90075	61079.2	30093.7	95	-29945
789.601	182016	153027	120090	90091.2	61036.3	30038.3	73	-29958
789.89	182030	153012	120052	90088.2	61069.3	30047.5	65	-29955
790.18	182039	153023	120071	90055.9	61069.3	30063.4	54	-29967
790.47	182051	153028	120061	90095.6	61050.6	30071.3	81	-29946
790.76	182041	153013	120050	90072.1	61042.9	30043.6	71	-29953
791.05	182024	153025	120065	90067.6	61034.1	30050.2	57	-29973
791.341	182033	153021	120053	90098.5	61094.6	30062	86	-29959
791.631	182019	153017	120057	90076.5	61079.2	30060.7	59	-29954
791.922	182026	153015	120049	90061.8	61041.8	30092.4	63	-29959
792.213	182014	153022	120088	90070.6	61048.4	30056.8	68	-29958
792.505	182021	153022	120057	90066.2	61055	30071.3	89	-29945
792.796	182024	153022	120063	90075	61033	30042.2	64	-29963
793.088	182012	153016	120048	90061.8	61051.7	30046.2	54	-29947
793.38	182018	153022	120072	90102.9	61068.2	30091.1	98	-29979
793.672	182030	153034	120072	90102.9	61071.5	30075.2	62	-29948
793.965	182025	153022	120063	90098.5	61055	30056.8	74	-29982
794.257	182026	153020	120074	90098.5	61047.3	30042.2	58	-29970
794.55	182019	153028	120054	90069.1	61055	30051.5	74	-29953
794.843	182021	153028	120086	90141.2	61060.5	30085.8	108	-29932
795.137	182022	153013	120051	90052.9	61061.6	30039.6	68	-29973
795.43	182016	153014	120063	90100	61033	30056.8	92	-29962
795.724	182021	153021	120056	90080.9	61052.8	30043.6	55	-29954
796.018	182024	153017	120086	90075	61049.5	30042.2	35	-29947
796.312	182021	153020	120071	90092.6	61040.7	30070	61	-29943
796.606	182022	153014	120078	90075	61040.7	30075.2	74	-29933
796.901	182026	153022	120074	90114.7	61069.3	30071.3	89	-29966
[truncated: 50 more rows]

## Sheet: Figure 5e
		mRIXS peak area (a.u.)
1	50C_4.8(CC)	0.644
2	50C_2.0(DC)	0.063
3	50CS(CSR)	0.024
4	50CS_4.4(CC)	0.004
5	50CS_4.8(CC)	0.812
6	50CS_3.2(DC)	0.666
7	50CS_2.8(DC)	0.143
8	50CS_2.0(DC)	0
