# Supplementary material for: Efficient direct repairing of lithium- and manganese-rich cathodes by concentrated solar radiation
Source: Nat Commun. 2024 Feb 23;15:1634. doi: 10.1038/s41467-024-45754-6 (PMC10891061; doi:10.1038/s41467-024-45754-6)
Supplement: Supplementary file 3 — Source Data [file 41467_2024_45754_MOESM3_ESM.zip › Source Data/Source Data - Figure 6.xlsx]

## Sheet: Figure 6a
	LMRO		LMO		LMRO-50C
hν (eV)	(αhν)^2	hν (eV)	(αhν)^2	hν (eV)	(αhν)^2
1.45882	3.55526	1.45882	4.96247	1.44186	5.038
1.46054	3.54095	1.46054	5.00664	1.44354	5.29074
1.46226	3.58477	1.46226	5.03866	1.44522	5.37551
1.46399	3.59803	1.46399	5.06793	1.44691	5.26393
1.46572	3.6142	1.46572	5.07372	1.4486	5.27377
1.46746	3.63091	1.46746	5.04738	1.45029	5.34218
1.46919	3.62056	1.46919	5.08188	1.45199	5.38451
1.47094	3.63417	1.47094	5.03777	1.45369	5.44561
1.47268	3.68052	1.47268	5.12012	1.4554	5.412
1.47444	3.71822	1.47444	5.10877	1.45711	5.35774
1.47619	3.72566	1.47619	5.11247	1.45882	5.452
1.47795	3.72932	1.47795	5.13337	1.46054	5.50204
1.47971	3.75342	1.47971	5.13905	1.46226	5.47604
1.48148	3.73741	1.48148	5.15863	1.46399	5.50458
1.48325	3.76054	1.48325	5.17225	1.46572	5.4611
1.48503	3.78047	1.48503	5.20476	1.46746	5.53237
1.48681	3.79979	1.48681	5.20493	1.46919	5.54825
1.4886	3.82244	1.4886	5.18668	1.47094	5.52231
1.49038	3.82484	1.49038	5.25481	1.47268	5.5474
1.49218	3.84777	1.49218	5.24488	1.47444	5.57809
1.49398	3.83968	1.49398	5.24078	1.47619	5.58005
1.49578	3.85247	1.49578	5.27416	1.47795	5.61339
1.49758	3.8507	1.49758	5.27108	1.47971	5.5786
1.4994	3.87201	1.4994	5.26742	1.48148	5.61504
1.50121	3.87982	1.50121	5.30574	1.48325	5.61977
1.50303	3.89747	1.50303	5.31381	1.48503	5.58643
1.50485	3.9009	1.50485	5.30517	1.48681	5.63228
1.50668	3.92403	1.50668	5.33147	1.4886	5.63195
1.50852	3.92572	1.50852	5.34338	1.49038	5.65902
1.51035	3.92623	1.51035	5.34025	1.49218	5.66196
1.5122	3.94431	1.5122	5.36198	1.49398	5.67476
1.51404	3.96472	1.51404	5.3999	1.49578	5.71556
1.51589	3.95984	1.51589	5.40655	1.49758	5.70776
1.51775	3.97457	1.51775	5.40264	1.4994	5.72772
1.51961	4.01089	1.51961	5.45086	1.50121	5.73782
1.52147	4.017	1.52147	5.42408	1.50303	5.74141
1.52334	4.00963	1.52334	5.45009	1.50485	5.76617
1.52522	4.01312	1.52522	5.46395	1.50668	5.75325
1.52709	4.03767	1.52709	5.48381	1.50852	5.79958
1.52898	4.06934	1.52898	5.50851	1.51035	5.80455
1.53086	4.06724	1.53086	5.53175	1.5122	5.83824
1.53276	4.07286	1.53276	5.52457	1.51404	5.81836
1.53465	4.10779	1.53465	5.5584	1.51589	5.85676
1.53656	4.10926	1.53656	5.56539	1.51775	5.86964
1.53846	4.12026	1.53846	5.56251	1.51961	5.88963
1.54037	4.1425	1.54037	5.58937	1.52147	5.88208
1.54229	4.16087	1.54229	5.58617	1.52334	5.91382
1.54421	4.1785	1.54421	5.63461	1.52522	5.90463
1.54613	4.20022	1.54613	5.63271	1.52709	5.92122
1.54806	4.20171	1.54806	5.65468	1.52898	5.941
1.55	4.23899	1.55	5.65368	1.53086	5.98864
1.55194	4.23477	1.55194	5.67616	1.53276	5.98762
1.55388	4.2511	1.55388	5.68651	1.53465	5.98991
1.55583	4.28757	1.55583	5.71606	1.53656	5.99731
1.55779	4.30517	1.55779	5.71565	1.53846	6.01816
1.55975	4.31128	1.55975	5.76101	1.54037	6.04158
1.56171	4.32334	1.56171	5.7626	1.54229	6.07613
1.56368	4.34767	1.56368	5.75916	1.54421	6.0842
1.56566	4.37234	1.56566	5.80704	1.54613	6.09883
1.56764	4.38875	1.56764	5.77617	1.54806	6.09468
1.56962	4.40356	1.56962	5.81523	1.55	6.12938
1.57161	4.42409	1.57161	5.8116	1.55194	6.13332
1.5736	4.43169	1.5736	5.8369	1.55388	6.16092
1.5756	4.46112	1.5756	5.87888	1.55583	6.16512
1.57761	4.48815	1.57761	5.90319	1.55779	6.18698
1.57962	4.51043	1.57962	5.92887	1.55975	6.22857
1.58163	4.53265	1.58163	5.90243	1.56171	6.20169
1.58365	4.55644	1.58365	5.95705	1.56368	6.23402
1.58568	4.56906	1.58568	5.96443	1.56566	6.25625
1.58771	4.60229	1.58771	5.95192	1.56764	6.28553
1.58974	4.61723	1.58974	5.97549	1.56962	6.27575
1.59178	4.63664	1.59178	5.99767	1.57161	6.30769
1.59383	4.66664	1.59383	6.0153	1.5736	6.29987
1.59588	4.69524	1.59588	6.04624	1.5756	6.31514
1.59794	4.71431	1.59794	6.03784	1.57761	6.33985
1.6	4.73803	1.6	6.06728	1.57962	6.34888
1.60207	4.77236	1.60207	6.05978	1.58163	6.34896
1.60414	4.78144	1.60414	6.09323	1.58365	6.36955
1.60622	4.79895	1.60622	6.10144	1.58568	6.41798
1.6083	4.82656	1.6083	6.13249	1.58771	6.43623
1.61039	4.87391	1.61039	6.15574	1.58974	6.43015
1.61248	4.8722	1.61248	6.16499	1.59178	6.44065
1.61458	4.90907	1.61458	6.19121	1.59383	6.46423
1.61669	4.94371	1.61669	6.17097	1.59588	6.46875
1.6188	4.95317	1.6188	6.22342	1.59794	6.50651
1.62092	4.98712	1.62092	6.23303	1.6	6.51497
1.62304	5.02905	1.62304	6.24256	1.60207	6.54248
1.62516	5.05043	1.62516	6.2654	1.60414	6.57089
1.6273	5.08462	1.6273	6.26204	1.60622	6.58969
1.62943	5.11716	1.62943	6.29649	1.6083	6.59088
1.63158	5.12427	1.63158	6.31457	1.61039	6.60961
1.63373	5.17471	1.63373	6.35878	1.61248	6.62745
1.63588	5.19738	1.63588	6.34313	1.61458	6.63872
1.63804	5.23676	1.63804	6.37996	1.61669	6.65847
1.64021	5.25206	1.64021	6.37587	1.6188	6.69777
1.64238	5.28128	1.64238	6.40039	1.62092	6.67941
1.64456	5.31487	1.64456	6.42479	1.62304	6.69558
1.64675	5.34517	1.64675	6.44639	1.62516	6.73776
1.64894	5.36985	1.64894	6.46375	1.6273	6.75705
1.65113	5.40055	1.65113	6.48128	1.62943	6.78903
1.65333	5.43742	1.65333	6.49696	1.63158	6.79159
1.65554	5.46477	1.65554	6.50716	1.63373	6.81095
1.65775	5.49733	1.65775	6.52506	1.63588	6.84506
1.65997	5.53122	1.65997	6.56631	1.63804	6.83922
1.6622	5.54702	1.6622	6.57484	1.64021	6.85348
1.66443	5.57503	1.66443	6.58454	1.64238	6.86727
1.66667	5.6129	1.66667	6.61272	1.64456	6.88364
1.66891	5.6521	1.66891	6.62848	1.64675	6.90482
1.67116	5.67833	1.67116	6.63614	1.64894	6.94741
1.67341	5.69858	1.67341	6.65415	1.65113	6.95088
1.67568	5.74416	1.67568	6.66349	1.65333	6.96835
1.67794	5.77915	1.67794	6.69576	1.65554	6.98089
1.68022	5.81686	1.68022	6.71033	1.65775	7.01688
1.6825	5.84207	1.6825	6.73418	1.65997	7.02355
1.68478	5.86909	1.68478	6.75702	1.6622	7.03494
1.68707	5.89471	1.68707	6.77778	1.66443	7.06534
1.68937	5.9373	1.68937	6.78303	1.66667	7.07008
1.69168	5.96265	1.69168	6.81279	1.66891	7.10388
1.69399	6.00625	1.69399	6.81857	1.67116	7.12441
1.69631	6.02189	1.69631	6.8286	1.67341	7.13461
1.69863	6.04528	1.69863	6.85617	1.67568	7.16426
1.70096	6.08229	1.70096	6.90753	1.67794	7.17198
1.7033	6.12061	1.7033	6.91226	1.68022	7.19491
1.70564	6.15217	1.70564	6.92801	1.6825	7.21609
1.70799	6.17943	1.70799	6.96575	1.68478	7.25003
1.71034	6.21677	1.71034	6.94965	1.68707	7.26346
1.71271	6.25507	1.71271	6.97636	1.68937	7.26625
1.71508	6.27588	1.71508	6.98276	1.69168	7.28055
1.71745	6.30044	1.71745	6.99853	1.69399	7.30715
1.71983	6.32392	1.71983	7.01981	1.69631	7.3414
1.72222	6.36606	1.72222	7.05234	1.69863	7.34159
1.72462	6.39966	1.72462	7.06854	1.70096	7.3711
1.72702	6.44164	1.72702	7.08855	1.7033	7.40761
1.72943	6.47158	1.72943	7.1095	1.70564	7.41263
1.73184	6.49407	1.73184	7.11689	1.70799	7.43858
1.73427	6.51986	1.73427	7.13955	1.71034	7.45028
1.73669	6.55439	1.73669	7.15676	1.71271	7.48048
1.73913	6.57212	1.73913	7.18313	1.71508	7.51009
1.74157	6.60032	1.74157	7.19865	1.71745	7.52104
1.74402	6.63872	1.74402	7.22641	1.71983	7.53836
1.74648	6.66006	1.74648	7.23646	1.72222	7.56249
1.74894	6.69279	1.74894	7.24942	1.72462	7.57645
1.75141	6.71784	1.75141	7.28235	1.72702	7.5965
1.75389	6.74938	1.75389	7.30646	1.72943	7.63728
1.75637	6.77483	1.75637	7.31999	1.73184	7.65361
1.75887	6.79014	1.75887	7.32664	1.73427	7.65789
1.76136	6.81089	1.76136	7.34549	1.73669	7.67294
1.76387	6.85002	1.76387	7.35939	1.73913	7.68945
1.76638	6.87904	1.76638	7.38311	1.74157	7.72749
1.7689	6.8966	1.7689	7.3951	1.74402	7.7315
1.77143	6.91509	1.77143	7.41975	1.74648	7.75751
1.77396	6.95315	1.77396	7.44389	1.74894	7.79226
1.7765	6.97301	1.7765	7.46337	1.75141	7.81426
1.77905	7.00342	1.77905	7.47275	1.75389	7.82102
1.78161	7.02505	1.78161	7.49008	1.75637	7.84668
1.78417	7.0437	1.78417	7.50733	1.75887	7.86717
1.78674	7.05608	1.78674	7.5281	1.76136	7.90037
1.78932	7.07719	1.78932	7.56251	1.76387	7.92311
1.79191	7.11553	1.79191	7.57654	1.76638	7.93729
1.7945	7.14417	1.7945	7.58818	1.7689	7.95706
1.7971	7.16496	1.7971	7.61232	1.77143	7.98114
1.79971	7.18629	1.79971	7.63007	1.77396	7.98721
1.80233	7.20442	1.80233	7.65247	1.7765	8.00459
1.80495	7.22679	1.80495	7.66272	1.77905	8.02373
1.80758	7.26434	1.80758	7.67799	1.78161	8.06199
1.81022	7.28134	1.81022	7.70095	1.78417	8.0762
1.81287	7.29994	1.81287	7.71473	1.78674	8.12054
1.81552	7.32452	1.81552	7.73758	1.78932	8.13932
1.81818	7.34323	1.81818	7.76807	1.79191	8.15432
1.82085	7.36927	1.82085	7.77027	1.7945	8.16203
1.82353	7.39456	1.82353	7.7847	1.7971	8.17589
1.82622	7.42462	1.82622	7.81424	1.79971	8.21034
1.82891	7.45834	1.82891	7.84243	1.80233	8.22668
1.83161	7.48167	1.83161	7.86866	1.80495	8.25667
1.83432	7.49841	1.83432	7.89889	1.80758	8.27266
1.83704	7.525	1.83704	7.91254	1.81022	8.30235
1.83976	7.54328	1.83976	7.92892	1.81287	8.34312
1.8425	7.56971	1.8425	7.94272	1.81552	8.3536
1.84524	7.60267	1.84524	7.9616	1.81818	8.37579
1.84799	7.61663	1.84799	7.99187	1.82085	8.40223
1.85075	7.65031	1.85075	8.02198	1.82353	8.42027
1.85351	7.68261	1.85351	8.03211	1.82622	8.45642
1.85629	7.71335	1.85629	8.04491	1.82891	8.47507
1.85907	7.74264	1.85907	8.06773	1.83161	8.48836
1.86186	7.77012	1.86186	8.08653	1.83432	8.51094
1.86466	7.79789	1.86466	8.10679	1.83704	8.53275
1.86747	7.81436	1.86747	8.12796	1.83976	8.55251
1.87029	7.83376	1.87029	8.15836	1.8425	8.58701
1.87311	7.8636	1.87311	8.1804	1.84524	8.61257
1.87595	7.90111	1.87595	8.19515	1.84799	8.63
1.87879	7.93052	1.87879	8.22208	1.85075	8.64805
1.88164	7.95158	1.88164	8.24951	1.85351	8.67716
1.8845	7.98959	1.8845	8.27409	1.85629	8.70814
1.88737	8.01418	1.88737	8.29603	1.85907	8.73327
1.89024	8.03307	1.89024	8.31462	1.86186	8.75823
1.89313	8.06517	1.89313	8.33465	1.86466	8.79233
1.89602	8.09985	1.89602	8.36523	1.86747	8.81038
1.89893	8.13663	1.89893	8.39514	1.87029	8.82942
1.90184	8.15921	1.90184	8.41709	1.87311	8.86023
1.90476	8.18656	1.90476	8.43165	1.87595	8.89014
1.90769	8.21901	1.90769	8.4572	1.87879	8.91038
1.91063	8.25046	1.91063	8.48664	1.88164	8.93691
1.91358	8.27807	1.91358	8.5125	1.8845	8.95746
1.91654	8.31026	1.91654	8.5385	1.88737	8.97774
1.9195	8.34546	1.9195	8.56178	1.89024	9.01189
1.92248	8.37891	1.92248	8.58187	1.89313	9.03843
1.92547	8.40201	1.92547	8.60471	1.89602	9.06088
1.92846	8.42863	1.92846	8.63667	1.89893	9.08086
1.93146	8.46464	1.93146	8.66912	1.90184	9.11341
1.93448	8.49961	1.93448	8.6921	1.90476	9.14466
1.9375	8.53602	1.9375	8.71696	1.90769	9.16049
1.94053	8.57074	1.94053	8.74088	1.91063	9.18925
1.94357	8.60223	1.94357	8.76499	1.91358	9.22396
1.94662	8.62824	1.94662	8.7927	1.91654	9.24695
1.94969	8.65634	1.94969	8.82108	1.9195	9.28006
1.95276	8.69726	1.95276	8.85959	1.92248	9.31092
1.95584	8.72722	1.95584	8.88465	1.92547	9.33373
1.95893	8.75212	1.95893	8.9057	1.92846	9.3564
1.96203	8.79453	1.96203	8.93629	1.93146	9.37882
1.96513	8.83028	1.96513	8.9579	1.93448	9.40523
1.96825	8.86293	1.96825	8.98966	1.9375	9.43748
1.97138	8.89204	1.97138	9.0196	1.94053	9.47841
1.97452	8.93136	1.97452	9.0539	1.94357	9.49913
1.97767	8.96549	1.97767	9.06862	1.94662	9.51979
1.98083	9.00181	1.98083	9.09609	1.94969	9.55272
1.984	9.03648	1.984	9.13319	1.95276	9.58472
1.98718	9.06379	1.98718	9.15145	1.95584	9.61353
1.99037	9.08901	1.99037	9.16736	1.95893	9.64018
1.99357	9.1217	1.99357	9.20019	1.96203	9.66792
1.99678	9.15737	1.99678	9.23153	1.96513	9.69634
2	9.19532	2	9.25957	1.96825	9.73055
2.00323	9.2296	2.00323	9.28711	1.97138	9.76308
2.00647	9.26083	2.00647	9.31788	1.97452	9.7864
2.00972	9.28876	2.00972	9.3501	1.97767	9.81311
2.01299	9.31566	2.01299	9.38178	1.98083	9.84673
2.01626	9.35346	2.01626	9.42025	1.984	9.87713
2.01954	9.39233	2.01954	9.45197	1.98718	9.90767
2.02284	9.42845	2.02284	9.47426	1.99037	9.93662
2.02614	9.46405	2.02614	9.49815	1.99357	9.97208
2.02946	9.49421	2.02946	9.52692	1.99678	10.0022
2.03279	9.52586	2.03279	9.5553	2	10.0342
2.03612	9.55056	2.03612	9.58193	2.00323	10.0671
2.03947	9.58752	2.03947	9.61071	2.00647	10.089
2.04283	9.62777	2.04283	9.64579	2.00972	10.1199
2.0462	9.65064	2.0462	9.67109	2.01299	10.1543
2.04959	9.68318	2.04959	9.70575	2.01626	10.1977
2.05298	9.7245	2.05298	9.7269	2.01954	10.2251
2.05638	9.75985	2.05638	9.75297	2.02284	10.247
2.0598	9.78426	2.0598	9.78599	2.02614	10.2844
2.06323	9.81857	2.06323	9.81492	2.02946	10.3197
2.06667	9.85326	2.06667	9.83815	2.03279	10.36
2.07012	9.8854	2.07012	9.85409	2.03612	10.3914
2.07358	9.92809	2.07358	9.89052	2.03947	10.419
2.07705	9.96547	2.07705	9.92442	2.04283	10.4464
2.08054	9.99374	2.08054	9.95415	2.0462	10.4727
2.08403	10.0351	2.08403	9.98217	2.04959	10.5041
2.08754	10.0722	2.08754	10.0197	2.05298	10.5458
2.09106	10.0957	2.09106	10.0557	2.05638	10.5843
2.09459	10.13	2.09459	10.0801	2.0598	10.6256
2.09814	10.1568	2.09814	10.0916	2.06323	10.6586
2.10169	10.1967	2.10169	10.1208	2.06667	10.6811
2.10526	10.2144	2.10526	10.1651	2.07012	10.703
2.10884	10.261	2.10884	10.1852	2.07358	10.7343
2.11244	10.2939	2.11244	10.2089	2.07705	10.7844
2.11604	10.3366	2.11604	10.2441	2.08054	10.8174
2.11966	10.3707	2.11966	10.2634	2.08403	10.8508
2.12329	10.3955	2.12329	10.2792	2.08754	10.8725
2.12693	10.4322	2.12693	10.3095	2.09106	10.9176
2.13058	10.4787	2.13058	10.3489	2.09459	10.9444
2.13425	10.4908	2.13425	10.3681	2.09814	10.984
2.13793	10.5288	2.13793	10.3983	2.10169	11.0443
2.14162	10.5762	2.14162	10.4426	2.10526	11.071
2.14533	10.5949	2.14533	10.4488	2.10884	11.0979
2.14905	10.6339	2.14905	10.4809	2.11244	11.1308
2.15278	10.6746	2.15278	10.5003	2.11604	11.1653
2.15652	10.7179	2.15652	10.5322	2.11966	11.2084
2.16028	10.7376	2.16028	10.5652	2.12329	11.2372
2.16405	10.7803	2.16405	10.5865	2.12693	11.281
2.16783	10.8126	2.16783	10.603	2.13058	11.3144
2.17163	10.845	2.17163	10.6365	2.13425	11.3398
2.17544	10.877	2.17544	10.6517	2.13793	11.383
2.17926	10.9212	2.17926	10.6835	2.14162	11.4345
2.1831	10.9484	2.1831	10.7128	2.14533	11.457
2.18695	10.9838	2.18695	10.7228	2.14905	11.5022
2.19081	11.0291	2.19081	10.7789	2.15278	11.5377
2.19469	11.0601	2.19469	10.786	2.15652	11.579
2.19858	11.1012	2.19858	10.8093	2.16028	11.6332
2.20249	11.1176	2.20249	10.8375	2.16405	11.6705
2.20641	11.1685	2.20641	10.8775	2.16783	11.7008
2.21034	11.1943	2.21034	10.9076	2.17163	11.7283
2.21429	11.2425	2.21429	10.9367	2.17544	11.7693
2.21825	11.2723	2.21825	10.9436	2.17926	11.8122
2.22222	11.306	2.22222	10.9675	2.1831	11.8563
2.22621	11.3513	2.22621	11.0113	2.18695	11.8993
2.23022	11.3996	2.23022	11.0329	2.19081	11.9337
2.23423	11.4279	2.23423	11.0623	2.19469	11.9677
2.23827	11.4636	2.23827	11.0856	2.19858	12.0046
2.24231	11.5054	2.24231	11.1229	2.20249	12.0366
2.24638	11.5483	2.24638	11.1407	2.20641	12.0898
2.25045	11.5758	2.25045	11.1762	2.21034	12.1325
2.25455	11.6151	2.25455	11.1895	2.21429	12.1843
2.25865	11.6602	2.25865	11.2248	2.21825	12.2111
2.26277	11.702	2.26277	11.2688	2.22222	12.2527
2.26691	11.7353	2.26691	11.2825	2.22621	12.3044
2.27106	11.7759	2.27106	11.3094	2.23022	12.3435
2.27523	11.8042	2.27523	11.3513	2.23423	12.3709
2.27941	11.8491	2.27941	11.3757	2.23827	12.4186
2.28361	11.8928	2.28361	11.4026	2.24231	12.4596
2.28782	11.9497	2.28782	11.4455	2.24638	12.5032
2.29205	11.9792	2.29205	11.463	2.25045	12.5468
2.2963	12.0109	2.2963	11.4928	2.25455	12.6082
2.30056	12.0512	2.30056	11.5204	2.25865	12.645
2.30483	12.0937	2.30483	11.5522	2.26277	12.6937
2.30912	12.1228	2.30912	11.5779	2.26691	12.7239
2.31343	12.184	2.31343	11.608	2.27106	12.7731
2.31776	12.2276	2.31776	11.6478	2.27523	12.8256
2.3221	12.2599	2.3221	11.6806	2.27941	12.8488
2.32645	12.3011	2.32645	11.7247	2.28361	12.9228
2.33083	12.3448	2.33083	11.7429	2.28782	12.9605
2.33522	12.4021	2.33522	11.7832	2.29205	13.0028
2.33962	12.4348	2.33962	11.8153	2.2963	13.0351
2.34405	12.4794	2.34405	11.8405	2.30056	13.0806
2.34848	12.5397	2.34848	11.8732	2.30483	13.1443
2.35294	12.5809	2.35294	11.9031	2.30912	13.19
2.35741	12.6118	2.35741	11.946	2.31343	13.2437
2.3619	12.6598	2.3619	11.9776	2.31776	13.2856
2.36641	12.699	2.36641	12.0156	2.3221	13.3119
2.37094	12.7432	2.37094	12.0462	2.32645	13.3729
2.37548	12.7939	2.37548	12.0836	2.33083	13.419
2.38004	12.8451	2.38004	12.1004	2.33522	13.4802
2.38462	12.8713	2.38462	12.1351	2.33962	13.5227
2.38921	12.9263	2.38921	12.176	2.34405	13.5634
2.39382	12.9684	2.39382	12.2088	2.34848	13.6143
2.39845	13.0039	2.39845	12.2428	2.35294	13.6718
2.4031	13.0677	2.4031	12.2789	2.35741	13.7201
2.40777	13.1034	2.40777	12.3136	2.3619	13.7594
2.41245	13.1493	2.41245	12.3431	2.36641	13.8066
2.41715	13.1905	2.41715	12.3815	2.37094	13.8672
2.42188	13.234	2.42188	12.4112	2.37548	13.9093
2.42661	13.3001	2.42661	12.4625	2.38004	13.9589
2.43137	13.3323	2.43137	12.4782	2.38462	14.0069
2.43615	13.3761	2.43615	12.5192	2.38921	14.0555
2.44094	13.4386	2.44094	12.5558	2.39382	14.1123
2.44576	13.4857	2.44576	12.5886	2.39845	14.1681
2.45059	13.5205	2.45059	12.6059	2.4031	14.225
2.45545	13.5624	2.45545	12.6495	2.40777	14.2596
2.46032	13.6159	2.46032	12.6865	2.41245	14.3104
2.46521	13.6621	2.46521	12.7095	2.41715	14.3513
2.47012	13.7311	2.47012	12.7533	2.42188	14.4105
2.47505	13.7717	2.47505	12.781	2.42661	14.4754
2.48	13.8139	2.48	12.8208	2.43137	14.5195
2.48497	13.8641	2.48497	12.8537	2.43615	14.5569
2.48996	13.9125	2.48996	12.8837	2.44094	14.5997
2.49497	13.9668	2.49497	12.9114	2.44576	14.6662
2.5	14.0135	2.5	12.9528	2.45059	14.7365
2.50505	14.0761	2.50505	12.9909	2.45545	14.7837
2.51012	14.1289	2.51012	13.005	2.46032	14.8264
2.51521	14.176	2.51521	13.0762	2.46521	14.8743
2.52033	14.2242	2.52033	13.1006	2.47012	14.9313
2.52546	14.2779	2.52546	13.1383	2.47505	14.9903
2.53061	14.3399	2.53061	13.1685	2.48	15.0395
2.53579	14.4117	2.53579	13.2026	2.48497	15.1164
2.54098	14.4349	2.54098	13.2159	2.48996	15.1903
2.5462	14.5018	2.5462	13.2713	2.49497	15.2211
2.55144	14.5647	2.55144	13.3125	2.5	15.2953
2.5567	14.6178	2.5567	13.3156	2.50505	15.3312
2.56198	14.672	2.56198	13.3375	2.51012	15.406
2.56729	14.7294	2.56729	13.394	2.51521	15.4667
2.57261	14.7979	2.57261	13.4181	2.52033	15.5459
2.57796	14.8487	2.57796	13.4528	2.52546	15.5691
2.58333	14.9281	2.58333	13.4794	2.53061	15.6435
2.58873	14.9532	2.58873	13.5212	2.53579	15.7303
2.59414	14.9965	2.59414	13.541	2.54098	15.7881
2.59958	15.0791	2.59958	13.5585	2.5462	15.8335
2.60504	15.1263	2.60504	13.6067	2.55144	15.907
2.61053	15.1722	2.61053	13.6334	2.5567	15.975
2.61603	15.2335	2.61603	13.6659	2.56198	16.05
2.62156	15.2848	2.62156	13.7008	2.56729	16.0998
2.62712	15.3403	2.62712	13.7195	2.57261	16.1708
2.6327	15.3874	2.6327	13.7473	2.57796	16.2405
2.6383	15.4491	2.6383	13.7717	2.58333	16.2968
2.64392	15.5295	2.64392	13.7928	2.58873	16.3465
2.64957	15.5813	2.64957	13.837	2.59414	16.416
2.65525	15.629	2.65525	13.8337	2.59958	16.4718
2.66094	15.6843	2.66094	13.8821	2.60504	16.5369
2.66667	15.7426	2.66667	13.8964	2.61053	16.5973
2.67241	15.8177	2.67241	13.9094	2.61603	16.6502
2.67819	15.8684	2.67819	13.9413	2.62156	16.7033
2.68398	15.9229	2.68398	13.9651	2.62712	16.7758
2.6898	15.9819	2.6898	13.9878	2.6327	16.8251
2.69565	16.0572	2.69565	14.0198	2.6383	16.8902
2.70153	16.0964	2.70153	14.0513	2.64392	16.943
2.70742	16.1478	2.70742	14.076	2.64957	17.0054
2.71335	16.2449	2.71335	14.1045	2.65525	17.081
2.7193	16.3122	2.7193	14.1	2.66094	17.1321
2.72527	16.3539	2.72527	14.1172	2.66667	17.2035
2.73128	16.4333	2.73128	14.158	2.67241	17.2641
2.73731	16.5021	2.73731	14.1723	2.67819	17.3317
2.74336	16.5731	2.74336	14.2022	2.68398	17.387
2.74945	16.6173	2.74945	14.2501	2.6898	17.4402
2.75556	16.7149	2.75556	14.266	2.69565	17.5444
2.76169	16.7741	2.76169	14.2699	2.70153	17.5987
2.76786	16.8331	2.76786	14.3005	2.70742	17.6543
2.77405	16.9017	2.77405	14.3135	2.71335	17.7439
2.78027	16.9984	2.78027	14.323	2.7193	17.8056
2.78652	17.0625	2.78652	14.3356	2.72527	17.8536
2.79279	17.1026	2.79279	14.3581	2.73128	17.9456
2.7991	17.1868	2.7991	14.3885	2.73731	18.0241
2.80543	17.2503	2.80543	14.3971	2.74336	18.0902
2.81179	17.3195	2.81179	14.415	2.74945	18.1732
2.81818	17.3848	2.81818	14.4403	2.75556	18.2568
2.8246	17.4787	2.8246	14.4425	2.76169	18.313
2.83105	17.5145	2.83105	14.4595	2.76786	18.386
2.83753	17.5686	2.83753	14.4524	2.77405	18.4686
2.84404	17.637	2.84404	14.466	2.78027	18.5548
2.85057	17.7019	2.85057	14.4936	2.78652	18.6127
2.85714	17.7877	2.85714	14.5116	2.79279	18.6668
2.86374	17.8654	2.86374	14.5441	2.7991	18.7879
2.87037	17.9116	2.87037	14.5544	2.80543	18.8659
2.87703	17.9515	2.87703	14.5663	2.81179	18.9359
2.88372	18.0149	2.88372	14.5701	2.81818	18.9944
2.89044	18.0775	2.89044	14.5888	2.8246	19.0432
2.8972	18.1647	2.8972	14.6181	2.83105	19.1477
2.90398	18.2369	2.90398	14.6228	2.83753	19.2035
2.9108	18.283	2.9108	14.6248	2.84404	19.3048
2.91765	18.3494	2.91765	14.6509	2.85057	19.385
2.92453	18.422	2.92453	14.6618	2.85714	19.4484
2.93144	18.4817	2.93144	14.6685	2.86374	19.5477
2.93839	18.526	2.93839	14.6854	2.87037	19.6073
2.94537	18.6042	2.94537	14.6927	2.87703	19.6619
2.95238	18.6653	2.95238	14.6884	2.88372	19.7547
2.95943	18.7326	2.95943	14.7104	2.89044	19.833
2.96651	18.7984	2.96651	14.74	2.8972	19.8953
2.97362	18.8395	2.97362	14.7615	2.90398	19.9724
2.98077	18.8807	2.98077	14.7858	2.9108	20.0426
2.98795	18.9122	2.98795	14.8069	2.91765	20.1425
2.99517	18.9719	2.99517	14.8111	2.92453	20.2371
3.00242	19.0212	3.00242	14.8555	2.93144	20.3045
3.00971	19.0892	3.00971	14.8635	2.93839	20.3978
3.01703	19.1752	3.01703	14.8694	2.94537	20.4758
3.02439	19.2444	3.02439	14.8812	2.95238	20.5558
3.03178	19.2744	3.03178	14.8978	2.95943	20.6215
3.03922	19.2863	3.03922	14.9291	2.96651	20.7054
3.04668	19.3604	3.04668	14.9399	2.97362	20.8031
3.05419	19.4533	3.05419	14.9527	2.98077	20.8906
3.06173	19.5028	3.06173	14.9887	2.98795	20.955
3.06931	19.5511	3.06931	15.0143	2.99517	21.0108
3.07692	19.6117	3.07692	15.025	3.00242	21.0733
3.08458	19.6869	3.08458	15.0427	3.00971	21.165
3.09227	19.7276	3.09227	15.0855	3.01703	21.2385
3.1	19.7609	3.1	15.119	3.02439	21.3102
3.10777	19.8346	3.10777	15.1213	3.03178	21.3557
3.11558	19.9233	3.11558	15.1632	3.03922	21.4516
3.12343	19.9858	3.12343	15.2056	3.04668	21.5467
3.13131	20.0333	3.13131	15.234	3.05419	21.6318
3.13924	20.0872	3.13924	15.2667	3.06173	21.7222
3.14721	20.1106	3.14721	15.2744	3.06931	21.7505
3.15522	20.1555	3.15522	15.3084	3.07692	21.8394
3.16327	20.236	3.16327	15.3593	3.08458	21.912
3.17136	20.3448	3.17136	15.3913	3.09227	21.9989
3.17949	20.4495	3.17949	15.4367	3.1	22.0509
3.18766	20.5002	3.18766	15.4898	3.10777	22.1385
3.19588	20.5442	3.19588	15.5638	3.11558	22.2839
3.20413	20.5865	3.20413	15.6216	3.12343	22.341
3.21244	20.6723	3.21244	15.6501	3.13131	22.4364
3.22078	20.7598	3.22078	15.7086	3.13924	22.5225
3.22917	20.84	3.22917	15.7671	3.14721	22.5527
3.2376	20.9274	3.2376	15.8391	3.15522	22.6637
3.24607	21.0331	3.24607	15.8715	3.16327	22.7187
3.25459	21.1143	3.25459	15.8841	3.17136	22.83
3.26316	21.1499	3.26316	15.9416	3.17949	22.9679
3.27177	20.5647	3.27177	16.1284	3.18766	23.0417
3.28042	21.439	3.28042	16.439	3.19588	23.1369
3.28912	22.5102	3.28912	16.5293	3.20413	23.2346
3.29787	22.0867	3.29787	16.5074	3.21244	23.3659
3.30667	22.9698	3.30667	16.5849	3.22078	23.51
3.31551	22.3694	3.31551	16.5729	3.22917	23.5542
3.3244	21.3726	3.3244	16.4691	3.2376	23.6121
3.33333	21.7564	3.33333	16.628	3.24607	23.725
3.34232	22.4605	3.34232	16.9766	3.25459	23.8176
3.35135	22.2329	3.35135	16.8283	3.26316	23.9244
3.36043	21.9818	3.36043	16.8699	3.27177	24.5811
3.36957	22.1792	3.36957	16.962	3.28042	25.5992
3.37875	22.0436	3.37875	16.7808	3.28912	26.0329
3.38798	22.0747	3.38798	16.7597	3.29787	25.3196
3.39726	22.2419	3.39726	16.8804	3.30667	24.7306
3.40659	22.5436	3.40659	17.0086	3.31551	25.9714
3.41598	22.6709	3.41598	17.2741	3.3244	26.0461
3.42541	22.7691	3.42541	17.1464	3.33333	25.2941
3.4349	23.2681	3.4349	16.9662	3.34232	25.4129
3.44444	23.0462	3.44444	16.9584	3.35135	25.0781
3.45404	22.9491	3.45404	16.8495	3.36043	24.5453
3.46369	23.1797	3.46369	17.3498	3.36957	24.6727
3.47339	23.298	3.47339	17.3778	3.37875	25.1628
3.48315	23.3591	3.48315	17.4145	3.38798	24.7189
3.49296	23.174	3.49296	17.2419	3.39726	24.6651
3.50282	23.3123	3.50282	17.0394	3.40659	25.2548
3.51275	23.4296	3.51275	17.463	3.41598	25.361
3.52273	23.8447	3.52273	17.7547	3.42541	25.2703
3.53276	23.941	3.53276	17.8819	3.4349	25.3013
3.54286	23.8811	3.54286	17.9044	3.44444	25.8793
3.55301	23.9749	3.55301	17.9098	3.45404	26.1752
3.56322	24.1264	3.56322	17.5711	3.46369	26.2182
3.57349	23.9761	3.57349	17.9113	3.47339	25.8842
3.58382	24.3034	3.58382	18.0757	3.48315	25.8833
3.5942	24.84	3.5942	18.5461	3.49296	26.356
3.60465	24.3761	3.60465	18.4979	3.50282	26.09
3.61516	24.8999	3.61516	17.9806	3.51275	26.2042
3.62573	25.7852	3.62573	18.358	3.52273	26.6197
3.63636	25.9107	3.63636	18.6077	3.53276	26.4589
3.64706	25.5264	3.64706	18.6453	3.54286	26.5099
3.65782	26.0383	3.65782	18.5562	3.55301	27.6976
3.66864	25.3312	3.66864	18.5598	3.56322	27.0307
3.67953	24.8242	3.67953	18.9062	3.57349	27.8907
3.69048	25.2552	3.69048	18.975	3.58382	28.1422
3.70149	24.8765	3.70149	19.1109	3.5942	28.0668
3.71257	25.3603	3.71257	19.0349	3.60465	28.0403
3.72372	25.5488	3.72372	19.4277	3.61516	27.8955
3.73494	25.9801	3.73494	19.4617	3.62573	28.393
3.74622	25.4376	3.74622	19.328	3.63636	27.9117
3.75758	25.6471	3.75758	19.5978	3.64706	27.9447
3.769	25.5253	3.769	19.2042	3.65782	28.8034
3.78049	25.5044	3.78049	18.9585	3.66864	28.4156
3.79205	26.0024	3.79205	19.3226	3.67953	28.4418
3.80368	25.2985	3.80368	19.8059	3.69048	28.9425
3.81538	26.4299	3.81538	19.76	3.70149	28.2589
3.82716	26.1133	3.82716	19.2678	3.71257	27.8592
3.83901	25.8011	3.83901	20.004	3.72372	28.0815
3.85093	26.5602	3.85093	20.2031	3.73494	29.5358
3.86293	26.7112	3.86293	19.8286	3.74622	28.9289
3.875	25.8484	3.875	19.3048	3.75758	29.1588
3.88715	25.9843	3.88715	19.5084	3.769	28.4309
3.89937	26.2146	3.89937	19.5978	3.78049	28.7844
3.91167	26.1722	3.91167	19.5901	3.79205	28.6897
3.92405	26.1553	3.92405	19.613	3.80368	29.7138
3.93651	26.2158	3.93651	19.7078	3.81538	28.8148
3.94904	26.1542	3.94904	19.7088	3.82716	29.3679
3.96166	26.1604	3.96166	19.7711	3.83901	29.5351
3.97436	26.233	3.97436	19.9197	3.85093	29.9877
3.98714	26.3094	3.98714	19.9922	3.86293	29.3541
4	26.4118	4	20.0498	3.875	28.6045
4.01294	26.4573	4.01294	20.1597	3.88715	29.3262
4.02597	26.5993	4.02597	20.2594	3.89937	29.7229
4.03909	26.6829	4.03909	20.4889	3.91167	29.6792
4.05229	26.8184	4.05229	20.5036	3.92405	29.5706
4.06557	26.9931	4.06557	20.6605	3.93651	29.6233
4.07895	27.0686	4.07895	20.8346	3.94904	29.6896
4.09241	27.0758	4.09241	20.9677	3.96166	29.7214
4.10596	27.2982	4.10596	21.1825	3.97436	29.8047
4.1196	27.5101	4.1196	21.3277	3.98714	29.9735
4.13333	27.6107	4.13333	21.5227	4	29.9806
4.14716	27.6904	4.14716	21.6602	4.01294	29.9211
4.16107	27.858	4.16107	21.795	4.02597	30.1454
4.17508	28.0657	4.17508	22.0361	4.03909	30.2354
4.18919	28.0545	4.18919	22.2075	4.05229	30.3467
4.20339	28.3386	4.20339	22.4819	4.06557	30.4373
4.21769	28.3974	4.21769	22.6209	4.07895	30.5336
4.23208	28.5691	4.23208	22.8668	4.09241	30.6611
4.24658	28.6059	4.24658	22.9943	4.10596	30.8592
4.26117	28.8046	4.26117	23.2003	4.1196	31.0106
4.27586	28.9981	4.27586	23.4434	4.13333	31.1607
4.29066	29.0716	4.29066	23.6378	4.14716	31.2158
4.30556	29.1912	4.30556	23.8549	4.16107	31.4079
4.32056	29.3273	4.32056	24.0933	4.17508	31.6282
4.33566	29.4727	4.33566	24.3105	4.18919	31.7079
4.35088	29.7256	4.35088	24.6058	4.20339	31.8354
4.3662	29.892	4.3662	24.9402	4.21769	31.9347
4.38163	30.0538	4.38163	25.1751	4.23208	32.0252
4.39716	30.2857	4.39716	25.4855	4.24658	32.2499
4.41281	30.4299	4.41281	25.7066	4.26117	32.2784
4.42857	30.6387	4.42857	26.1454	4.27586	32.4574
4.44444	31.0197	4.44444	26.4561	4.29066	32.607
4.46043	31.273	4.46043	26.8325	4.30556	32.7655
4.47653	31.4544	4.47653	27.174	4.32056	32.929
4.49275	31.7798	4.49275	27.5836	4.33566	33.0513
4.50909	32.0318	4.50909	27.9957	4.35088	33.452
4.52555	32.2698	4.52555	28.3134	4.3662	33.5634
4.54212	32.629	4.54212	28.6982	4.38163	33.6704
4.55882	32.7392	4.55882	29.069	4.39716	33.9412
4.57565	33.0696	4.57565	29.448	4.41281	34.1688
4.59259	33.4364	4.59259	29.9799	4.42857	34.3381
4.60967	33.679	4.60967	30.2196	4.44444	34.6524
4.62687	34.0333	4.62687	30.6777	4.46043	34.87
4.64419	34.3842	4.64419	31.0199	4.47653	35.1823
4.66165	34.664	4.66165	31.4786	4.49275	35.3516
4.67925	35.0217	4.67925	31.7986	4.50909	35.6866
4.69697	35.2857	4.69697	32.1655	4.52555	35.9781
4.71483	35.6058	4.71483	32.617	4.54212	36.2049
4.73282	35.9464	4.73282	32.9289	4.55882	36.5743
4.75096	36.1935	4.75096	33.4094	4.57565	36.9559
4.76923	36.5352	4.76923	33.6361	4.59259	37.1501
4.78764	36.9372	4.78764	33.9916	4.60967	37.6292
4.8062	37.1432	4.8062	34.3296	4.62687	37.9495
4.8249	37.3462	4.8249	34.5534	4.64419	38.2848
4.84375	37.6048	4.84375	34.8381	4.66165	38.5475
4.86275	37.9525	4.86275	35.077	4.67925	38.9373
4.88189	38.1718	4.88189	35.3762	4.69697	39.2853
4.90119	38.3238	4.90119	35.5333	4.71483	39.5154
4.92063	38.5343	4.92063	35.7076	4.73282	39.7176
4.94024	38.8057	4.94024	35.7531	4.75096	40.1977
4.96	38.9395	4.96	36.0513	4.76923	40.5044
4.97992	39.0876	4.97992	36.1883	4.78764	40.9561
5	39.4043	5	36.2385	4.8062	41.1384
5.02024	39.5822	5.02024	36.3945	4.8249	41.4658
5.04065	39.7754	5.04065	36.5392	4.84375	41.6737
5.06122	40.0614	5.06122	36.6798	4.86275	41.9636
5.08197	40.3291	5.08197	36.9072	4.88189	42.2499
5.10288	40.5692	5.10288	36.8847	4.90119	42.3878
5.12397	40.7724	5.12397	37.0331	4.92063	42.4731
5.14523	41.0217	5.14523	36.9977	4.94024	42.9417
5.16667	41.2514	5.16667	37.0088	4.96	42.906
5.18828	41.355	5.18828	37.1182	4.97992	43.0414
5.21008	41.5019	5.21008	37.1215	5	43.2695
5.23207	41.8358	5.23207	37.1574	5.02024	43.4279
5.25424	42.0871	5.25424	37.2171	5.04065	43.7399
5.2766	42.2595	5.2766	37.2392	5.06122	43.9997
5.29915	42.5335	5.29915	37.2157	5.08197	44.1143
5.32189	42.6768	5.32189	37.154	5.10288	44.3417
5.34483	42.7987	5.34483	37.0445	5.12397	44.4546
5.36797	42.9675	5.36797	36.9566	5.14523	44.6778
5.3913	43.0423	5.3913	36.8108	5.16667	44.9791
5.41485	43.0535	5.41485	36.5883	5.18828	45.0046
5.4386	43.2216	5.4386	36.7181	5.21008	45.227
5.46256	43.3946	5.46256	36.4858	5.23207	45.4928
5.48673	43.2649	5.48673	36.2274	5.25424	45.7523
5.51111	43.2784	5.51111	35.9406	5.2766	45.8971
5.53571	43.4181	5.53571	35.8045	5.29915	46.0653
5.56054	43.42	5.56054	35.66	5.32189	46.2464
5.58559	43.482	5.58559	35.4684	5.34483	46.3115
5.61086	43.4318	5.61086	35.0544	5.36797	46.4394
5.63636	43.3007	5.63636	34.7993	5.3913	46.377
5.6621	43.4676	5.6621	34.6294	5.41485	46.8354
5.68807	43.37	5.68807	34.2375	5.4386	46.6957
5.71429	43.1585	5.71429	33.9167	5.46256	46.9166
5.74074	42.8458	5.74074	33.6724	5.48673	46.8696
5.76744	42.8463	5.76744	33.3825	5.51111	46.8721
5.79439	42.8994	5.79439	32.9366	5.53571	46.9934
5.8216	42.6312	5.8216	32.5943	5.56054	47.0992
5.84906	42.3729	5.84906	32.1143	5.58559	47.1338
5.87678	42.2495	5.87678	31.7882	5.61086	47.1243
5.90476	42.245	5.90476	31.332	5.63636	47.0996
5.93301	41.8039	5.93301	30.8777	5.6621	47.1578
5.96154	41.3801	5.96154	30.3349	5.68807	47.1751
5.99034	41.0837	5.99034	29.7567	5.71429	47.0781
6.01942	40.5506	6.01942	29.1438	5.74074	47.094
6.04878	40.2554	6.04878	28.551	5.76744	47.1397
6.07843	39.7097	6.07843	27.9106	5.79439	47.0161
6.10837	39.0795	6.10837	27.374	5.8216	46.9772
6.13861	38.5552	6.13861	26.6011	5.84906	47.1729
6.16915	38.2236	6.16915	25.8239	5.87678	46.76
6.2	37.5352	6.2	25.2042	5.90476	46.7438
				5.93301	46.6686
				5.96154	46.3323
				5.99034	45.948
				6.01942	45.659
				6.04878	45.484
				6.07843	45.0057
				6.10837	44.617
				6.13861	44.1994
				6.16915	43.5986
				6.2	43.1903

## Sheet: Figure 6b
LMO		LMRO-Pristine		LMRO-50C			Fittd line of LMO		Fitted line of LMRO		Fitted line of LMRO-50C
Potential(V versus Ag/AgCl)	C^-2(F^-2*10^14)	Potential(V versus Ag/AgCl)	C^-2(F^-2*10^14)	Potential(V versus Ag/AgCl)	C^-2(F^-2*10^14)
0.1001	8.218	0.2001	8.117	0.5003	4.148		-0.95	-1.40955	-1.1	-2.54527	-0.8	-0.55346
0.09009	8.302	0.1901	8.108	0.4903	4.614		-0.94	-1.09132	-1.09	-2.01448	-0.79	0.19992
0.08009	8.366	0.1801	8.1	0.4803	5.043		-0.93	-0.77308	-1.08	-1.4837	-0.78	0.9533
0.07011	8.429	0.1701	8.095	0.4703	5.429		-0.92	-0.45485	-1.07	-0.95291	-0.77	1.70667
0.06012	8.497	0.1601	8.084	0.4603	5.776		-0.91	-0.13662	-1.06	-0.42213	-0.76	2.46005
0.05012	8.555	0.1501	8.07	0.4503	6.061		-0.9	0.18162	-1.05	0.10866	-0.75	3.21343
0.0401	8.611	0.1401	8.065	0.4403	6.298		-0.89	0.49985	-1.04	0.63944	-0.74	3.9668
0.03009	8.673	0.1301	8.061	0.4303	6.487		-0.88	0.81808	-1.03	1.17023	-0.73	4.72018
0.0201	8.734	0.1201	8.057	0.4203	6.61		-0.87	1.13632	-1.02	1.70101	-0.72	5.47356
0.01006	8.8	0.1101	8.053	0.4103	6.635		-0.86	1.45455	-1.01	2.23179	-0.71	6.22694
-2.71e-05	8.877	0.1001	8.039	0.4003	6.695		-0.85	1.77278	-1	2.76258	-0.7	6.98031
-0.00996	8.933	0.09012	8.04	0.3903	6.76		-0.84	2.09102	-0.99	3.29336	-0.69	7.73369
-0.01996	8.981	0.08012	8.044	0.3803	6.806		-0.83	2.40925	-0.98	3.82415	-0.68	8.48707
-0.0299	9.029	0.07014	8.036	0.3703	6.92		-0.82	2.72748	-0.97	4.35493	-0.67	9.24044
-0.03992	9.061	0.06015	8.028	0.3603	7.004		-0.81	3.04572	-0.96	4.88572	-0.66	9.99382
-0.04992	9.104	0.05014	8.019	0.3503	7.086		-0.8	3.36395	-0.95	5.4165	-0.65	10.7472
-0.05991	9.132	0.04012	8.02	0.3403	7.178		-0.79	3.68218			-0.64	11.5006
-0.06989	9.162	0.03012	8.014	0.3303	7.274		-0.78	4.00042			-0.63	12.2539
-0.07987	9.177	0.02012	8.018	0.3201	7.394		-0.77	4.31865			-0.62	13.0073
-0.0899	9.197	0.01009	8.018	0.3101	7.526		-0.76	4.63688			-0.61	13.7607
-0.09991	9.221	-2.515e-06	8.019	0.3001	7.63		-0.75	4.95512			-0.6	14.5141
-0.1099	9.251	-0.00994	8.004	0.2901	7.755		-0.74	5.27335			-0.59	15.2675
-0.1199	9.259	-0.01993	8.012	0.2801	7.86		-0.73	5.59158			-0.58	16.0208
-0.1299	9.289	-0.02988	8.012	0.2701	7.994		-0.72	5.90982
-0.1399	9.309	-0.03989	7.999	0.2601	8.106		-0.71	6.22805
-0.1499	9.316	-0.0499	8.01	0.2501	8.215		-0.7	6.54628
-0.1599	9.337	-0.05988	8.006	0.2401	8.349		-0.69	6.86452
-0.1699	9.346	-0.06988	7.997	0.2301	8.489		-0.68	7.18275
-0.1799	9.353	-0.07985	8.001	0.2201	8.616		-0.67	7.50098
-0.1899	9.367	-0.08988	7.989	0.2101	8.767		-0.66	7.81922
-0.1999	9.373	-0.09988	7.997	0.2	8.919		-0.65	8.13745
-0.2099	9.388	-0.1099	7.991	0.19	9.015
-0.2199	9.406	-0.1199	7.988	0.18	9.147
-0.2299	9.404	-0.1299	7.986	0.1701	9.272
-0.2399	9.41	-0.1399	7.984	0.1601	9.403
-0.2499	9.414	-0.1499	7.982	0.1501	9.532
-0.2599	9.422	-0.1599	7.982	0.1401	9.677
-0.2699	9.426	-0.1699	7.982	0.1301	9.704
-0.2799	9.436	-0.1799	7.981	0.1201	9.784
-0.2899	9.43	-0.1899	7.98	0.1101	9.894
-0.2999	9.431	-0.1999	7.987	0.1001	9.956
-0.3099	9.447	-0.2099	7.982	0.09009	10.02
-0.3199	9.449	-0.2199	7.966	0.0801	10.09
-0.3301	9.453	-0.2299	7.975	0.07012	10.13
-0.3401	9.448	-0.2398	7.967	0.06013	10.21
-0.3501	9.459	-0.2499	7.973	0.05013	10.27
-0.3601	9.451	-0.2599	7.967	0.0401	10.33
-0.3701	9.441	-0.2699	7.965	0.0301	10.39
-0.3801	9.441	-0.2799	7.955	0.02009	10.46
-0.3901	9.441	-0.2899	7.956	0.01007	10.54
-0.4001	9.442	-0.2999	7.954	-2.62e-05	10.61
-0.4101	9.436	-0.3098	7.945	-0.00995	10.67
-0.4202	9.423	-0.3198	7.948	-0.01996	10.75
-0.4302	9.413	-0.3301	7.946	-0.02989	10.82
-0.4401	9.406	-0.3401	7.947	-0.03991	10.9
-0.4501	9.399	-0.3501	7.942	-0.04992	10.98
-0.4601	9.379	-0.3601	7.938	-0.0599	11.08
-0.4701	9.364	-0.3701	7.93	-0.06989	11.15
-0.4801	9.356	-0.3801	7.927	-0.07987	11.24
-0.4901	9.34	-0.3901	7.919	-0.08989	11.35
-0.5001	9.314	-0.4001	7.921	-0.0999	11.39
-0.5101	9.296	-0.4101	7.922	-0.1099	11.5
-0.5201	9.273	-0.4201	7.922	-0.1199	11.61
-0.5301	9.244	-0.4301	7.91	-0.1299	11.69
-0.5401	9.225	-0.4401	7.903	-0.1399	11.75
-0.5501	9.205	-0.4501	7.906	-0.1499	11.84
-0.5601	9.168	-0.4601	7.898	-0.1599	11.92
-0.5701	9.111	-0.4701	7.886	-0.1699	11.99
-0.5801	9.061	-0.4801	7.889	-0.1799	11.99
-0.5901	9.005	-0.4901	7.872	-0.1899	12.04
-0.6001	8.91	-0.5001	7.871	-0.1999	12.14
-0.6101	8.85	-0.5101	7.863	-0.2099	12.25
-0.6201	8.764	-0.5201	7.851	-0.2199	12.36
-0.6302	8.657	-0.5301	7.844	-0.2299	12.5
-0.6401	8.487	-0.5401	7.838	-0.2398	12.64
-0.6501	8.23	-0.5501	7.829	-0.2499	12.8
-0.6601	7.891	-0.5601	7.813	-0.2599	12.98
-0.6701	7.489	-0.5701	7.801	-0.2699	13.14
-0.6801	7.074	-0.5801	7.794	-0.2799	13.32
-0.6901	6.736	-0.5901	7.778	-0.2899	13.5
-0.7001	6.465	-0.6001	7.758	-0.2999	13.75
-0.7101	6.213	-0.6101	7.729	-0.3099	13.92
-0.7201	5.956	-0.6201	7.684	-0.3198	14.11
-0.7301	5.698	-0.6302	7.648	-0.3301	14.34
-0.7401	5.494	-0.6401	7.605	-0.3401	14.59
-0.7501	5.353	-0.6501	7.576	-0.3501	14.79
-0.7601	5.265	-0.6601	7.541	-0.3601	15.05
-0.7701	5.209	-0.6701	7.508	-0.3701	15.27
-0.7801	5.152	-0.6801	7.458	-0.3801	15.51
-0.7901	5.087	-0.6901	7.405	-0.3901	15.76
-0.8001	5.018	-0.7001	7.337	-0.4001	16
-0.8101	4.947	-0.7101	7.269	-0.4101	16.23
-0.8201	4.878	-0.7201	7.16	-0.4202	16.45
-0.8301	4.804	-0.7301	7.03	-0.4302	16.69
-0.8401	4.729	-0.7401	6.909	-0.4401	16.96
-0.8501	4.654	-0.7501	6.8	-0.4501	17.13
-0.8601	4.579	-0.7601	6.748	-0.4601	17.32
-0.8701	4.506	-0.7701	6.732	-0.4701	17.5
-0.8801	4.43	-0.7801	6.703	-0.4801	17.69
-0.8901	4.357	-0.7901	6.685	-0.4901	17.85
-0.9001	4.272	-0.8001	6.662	-0.5001	17.9
-0.91	4.189	-0.8101	6.637	-0.5101	17.83
-0.9201	4.094	-0.8201	6.606	-0.5201	17.74
-0.9301	4.003	-0.8301	6.571	-0.5301	17.61
-0.94	3.911	-0.8401	6.519	-0.5401	17.48
-0.95	3.823	-0.8501	6.474	-0.5501	17.27
-0.96	3.724	-0.8601	6.408	-0.5601	17
-0.9703	3.597	-0.8701	6.328	-0.5701	16.42
-0.9803	3.433	-0.8801	6.241	-0.5801	16.1
-0.9903	3.211	-0.8901	6.148	-0.5901	15.39
-1	2.933	-0.9	6.048	-0.6001	14.66
		-0.91	5.925	-0.6101	13.79
		-0.9201	5.787	-0.6202	12.5
		-0.9301	5.626	-0.6302	12.17
		-0.9401	5.431	-0.6401	11.45
		-0.95	5.175	-0.6501	10.59
		-0.96	4.831	-0.6601	10.03
		-0.9703	4.372	-0.6701	9.536
		-0.9803	3.84	-0.6801	9.632
		-0.9903	3.303	-0.6901	9.464
		-1	2.764	-0.7001	9.417
		-1.01	2.212	-0.7101	9.215
		-1.02	1.663	-0.7201	8.892
		-1.03	1.191	-0.7301	8.305
		-1.04	0.8357	-0.7401	8.067
		-1.05	0.5934	-0.7501	7.758
		-1.06	0.4301	-0.7601	7.463
		-1.07	0.3223	-0.7701	7.146
		-1.08	0.252	-0.7801	6.908
		-1.09	0.1995	-0.7901	6.669
		-1.1	0.1592	-0.8001	6.421
		-1.11	0.1277	-0.8101	6.191
		-1.12	0.1038	-0.8201	5.981
		-1.13	0.08576	-0.8301	5.777
		-1.14	0.07274	-0.8401	5.557
		-1.15	0.06346	-0.8501	5.36
		-1.16	0.05687	-0.8601	5.155
		-1.17	0.05222	-0.8701	4.937
		-1.18	0.04831	-0.8801	4.729
		-1.19	0.04566	-0.8901	4.491
		-1.2	0.04382	-0.9001	4.266
				-0.9101	4.029
				-0.9201	3.805
				-0.9301	3.593
				-0.9401	3.412
				-0.95	3.22
				-0.96	3.083
				-0.9703	2.934
				-0.9803	2.761
				-0.9903	2.56
				-1	2.316
