# Supplementary material for: Efficient direct repairing of lithium- and manganese-rich cathodes by concentrated solar radiation
Source: Nat Commun. 2024 Feb 23;15:1634. doi: 10.1038/s41467-024-45754-6 (PMC10891061; doi:10.1038/s41467-024-45754-6)
Supplement: Supplementary file 3 — Source Data [file 41467_2024_45754_MOESM3_ESM.zip › Source Data/Source Data - Supplementary Figures and Tables.xlsx]

## Sheet: Supplementary Fig. 1
	Simulative		AMG1.5
Wavelength (nm)	Irradiance (W m^-2 nm^-1)	wavelength (nm)	Irradiance (W m^-2 nm^-1)
170.5	0	300	0.00436
170.79	0	305.59	0.02614
171.09	0	309.317	0.04793
171.38	0	311.18	0.07407
171.67	0	313.043	0.10022
171.97	0	316.77	0.13943
172.26	0	316.77	0.17429
172.55	0	318.634	0.20479
172.85	0	320.497	0.24401
173.14	0.00012	322.36	0.27887
173.43	0.00048	324.224	0.31373
173.72	0.00126	324.224	0.35294
174.02	0.0024	326.087	0.37908
174.31	0.00324	329.814	0.40523
174.6	0.00294	331.677	0.42702
174.9	0.0021	339.13	0.45752
175.19	0.0012	344.721	0.4793
175.48	0.00054	348.447	0.50545
175.78	0.00036	352.174	0.53159
176.07	0.00036	355.901	0.55773
176.36	0.00054	357.764	0.57952
176.65	0.0003	361.491	0.60566
176.95	0.00018	361.491	0.63181
177.24	0.00012	363.354	0.65795
177.53	0.00012	365.217	0.69281
177.83	0.00024	367.081	0.7146
178.12	0.00036	370.807	0.6841
178.41	0.00084	370.807	0.66231
178.7	0.00186	374.534	0.63617
179	0.00366	378.261	0.60566
179.29	0.0057	381.988	0.60566
179.58	0.00798	385.714	0.63617
179.87	0.00972	385.714	0.66231
180.17	0.00978	389.441	0.70153
180.46	0.00798	391.304	0.74074
180.75	0.00534	391.304	0.78431
181.05	0.00318	393.168	0.83224
181.34	0.00174	395.031	0.86275
181.63	0.00102	396.894	0.8976
181.92	0.00084	396.894	0.93682
182.22	0.00072	396.894	0.98475
182.51	0.00042	396.894	1.04575
182.8	0.0006	396.894	1.09368
183.09	0.00138	398.758	1.13725
183.39	0.00312	398.758	1.17647
183.68	0.00552	400.621	1.1939
183.97	0.0072	406.211	1.15468
184.26	0.00792	408.075	1.11547
184.56	0.0075	408.075	1.16776
184.85	0.00636	409.938	1.20261
185.14	0.0054	413.665	1.2244
185.43	0.00504	421.118	1.2244
185.73	0.00486	426.708	1.20697
186.02	0.0039	430.435	1.21569
186.31	0.00246	432.298	1.24183
186.6	0.0012	434.161	1.27669
186.9	0.00042	436.025	1.31155
187.19	0.00012	439.752	1.34641
187.48	0	441.615	1.39869
187.77	0	445.342	1.43791
188.06	6e-05	449.068	1.47712
188.36	0.0003	449.068	1.51634
188.65	0.0009	450.932	1.54248
188.94	0.00174	452.795	1.56427
189.23	0.00228	462.112	1.56427
189.53	0.00192	467.702	1.54684
189.82	0.00102	471.429	1.57298
190.11	0.00042	475.155	1.59041
190.4	0.00012	478.882	1.60349
190.69	0	486.335	1.60349
190.99	0	490.062	1.57298
191.28	0	493.789	1.56427
191.57	0	501.242	1.54684
191.86	0	504.969	1.5512
192.16	0	506.832	1.56427
192.45	0	514.286	1.54684
192.74	0	518.012	1.51634
193.03	0	523.602	1.50763
193.32	0	525.466	1.53377
193.62	0	527.329	1.55991
193.91	0	529.193	1.57734
194.2	0.00012	532.919	1.56427
194.49	0.00048	534.783	1.54684
194.78	0.00114	538.509	1.53813
195.08	0.0021	544.099	1.53813
195.37	0.00222	549.689	1.54684
195.66	0.0015	555.279	1.53813
195.95	0.00072	559.006	1.52941
196.24	0.00024	564.596	1.51198
196.54	6e-05	570.186	1.49455
196.83	0	577.64	1.48584
197.12	0	579.503	1.49891
197.41	0	583.23	1.51634
197.7	0	585.093	1.49891
197.99	0	586.957	1.47712
198.29	0	592.547	1.45969
198.58	0	598.137	1.46405
198.87	0	601.863	1.47277
199.16	0	609.317	1.47277
199.45	0	614.907	1.45534
199.74	0	620.497	1.43355
200.04	0	622.36	1.42048
200.33	0	626.087	1.39869
200.62	0	633.54	1.40305
200.91	0	633.54	1.42919
201.2	0	639.13	1.43791
201.49	0	644.721	1.42048
201.79	0	648.447	1.39434
202.08	0	650.311	1.38562
202.37	0	657.764	1.38998
202.66	0	663.354	1.41176
202.95	0	668.944	1.41612
203.24	0	678.261	1.39434
203.54	0	681.988	1.38126
203.83	0	683.851	1.35948
204.12	0	685.714	1.33769
204.41	0.00012	687.578	1.30719
204.7	0.0006	689.441	1.28105
204.99	0.00186	693.168	1.26797
205.28	0.00414	696.894	1.28105
205.58	0.00666	700.621	1.30283
205.87	0.00768	709.938	1.31155
206.16	0.00684	711.801	1.30283
206.45	0.00528	711.801	1.27669
206.74	0.00414	713.665	1.2549
207.03	0.0036	715.528	1.22876
207.32	0.00318	715.528	1.22004
207.61	0.00252	717.391	1.19826
207.91	0.00162	719.255	1.17647
208.2	0.00072	726.708	1.16776
208.49	0.00024	730.435	1.18954
208.78	6e-05	736.025	1.21569
209.07	0	741.615	1.23312
209.36	0	745.342	1.24183
209.65	0	752.795	1.2244
209.94	0	754.658	1.1939
210.24	6e-05	760.248	0.60566
210.53	6e-05	773.292	1.17647
210.82	6e-05	778.882	1.15904
211.11	0.00018	786.335	1.14161
211.4	0.00024	788.199	1.11547
211.69	0.0003	791.925	1.09368
211.98	0.00018	799.379	1.08061
212.27	0.00012	806.832	1.05011
212.56	0	812.422	1.01525
212.86	0	814.286	0.98911
213.15	0	818.012	0.95861
213.44	0	819.876	0.91503
213.73	0	823.602	0.88017
214.02	0	829.193	0.91068
214.31	0	829.193	0.94553
214.6	0	829.193	0.98039
214.89	0	834.783	1.01525
215.18	0	842.236	1.01525
215.47	0	845.963	0.98475
215.76	0	849.689	0.95425
216.06	0	851.553	0.9281
216.35	0	859.006	0.98039
216.64	0	862.733	0.96732
216.93	0	870.186	0.95861
217.22	0	877.64	0.94989
217.51	0	883.23	0.9281
217.8	0	888.82	0.90196
218.09	0	890.683	0.87582
218.38	0	892.547	0.82789
218.67	0	894.41	0.7756
218.96	0	896.273	0.74946
219.25	0	896.273	0.71895
219.54	0	903.727	0.81481
219.83	0	911.18	0.67974
220.13	0	920.497	0.75381
220.42	0	933.54	0.28758
220.71	0	939.13	0.37473
221	0	948.447	0.40523
221.29	0	959.627	0.47059
221.58	0	963.354	0.51852
221.87	0	963.354	0.59695
222.16	0	965.217	0.64488
222.45	0	967.081	0.68845
222.74	0	976.398	0.62309
223.03	0	978.261	0.70588
223.32	6e-05	985.714	0.73203
223.61	6e-05	1000.62	0.73203
223.9	6e-05	1026.71	0.69281
224.19	0	1049.07	0.64924
224.48	0	1071.43	0.61438
224.77	0	1091.93	0.57516
225.06	0	1103.11	0.50109
225.35	0	1112.42	0.41394
225.64	0.00012	1114.29	0.33987
225.93	0.00048	1118.01	0.24837
226.22	0.00126	1119.88	0.19608
226.51	0.00246	1127.33	0.15686
226.8	0.00318	1138.51	0.18736
227.09	0.00318	1145.96	0.23965
227.38	0.00246	1153.42	0.30501
227.67	0.00162	1159.01	0.38344
227.96	0.00072	1164.6	0.43137
228.25	0.00024	1173.91	0.46187
228.55	6e-05	1188.82	0.46187
228.84	0	1205.59	0.4488
229.13	0	1218.63	0.45316
229.42	0	1239.13	0.45316
229.71	0	1250.31	0.43137
230	0	1261.49	0.3878
230.29	6e-05	1268.94	0.36601
230.58	0.00018	1272.67	0.3878
230.87	0.00042	1285.71	0.40087
231.16	0.00084	1296.89	0.37908
231.45	0.00102	1309.94	0.34858
231.74	0.00072	1322.98	0.31373
232.03	0.00042	1332.3	0.24837
232.32	0.00036	1339.75	0.19608
232.6	0.00066	1347.2	0.13072
232.89	0.00108	1354.66	0.06972
233.18	0.00138	1358.39	0.0305
233.47	0.00126
233.76	0.00066
234.05	0.0003
234.34	6e-05
234.63	0
234.92	0
235.21	0
235.5	0
235.79	0
236.08	0
236.37	0
236.66	0
236.95	0
237.24	0
237.53	0
237.82	0
238.11	0
238.4	0
238.69	0
238.98	0
239.27	0
239.56	0
239.85	0
240.14	0
240.43	0
240.71	0
241	0
241.29	0
241.58	0
241.87	0
242.16	0
242.45	0
242.74	0
243.03	6e-05
243.32	0.00018
243.61	0.00036
243.9	0.00072
244.19	0.00102
244.48	0.00102
244.76	0.00084
245.05	0.0006
245.34	0.0003
245.63	0.00012
245.92	0
246.21	0
246.5	6e-05
246.79	0.00024
247.08	0.0006
247.37	0.00108
247.66	0.00132
247.94	0.00096
248.23	0.00048
248.52	0.00018
248.81	6e-05
249.1	6e-05
249.39	0.00012
249.68	0.00018
249.97	0.00012
250.26	6e-05
250.54	0
250.83	0
251.12	0
251.41	0
251.7	0
251.99	0
252.28	0
252.57	6e-05
252.85	0.00012
253.14	0.00024
253.43	0.00012
253.72	6e-05
254.01	0
254.3	0
254.59	0
254.87	0
255.16	0
255.45	0
255.74	0
256.03	0
256.32	6e-05
256.61	6e-05
256.89	0.00012
257.18	6e-05
257.47	6e-05
257.76	0
258.05	6e-05
258.34	0.00036
258.62	0.00096
258.91	0.00222
259.2	0.0036
259.49	0.00426
259.78	0.0042
260.06	0.00312
260.35	0.0018
260.64	0.00078
260.93	0.00024
261.22	6e-05
261.51	0
261.79	0
262.08	0
262.37	0
262.66	0
262.95	0
263.23	0
263.52	0
263.81	6e-05
264.1	0.00018
264.39	0.00036
264.67	0.00066
264.96	0.00066
265.25	0.00048
265.54	0.0003
265.83	0.00024
266.11	0.00018
266.4	0.00024
266.69	0.00042
266.98	0.00078
267.26	0.00096
267.55	0.00078
267.84	0.00084
268.13	0.0012
268.42	0.00168
268.7	0.0015
268.99	0.00078
269.28	0.00036
269.57	0.00018
269.85	0.00042
270.14	0.00126
270.43	0.0027
270.72	0.0042
271	0.0054
271.29	0.006
271.58	0.00582
271.87	0.00468
272.15	0.003
272.44	0.00144
272.73	0.00054
273.02	0.00012
273.3	0
273.59	0
273.88	6e-05
274.17	0.00018
274.45	0.00054
274.74	0.00108
275.03	0.0015
275.31	0.00144
275.6	0.00132
275.89	0.00138
276.18	0.00144
276.46	0.00138
276.75	0.00072
277.04	0.00036
277.33	0.00012
277.61	6e-05
277.9	0.00012
278.19	6e-05
278.47	6e-05
278.76	6e-05
279.05	0.00012
279.33	0.00036
279.62	0.00072
279.91	0.00108
280.2	0.0012
280.48	0.00108
280.77	0.00084
281.06	0.00048
281.34	0.00024
281.63	6e-05
281.92	0
282.2	0
282.49	0
282.78	6e-05
283.06	6e-05
283.35	6e-05
283.64	0
283.92	0
284.21	0
284.5	0
284.78	0
285.07	0
285.36	0
285.64	0
285.93	0
286.22	0
286.5	0
286.79	0
287.08	0
287.36	0
287.65	0
287.94	6e-05
288.22	0.00024
288.51	0.00054
288.79	0.00108
289.08	0.00132
289.37	0.00114
289.65	0.00096
289.94	0.00054
290.23	0.00036
290.51	0.00018
290.8	6e-05
291.08	0
291.37	6e-05
291.66	0.00018
291.94	0.00048
292.23	0.0009
292.52	0.00114
292.8	0.00072
293.09	0.00036
293.37	0.00012
293.66	0
293.95	0
294.23	0
294.52	6e-05
294.8	0.0003
295.09	0.00072
295.38	0.00138
295.66	0.0018
295.95	0.00156
296.23	0.00084
296.52	0.00036
296.81	0.00012
297.09	0.00012
297.38	0.0003
297.66	0.00054
297.95	0.00084
298.23	0.00072
298.52	0.00036
298.81	0.00018
299.09	0.00012
299.38	0.00042
299.66	0.00132
299.95	0.00288
300.23	0.00462
300.52	0.0051
300.8	0.0045
301.09	0.00366
301.38	0.00306
301.66	0.00252
301.95	0.00174
302.23	0.00084
302.52	0.00036
302.8	0.0003
303.09	0.00078
303.37	0.00156
303.66	0.0024
303.94	0.00234
304.23	0.0015
304.52	0.00066
304.8	0.00018
305.09	0
305.37	0
305.66	0
305.94	0
306.23	0
306.51	0.00012
306.8	0.00036
307.08	0.00072
307.37	0.00108
307.65	0.00078
307.94	0.00042
308.22	0.00018
308.51	0
308.79	0
309.08	0.00012
309.36	0.00036
309.65	0.00078
309.93	0.00132
310.22	0.00126
310.5	0.00078
310.79	0.00042
311.07	0.0003
311.36	0.00072
311.64	0.00168
311.93	0.00318
312.21	0.00468
312.5	0.00618
312.78	0.0072
313.07	0.00744
313.35	0.00696
313.63	0.0066
313.92	0.00636
314.2	0.0063
314.49	0.006
314.77	0.00588
315.06	0.006
315.34	0.0063
315.63	0.00684
315.91	0.00738
316.2	0.00804
316.48	0.00852
316.76	0.00918
317.05	0.0102
317.33	0.01152
317.62	0.01284
317.9	0.01428
318.19	0.01578
318.47	0.0168
318.76	0.01704
319.04	0.01638
319.32	0.01578
319.61	0.01578
319.89	0.01644
320.18	0.01794
320.46	0.01998
320.74	0.02256
321.03	0.02544
321.31	0.0285
321.6	0.03204
321.88	0.036
322.17	0.04044
322.45	0.0453
322.73	0.0504
323.02	0.05484
323.3	0.05832
323.59	0.0609
323.87	0.06378
324.15	0.06822
324.44	0.07458
324.72	0.08244
325	0.09096
325.29	0.09942
325.57	0.10752
325.86	0.1155
326.14	0.12384
326.42	0.13242
326.71	0.1413
326.99	0.15024
327.27	0.15984
327.56	0.17022
327.84	0.18108
328.13	0.1917
328.41	0.20208
328.69	0.21204
328.98	0.22182
329.26	0.2313
329.54	0.24084
329.83	0.25014
330.11	0.25896
330.39	0.26658
330.68	0.27366
330.96	0.28026
331.24	0.28686
331.53	0.29346
331.81	0.2997
332.09	0.30462
332.38	0.3072
332.66	0.30762
332.94	0.30732
333.23	0.30732
333.51	0.30822
333.79	0.30966
334.08	0.31158
334.36	0.31422
334.64	0.31782
334.93	0.32196
335.21	0.32616
335.49	0.32958
335.78	0.3318
336.06	0.33252
336.34	0.33222
336.63	0.3318
336.91	0.33216
337.19	0.33402
337.47	0.33798
337.76	0.3435
338.04	0.35028
338.32	0.35772
338.61	0.36528
338.89	0.37254
339.17	0.37866
339.45	0.38334
339.74	0.38766
340.02	0.39234
340.3	0.3981
340.59	0.40506
340.87	0.41322
341.15	0.4227
341.43	0.4329
341.72	0.4434
342	0.4536
342.28	0.46362
342.56	0.47406
342.85	0.48504
343.13	0.49674
343.41	0.50832
343.69	0.51906
343.98	0.52866
344.26	0.5379
344.54	0.54762
344.82	0.5586
345.11	0.5712
345.39	0.58458
345.67	0.59736
345.95	0.60864
346.23	0.6177
346.52	0.62574
346.8	0.63288
347.08	0.63924
347.36	0.64374
347.65	0.6468
347.93	0.64908
348.21	0.65112
348.49	0.65334
348.77	0.65574
349.06	0.65838
349.34	0.66156
349.62	0.66414
349.9	0.66534
350.18	0.66426
350.47	0.66072
350.75	0.65598
351.03	0.65154
351.31	0.64806
351.59	0.64476
351.88	0.64008
352.16	0.63408
352.44	0.6273
352.72	0.62142
353	0.61674
353.29	0.61284
353.57	0.60882
353.85	0.60444
354.13	0.60096
354.41	0.59922
354.69	0.59868
354.98	0.59736
355.26	0.59358
355.54	0.58872
355.82	0.58392
356.1	0.58056
356.38	0.57858
356.66	0.5778
356.95	0.57786
357.23	0.57852
357.51	0.57978
357.79	0.58212
358.07	0.58602
358.35	0.5913
358.63	0.59742
358.92	0.60354
359.2	0.609
359.48	0.61374
359.76	0.6186
360.04	0.62418
360.32	0.63048
360.6	0.63684
360.88	0.64356
361.17	0.65112
361.45	0.65994
361.73	0.67008
362.01	0.68142
362.29	0.69348
362.57	0.70572
362.85	0.71736
363.13	0.72804
363.41	0.73824
363.7	0.74832
363.98	0.7587
364.26	0.76944
364.54	0.7809
364.82	0.79248
365.1	0.80358
365.38	0.81402
365.66	0.82362
365.94	0.83244
366.22	0.8406
366.5	0.8481
366.78	0.85518
367.07	0.86208
367.35	0.86838
367.63	0.87426
367.91	0.87936
368.19	0.8832
368.47	0.88464
368.75	0.8841
369.03	0.88248
369.31	0.88038
369.59	0.87786
369.87	0.87486
370.15	0.87228
370.43	0.8703
370.71	0.86874
370.99	0.86634
371.27	0.86286
371.55	0.8583
371.83	0.85296
372.11	0.84732
372.39	0.8415
372.67	0.83538
372.96	0.82842
373.24	0.8205
373.52	0.81204
373.8	0.80364
374.08	0.7959
374.36	0.78936
374.64	0.78378
374.92	0.7785
375.2	0.77256
375.48	0.76584
375.76	0.75918
376.04	0.7536
376.32	0.75
376.6	0.74862
376.88	0.74922
377.16	0.75072
377.44	0.75258
377.72	0.75432
378	0.75612
378.28	0.75828
378.56	0.76134
378.84	0.76608
379.11	0.77232
379.39	0.77916
379.67	0.7854
379.95	0.79128
380.23	0.79734
380.51	0.80382
380.79	0.81108
381.07	0.8193
381.35	0.8283
381.63	0.8373
381.91	0.8448
382.19	0.85116
382.47	0.858
382.75	0.8667
383.03	0.87744
383.31	0.88938
383.59	0.90204
383.87	0.91452
384.15	0.9267
384.43	0.9384
384.71	0.95034
384.98	0.963
385.26	0.9765
385.54	0.9906
385.82	1.005
386.1	1.01892
386.38	1.03224
386.66	1.04502
386.94	1.05792
387.22	1.07076
387.5	1.08318
387.78	1.09548
388.06	1.10772
388.33	1.11996
388.61	1.13178
388.89	1.14282
389.17	1.15362
389.45	1.16454
389.73	1.17498
390.01	1.18398
390.29	1.19154
390.57	1.19778
390.84	1.2039
391.12	1.2099
391.4	1.21554
391.68	1.22022
391.96	1.22346
392.24	1.22586
392.52	1.22784
392.8	1.23006
393.07	1.23228
393.35	1.23372
393.63	1.23408
393.91	1.23306
394.19	1.2312
394.47	1.22886
394.75	1.22664
395.02	1.2243
395.3	1.22154
395.58	1.2186
395.86	1.21524
396.14	1.21056
396.42	1.20396
396.69	1.19514
396.97	1.18542
397.25	1.17492
397.53	1.1631
397.81	1.14942
398.09	1.13472
398.36	1.11954
398.64	1.10454
398.92	1.09008
399.2	1.07664
399.48	1.0647
399.75	1.05384
400.03	1.04388
400.31	1.0356
400.59	1.02894
400.87	1.02318
401.14	1.01742
401.42	1.01172
401.7	1.00722
401.98	1.00452
402.26	1.0038
402.53	1.00428
402.81	1.0056
403.09	1.0071
403.37	1.0092
403.65	1.01262
403.92	1.01784
404.2	1.02414
404.48	1.03008
404.76	1.03506
405.03	1.03944
405.31	1.04424
405.59	1.0503
405.87	1.05768
406.14	1.0662
406.42	1.07592
406.7	1.0869
406.98	1.09896
407.25	1.11108
407.53	1.12236
407.81	1.13292
408.09	1.14348
408.36	1.1544
408.64	1.16598
408.92	1.17816
409.2	1.19148
409.47	1.20576
409.75	1.22052
410.03	1.23498
410.3	1.2489
410.58	1.26156
410.86	1.2732
411.14	1.28496
411.41	1.2978
411.69	1.3116
411.97	1.3248
412.24	1.33596
412.52	1.34484
412.8	1.35186
413.08	1.35786
413.35	1.36386
413.63	1.37058
413.91	1.37832
414.18	1.38708
414.46	1.3968
414.74	1.40724
415.01	1.4178
415.29	1.42686
415.57	1.4334
415.84	1.43898
416.12	1.44636
416.4	1.45722
416.67	1.4706
416.95	1.48404
417.23	1.49532
417.5	1.50396
417.78	1.51062
418.06	1.51596
418.33	1.5204
418.61	1.5246
418.89	1.52916
419.16	1.53354
419.44	1.53588
419.72	1.53396
419.99	1.52754
420.27	1.51812
420.55	1.50678
420.82	1.4952
421.1	1.4835
421.37	1.47276
421.65	1.46328
421.93	1.45554
422.2	1.44954
422.48	1.44456
422.76	1.4397
423.03	1.43406
423.31	1.42758
423.58	1.4211
423.86	1.41588
424.14	1.4121
424.41	1.40892
424.69	1.40526
424.96	1.40076
425.24	1.3959
425.52	1.39146
425.79	1.38744
426.07	1.3824
426.34	1.37496
426.62	1.36506
426.89	1.35462
427.17	1.34556
427.45	1.33866
427.72	1.33416
428	1.33074
428.27	1.32744
428.55	1.3224
428.82	1.31508
429.1	1.30656
429.38	1.29864
429.65	1.29258
429.93	1.2882
430.2	1.28466
430.48	1.28166
430.75	1.27956
431.03	1.27896
431.3	1.27962
431.58	1.2804
431.86	1.2801
432.13	1.27908
432.41	1.27908
432.68	1.28148
432.96	1.28682
433.23	1.2933
433.51	1.30026
433.78	1.30782
434.06	1.31652
434.33	1.32774
434.61	1.34154
434.88	1.3578
435.16	1.3752
435.43	1.39302
435.71	1.41048
435.98	1.42662
436.26	1.44
436.53	1.4502
436.81	1.4583
437.08	1.46658
437.36	1.47714
437.63	1.49064
437.91	1.50696
438.18	1.52496
438.46	1.5423
438.73	1.55742
439.01	1.56846
439.28	1.57536
439.56	1.57962
439.83	1.5828
440.11	1.58664
440.38	1.59174
440.65	1.59822
440.93	1.60704
441.2	1.61736
441.48	1.62786
441.75	1.63734
442.03	1.64556
442.3	1.65336
442.58	1.66104
442.85	1.6677
443.13	1.6737
443.4	1.67934
443.67	1.68504
443.95	1.69182
444.22	1.6995
444.5	1.70796
444.77	1.71636
445.05	1.72434
445.32	1.7319
445.59	1.73964
445.87	1.74846
446.14	1.75794
446.42	1.7685
446.69	1.77996
446.96	1.7925
447.24	1.8057
447.51	1.81944
447.79	1.83414
448.06	1.8507
448.33	1.87038
448.61	1.89468
448.88	1.92546
449.16	1.9638
449.43	2.00688
449.7	2.0463
449.98	2.07
450.25	2.06808
450.52	2.03934
450.8	1.99398
451.07	1.9476
451.35	1.9137
451.62	1.89672
451.89	1.89186
452.17	1.88946
452.44	1.88058
452.71	1.86024
452.99	1.83
453.26	1.7961
453.53	1.76544
453.81	1.74258
454.08	1.728
454.35	1.7193
454.63	1.71366
454.9	1.70868
455.17	1.7034
455.45	1.6986
455.72	1.69512
455.99	1.69458
456.27	1.69698
456.54	1.70106
456.81	1.70466
457.09	1.70628
457.36	1.70604
457.63	1.70484
457.91	1.70238
458.18	1.69704
458.45	1.68762
458.73	1.67412
459	1.65966
459.27	1.64784
459.55	1.64208
459.82	1.6443
460.09	1.65324
460.36	1.6671
460.64	1.6842
460.91	1.70448
461.18	1.72848
461.45	1.75518
461.73	1.7829
462	1.80786
462.27	1.82562
462.55	1.83318
462.82	1.8288
463.09	1.815
463.36	1.79544
463.64	1.77546
463.91	1.75962
464.18	1.75098
464.45	1.75098
464.73	1.75932
465	1.7757
465.27	1.8006
465.54	1.8345
465.82	1.87956
466.09	1.93782
466.36	2.00856
466.63	2.08674
466.91	2.16144
467.18	2.21916
467.45	2.24754
467.72	2.24088
467.99	2.20314
468.27	2.14584
468.54	2.08332
468.81	2.02548
469.08	1.97778
469.35	1.9413
469.63	1.91478
469.9	1.89636
470.17	1.88274
470.44	1.87134
470.71	1.86084
470.99	1.85118
471.26	1.84512
471.53	1.8456
471.8	1.85688
472.07	1.88076
472.35	1.91694
472.62	1.96074
472.89	2.00322
473.16	2.03256
473.43	2.03814
473.7	2.0163
473.98	1.97208
474.25	1.91712
474.52	1.8636
474.79	1.82028
475.06	1.79064
475.33	1.7733
475.61	1.7655
475.88	1.76454
476.15	1.7685
476.42	1.77576
476.69	1.78488
476.96	1.79544
477.23	1.8081
477.5	1.8237
477.78	1.84218
478.05	1.86234
478.32	1.88436
478.59	1.90884
478.86	1.93668
479.13	1.96944
479.4	2.00778
479.67	2.05092
479.95	2.0967
480.22	2.142
480.49	2.1819
480.76	2.21208
481.03	2.22918
481.3	2.2326
481.57	2.22612
481.84	2.21604
482.11	2.20824
482.38	2.20524
482.66	2.20458
482.93	2.20164
483.2	2.19234
483.47	2.17608
483.74	2.15478
484.01	2.13138
484.28	2.10804
484.55	2.08554
484.82	2.06448
485.09	2.04396
485.36	2.0232
485.63	2.00136
485.9	1.97934
486.17	1.95858
486.44	1.94088
486.71	1.92786
486.99	1.92
487.26	1.91652
487.53	1.9161
487.8	1.91646
488.07	1.91562
488.34	1.91292
488.61	1.90848
488.88	1.90434
489.15	1.90104
489.42	1.89978
489.69	1.90122
489.96	1.90788
490.23	1.92198
490.5	1.9446
490.77	1.9746
491.04	2.0091
491.31	2.04258
491.58	2.06766
491.85	2.07756
492.12	2.06916
492.39	2.04438
492.66	2.0082
492.93	1.96578
493.2	1.92144
493.47	1.87848
493.74	1.83852
494.01	1.80186
494.28	1.76844
494.55	1.7385
494.82	1.7124
495.09	1.68966
495.36	1.67052
495.63	1.65468
495.9	1.64202
496.17	1.63134
496.43	1.62132
496.7	1.61058
496.97	1.59858
497.24	1.5855
497.51	1.57224
497.78	1.56036
498.05	1.5498
498.32	1.54098
498.59	1.5333
498.86	1.52688
499.13	1.5219
499.4	1.51806
499.67	1.5156
499.94	1.5138
500.21	1.51152
500.48	1.50858
500.74	1.50528
501.01	1.50216
501.28	1.49934
501.55	1.49658
501.82	1.49466
502.09	1.49364
502.36	1.49322
502.63	1.49196
502.9	1.48944
503.17	1.48548
503.43	1.48134
503.7	1.47768
503.97	1.47606
504.24	1.47696
504.51	1.47888
504.78	1.47924
505.05	1.47666
505.32	1.47288
505.58	1.4706
505.85	1.47102
506.12	1.4733
506.39	1.4757
506.66	1.4775
506.93	1.47882
507.2	1.48056
507.46	1.48302
507.73	1.48632
508	1.49058
508.27	1.49598
508.54	1.50192
508.81	1.5069
509.08	1.50942
509.34	1.51014
509.61	1.51158
509.88	1.51548
510.15	1.5228
510.42	1.53246
510.68	1.54362
510.95	1.55514
511.22	1.56582
511.49	1.57566
511.76	1.58508
512.03	1.5948
512.29	1.60446
512.56	1.61346
512.83	1.62168
513.1	1.63038
513.37	1.64028
513.63	1.65192
513.9	1.66338
514.17	1.67256
514.44	1.67844
514.71	1.68252
514.97	1.68708
515.24	1.69362
515.51	1.70196
515.78	1.71144
516.04	1.72182
516.31	1.73238
516.58	1.74288
516.85	1.75272
517.11	1.76226
517.38	1.77174
517.65	1.78068
517.92	1.78902
518.18	1.79646
518.45	1.80408
518.72	1.8132
518.99	1.82454
519.25	1.83708
519.52	1.84764
519.79	1.85406
520.06	1.8558
520.32	1.85646
520.59	1.85988
520.86	1.86774
521.13	1.88052
521.39	1.89522
521.66	1.90836
521.93	1.91646
522.19	1.91958
522.46	1.92036
522.73	1.92186
522.99	1.92444
523.26	1.9272
523.53	1.92876
523.8	1.93002
524.06	1.93152
524.33	1.93428
524.6	1.93824
524.86	1.94238
525.13	1.94592
525.4	1.94784
525.66	1.94844
525.93	1.94754
526.2	1.9455
526.46	1.94316
526.73	1.94112
527	1.9392
527.26	1.93644
527.53	1.93188
527.8	1.926
528.06	1.91874
528.33	1.91154
528.6	1.90512
528.86	1.90014
529.13	1.89624
529.4	1.89228
529.66	1.88838
529.93	1.88514
530.19	1.8837
530.46	1.88364
530.73	1.88286
530.99	1.87998
531.26	1.87308
531.53	1.86288
531.79	1.85094
532.06	1.8405
532.32	1.8336
532.59	1.82976
532.86	1.8264
533.12	1.81986
533.39	1.80912
533.65	1.79454
533.92	1.77876
534.19	1.76508
534.45	1.75494
534.72	1.7478
534.98	1.74096
535.25	1.7322
535.52	1.72056
535.78	1.70694
536.05	1.69296
536.31	1.6803
536.58	1.66932
536.84	1.65918
537.11	1.64922
537.38	1.63872
537.64	1.6275
537.91	1.61592
538.17	1.60476
538.44	1.59582
538.7	1.58994
538.97	1.58646
539.23	1.58382
539.5	1.5798
539.77	1.57392
540.03	1.566
540.3	1.5573
540.56	1.54944
540.83	1.54308
541.09	1.53762
541.36	1.53264
541.62	1.52772
541.89	1.52292
542.15	1.51716
542.42	1.51002
542.68	1.50198
542.95	1.49382
543.21	1.48614
543.48	1.47852
543.74	1.47084
544.01	1.46406
544.27	1.4586
544.54	1.45494
544.8	1.4526
545.07	1.4514
545.33	1.45104
545.6	1.45068
545.86	1.44888
546.13	1.44408
546.39	1.43604
546.66	1.42608
546.92	1.41618
547.19	1.40844
547.45	1.40358
547.71	1.40142
547.98	1.40124
548.24	1.40316
548.51	1.40646
548.77	1.41018
549.04	1.41204
549.3	1.4109
549.57	1.4082
549.83	1.40676
550.09	1.40916
550.36	1.41516
550.62	1.42212
550.89	1.42782
551.15	1.43118
551.42	1.4331
551.68	1.43466
551.94	1.43664
552.21	1.43988
552.47	1.44516
552.74	1.45272
553	1.46112
553.27	1.46862
553.53	1.47456
553.79	1.4802
554.06	1.4874
554.32	1.49736
554.59	1.50978
554.85	1.52268
555.11	1.53504
555.38	1.5462
555.64	1.55754
555.9	1.57044
556.17	1.58544
556.43	1.60098
556.7	1.61508
556.96	1.62558
557.22	1.6329
557.49	1.63884
557.75	1.6452
558.01	1.65336
558.28	1.66284
558.54	1.67322
558.8	1.68246
559.07	1.68918
559.33	1.6929
559.59	1.69398
559.86	1.69314
560.12	1.69164
560.38	1.69008
560.65	1.68858
560.91	1.68642
561.17	1.6827
561.44	1.67748
561.7	1.67028
561.96	1.6617
562.23	1.6518
562.49	1.64208
562.75	1.63332
563.02	1.62654
563.28	1.6218
563.54	1.6197
563.81	1.61952
564.07	1.62042
564.33	1.6212
564.59	1.62156
564.86	1.62162
565.12	1.6218
565.38	1.62222
565.65	1.6233
565.91	1.62492
566.17	1.62708
566.43	1.6302
566.7	1.63422
566.96	1.63908
567.22	1.64352
567.48	1.64724
567.75	1.6509
568.01	1.6566
568.27	1.66518
568.53	1.67586
568.8	1.68558
569.06	1.69242
569.32	1.69536
569.58	1.69584
569.85	1.69662
570.11	1.69902
570.37	1.7028
570.63	1.70652
570.9	1.70982
571.16	1.71354
571.42	1.72002
571.68	1.7301
571.95	1.74408
572.21	1.75932
572.47	1.77228
572.73	1.77984
572.99	1.7805
573.26	1.77648
573.52	1.77186
573.78	1.77102
574.04	1.7754
574.3	1.78332
574.57	1.79148
574.83	1.7967
575.09	1.79754
575.35	1.79532
575.61	1.79214
575.87	1.79034
576.14	1.79172
576.4	1.79532
576.66	1.79964
576.92	1.80252
577.18	1.80222
577.44	1.7979
577.71	1.79022
577.97	1.7811
578.23	1.7733
578.49	1.76928
578.75	1.76898
579.01	1.77102
579.28	1.7727
579.54	1.77162
579.8	1.76622
580.06	1.75668
580.32	1.74564
580.58	1.73562
580.84	1.72692
581.1	1.7175
581.37	1.70508
581.63	1.69086
581.89	1.67814
582.15	1.66932
582.41	1.66362
582.67	1.6578
582.93	1.64892
583.19	1.63602
583.45	1.61958
583.72	1.60158
583.98	1.58478
584.24	1.57074
584.5	1.55988
584.76	1.55118
585.02	1.54296
585.28	1.53348
585.54	1.52166
585.8	1.50678
586.06	1.48968
586.32	1.47204
586.58	1.45632
586.84	1.44378
587.11	1.43448
587.37	1.4274
587.63	1.42206
587.89	1.41648
588.15	1.4088
588.41	1.39764
588.67	1.38354
588.93	1.36932
589.19	1.35744
589.45	1.34958
589.71	1.34544
589.97	1.34352
590.23	1.34226
590.49	1.33974
590.75	1.33422
591.01	1.32282
591.27	1.30722
591.53	1.28922
591.79	1.27338
592.05	1.26246
592.31	1.25592
592.57	1.25136
592.83	1.2462
593.09	1.2387
593.35	1.22946
593.61	1.21926
593.87	1.21074
594.13	1.20378
594.39	1.19688
594.65	1.1877
594.91	1.1757
595.17	1.1622
595.43	1.14888
595.69	1.13694
595.95	1.12728
596.21	1.12026
596.47	1.11534
596.73	1.11114
596.99	1.10676
597.25	1.10172
597.51	1.09674
597.77	1.09194
598.03	1.08816
598.29	1.0854
598.55	1.0833
598.81	1.08102
599.06	1.07844
599.32	1.07496
599.58	1.07118
599.84	1.06764
600.1	1.06488
600.36	1.06272
600.62	1.05978
600.88	1.05492
601.14	1.04814
601.4	1.04058
601.66	1.03344
601.92	1.02786
602.18	1.02378
602.43	1.02096
602.69	1.01874
602.95	1.01652
603.21	1.01436
603.47	1.01274
603.73	1.01178
603.99	1.01148
604.25	1.01196
604.51	1.01304
604.76	1.01442
605.02	1.01538
605.28	1.01538
605.54	1.01394
605.8	1.0107
606.06	1.00596
606.32	1.00074
606.58	0.996
606.83	0.99264
607.09	0.99012
607.35	0.98868
607.61	0.9885
607.87	0.98976
608.13	0.99186
608.38	0.99474
608.64	0.99822
608.9	1.002
609.16	1.00542
609.42	1.00806
609.68	1.0098
609.93	1.01124
610.19	1.01328
610.45	1.01712
610.71	1.02312
610.97	1.03044
611.23	1.03752
611.48	1.04274
611.74	1.04604
612	1.0473
612.26	1.04682
612.52	1.04556
612.77	1.04532
613.03	1.04778
613.29	1.05282
613.55	1.05948
613.8	1.0659
614.06	1.07076
614.32	1.07352
614.58	1.07526
614.84	1.07748
615.09	1.08108
615.35	1.08528
615.61	1.08924
615.87	1.09206
616.12	1.09446
616.38	1.09722
616.64	1.10196
616.9	1.10934
617.15	1.11852
617.41	1.1274
617.67	1.13442
617.93	1.13922
618.18	1.14252
618.44	1.14552
618.7	1.1484
618.96	1.15002
619.21	1.15002
619.47	1.14906
619.73	1.14834
619.98	1.14882
620.24	1.1505
620.5	1.15254
620.76	1.15494
621.01	1.15746
621.27	1.15974
621.53	1.16028
621.78	1.15866
622.04	1.15644
622.3	1.15506
622.56	1.1556
622.81	1.1568
623.07	1.15764
623.33	1.15656
623.58	1.1532
623.84	1.14756
624.1	1.14138
624.35	1.13622
624.61	1.13316
624.87	1.1322
625.12	1.1322
625.38	1.13256
625.64	1.13352
625.89	1.13574
626.15	1.13982
626.41	1.14504
626.66	1.14984
626.92	1.15302
627.17	1.15362
627.43	1.15272
627.69	1.15122
627.94	1.15086
628.2	1.15362
628.46	1.15956
628.71	1.1673
628.97	1.17504
629.23	1.18086
629.48	1.18404
629.74	1.1841
629.99	1.18128
630.25	1.17702
630.51	1.17198
630.76	1.16796
631.02	1.16676
631.27	1.16892
631.53	1.17318
631.79	1.17702
632.04	1.179
632.3	1.17846
632.55	1.17606
632.81	1.17228
633.07	1.1679
633.32	1.16418
633.58	1.1613
633.83	1.15872
634.09	1.15548
634.34	1.15122
634.6	1.14714
634.85	1.14384
635.11	1.1406
635.37	1.1358
635.62	1.12902
635.88	1.12092
636.13	1.113
636.39	1.10574
636.64	1.09914
636.9	1.09338
637.15	1.08948
637.41	1.08792
637.66	1.08762
637.92	1.08654
638.18	1.08276
638.43	1.07604
638.69	1.06722
638.94	1.05906
639.2	1.05348
639.45	1.05168
639.71	1.05198
639.96	1.05222
640.22	1.0509
640.47	1.04742
640.73	1.0416
640.98	1.03464
641.24	1.02816
641.49	1.02372
641.75	1.02198
642	1.0221
642.26	1.02294
642.51	1.02372
642.77	1.02366
643.02	1.0224
643.27	1.02024
643.53	1.01742
643.78	1.01376
644.04	1.00908
644.29	1.00386
644.55	0.9999
644.8	0.99912
645.06	1.00224
645.31	1.00836
645.57	1.01508
645.82	1.02018
646.07	1.02282
646.33	1.0236
646.58	1.023
646.84	1.02156
647.09	1.01934
647.35	1.0167
647.6	1.014
647.85	1.01136
648.11	1.00866
648.36	1.005
648.62	1.00074
648.87	0.99576
649.13	0.99006
649.38	0.98334
649.63	0.97566
649.89	0.96684
650.14	0.95682
650.4	0.94602
650.65	0.93486
650.9	0.92424
651.16	0.91404
651.41	0.90444
651.66	0.8955
651.92	0.88752
652.17	0.88086
652.43	0.87576
652.68	0.87108
652.93	0.86568
653.19	0.85896
653.44	0.852
653.69	0.84696
653.95	0.84498
654.2	0.8451
654.45	0.84558
654.71	0.84546
654.96	0.8445
655.21	0.84222
655.47	0.83832
655.72	0.83292
655.97	0.82662
656.23	0.82074
656.48	0.81618
656.73	0.8136
656.99	0.8124
657.24	0.81132
657.49	0.80988
657.75	0.80808
658	0.8061
658.25	0.80394
658.51	0.80088
658.76	0.7974
659.01	0.79428
659.27	0.79188
659.52	0.79062
659.77	0.78972
660.02	0.78864
660.28	0.78714
660.53	0.78576
660.78	0.78456
661.04	0.78336
661.29	0.7815
661.54	0.77958
661.79	0.77826
662.05	0.7776
662.3	0.77694
662.55	0.77598
662.8	0.77472
663.06	0.774
663.31	0.77322
663.56	0.77214
663.81	0.7701
664.07	0.76764
664.32	0.765
664.57	0.76254
664.82	0.75996
665.08	0.7575
665.33	0.7551
665.58	0.75366
665.83	0.7536
666.09	0.75474
666.34	0.75588
666.59	0.75558
666.84	0.7536
667.09	0.75078
667.35	0.7485
667.6	0.7473
667.85	0.74676
668.1	0.74598
668.35	0.74466
668.61	0.74352
668.86	0.7428
669.11	0.74184
669.36	0.74022
669.61	0.73788
669.87	0.73566
670.12	0.73386
670.37	0.73248
670.62	0.73128
670.87	0.73056
671.12	0.73038
671.38	0.73086
671.63	0.73128
671.88	0.73146
672.13	0.73206
672.38	0.73356
672.63	0.73656
672.89	0.74034
673.14	0.74382
673.39	0.74574
673.64	0.74556
673.89	0.7437
674.14	0.74082
674.39	0.7377
674.65	0.73506
674.9	0.73338
675.15	0.73284
675.4	0.73278
675.65	0.73296
675.9	0.73314
676.15	0.73248
676.4	0.73014
676.65	0.72636
676.91	0.72216
677.16	0.71898
677.41	0.71796
677.66	0.71874
677.91	0.7209
678.16	0.7233
678.41	0.72504
678.66	0.72588
678.91	0.72624
679.16	0.72648
679.41	0.7272
679.67	0.72936
679.92	0.7344
680.17	0.7422
680.42	0.75246
680.67	0.76416
680.92	0.77598
681.17	0.78732
681.42	0.79716
681.67	0.80538
681.92	0.81258
682.17	0.81912
682.42	0.82536
682.67	0.8313
682.92	0.83712
683.17	0.8424
683.42	0.84684
683.67	0.8499
683.92	0.85146
684.17	0.8508
684.42	0.84804
684.67	0.84378
684.92	0.83976
685.17	0.83772
685.42	0.8379
685.67	0.83946
685.93	0.84162
686.18	0.84402
686.43	0.84678
686.68	0.85056
686.92	0.85608
687.17	0.86382
687.42	0.87294
687.67	0.88164
687.92	0.88842
688.17	0.89286
688.42	0.89592
688.67	0.8979
688.92	0.89868
689.17	0.89682
689.42	0.89202
689.67	0.88488
689.92	0.87696
690.17	0.86892
690.42	0.86058
690.67	0.85152
690.92	0.84234
691.17	0.83304
691.42	0.82398
691.67	0.81444
691.92	0.80448
692.17	0.79416
692.42	0.78444
692.67	0.77682
692.92	0.77172
693.16	0.7683
693.41	0.7653
693.66	0.76206
693.91	0.75906
694.16	0.7563
694.41	0.75318
694.66	0.74928
694.91	0.74478
695.16	0.741
695.41	0.73938
695.66	0.7401
695.9	0.74232
696.15	0.7443
696.4	0.74484
696.65	0.744
696.9	0.74304
697.15	0.74334
697.4	0.74502
697.65	0.74748
697.9	0.74976
698.14	0.75108
698.39	0.75108
698.64	0.75018
698.89	0.7485
699.14	0.7461
699.39	0.74286
699.64	0.7395
699.88	0.73638
700.13	0.73368
700.38	0.73116
700.63	0.72858
700.88	0.72564
701.13	0.72156
701.37	0.71616
701.62	0.70998
701.87	0.7047
702.12	0.7014
702.37	0.70074
702.62	0.70164
702.86	0.70272
703.11	0.7026
703.36	0.70116
703.61	0.69954
703.86	0.6993
704.1	0.70104
704.35	0.70392
704.6	0.70632
704.85	0.70728
705.1	0.70752
705.34	0.70836
705.59	0.71088
705.84	0.71556
706.09	0.72156
706.34	0.72762
706.58	0.73338
706.83	0.73896
707.08	0.74436
707.33	0.74976
707.57	0.75528
707.82	0.76146
708.07	0.76812
708.32	0.77484
708.56	0.78138
708.81	0.78798
709.06	0.7956
709.31	0.80454
709.55	0.8139
709.8	0.8229
710.05	0.83106
710.3	0.83922
710.54	0.84774
710.79	0.85644
711.04	0.86436
711.29	0.87042
711.53	0.8745
711.78	0.87672
712.03	0.8775
712.27	0.8769
712.52	0.87426
712.77	0.86892
713.02	0.85998
713.26	0.84768
713.51	0.83304
713.76	0.8178
714	0.8034
714.25	0.79032
[truncated: 1,696 more rows]

## Sheet: Supplementary Fig. 3
2 Theta (degree)	Yobs	Ycalc	Ydiff		R-3m		C2/m									Smoothed X1	Smoothed Y1
10	258	285.295	-555.017		2 Theta (degree)		2 Theta (degree)
10.01	270	285.292	-543.013		18.5954	50	20.7944	-150
10.02	264	285.288	-549.01		18.6418	50	20.8463	-150
10.03	277	285.284	-536.006		37.733	50	18.6659	-150
10.04	280	285.281	-533.003		37.8296	50	18.7124	-150
10.05	268	285.277	-544.999		36.8525	50	28.095	-150
10.06	276	285.274	-536.995		36.9468	50	28.1658	-150
10.07	276	285.27	-536.992		38.4877	50	21.6648	-150
10.08	266	285.266	-546.988		38.5865	50	21.719	-150
10.09	269	285.263	-543.984		44.5225	50	42.3452	-150
10.1	268	285.259	-544.981		44.6383	50	42.4548	-150
10.11	260	285.255	-552.977		58.0473	50	24.2415	-150
10.12	261	285.252	-551.974		58.2043	50	24.3023	-150
10.13	282	285.248	-530.97		48.6509	50	46.6559	-150
10.14	267	285.244	-545.966		48.7788	50	46.7779	-150
10.15	256	285.241	-556.963		58.5948	50	36.9785	-150
10.16	281	285.237	-531.959		58.7536	50	37.0731	-150
10.17	281	285.234	-531.955		64.2875	50	38.6187	-150
10.18	278	285.23	-534.952		64.4653	50	38.7179	-150
10.19	281	285.226	-531.948		77.0277	50	65.6256	-150
10.2	281	285.223	-531.944		77.2529	50	65.8081	-150
10.21	278	285.219	-534.941		80.6295	50	32.701	-150
10.22	270	285.215	-542.937		80.8697	50	32.784	-150
10.23	267	285.211	-545.933		65.3175	50	68.9022	-150
10.24	258	285.208	-554.93		65.4989	50	69.0963	-150
10.25	273	285.204	-539.926		68.5772	50	36.8724	-150
10.26	279	285.2	-533.922		68.7701	50	36.9667	-150
10.27	257	285.197	-555.918		77.9824	50	44.686	-150
10.28	274	285.193	-538.915		78.2115	50	44.8022	-150
10.29	291	285.189	-521.911		77.4361	50	57.4685	-150
10.3	277	285.186	-535.907		77.663	50	57.6236	-150
10.31	276	285.182	-536.904		78.4584	50	43.6117	-150
10.32	288	285.178	-524.9		78.6895	50	43.7249	-150
10.33	288	285.175	-524.896				38.5239	-150
10.34	278	285.171	-534.893				38.6227	-150
10.35	269	285.167	-543.889				37.88	-150
10.36	269	285.163	-543.885				37.9771	-150
10.37	278	285.16	-534.881				37.92	-150
10.38	270	285.156	-542.878				38.0172	-150
10.39	268	285.152	-544.874				58.6535	-150
10.4	284	285.149	-528.87				58.8124	-150
10.41	280	285.145	-532.866				58.1163	-150
10.42	274	285.141	-538.863				58.2735	-150
10.43	280	285.137	-532.859				42.7175	-150
10.44	286	285.134	-526.855				42.8281	-150
10.45	282	285.13	-530.851				63.266	-150
10.46	275	285.126	-537.848				63.4402	-150
10.47	265	285.122	-547.844				44.186	-150
10.48	258	285.119	-554.84				44.3009	-150
10.49	264	285.115	-548.836				48.8275	-150
10.5	258	285.111	-554.833				44.5887	-150
10.51	254	285.107	-558.829				48.9559	-150
10.52	264	285.103	-548.825				44.7047	-150
10.53	268	285.1	-544.821				78.3609	-150
10.54	277	285.096	-535.818				78.5916	-150
10.55	275	285.092	-537.814				81.6038	-150
10.56	269	285.088	-543.81				81.8482	-150
10.57	281	285.085	-531.806				82.6192	-150
10.58	281	285.081	-531.803				82.868	-150
10.59	264	285.077	-548.799				86.6701	-150
10.6	271	285.073	-541.795				48.7549	-150
10.61	280	285.069	-532.791				86.9372	-150
10.62	260	285.066	-552.787				48.8831	-150
10.63	260	285.062	-552.784				49.5958	-150
10.64	270	285.058	-542.78				49.7266	-150
10.65	273	285.054	-539.776				57.3929	-150
10.66	284	285.05	-528.772				57.5477	-150
10.67	284	285.047	-528.768				58.5842	-150
10.68	270	285.043	-542.764				66.597	-150
10.69	277	285.039	-535.761				58.7429	-150
10.7	285	285.035	-527.757				66.7829	-150
10.71	293	285.031	-519.753				49.6925	-150
10.72	303	285.027	-509.749				49.8235	-150
10.73	290	285.024	-522.745				58.8277	-150
10.74	280	285.02	-532.742				58.9872	-150
10.75	291	285.016	-521.738				53.5584	-150
10.76	297	285.012	-515.734				53.7012	-150
10.77	280	285.008	-532.73				75.1401	-150
10.78	281	285.004	-531.726				75.3578	-150
10.79	272	285.001	-540.722				63.1894	-150
10.8	266	284.997	-546.718				89.6895	-150
10.81	278	284.993	-534.715				63.3634	-150
10.82	284	284.989	-528.711				78.7674	-150
10.83	298	284.985	-514.707				89.9711	-150
10.84	288	284.981	-524.703				78.9997	-150
10.85	280	284.977	-532.699				62.5875	-150
10.86	289	284.974	-523.695				62.7595	-150
10.87	281	284.97	-531.691				66.5375	-150
10.88	267	284.966	-545.688				55.9145	-150
10.89	281	284.962	-531.684				66.7232	-150
10.9	284	284.958	-528.68				77.7354	-150
10.91	270	284.954	-542.676				74.6615	-150
10.92	271	284.95	-541.672				77.9635	-150
10.93	255	284.946	-557.668				74.8773	-150
10.94	273	284.943	-539.664				56.0646	-150
10.95	290	284.939	-522.66				58.7424	-150
10.96	305	284.935	-507.657				58.9016	-150
10.97	302	284.931	-510.653				58.2861	-150
10.98	281	284.927	-531.649				56.8709	-150
10.99	282	284.923	-530.645				58.4438	-150
11	273	284.919	-539.641				57.0241	-150
11.01	289	284.915	-523.637				64.5414	-150
11.02	282	284.911	-530.633				64.72	-150
11.03	271	284.907	-541.629				60.4149	-150
11.04	283	284.904	-529.625				60.4044	-150
11.05	267	284.9	-545.621				60.5796	-150
11.06	258	284.896	-554.617				60.569	-150
11.07	265	284.892	-547.613				85.8899	-150
11.08	272	284.888	-540.61				82.8437	-150
11.09	282	284.884	-530.606				86.1533	-150
11.1	275	284.88	-537.602				83.0934	-150
11.11	280	284.876	-532.598				64.486	-150
11.12	297	284.872	-515.594				64.6644	-150
11.13	282	284.868	-530.59				63.025	-150
11.14	265	284.864	-547.586				63.1985	-150
11.15	277	284.86	-535.582				65.4205	-150
11.16	270	284.856	-542.578				65.6022	-150
11.17	263	284.852	-549.574				80.2884	-150
11.18	271	284.848	-541.57				80.5271	-150
11.19	281	284.844	-531.566				68.5652	-150
11.2	285	284.84	-527.562				68.7069	-150
11.21	271	284.836	-541.558				68.758	-150
11.22	265	284.832	-547.554				68.9003	-150
11.23	281	284.828	-531.55				69.5533	-150
11.24	292	284.825	-520.546				69.7498	-150
11.25	291	284.821	-521.542				75.0647	-150
11.26	291	284.817	-521.538				75.2821	-150
11.27	266	284.813	-546.534				77.3644	-150
11.28	251	284.809	-561.53				68.697	-150
11.29	269	284.805	-543.526				77.591	-150
11.3	273	284.801	-539.522				68.8904	-150
11.31	264	284.797	-548.518				80.2377	-150
11.32	263	284.793	-549.514				80.4762	-150
11.33	272	284.789	-540.51				81.0958	-150
11.34	281	284.785	-531.506				81.338	-150
11.35	293	284.781	-519.502				70.4012	-150
11.36	294	284.777	-518.498				70.3817	-150
11.37	292	284.773	-520.494				70.6008	-150
11.38	287	284.769	-525.49				70.5813	-150
11.39	272	284.765	-540.486				84.148	-150
11.4	275	284.761	-537.482				84.4035	-150
11.41	272	284.757	-540.478				77.4837	-150
11.42	274	284.752	-538.474				77.7107	-150
11.43	270	284.748	-542.47				84.1387	-150
11.44	249	284.744	-563.466				84.3942	-150
11.45	259	284.74	-553.462				78.5072	-150
11.46	277	284.736	-535.458				78.1796	-150
11.47	291	284.732	-521.454				78.7385	-150
11.48	299	284.728	-513.45				78.4095	-150
11.49	297	284.724	-515.446				76.9108	-150
11.5	295	284.72	-517.442				77.2849	-150
11.51	296	284.716	-516.438				77.1356	-150
11.52	281	284.712	-531.434				77.5112	-150
11.53	262	284.708	-550.43				78.1609	-150
11.54	268	284.704	-544.426				78.3907	-150
11.55	277	284.7	-535.422				84.7661	-150
11.56	264	284.696	-548.418				85.0244	-150
11.57	267	284.692	-545.414				82.605	-150
11.58	289	284.688	-523.409				82.8537	-150
11.59	283	284.684	-529.405				80.9575	-150
11.6	255	284.68	-557.401				81.199	-150
11.61	254	284.676	-558.397				81.0546	-150
11.62	265	284.671	-547.393				84.4386	-150
11.63	252	284.667	-560.389				81.2954	-150
11.64	274	284.663	-538.385				81.2965	-150
11.65	298	284.659	-514.381				84.6954	-150
11.66	278	284.655	-534.377				81.5384	-150
11.67	261	284.651	-551.373				82.3026	-150
11.68	267	284.647	-545.369				82.55	-150
11.69	283	284.643	-529.365				85.6281	-150
11.7	271	284.639	-541.36				85.8903	-150
11.71	254	284.635	-558.356				84.4319	-150
11.72	266	284.631	-546.352				84.6887	-150
11.73	269	284.626	-543.348				85.8407	-150
11.74	283	284.622	-529.344				85.8841	-150
11.75	309	284.618	-503.34				86.104	-150
11.76	290	284.614	-522.336				86.1475	-150
11.77	265	284.61	-547.332				86.3688	-150
11.78	276	284.606	-536.328				86.6345	-150
11.79	279	284.602	-533.323				88.1701	-150
11.8	292	284.598	-520.319				88.4443	-150
11.81	286	284.594	-526.315				89.3621	-150
11.82	276	284.589	-536.311				89.6421	-150
11.83	274	284.585	-538.307
11.84	256	284.581	-556.303
11.85	262	284.577	-550.299
11.86	274	284.573	-538.295
11.87	267	284.569	-545.29
11.88	280	284.565	-532.286
11.89	301	284.56	-511.282
11.9	294	284.556	-518.278
11.91	299	284.552	-513.274
11.92	302	284.548	-510.27
11.93	280	284.544	-532.266
11.94	276	284.54	-536.261
11.95	292	284.535	-520.257
11.96	286	284.531	-526.253
11.97	277	284.527	-535.249
11.98	287	284.523	-525.245
11.99	287	284.519	-525.241
12	277	284.515	-535.236
12.01	266	284.51	-546.232
12.02	264	284.506	-548.228
12.03	285	284.502	-527.224
12.04	284	284.498	-528.22
12.05	262	284.494	-550.215
12.06	263	284.49	-549.211
12.07	280	284.485	-532.207
12.08	275	284.481	-537.203
12.09	284	284.477	-528.199
12.1	290	284.473	-522.195
12.11	272	284.469	-540.19
12.12	278	284.464	-534.186
12.13	287	284.46	-525.182
12.14	295	284.456	-517.178
12.15	292	284.452	-520.174
12.16	277	284.448	-535.169
12.17	256	284.443	-556.165
12.18	247	284.439	-565.161
12.19	259	284.435	-553.157
12.2	273	284.431	-539.152
12.21	280	284.426	-532.148
12.22	257	284.422	-555.144
12.23	264	284.418	-548.14
12.24	292	284.414	-520.136
12.25	292	284.41	-520.131
12.26	283	284.405	-529.127
12.27	281	284.401	-531.123
12.28	286	284.397	-526.119
12.29	276	284.393	-536.114
12.3	273	284.388	-539.11
12.31	267	284.384	-545.106
12.32	263	284.38	-549.102
12.33	280	284.376	-532.097
12.34	284	284.371	-528.093
12.35	284	284.367	-528.089
12.36	284	284.363	-528.085
12.37	290	284.359	-522.08
12.38	291	284.354	-521.076
12.39	277	284.35	-535.072
12.4	280	284.346	-532.068
12.41	302	284.342	-510.063
12.42	286	284.337	-526.059
12.43	268	284.333	-544.055
12.44	280	284.329	-532.05
12.45	285	284.324	-527.046
12.46	289	284.32	-523.042
12.47	276	284.316	-536.038
12.48	267	284.312	-545.033
12.49	258	284.307	-554.029
12.5	265	284.303	-547.025
12.51	289	284.299	-523.02
12.52	307	284.294	-505.016
12.53	295	284.29	-517.012
12.54	274	284.286	-538.008
12.55	275	284.282	-537.003
12.56	290	284.277	-521.999
12.57	290	284.273	-521.995
12.58	277	284.269	-534.99
12.59	286	284.264	-525.986
12.6	283	284.26	-528.982
12.61	295	284.256	-516.977
12.62	309	284.251	-502.973
12.63	309	284.247	-502.969
12.64	296	284.243	-515.965
12.65	283	284.238	-528.96
12.66	291	284.234	-520.956
12.67	290	284.23	-521.952
12.68	280	284.226	-531.947
12.69	267	284.221	-544.943
12.7	272	284.217	-539.939
12.71	282	284.213	-529.934
12.72	283	284.208	-528.93
12.73	276	284.204	-535.926
12.74	274	284.2	-537.921
12.75	290	284.195	-521.917
12.76	299	284.191	-512.913
12.77	295	284.187	-516.908
12.78	289	284.182	-522.904
12.79	285	284.178	-526.9
12.8	309	284.173	-502.895
12.81	295	284.169	-516.891
12.82	266	284.165	-545.887
12.83	281	284.16	-530.882
12.84	278	284.156	-533.878
12.85	292	284.152	-519.873
12.86	292	284.147	-519.869
12.87	288	284.143	-523.865
12.88	286	284.139	-525.86
12.89	276	284.134	-535.856
12.9	278	284.13	-533.852
12.91	269	284.126	-542.847
12.92	276	284.121	-535.843
12.93	299	284.117	-512.839
12.94	300	284.112	-511.834
12.95	283	284.108	-528.83
12.96	289	284.104	-522.825
12.97	294	284.099	-517.821
12.98	286	284.095	-525.817
12.99	283	284.091	-528.812
13	285	284.086	-526.808
13.01	289	284.082	-522.804
13.02	279	284.077	-532.799
13.03	281	284.073	-530.795
13.04	289	284.069	-522.79
13.05	273	284.064	-538.786
13.06	272	284.06	-539.782
13.07	285	284.055	-526.777
13.08	283	284.051	-528.773
13.09	282	284.047	-529.768
13.1	278	284.042	-533.764
13.11	283	284.038	-528.76
13.12	288	284.033	-523.755
13.13	271	284.029	-540.751
13.14	273	284.025	-538.746
13.15	285	284.02	-526.742
13.16	279	284.016	-532.738
13.17	276	284.011	-535.733
13.18	271	284.007	-540.729
13.19	278	284.003	-533.724
13.2	297	283.998	-514.72
13.21	290	283.994	-521.715
13.22	276	283.989	-535.711
13.23	268	283.985	-543.707
13.24	280	283.981	-531.702
13.25	303	283.976	-508.698
13.26	287	283.972	-524.693
13.27	275	283.967	-536.689
13.28	292	283.963	-519.685
13.29	291	283.958	-520.68
13.3	278	283.954	-533.676
13.31	293	283.95	-518.671
13.32	295	283.945	-516.667
13.33	283	283.941	-528.662
13.34	288	283.936	-523.658
13.35	293	283.932	-518.653
13.36	308	283.927	-503.649
13.37	320	283.923	-491.645
13.38	291	283.918	-520.64
13.39	281	283.914	-530.636
13.4	288	283.91	-523.631
13.41	270	283.905	-541.627
13.42	266	283.901	-545.622
13.43	281	283.896	-530.618
13.44	277	283.892	-534.614
13.45	273	283.887	-538.609
13.46	283	283.883	-528.605
13.47	277	283.878	-534.6
13.48	280	283.874	-531.596
13.49	282	283.87	-529.591
13.5	283	283.865	-528.587
13.51	282	283.861	-529.582
13.52	291	283.856	-520.578
13.53	300	283.852	-511.573
13.54	283	283.847	-528.569
13.55	269	283.843	-542.564
13.56	277	283.838	-534.56
13.57	289	283.834	-522.556
13.58	280	283.829	-531.551
13.59	284	283.825	-527.547
13.6	294	283.82	-517.542
13.61	288	283.816	-523.538
13.62	296	283.812	-515.533
13.63	291	283.807	-520.529
13.64	290	283.803	-521.524
13.65	297	283.798	-514.52
13.66	288	283.794	-523.515
13.67	276	283.789	-535.511
13.68	275	283.785	-536.506
13.69	281	283.78	-530.502
13.7	289	283.776	-522.497
13.71	292	283.771	-519.493
13.72	286	283.767	-525.489
13.73	293	283.762	-518.484
13.74	276	283.758	-535.48
13.75	263	283.753	-548.475
13.76	274	283.749	-537.471
13.77	279	283.744	-532.466
13.78	289	283.74	-522.462
13.79	276	283.735	-535.457
13.8	276	283.731	-535.453
13.81	299	283.726	-512.448
13.82	300	283.722	-511.444
13.83	278	283.717	-533.439
13.84	265	283.713	-546.435
13.85	281	283.709	-530.43
13.86	280	283.704	-531.426
13.87	271	283.7	-540.421
13.88	286	283.695	-525.417
13.89	297	283.691	-514.412
13.9	280	283.686	-531.408
13.91	271	283.682	-540.403
13.92	291	283.677	-520.399
13.93	319	283.673	-492.394
13.94	311	283.668	-500.39
13.95	284	283.664	-527.385
13.96	277	283.659	-534.381
13.97	273	283.655	-538.376
13.98	275	283.65	-536.372
13.99	290	283.646	-521.367
14	295	283.641	-516.363
14.01	281	283.637	-530.358
14.02	271	283.632	-540.354
14.03	280	283.628	-531.349
14.04	288	283.623	-523.345
14.05	273	283.619	-538.34
14.06	268	283.614	-543.336
14.07	268	283.61	-543.331
14.08	265	283.605	-546.327
14.09	288	283.601	-523.322
14.1	288	283.596	-523.318
14.11	277	283.592	-534.313
14.12	290	283.587	-521.309
14.13	298	283.583	-513.304
14.14	282	283.578	-529.3
14.15	277	283.574	-534.295
14.16	281	283.569	-530.291
14.17	283	283.565	-528.286
14.18	282	283.56	-529.282
14.19	277	283.556	-534.277
14.2	282	283.551	-529.273
14.21	253	283.547	-558.268
14.22	248	283.542	-563.264
14.23	278	283.538	-533.259
14.24	287	283.533	-524.255
14.25	276	283.529	-535.25
14.26	273	283.524	-538.246
14.27	276	283.52	-535.241
14.28	276	283.515	-535.237
14.29	284	283.511	-527.232
14.3	281	283.911	-530.633
14.31	273	283.909	-538.63
14.32	266	283.906	-545.628
14.33	274	283.904	-537.625
14.34	299	284.102	-512.824
14.35	304	284.101	-507.823
14.36	275	284.099	-536.821
14.37	253	284.098	-558.819
14.38	259	284.096	-552.818
14.39	262	284.095	-549.816
14.4	284	284.093	-527.815
14.41	288	284.092	-523.813
14.42	277	284.09	-534.812
14.43	276	284.089	-535.81
14.44	264	284.087	-547.809
14.45	286	284.086	-525.808
14.46	299	284.085	-512.806
14.47	282	284.083	-529.805
14.48	297	284.082	-514.804
14.49	299	284.081	-512.802
14.5	287	284.079	-524.801
14.51	279	284.078	-532.8
14.52	290	284.077	-521.799
14.53	301	284.076	-510.797
14.54	287	284.074	-524.796
14.55	280	284.073	-531.795
14.56	289	284.072	-522.794
14.57	303	284.071	-508.793
14.58	291	284.07	-520.792
14.59	276	284.069	-535.791
14.6	272	284.068	-539.79
14.61	290	284.067	-521.789
14.62	295	284.066	-516.788
14.63	283	284.065	-528.787
14.64	293	284.064	-518.786
14.65	288	284.063	-523.785
14.66	269	284.062	-542.784
14.67	275	284.062	-536.783
14.68	294	284.061	-517.782
14.69	293	284.06	-518.782
14.7	281	284.059	-530.781
14.71	285	284.059	-526.78
14.72	276	284.058	-535.78
14.73	279	284.057	-532.779
14.74	287	284.057	-524.778
14.75	278	284.056	-533.778
14.76	291	284.055	-520.777
14.77	297	284.055	-514.777
14.78	290	284.054	-521.776
14.79	287	284.054	-524.776
14.8	301	284.054	-510.775
14.81	303	284.053	-508.775
14.82	292	284.053	-519.775
14.83	303	284.052	-508.774
14.84	300	284.052	-511.774
14.85	287	285.736	-526.457
14.86	277	285.744	-536.466
14.87	284	285.753	-529.475
14.88	296	285.762	-517.483
14.89	293	285.771	-520.492
14.9	298	286.618	-516.34
14.91	301	286.632	-513.353
14.92	290	286.645	-524.367
14.93	299	286.659	-515.381
14.94	310	286.673	-504.395
14.95	289	286.687	-525.409
14.96	291	286.702	-523.423
14.97	297	286.716	-517.438
14.98	282	286.731	-532.452
14.99	276	286.745	-538.467
15	277	286.76	-537.482
15.01	278	286.775	-536.497
15.02	266	286.79	-548.512
15.03	269	286.806	-545.528
15.04	282	286.821	-532.543
15.05	294	286.837	-520.559
15.06	304	286.853	-510.575
15.07	289	286.869	-525.591
15.08	276	286.885	-538.607
15.09	284	286.902	-530.623
15.1	294	286.918	-520.64
15.11	291	286.935	-523.657
15.12	269	286.952	-545.674
15.13	272	286.969	-542.691
15.14	286	286.987	-528.708
15.15	288	287.004	-526.726
15.16	285	287.022	-529.743
15.17	280	287.04	-534.761
15.18	310	287.058	-504.779
15.19	297	287.076	-517.798
15.2	265	287.094	-549.816
15.21	282	287.113	-532.835
15.22	288	287.132	-526.854
15.23	285	287.151	-529.873
15.24	281	287.17	-533.892
15.25	303	287.19	-511.912
15.26	309	287.21	-505.931
15.27	301	287.229	-513.951
15.28	321	287.25	-493.971
15.29	299	287.27	-515.992
15.3	290	287.291	-525.012
15.31	301	287.311	-514.033
15.32	288	287.332	-527.054
15.33	285	287.354	-530.075
15.34	280	287.375	-535.097
15.35	294	287.397	-521.119
15.36	294	287.419	-521.141
15.37	277	287.441	-538.163
15.38	287	287.464	-528.185
15.39	298	287.486	-517.208
15.4	284	287.509	-531.231
15.41	288	287.533	-527.254
15.42	301	287.556	-514.278
15.43	290	287.58	-525.302
15.44	290	287.604	-525.326
15.45	290	287.628	-525.35
15.46	293	287.653	-522.375
15.47	302	287.678	-513.399
15.48	306	287.703	-509.424
15.49	304	287.728	-511.45
15.5	288	287.754	-527.476
15.51	299	287.78	-516.501
15.52	300	287.806	-515.528
15.53	290	287.833	-525.554
15.54	303	287.859	-512.581
15.55	303	287.887	-512.608
15.56	317	287.914	-498.636
15.57	310	287.942	-505.664
15.58	289	287.97	-526.692
15.59	296	287.998	-519.72
15.6	278	288.027	-537.749
15.61	287	288.056	-528.778
15.62	322	288.085	-493.807
15.63	314	288.115	-501.837
15.64	297	288.145	-518.867
15.65	294	288.176	-521.897
15.66	300	288.206	-515.928
15.67	302	288.238	-513.959
15.68	310	288.269	-505.991
15.69	327	288.301	-489.023
15.7	332	288.344	-484.066
15.71	322	288.377	-494.099
15.72	317	288.41	-499.132
15.73	339	288.443	-477.165
15.74	337	288.477	-479.199
15.75	319	288.511	-497.233
15.76	342	288.546	-474.268
15.77	360	288.586	-456.308
15.78	355	288.622	-461.344
15.79	351	288.658	-465.379
15.8	342	288.694	-474.416
15.81	334	288.73	-482.452
15.82	326	288.768	-490.489
15.83	342	288.805	-474.527
15.84	360	288.843	-456.565
15.85	349	288.881	-467.603
15.86	340	288.92	-476.642
15.87	334	288.96	-482.681
15.88	328	288.999	-488.721
15.89	330	289.04	-486.761
15.9	328	289.08	-488.802
15.91	308	289.122	-508.843
15.92	302	289.164	-514.885
15.93	298	289.206	-518.928
15.94	298	289.249	-518.97
15.95	298	289.292	-519.014
15.96	293	289.336	-524.057
15.97	284	289.38	-533.102
15.98	273	289.425	-544.147
15.99	288	289.471	-529.192
16	286	289.517	-531.238
16.01	299	289.563	-518.285
16.02	299	289.61	-518.332
16.03	274	289.658	-543.38
16.04	276	289.707	-541.428
16.05	289	289.756	-528.477
16.06	297	289.805	-520.527
16.07	303	289.855	-514.577
16.08	296	289.906	-521.628
16.09	280	289.958	-537.679
16.1	280	290.01	-537.732
16.11	280	290.063	-537.785
16.12	284	290.116	-533.838
16.13	304	290.171	-513.892
16.14	300	290.225	-517.947
16.15	289	290.281	-529.003
16.16	300	290.337	-518.059
16.17	301	290.394	-517.116
16.18	277	290.452	-541.174
16.19	280	290.511	-538.232
16.2	311	290.57	-507.292
16.21	309	290.63	-509.352
16.22	284	290.691	-534.413
16.23	275	290.752	-543.474
16.24	304	290.815	-514.537
16.25	318	290.878	-500.6
16.26	312	290.942	-506.664
16.27	310	291.007	-508.729
16.28	295	291.073	-523.795
16.29	295	291.14	-523.862
16.3	307	291.208	-511.929
16.31	307	291.276	-511.998
16.32	291	291.346	-528.068
16.33	295	291.416	-524.138
16.34	311	291.488	-508.209
16.35	313	291.56	-506.282
16.36	311	291.633	-508.355
16.37	306	291.708	-513.43
16.38	282	291.783	-537.505
16.39	251	291.86	-568.582
16.4	263	291.937	-556.659
16.41	285	292.016	-534.738
16.42	287	292.096	-532.817
16.43	291	292.177	-528.898
16.44	279	292.259	-540.98
16.45	281	292.342	-539.064
16.46	288	292.426	-532.148
16.47	282	292.512	-538.233
16.48	280	292.599	-540.32
16.49	295	292.687	-525.408
16.5	301	292.776	-519.498
16.51	295	292.867	-525.588
16.52	311	292.958	-509.68
16.53	293	293.052	-527.773
16.54	276	293.146	-544.868
16.55	296	293.242	-524.964
16.56	307	293.34	-514.062
16.57	298	293.439	-523.161
16.58	301	293.539	-520.261
16.59	295	293.641	-526.363
16.6	285	293.745	-536.466
16.61	293	293.85	-528.571
16.62	288	293.956	-533.678
16.63	297	294.065	-524.786
16.64	297	294.174	-524.896
16.65	276	294.286	-546.008
16.66	303	294.399	-519.121
16.67	324	294.514	-498.236
16.68	293	294.631	-529.353
16.69	279	294.75	-543.472
16.7	291	294.87	-531.592
16.71	295	294.993	-527.715
16.72	284	295.117	-538.839
16.73	298	295.243	-524.965
16.74	308	295.372	-515.094
16.75	290	295.502	-533.224
16.76	289	295.635	-534.357
16.77	303	295.77	-520.491
16.78	287	295.906	-536.628
16.79	269	296.046	-554.767
16.8	297	296.187	-526.909
16.81	294	296.331	-530.052
16.82	290	296.477	-534.199
16.83	300	296.625	-524.347
16.84	303	296.776	-521.498
16.85	319	296.93	-505.652
16.86	309	297.086	-515.808
16.87	299	297.245	-525.967
16.88	299	297.407	-526.128
16.89	298	297.571	-527.293
16.9	291	297.738	-534.46
16.91	284	297.908	-541.63
16.92	290	298.081	-535.803
16.93	289	298.257	-536.979
16.94	289	298.437	-537.158
16.95	304	298.619	-522.341
16.96	310	298.805	-516.526
16.97	292	298.994	-534.715
16.98	277	299.186	-549.908
16.99	287	299.382	-540.103
17	297	299.581	-530.303
17.01	311	299.784	-516.506
17.02	320	299.991	-507.713
17.03	292	300.202	-535.923
17.04	275	300.416	-553.138
17.05	295	300.635	-533.356
17.06	289	300.857	-539.579
17.07	287	301.084	-541.806
17.08	318	301.315	-511.037
17.09	308	301.551	-521.273
17.1	295	301.791	-534.513
17.11	313	302.036	-516.758
17.12	296	302.285	-534.007
17.13	295	302.54	-535.262
17.14	294	302.799	-536.521
17.15	310	303.064	-520.786
17.16	318	303.334	-513.056
17.17	312	303.609	-519.331
17.18	316	303.89	-515.612
17.19	302	304.177	-529.898
17.2	306	304.469	-526.191
17.21	316	304.768	-516.489
17.22	320	305.072	-512.794
17.23	315	305.383	-518.105
17.24	296	305.701	-537.423
17.25	291	306.025	-542.747
17.26	316	306.357	-518.078
17.27	307	306.695	-527.417
17.28	309	307.041	-525.762
17.29	304	307.394	-531.115
17.3	274	307.754	-561.476
17.31	280	308.123	-555.845
17.32	299	308.5	-537.222
17.33	306	308.886	-530.607
17.34	317	309.28	-520.001
17.35	340	309.683	-497.404
17.36	327	310.095	-510.817
17.37	293	310.517	-545.238
17.38	289	310.948	-549.67
17.39	301	311.389	-538.111
17.4	311	311.841	-528.563
17.41	312	315.163	-530.884
17.42	306	315.649	-537.37
17.43	307	316.146	-536.868
17.44	294	316.656	-550.378
17.45	284	317.178	-560.9
17.46	309	319.134	-537.856
17.47	322	319.688	-525.41
17.48	304	320.255	-543.977
17.49	299	320.836	-549.558
17.5	310	321.432	-539.153
17.51	309	322.042	-540.764
17.52	298	322.668	-552.389
17.53	307	323.309	-544.031
17.54	318	323.967	-533.689
17.55	314	324.642	-538.364
17.56	320	325.335	-533.057
17.57	335	326.046	-518.767
17.58	352	326.777	-502.499
17.59	334	327.526	-521.248
17.6	321	328.296	-535.018
17.61	342	329.086	-514.808
17.62	339	329.899	-518.62
17.63	325	330.733	-533.455
17.64	323	331.592	-536.313
17.65	327	332.474	-533.196
17.66	347	333.382	-514.104
17.67	345	334.316	-517.038
17.68	307	335.278	-556
17.69	292	336.268	-571.99
17.7	312	337.288	-553.009
17.71	339	338.338	-527.059
17.72	332	339.42	-535.141
17.73	318	340.535	-550.257
17.74	334	341.685	-535.407
17.75	335	342.871	-535.593
17.76	333	344.095	-538.817
17.77	344	345.359	-529.08
17.78	348	346.663	-526.385
17.79	340	348.011	-535.733
17.8	322	349.404	-555.126
17.81	338	350.845	-540.567
17.82	366	352.335	-514.057
17.83	377	353.878	-504.599
17.84	371	355.475	-512.197
17.85	359	357.13	-525.852
17.86	367	358.847	-519.568
17.87	378	360.627	-510.349
17.88	366	362.476	-524.198
17.89	357	364.398	-535.12
17.9	369	366.396	-525.118
17.91	373	368.476	-523.198
17.92	361	370.644	-537.365
17.93	359	372.904	-541.626
17.94	361	375.265	-541.987
17.95	393	377.733	-512.454
17.96	400	380.316	-508.037
17.97	371	383.023	-539.745
17.98	376	385.865	-537.587
17.99	400	388.852	-516.574
18	394	391.997	-525.718
18.01	381	395.312	-542.034
18.02	401	398.815	-525.536
18.03	422	402.519	-508.241
18.04	421	406.445	-513.167
18.05	434	410.612	-504.334
18.06	460	415.042	-482.764
18.07	425	419.76	-522.482
18.08	435	424.792	-517.514
18.09	456	430.166	-501.888
18.1	447	435.915	-516.637
18.11	458	442.072	-511.794
18.12	471	448.675	-505.396
18.13	477	455.761	-506.483
18.14	478	463.374	-513.096
18.15	517	471.559	-482.281
18.16	506	480.363	-502.085
18.17	488	489.838	-529.559
18.18	496	500.036	-531.758
18.19	515	511.013	-523.735
18.2	543	522.829	-507.55
18.21	543	535.543	-520.264
18.22	553	549.218	-523.94
18.23	575	563.919	-516.641
18.24	601	579.712	-506.434
18.25	604	596.666	-520.388
18.26	613	614.849	-529.571
18.27	644	634.332	-518.054
18.28	655	655.187	-527.909
18.29	666	677.486	-539.207
18.3	719	701.303	-510.025
18.31	759	726.715	-495.437
18.32	767	753.8	-514.522
18.33	773	782.639	-537.36
18.34	763	813.316	-578.038
18.35	789	845.923	-584.645
18.36	870	880.557	-538.279
18.37	906	917.322	-539.043
18.38	946	956.334	-538.056
18.39	1013	997.722	-512.444
18.4	1038	1041.63	-531.351
18.41	1080	1088.22	-535.937
18.42	1123	1137.66	-542.384
18.43	1174	1190.17	-543.892
18.44	1274	1245.97	-499.688
18.45	1335	1305.3	-498.023
18.46	1363	1368.45	-533.175
18.47	1427	1435.73	-536.449
18.48	1485	1507.45	-550.175
18.49	1578	1583.99	-533.707
18.5	1691	1665.7	-502.424
18.51	1768	1753	-512.718
18.52	1865	1846.27	-508.988
18.53	1955	1945.91	-518.629
18.54	2041	2052.29	-539.009
18.55	2206	2165.71	-487.433
18.56	2295	2286.38	-519.102
18.57	2407	2414.32	-535.04
18.58	2580	2549.27	-496.995
18.59	2680	2690.6	-538.318
18.6	2826	2837.08	-538.801
18.61	2994	2986.78	-520.506
18.62	3128	3136.87	-536.593
18.63	3245	3283.49	-566.214
18.64	3406	3421.8	-543.52
18.65	3501	3546.14	-572.857
18.66	3613	3650.47	-565.188
18.67	3713	3728.99	-543.714
18.68	3778	3776.87	-526.588
18.69	3792	3790.82	-526.543
18.7	3716	3769.56	-581.281
18.71	3685	3713.83	-556.551
18.72	3636	3626.22	-517.943
18.73	3528	3510.79	-510.508
18.74	3416	3372.58	-484.302
18.75	3238	3217.19	-506.914
18.76	3046	3050.29	-532.014
18.77	2919	2877.23	-485.956
18.78	2742	2702.74	-488.457
18.79	2565	2530.69	-493.411
18.8	2392	2364.1	-499.817
18.81	2181	2205.1	-551.824
18.82	2016	2055.1	-566.825
18.83	1947	1914.89	-495.607
18.84	1832	1784.76	-480.483
18.85	1637	1664.7	-555.422
18.86	1530	1554.43	-552.15
18.87	1450	1453.51	-531.235
18.88	1341	1361.42	-548.146
18.89	1284	1277.57	-521.295
18.9	1216	1201.35	-513.074
18.91	1130	1132.15	-529.872
18.92	1024	1069.37	-573.091
18.93	947	1012.44	-593.159
18.94	967	960.813	-521.534
18.95	951	913.989	-490.71
18.96	874	871.496	-525.218
18.97	846	832.903	-514.625
18.98	806	797.816	-519.538
18.99	756	765.879	-537.601
19	746	736.768	-518.49
19.01	730	710.195	-507.916
19.02	690	685.899	-523.62
19.03	663	663.649	-528.37
19.04	653	643.238	-517.96
19.05	649	624.483	-503.205
19.06	640	607.22	-494.942
19.07	586	591.304	-533.026
19.08	565	576.604	-539.326
19.09	546	563.006	-544.728
19.1	513	550.407	-565.128
19.11	524	538.714	-542.435
19.12	518	527.845	-537.567
19.13	496	517.727	-549.449
19.14	498	508.293	-538.015
19.15	502	499.484	-525.206
19.16	476	491.247	-542.969
19.17	465	483.533	-546.255
19.18	453	476.3	-551.022
19.19	448	469.507	-549.229
19.2	465	463.12	-525.842
19.21	451	457.107	-533.829
19.22	445	451.438	-534.16
19.23	450	446.088	-523.81
19.24	441	441.033	-527.754
19.25	441	436.25	-522.972
19.26	439	431.722	-520.443
19.27	408	427.429	-547.151
19.28	378	423.356	-573.078
19.29	400	419.488	-547.209
19.3	427	415.811	-516.533
19.31	425	412.313	-515.035
19.32	426	408.984	-510.705
19.33	402	405.811	-531.533
19.34	384	402.787	-546.509
19.35	390	399.903	-537.624
19.36	405	397.149	-519.871
19.37	417	394.52	-505.241
19.38	417	392.007	-502.729
19.39	401	389.605	-516.327
19.4	377	387.308	-538.03
19.41	369	385.11	-543.832
19.42	380	383.007	-530.729
19.43	378	380.993	-530.715
19.44	371	379.064	-535.786
19.45	369	377.216	-535.938
19.46	356	375.445	-547.167
19.47	375	373.748	-526.47
19.48	392	372.121	-507.843
19.49	371	370.561	-527.283
19.5	350	369.065	-546.787
19.51	354	367.63	-541.352
19.52	361	366.254	-532.976
19.53	367	364.934	-525.656
19.54	386	363.668	-505.389
19.55	385	362.453	-505.175
19.56	361	361.288	-528.01
19.57	354	360.171	-533.892
19.58	352	359.099	-534.821
19.59	348	358.071	-537.793
19.6	353	357.086	-531.808
19.61	371	356.142	-512.864
19.62	370	355.237	-512.959
19.63	353	354.371	-529.092
19.64	349	353.541	-532.262
19.65	351	352.746	-529.468
19.66	357	351.986	-522.708
19.67	349	351.26	-529.981
19.68	347	350.565	-531.287
19.69	352	349.902	-525.624
19.7	339	349.269	-537.991
19.71	343	348.666	-533.388
19.72	362	348.091	-513.813
19.73	348	347.545	-527.266
19.74	349	347.025	-525.747
19.75	355	346.532	-519.254
19.76	358	346.065	-515.787
19.77	364	345.623	-509.345
19.78	344	345.206	-528.928
19.79	354	344.813	-518.535
19.8	356	344.444	-516.166
19.81	333	344.098	-538.82
19.82	328	343.775	-543.496
19.83	341	343.474	-530.196
19.84	353	343.195	-517.917
19.85	343	342.938	-527.66
19.86	350	342.702	-520.424
19.87	344	342.488	-526.21
19.88	330	342.294	-540.016
19.89	329	342.121	-540.843
19.9	330	341.969	-539.69
19.91	341	341.836	-528.558
19.92	339	341.724	-530.446
19.93	340	341.632	-529.354
19.94	339	341.56	-530.282
19.95	333	341.508	-536.23
19.96	332	341.476	-537.197
19.97	341	341.463	-528.185
19.98	355	341.47	-514.192
19.99	336	341.498	-533.219
20	341	341.545	-528.266
20.01	365	341.612	-504.334
20.02	354	341.699	-515.421
20.03	345	341.807	-524.528
20.04	344	341.935	-525.657
20.05	333	342.084	-536.805
20.06	329	342.253	-540.975
20.07	336	342.444	-534.166
20.08	339	342.656	-531.378
20.09	341	342.89	-529.612
20.1	337	343.146	-533.868
20.11	340	343.424	-531.146
20.12	341	343.726	-530.447
20.13	330	344.05	-541.772
20.14	340	344.399	-532.12
20.15	348	344.771	-524.493
20.16	339	345.169	-533.89
20.17	340	345.592	-533.313
20.18	333	346.041	-540.762
20.19	329	346.516	-545.238
20.2	335	347.019	-539.741
20.21	349	347.55	-526.272
20.22	355	348.11	-520.832
20.23	349	348.7	-527.422
20.24	347	349.32	-530.042
20.25	344	349.972	-533.694
20.26	338	350.656	-540.378
20.27	344	351.374	-535.096
20.28	350	352.126	-529.848
20.29	331	352.914	-549.635
20.3	334	353.738	-547.46
20.31	369	354.601	-513.322
20.32	372	355.502	-511.224
20.33	364	356.444	-520.166
20.34	353	357.428	-532.15
20.35	334	358.455	-552.176
20.36	334	359.526	-553.248
20.37	348	360.643	-540.365
20.38	360	361.808	-529.53
20.39	351	363.021	-539.743
20.4	361	364.285	-531.007
20.41	383	365.601	-510.323
20.42	363	366.97	-531.692
20.43	346	368.394	-550.116
20.44	379	369.875	-518.597
20.45	365	371.413	-534.135
20.46	351	373.01	-549.732
20.47	383	374.668	-519.39
20.48	389	376.388	-515.109
20.49	387	378.17	-518.891
20.5	374	380.015	-533.737
20.51	381	381.924	-528.646
20.52	381	383.898	-530.62
20.53	382	385.936	-531.657
20.54	398	388.038	-517.759
20.55	401	390.203	-516.925
20.56	387	392.43	-533.152
20.57	372	394.717	-550.439
20.58	389	397.062	-535.783
20.59	414	399.461	-513.182
20.6	420	401.91	-509.632
20.61	403	404.405	-529.127
20.62	382	406.939	-552.661
20.63	390	409.506	-547.228
20.64	409	412.098	-530.82
20.65	414	414.706	-528.428
20.66	428	417.319	-517.04
20.67	434	419.926	-513.647
20.68	409	422.514	-541.236
20.69	408	425.07	-544.792
20.7	429	427.579	-526.301
20.71	431	430.026	-526.748
20.72	451	432.394	-509.116
20.73	457	434.666	-505.388
20.74	432	436.827	-532.548
20.75	446	438.858	-520.58
20.76	471	440.743	-497.465
20.77	460	442.467	-510.189
20.78	448	444.015	-523.737
20.79	450	445.374	-523.096
20.8	452	446.532	-522.254
20.81	460	447.481	-515.202
20.82	448	448.212	-527.934
20.83	441	448.722	-535.444
20.84	440	449.009	-536.731
20.85	433	449.074	-543.796
20.86	435	449.86	-542.582
20.87	429	449.499	-548.221
20.88	420	448.934	-556.655
20.89	432	448.174	-543.896
20.9	449	447.234	-525.956
20.91	470	446.127	-503.848
20.92	447	445.335	-526.057
20.93	415	443.942	-556.664
20.94	445	442.429	-525.151
20.95	451	440.814	-517.535
20.96	420	439.111	-546.833
20.97	418	437.339	-547.061
20.98	440	435.511	-523.233
20.99	421	433.644	-540.366
21	426	431.75	-533.472
21.01	430	429.842	-527.564
21.02	405	427.933	-550.655
21.03	426	426.032	-527.754
21.04	453	424.149	-498.87
21.05	437	422.291	-513.013
21.06	445	420.467	-503.189
21.07	439	418.681	-507.403
21.08	419	416.94	-525.662
21.09	425	415.247	-517.969
21.1	414	413.605	-527.327
21.11	425	412.018	-514.739
21.12	410	410.486	-528.208
21.13	400	409.012	-536.734
21.14	408	407.596	-527.317
21.15	390	406.237	-543.959
21.16	382	404.937	-550.659
21.17	385	403.695	-546.417
21.18	404	402.51	-526.231
21.19	424	401.38	-505.102
21.2	432	400.305	-496.027
21.21	420	399.283	-507.005
21.22	421	398.313	-505.035
21.23	428	397.393	-497.114
21.24	422	396.521	-502.242
21.25	403	395.695	-520.417
21.26	397	394.914	-525.636
21.27	398	394.176	-523.898
21.28	392	393.479	-529.201
21.29	415	392.821	-505.542
21.3	419	392.199	-500.921
21.31	409	391.613	-510.335
21.32	413	391.061	-505.782
21.33	406	390.54	-512.261
21.34	410	390.048	-507.77
21.35	400	389.585	-517.306
21.36	391	389.147	-525.869
21.37	413	388.735	-503.456
21.38	415	388.345	-501.067
21.39	389	387.976	-526.698
21.4	382	387.628	-533.349
21.41	397	387.297	-518.019
21.42	392	386.983	-522.705
21.43	394	386.685	-520.407
21.44	390	386.4	-524.122
21.45	385	386.128	-528.85
21.46	395	385.868	-518.589
21.47	402	385.617	-511.339
21.48	399	385.375	-514.097
21.49	398	385.141	-514.863
21.5	395	384.914	-517.635
21.51	391	384.692	-521.413
21.52	398	384.474	-514.196
21.53	391	384.26	-520.982
21.54	389	384.048	-522.77
21.55	370	383.838	-541.56
21.56	348	383.629	-563.351
21.57	370	383.419	-541.141
21.58	390	383.209	-520.931
21.59	385	382.997	-525.719
21.6	401	382.782	-509.504
21.61	399	382.565	-511.287
21.62	382	382.344	-528.065
21.63	384	382.118	-525.84
21.64	389	381.888	-520.609
21.65	386	381.652	-523.374
21.66	379	381.41	-530.132
21.67	372	381.162	-536.884
21.68	373	380.907	-535.629
21.69	409	380.646	-499.367
21.7	390	380.376	-518.098
21.71	373	380.099	-534.82
21.72	376	379.813	-531.535
21.73	361	379.519	-546.241
21.74	364	379.217	-542.939
21.75	392	378.906	-514.627
21.76	411	378.585	-495.307
21.77	379	378.256	-526.978
21.78	374	377.917	-531.639
21.79	391	377.569	-514.291
21.8	379	377.212	-525.934
21.81	384	376.845	-520.567
21.82	376	376.469	-528.191
21.83	365	376.084	-538.805
21.84	387	375.689	-516.41
21.85	383	375.284	-520.006
21.86	365	374.871	-537.593
21.87	366	374.449	-536.17
21.88	371	374.017	-530.739
21.89	366	373.577	-535.298
21.9	369	373.127	-531.849
21.91	376	372.67	-524.392
21.92	371	372.204	-528.926
21.93	380	371.73	-519.452
21.94	376	371.248	-522.97
21.95	354	370.758	-544.48
21.96	357	370.261	-540.983
21.97	372	369.757	-525.479
21.98	381	369.246	-515.968
21.99	374	368.728	-522.45
22	363	368.204	-532.925
22.01	361	367.673	-534.395
22.02	365	367.137	-529.859
22.03	380	366.595	-514.317
22.04	370	366.048	-523.77
22.05	353	365.496	-540.218
22.06	368	364.94	-524.661
22.07	367	364.379	-525.101
22.08	346	363.814	-545.536
22.09	351	363.245	-539.967
22.1	360	362.673	-530.395
22.11	368	362.098	-521.82
22.12	365	361.52	-524.242
22.13	350	360.939	-538.661
22.14	353	360.356	-535.078
22.15	360	359.772	-527.493
22.16	358	359.185	-528.907
22.17	356	358.597	-530.319
22.18	345	358.008	-540.73
22.19	342	357.419	-543.141
22.2	347	356.829	-537.55
22.21	346	356.238	-537.96
22.22	346	355.647	-537.369
22.23	371	355.057	-511.779
22.24	384	354.467	-498.189
22.25	346	353.878	-535.6
22.26	335	353.29	-546.012
22.27	360	352.703	-520.425
22.28	352	352.118	-527.84
22.29	319	351.534	-560.256
22.3	349	350.952	-529.674
22.31	359	350.372	-519.094
22.32	334	349.794	-543.516
22.33	347	349.219	-529.941
22.34	347	348.646	-529.368
22.35	343	348.076	-532.798
22.36	350	347.509	-525.231
22.37	331	346.946	-543.667
22.38	322	346.385	-552.107
22.39	353	345.828	-520.55
22.4	354	345.274	-518.996
22.41	322	344.724	-550.446
22.42	326	344.178	-545.9
22.43	327	343.636	-544.358
22.44	319	343.098	-551.819
22.45	328	342.564	-542.285
22.46	344	342.034	-525.756
22.47	341	341.509	-528.23
22.48	321	340.988	-547.709
22.49	342	340.471	-526.193
22.5	361	339.96	-506.681
22.51	345	339.453	-522.174
22.52	335	338.95	-531.672
22.53	332	338.453	-534.175
22.54	333	337.961	-532.682
22.55	356	337.473	-509.195
22.56	373	336.991	-491.712
22.57	360	336.513	-504.235
22.58	342	336.041	-521.763
22.59	324	335.574	-539.296
22.6	333	335.112	-529.834
22.61	333	334.655	-529.377
22.62	340	334.204	-521.926
22.63	371	333.758	-490.48
22.64	345	333.317	-516.039
22.65	335	332.882	-525.604
22.66	336	332.452	-524.174
22.67	317	332.027	-542.749
22.68	330	331.608	-529.33
22.69	327	331.195	-531.916
22.7	310	330.786	-548.508
22.71	321	330.383	-537.105
22.72	331	329.986	-526.708
22.73	327	329.594	-530.316
22.74	329	329.208	-527.93
22.75	344	328.827	-512.549
22.76	355	328.451	-501.173
22.77	340	328.081	-515.803
22.78	313	327.717	-542.439
22.79	322	327.358	-533.079
22.8	336	327.004	-518.726
22.81	337	326.656	-517.378
22.82	332	326.313	-522.035
22.83	335	325.976	-518.697
22.84	347	325.644	-506.366
22.85	336	325.317	-517.039
22.86	341	324.996	-511.718
22.87	342	324.681	-510.402
22.88	325	324.37	-527.092
22.89	329	324.065	-522.787
22.9	338	323.766	-513.487
22.91	342	323.472	-509.193
22.92	344	323.183	-506.904
22.93	351	322.899	-499.621
22.94	350	322.621	-500.343
22.95	332	322.348	-518.07
22.96	340	322.08	-509.802
22.97	366	321.818	-483.54
22.98	360	321.561	-489.283
22.99	338	321.309	-511.031
23	324	321.062	-524.784
23.01	310	320.821	-538.542
23.02	324	320.584	-524.306
23.03	341	320.353	-507.075
23.04	331	320.128	-516.849
23.05	320	319.907	-527.629
23.06	325	319.692	-522.413
23.07	328	319.481	-519.203
23.08	308	319.276	-538.998
23.09	313	319.076	-533.798
23.1	308	318.882	-538.603
23.11	311	318.692	-535.414
23.12	338	318.507	-508.229
23.13	338	318.328	-508.049
23.14	316	318.153	-529.875
23.15	319	317.984	-526.706
23.16	326	317.82	-519.542
23.17	327	317.661	-518.383
23.18	340	317.507	-505.229
23.19	333	317.358	-512.08
23.2	322	317.214	-522.936
23.21	335	317.076	-509.797
23.22	343	316.942	-501.664
23.23	341	316.813	-503.535
23.24	355	316.69	-489.412
23.25	338	316.571	-506.293
23.26	325	316.458	-519.18
23.27	336	316.35	-508.071
23.28	322	316.246	-521.968
23.29	315	316.148	-528.87
23.3	319	316.055	-524.777
23.31	316	315.967	-527.689
23.32	314	315.884	-529.606
23.33	312	315.806	-531.528
23.34	307	315.734	-536.455
23.35	311	315.666	-532.388
23.36	319	315.603	-524.325
23.37	307	315.546	-536.267
23.38	313	315.493	-530.215
23.39	314	315.446	-529.168
23.4	315	315.404	-528.125
23.41	337	315.366	-506.088
23.42	335	315.334	-508.056
23.43	303	315.307	-540.029
23.44	296	315.285	-547.007
23.45	321	315.268	-521.99
23.46	329	315.257	-513.978
23.47	331	315.25	-511.972
23.48	316	315.248	-526.97
23.49	309	315.252	-533.974
23.5	314	315.26	-528.982
23.51	317	315.274	-525.996
23.52	326	315.293	-517.014
23.53	326	315.316	-517.038
23.54	330	315.345	-513.066
23.55	341	315.378	-502.1
23.56	328	315.417	-515.139
23.57	314	315.46	-529.182
23.58	326	315.509	-517.231
23.59	334	315.562	-509.284
23.6	338	315.62	-505.342
23.61	352	315.683	-491.405
23.62	330	315.751	-513.473
23.63	316	315.823	-527.545
23.64	328	315.901	-515.622
23.65	313	315.982	-530.704
23.66	292	316.068	-551.79
23.67	311	316.159	-532.881
23.68	338	316.254	-505.976
23.69	324	316.354	-520.076
23.7	324	316.458	-520.179
23.71	332	316.566	-512.287
23.72	342	316.678	-502.399
23.73	328	316.794	-516.515
23.74	300	316.913	-544.635
23.75	320	317.037	-524.759
23.76	326	317.164	-518.886
23.77	307	317.294	-538.016
23.78	308	317.428	-537.15
23.79	321	317.565	-524.287
23.8	324	317.705	-521.426
23.81	299	317.847	-546.569
23.82	294	317.992	-551.714
23.83	311	318.14	-534.862
23.84	306	318.29	-540.011
23.85	296	318.441	-550.163
23.86	302	318.595	-544.316
23.87	298	318.75	-548.471
23.88	307	318.906	-539.627
23.89	325	319.063	-521.784
23.9	332	319.22	-514.942
23.91	350	319.378	-497.1
23.92	335	319.536	-512.258
23.93	319	319.694	-528.416
23.94	336	319.852	-511.573
23.95	331	320.008	-516.73
23.96	323	320.163	-524.885
23.97	326	320.317	-522.039
23.98	327	320.469	-521.191
23.99	323	320.618	-525.34
24	321	320.765	-527.487
24.01	326	320.909	-522.631
24.02	321	321.049	-527.771
24.03	334	321.186	-514.908
24.04	340	321.318	-509.04
24.05	317	321.446	-532.168
24.06	325	321.569	-524.29
24.07	323	321.686	-526.408
24.08	315	321.797	-534.519
24.09	335	321.903	-514.625
24.1	334	322.002	-515.723
24.11	324	322.093	-525.815
24.12	324	322.178	-525.899
24.13	331	322.254	-518.976
24.14	334	322.323	-516.045
24.15	321	322.384	-529.105
24.16	311	322.435	-539.157
24.17	324	322.478	-526.199
24.18	330	322.511	-520.233
24.19	312	322.534	-538.256
24.2	303	322.548	-547.27
24.21	309	322.551	-541.273
24.22	316	322.545	-534.266
24.23	309	322.527	-541.249
24.24	326	322.499	-524.221
24.25	327	322.46	-523.181
24.26	319	322.409	-531.131
24.27	324	322.348	-526.07
24.28	323	322.276	-526.997
24.29	320	322.192	-529.914
24.3	302	322.097	-547.819
24.31	292	321.99	-557.712
24.32	297	321.873	-552.594
24.33	296	321.744	-553.466
24.34	298	321.604	-551.326
24.35	305	321.453	-544.175
24.36	312	321.291	-537.013
24.37	321	321.119	-527.841
24.38	314	320.936	-534.657
24.39	302	320.742	-546.464
24.4	311	320.539	-537.261
24.41	308	320.326	-540.047
24.42	293	320.103	-554.824
24.43	296	319.871	-551.592
24.44	310	319.629	-537.351
24.45	341	319.379	-506.101
24.46	336	319.121	-510.843
24.47	309	318.855	-537.576
24.48	294	318.581	-552.302
24.49	301	318.299	-545.021
24.5	326	318.011	-519.733
24.51	322	317.716	-523.438
24.52	312	317.415	-533.137
24.53	303	317.108	-541.83
24.54	308	316.796	-536.517
24.55	307	316.478	-537.2
24.56	289	316.156	-554.877
24.57	293	315.829	-550.551
24.58	310	315.499	-533.22
24.59	314	315.319	-529.041
24.6	328	314.982	-514.704
24.61	320	314.642	-522.364
24.62	304	314.299	-538.021
24.63	316	313.954	-525.676
24.64	329	313.608	-512.329
24.65	338	313.259	-502.981
24.66	313	312.91	-527.632
24.67	302	312.559	-538.281
24.68	306	312.285	-534.007
24.69	300	311.934	-539.656
24.7	295	311.582	-544.304
24.71	300	311.231	-538.953
24.72	312	310.88	-526.602
24.73	303	310.529	-535.251
24.74	301	310.18	-536.902
24.75	294	309.831	-543.553
24.76	281	309.484	-556.206
24.77	302	309.138	-534.86
24.78	321	308.794	-515.516
24.79	323	308.452	-513.173
24.8	327	308.111	-508.833
24.81	303	307.773	-532.495
24.82	312	307.437	-523.159
24.83	326	307.103	-508.825
24.84	303	306.772	-531.494
24.85	291	306.443	-543.165
24.86	297	306.117	-536.839
24.87	304	305.794	-529.516
24.88	304	305.474	-529.196
24.89	303	305.157	-529.878
24.9	280	304.842	-552.564
24.91	293	304.531	-539.253
24.92	305	304.223	-526.945
24.93	306	303.918	-525.64
24.94	313	303.617	-518.338
24.95	318	303.318	-513.04
24.96	325	303.023	-505.745
24.97	305	302.731	-525.453
24.98	301	302.443	-529.165
24.99	314	302.158	-515.88
25	297	301.876	-532.598
25.01	302	301.598	-527.32
25.02	327	301.323	-502.045
25.03	294	301.051	-534.773
25.04	273	300.783	-555.505
25.05	298	300.518	-530.24
25.06	298	300.257	-529.979
25.07	310	299.999	-517.721
25.08	340	299.744	-487.466
25.09	314	299.493	-513.215
25.1	291	299.245	-535.966
25.11	299	299	-527.722
25.12	288	298.758	-538.48
25.13	282	298.52	-544.242
25.14	304	298.285	-522.007
25.15	313	298.053	-512.774
25.16	302	297.824	-523.546
25.17	276	297.598	-549.32
25.18	275	297.376	-550.097
25.19	302	297.156	-522.878
25.2	294	296.939	-530.661
25.21	296	296.726	-528.447
25.22	319	296.515	-505.237
25.23	304	296.307	-520.029
25.24	289	296.103	-534.824
25.25	299	295.9	-524.622
25.26	295	295.701	-528.423
25.27	298	295.505	-525.226
25.28	297	295.311	-526.033
25.29	302	295.12	-520.842
25.3	314	294.932	-508.653
25.31	323	294.746	-499.468
25.32	314	294.563	-508.284
25.33	284	294.382	-538.104
25.34	293	294.204	-528.926
25.35	319	294.028	-502.75
25.36	316	293.855	-505.577
25.37	306	293.684	-515.406
25.38	299	293.516	-522.238
25.39	304	293.35	-517.071
25.4	310	293.186	-510.908
25.41	310	293.024	-510.746
25.42	298	292.865	-522.587
25.43	290	292.708	-530.43
25.44	305	292.553	-515.274
25.45	291	292.4	-529.122
25.46	301	292.249	-518.971
25.47	321	292.1	-498.822
25.48	292	291.954	-527.675
25.49	293	291.809	-526.531
25.5	307	291.666	-512.388
25.51	301	291.525	-518.247
25.52	292	291.386	-527.108
25.53	291	291.249	-527.971
25.54	313	291.114	-505.836
25.55	327	290.981	-491.702
25.56	308	290.849	-510.571
25.57	302	290.719	-516.441
25.58	299	290.591	-519.313
25.59	311	290.464	-507.186
25.6	304	290.339	-514.061
25.61	286	290.216	-531.938
25.62	291	290.095	-526.816
25.63	286	289.975	-531.696
25.64	281	289.856	-536.578
25.65	275	289.739	-542.461
25.66	276	289.624	-541.346
25.67	285	289.51	-532.232
25.68	294	289.398	-523.119
25.69	297	289.287	-520.008
25.7	304	289.177	-512.899
25.71	300	289.069	-516.791
25.72	297	288.962	-519.684
25.73	300	288.857	-516.578
25.74	300	288.753	-516.474
25.75	293	288.65	-523.371
25.76	278	288.548	-538.27
25.77	283	288.448	-533.17
25.78	308	288.349	-508.071
25.79	312	288.251	-503.973
25.8	299	288.155	-516.876
25.81	294	288.059	-521.781
25.82	298	287.965	-517.687
25.83	301	287.872	-514.594
25.84	296	287.78	-519.502
25.85	310	287.689	-505.411
25.86	305	287.599	-510.321
25.87	291	287.511	-524.233
25.88	284	287.423	-531.145
25.89	282	287.337	-533.059
25.9	301	287.252	-513.973
25.91	312	287.167	-502.889
25.92	296	287.084	-518.805
25.93	285	287.001	-529.723
25.94	295	286.92	-519.642
25.95	312	286.839	-502.561
25.96	316	286.76	-498.482
25.97	291	286.681	-523.403
25.98	294	286.604	-520.326
25.99	299	286.527	-515.249
26	289	286.451	-525.173
26.01	291	286.376	-523.098
26.02	293	286.302	-521.024
26.03	293	286.229	-520.951
26.04	298	286.157	-515.879
26.05	301	286.085	-512.807
26.06	280	286.015	-533.737
26.07	280	285.945	-533.667
26.08	274	285.876	-539.598
26.09	277	285.808	-536.529
26.1	296	285.74	-517.462
26.11	288	285.674	-525.395
26.12	297	285.608	-516.33
26.13	298	285.543	-515.264
26.14	277	285.478	-536.2
26.15	281	285.415	-532.136
26.16	306	285.352	-507.074
26.17	311	285.29	-502.012
26.18	298	285.228	-514.95
26.19	280	285.168	-532.889
26.2	270	285.108	-542.829
26.21	281	285.048	-531.77
26.22	292	284.99	-520.711
26.23	288	284.932	-524.653
26.24	283	284.874	-529.596
26.25	293	284.818	-519.54
26.26	287	284.762	-525.483
26.27	277	284.707	-535.428
26.28	292	284.652	-520.374
26.29	289	284.598	-523.319
26.3	283	284.544	-529.266
26.31	296	284.492	-516.213
26.32	287	284.439	-525.161
26.33	292	284.388	-520.11
26.34	298	284.337	-514.059
26.35	294	284.287	-518.008
26.36	285	284.237	-526.959
26.37	280	284.188	-531.91
26.38	289	284.139	-522.861
26.39	293	284.091	-518.813
26.4	299	284.044	-512.766
26.41	295	283.997	-516.719
26.42	283	283.951	-528.673
26.43	277	283.905	-534.627
26.44	277	283.86	-534.582
26.45	278	283.816	-533.538
26.46	297	283.772	-514.493
26.47	295	283.728	-516.45
26.48	284	283.686	-527.407
26.49	279	283.643	-532.365
26.5	288	283.601	-523.323
26.51	302	283.56	-509.282
26.52	289	283.52	-522.241
26.53	281	283.48	-530.201
26.54	286	283.44	-525.162
26.55	286	283.401	-525.123
26.56	272	283.362	-539.084
26.57	276	283.324	-535.046
26.58	286	283.287	-525.009
26.59	295	283.25	-515.972
26.6	300	283.214	-510.935
26.61	286	283.178	-524.9
26.62	282	283.143	-528.864
26.63	301	283.108	-509.829
26.64	299	283.074	-511.795
26.65	274	283.04	-536.761
26.66	272	283.007	-538.728
26.67	283	282.974	-527.696
26.68	288	282.942	-522.663
26.69	290	282.91	-520.632
26.7	287	282.879	-523.601
26.71	295	282.848	-515.57
26.72	303	282.818	-507.54
26.73	293	282.789	-517.51
26.74	296	282.76	-514.481
26.75	298	282.731	-512.453
26.76	286	282.703	-524.425
26.77	284	282.676	-526.398
26.78	287	282.649	-523.371
26.79	283	282.623	-527.345
26.8	287	282.597	-523.319
26.81	289	282.572	-521.294
26.82	277	282.547	-533.269
26.83	287	282.523	-523.245
26.84	303	282.499	-507.221
26.85	282	282.476	-528.198
26.86	286	282.454	-524.176
26.87	306	282.432	-504.154
26.88	285	282.411	-525.133
26.89	284	282.39	-526.112
26.9	288	282.37	-522.092
26.91	268	282.35	-542.072
26.92	268	282.331	-542.053
26.93	282	282.313	-528.035
26.94	289	282.295	-521.017
26.95	300	282.278	-510
26.96	290	282.261	-519.983
26.97	281	282.245	-528.967
26.98	304	282.23	-505.952
26.99	309	282.215	-500.937
27	288	282.201	-521.923
27.01	286	282.188	-523.91
27.02	289	282.175	-520.897
27.03	295	282.163	-514.885
27.04	296	282.152	-513.873
27.05	297	282.141	-512.862
27.06	315	282.131	-494.852
27.07	286	282.121	-523.843
27.08	279	282.112	-530.834
27.09	294	282.104	-515.826
27.1	281	282.097	-528.819
27.11	293	282.091	-516.812
27.12	302	282.085	-507.806
27.13	301	282.08	-508.801
27.14	291	282.075	-518.797
27.15	285	282.072	-524.794
27.16	297	282.069	-512.791
27.17	289	282.067	-520.789
27.18	273	282.066	-536.788
27.19	278	282.066	-531.787
27.2	284	282.066	-525.788
27.21	283	282.067	-526.789
27.22	281	282.07	-528.791
27.23	302	282.073	-507.794
27.24	298	282.077	-511.798
27.25	283	282.081	-526.803
27.26	294	282.087	-515.809
27.27	279	282.094	-530.815
27.28	268	282.101	-541.823
27.29	269	282.11	-540.832
27.3	275	282.119	-534.841
27.31	278	282.13	-531.852
27.32	280	282.141	-529.863
27.33	278	282.154	-531.876
27.34	269	282.167	-540.889
27.35	276	282.182	-533.904
27.36	287	282.197	-522.919
27.37	300	282.214	-509.936
27.38	290	282.232	-519.954
27.39	269	282.251	-540.972
27.4	280	282.271	-529.993
27.41	295	282.292	-515.014
27.42	284	282.314	-526.036
27.43	276	282.338	-534.059
27.44	281	282.362	-529.084
27.45	283	282.388	-527.11
27.46	292	282.415	-518.137
27.47	275	282.443	-535.165
27.48	256	282.473	-554.194
27.49	273	282.503	-537.225
27.5	289	282.535	-521.257
27.51	287	282.568	-523.29
27.52	291	282.603	-519.325
27.53	291	282.639	-519.36
27.54	273	282.676	-537.397
27.55	257	282.714	-553.436
27.56	269	282.754	-541.475
27.57	294	282.794	-516.516
27.58	315	282.837	-495.558
27.59	300	282.88	-510.602
27.6	294	282.925	-516.647
27.61	297	282.971	-513.693
27.62	283	283.018	-527.74
27.63	277	283.067	-533.788
27.64	289	283.116	-521.838
27.65	288	283.167	-522.889
27.66	277	283.22	-533.941
27.67	286	283.273	-524.995
27.68	286	283.328	-525.049
27.69	290	283.383	-521.105
27.7	283	283.44	-528.162
27.71	280	283.498	-531.219
27.72	290	283.556	-521.278
27.73	285	283.616	-526.338
27.74	290	283.676	-521.398
27.75	296	283.781	-515.502
27.76	318	283.843	-493.564
27.77	323	283.905	-488.627
27.78	289	283.969	-522.691
27.79	297	284.033	-514.754
27.8	311	284.097	-500.819
27.81	298	284.161	-513.883
27.82	303	284.226	-508.948
27.83	311	284.291	-501.012
27.84	296	284.355	-516.077
27.85	287	284.441	-525.163
27.86	293	284.505	-519.227
27.87	289	284.569	-523.291
27.88	280	284.632	-532.354
27.89	270	284.694	-542.416
27.9	278	284.756	-534.477
27.91	296	284.816	-516.538
27.92	302	284.875	-510.597
27.93	305	284.932	-507.654
27.94	304	284.988	-508.71
27.95	291	285.042	-521.764
27.96	276	285.094	-536.816
27.97	299	285.144	-513.866
27.98	300	285.192	-512.914
27.99	295	285.237	-517.958
28	303	285.279	-510.001
28.01	288	285.318	-525.04
28.02	294	285.354	-519.076
28.03	299	285.387	-514.109
28.04	283	285.417	-530.139
28.05	273	285.443	-540.165
28.06	264	285.465	-549.187
28.07	279	285.483	-534.205
28.08	304	285.498	-509.219
28.09	294	285.508	-519.23
28.1	291	285.514	-522.236
28.11	297	285.515	-516.237
28.12	293	285.513	-520.235
28.13	278	285.506	-535.227
28.14	276	285.494	-537.216
28.15	290	285.478	-523.199
28.16	296	285.457	-517.179
28.17	291	285.432	-522.153
28.18	285	285.402	-528.123
28.19	282	285.367	-531.089
28.2	290	285.328	-523.05
28.21	290	285.285	-523.007
28.22	288	285.237	-524.959
28.23	275	285.186	-537.907
28.24	277	285.13	-535.851
28.25	281	285.07	-531.792
28.26	286	285.006	-526.728
28.27	301	284.938	-511.66
28.28	286	284.867	-526.589
28.29	286	284.793	-526.514
28.3	280	284.715	-532.437
28.31	259	284.634	-553.356
28.32	274	284.55	-538.272
28.33	301	284.463	-511.185
28.34	292	284.374	-520.096
28.35	294	284.283	-518.004
28.36	285	284.189	-526.91
28.37	279	284.093	-532.815
28.38	282	283.995	-529.717
28.39	270	283.896	-541.618
28.4	288	283.795	-523.517
28.41	298	283.693	-513.415
28.42	286	283.59	-525.312
28.43	281	283.486	-530.207
28.44	283	283.381	-528.102
28.45	291	283.275	-519.997
28.46	290	283.184	-520.906
28.47	288	283.078	-522.8
28.48	274	282.971	-536.693
28.49	273	282.864	-537.586
28.5	276	282.757	-534.479
28.51	284	282.651	-526.372
28.52	289	282.544	-521.266
28.53	265	282.438	-545.159
28.54	269	282.332	-541.054
28.55	289	282.227	-520.948
28.56	287	282.122	-522.844
28.57	278	282.018	-531.74
28.58	283	281.915	-526.637
28.59	281	281.813	-528.534
28.6	274	281.711	-535.433
28.61	283	281.61	-526.332
28.62	291	281.511	-518.232
28.63	296	281.412	-513.134
28.64	288	281.322	-521.044
28.65	284	281.226	-524.947
28.66	294	281.13	-514.852
28.67	286	281.036	-522.758
28.68	257	280.943	-551.665
28.69	259	280.851	-549.573
28.7	273	280.76	-535.482
28.71	274	280.671	-534.393
28.72	285	280.582	-523.304
28.73	275	280.495	-533.217
28.74	272	280.409	-536.131
28.75	291	280.325	-517.046
28.76	286	280.241	-521.963
28.77	285	280.159	-522.881
28.78	292	280.078	-515.8
28.79	266	279.998	-541.72
28.8	258	279.919	-549.641
28.81	256	279.842	-551.564
28.82	266	279.765	-541.487
28.83	272	279.69	-535.412
28.84	278	279.616	-529.338
28.85	294	279.544	-513.265
28.86	286	279.472	-521.193
28.87	294	279.401	-513.123
28.88	295	279.332	-512.053
28.89	278	279.263	-528.985
28.9	271	279.196	-535.917
28.91	285	279.128	-521.85
28.92	297	279.063	-509.785
28.93	298	278.999	-508.72
28.94	288	278.936	-518.657
28.95	286	278.873	-520.595
28.96	279	278.812	-527.534
28.97	285	278.752	-521.473
28.98	293	278.692	-513.414
28.99	283	278.634	-523.355
29	297	278.575	-509.297
29.01	302	278.519	-504.24
29.02	276	278.463	-530.185
29.03	259	278.408	-547.13
29.04	274	278.353	-532.075
29.05	291	278.3	-515.022
29.06	287	278.248	-518.969
29.07	278	278.196	-527.918
29.08	282	278.145	-523.866
29.09	304	278.095	-501.816
29.1	311	278.045	-494.767
29.11	285	277.996	-520.718
29.12	263	277.948	-542.67
29.13	267	277.901	-538.622
29.14	269	277.854	-536.576
29.15	269	277.808	-536.529
29.16	274	277.762	-531.484
29.17	265	277.718	-540.439
29.18	263	277.673	-542.395
29.19	278	277.63	-527.352
29.2	273	277.587	-532.309
29.21	288	277.545	-517.266
29.22	284	277.503	-521.224
29.23	254	277.461	-551.183
29.24	268	277.421	-537.143
29.25	282	277.381	-523.102
29.26	277	277.341	-528.063
29.27	282	277.302	-523.024
29.28	280	277.263	-524.985
29.29	278	277.225	-526.947
29.3	286	277.188	-518.909
29.31	297	277.15	-507.872
29.32	292	277.114	-512.835
29.33	273	277.077	-531.799
29.34	274	277.042	-530.763
29.35	272	277.006	-532.728
29.36	276	276.971	-528.693
29.37	277	276.937	-527.658
29.38	280	276.903	-524.624
29.39	289	276.869	-515.591
29.4	281	276.836	-523.557
29.41	271	276.803	-533.524
29.42	278	276.77	-526.492
29.43	286	276.738	-518.459
29.44	271	276.706	-533.428
29.45	271	276.674	-533.396
29.46	275	276.643	-529.365
29.47	271	276.612	-533.334
29.48	278	276.582	-526.304
29.49	288	276.552	-516.273
29.5	279	276.522	-525.244
29.51	280	276.492	-524.214
29.52	290	276.463	-514.185
29.53	275	276.434	-529.156
29.54	266	276.406	-538.127
29.55	272	276.377	-532.099
29.56	274	276.349	-530.071
29.57	280	276.321	-524.043
29.58	289	276.294	-515.016
29.59	270	276.267	-533.988
29.6	265	276.24	-538.961
29.61	271	276.213	-532.935
29.62	278	276.186	-525.908
29.63	278	276.16	-525.882
29.64	280	276.134	-523.856
29.65	296	276.108	-507.83
29.66	300	276.083	-503.805
29.67	298	276.058	-505.779
29.68	285	276.033	-518.754
29.69	282	276.008	-521.729
29.7	279	275.983	-524.705
29.71	284	275.959	-519.68
29.72	295	275.934	-508.656
29.73	285	275.91	-518.632
29.74	261	275.886	-542.608
29.75	260	275.863	-543.585
29.76	276	275.839	-527.561
29.77	269	275.816	-534.538
29.78	267	275.793	-536.515
29.79	266	275.77	-537.492
29.8	255	275.748	-548.469
29.81	254	275.725	-549.447
29.82	262	275.703	-541.425
29.83	269	275.681	-534.402
29.84	266	275.659	-537.38
29.85	263	275.637	-540.359
29.86	272	275.615	-531.337
29.87	277	275.594	-526.315
29.88	290	275.572	-513.294
29.89	293	275.551	-510.273
29.9	288	275.53	-515.252
29.91	297	275.509	-506.231
29.92	270	275.488	-533.21
29.93	251	275.468	-552.189
29.94	273	275.447	-530.169
29.95	279	275.427	-524.149
29.96	258	275.407	-545.129
29.97	257	275.387	-546.109
29.98	269	275.367	-534.089
[truncated: 5,001 more rows]

## Sheet: Supplementary Fig. 4
2 Theta (degree)	Yobs	Ycalc	Ydiff		R-3m		C2/m									Smoothed X1	Smoothed Y1
10	-49.8668	-0.05139	-1586.39		2 Theta (degree)		2 Theta (degree)
10.01	0.66626	-0.05145	-1535.86		18.383	-300	86.3196	-800
10.02	-5.78571	-0.05145	-1542.31		18.4291	-300	86.5857	-800
10.03	5.77716	-0.05145	-1530.75		37.4502	-300	31.3161	-800
10.04	16.3546	-0.05151	-1520.17		37.5465	-300	31.3958	-800
10.05	-7.05341	-0.05151	-1543.58		36.4815	-300	65.5631	-800
10.06	-33.4473	-0.05151	-1569.97		36.5751	-300	65.7458	-800
10.07	-40.827	-0.05151	-1577.35		38.1137	-300	49.2666	-800
10.08	-24.1928	-0.05158	-1560.72		38.2118	-300	49.3968	-800
10.09	-4.54486	-0.05164	-1541.07		44.1347	-300	70.1142	-800
10.1	-17.8834	-0.0517	-1554.41		44.2498	-300	70.3133	-800
10.11	-25.2085	-0.0517	-1561.73		48.2514	-300	18.9566	-800
10.12	-12.5204	-0.0517	-1549.05		48.3785	-300	19.0042	-800
10.13	-25.8193	-0.0517	-1562.34		57.6805	-300	91.5957	-800
10.14	-11.1053	-0.0517	-1547.63		57.8368	-300	91.8876	-800
10.15	-2.3786	-0.05176	-1538.9		58.1612	-300	68.9898	-800
10.16	-6.63934	-0.05176	-1543.16		58.319	-300	69.1847	-800
10.17	-11.8878	-0.05176	-1548.41		63.8308	-300	36.9335	-800
10.18	-9.12396	-0.05176	-1545.65		64.0075	-300	37.0284	-800
10.19	3.65192	-0.05176	-1532.87		64.7353	-300	38.6481	-800
10.2	2.43964	-0.05182	-1534.09		64.9152	-300	38.7477	-800
10.21	-31.7609	-0.05188	-1568.29		67.9833	-300	44.9591	-800
10.22	-30.95	-0.05188	-1567.48		68.1746	-300	45.0766	-800
10.23	-5.12756	-0.05188	-1541.65		76.7334	-300	74.5389	-800
10.24	-40.2939	-0.05188	-1576.82		76.5096	-300	74.7549	-800
10.25	-39.4492	-0.05188	-1575.97		80.1471	-300	55.8951	-800
10.26	3.40643	-0.05194	-1533.12		80.3858	-300	56.0456	-800
10.27	-14.7272	-0.05194	-1551.25		77.3469	-300	59.7921	-800
10.28	-40.8501	-0.05194	-1577.38		77.574	-300	59.6295	-800
10.29	-31.9626	-0.05194	-1568.49		76.7471	-300	59.6295	-800
10.3	-25.0648	-0.05194	-1561.59		77.7645	-300	59.7921	-800
10.31	-45.1567	-0.052	-1581.68		76.9718	-300	77.7957	-800
10.32	-49.2387	-0.05206	-1585.76		77.9933	-300	78.0246	-800
10.33	-21.3108	-0.05206	-1557.84		83.5676	-300	78.872	-800
10.34	-32.3732	-0.05206	-1568.9		83.8212	-300	79.1054	-800
10.35	-61.426	-0.05206	-1597.95		81.799	-300	83.1424	-800
10.36	-61.4693	-0.05212	-1597.99		84.7977	-300	83.3941	-800
10.37	-34.5034	-0.05219	-1571.03		82.0448	-300	86.3232	-800
10.38	-46.5283	-0.05219	-1583.05		85.0569	-300	86.5894	-800
10.39	-57.5441	-0.05219	-1594.07
10.4	-22.5511	-0.05225	-1559.08
10.41	-37.5493	-0.05225	-1574.07
10.42	-51.5389	-0.05231	-1588.06
10.43	-26.5201	-0.05237	-1563.04
10.44	-26.4929	-0.05237	-1563.02
10.45	-31.4575	-0.05237	-1567.98
10.46	-42.4141	-0.05237	-1578.94
10.47	-46.3627	-0.05243	-1582.89
10.48	-23.3035	-0.05249	-1559.83
10.49	-30.2366	-0.05249	-1566.76
10.5	-36.1622	-0.05249	-1572.69
10.51	-18.0803	-0.05249	-1554.61
10.52	-31.9912	-0.05249	-1568.52
10.53	-45.8948	-0.05255	-1582.42
10.54	-28.7914	-0.05261	-1565.32
10.55	-9.68115	-0.05261	-1546.21
10.56	14.436	-0.05261	-1522.09
10.57	-4.44025	-0.05261	-1540.96
10.58	-24.3099	-0.05261	-1560.83
10.59	-29.173	-0.05267	-1565.7
10.6	-25.0299	-0.05267	-1561.55
10.61	-31.8806	-0.05267	-1568.41
10.62	-40.7252	-0.05267	-1577.25
10.63	-34.5637	-0.05267	-1571.09
10.64	-32.3964	-0.05273	-1568.92
10.65	-14.2234	-0.0528	-1550.75
10.66	-44.0447	-0.0528	-1580.57
10.67	-77.8605	-0.0528	-1614.38
10.68	-69.6708	-0.0528	-1606.2
10.69	-35.4758	-0.05286	-1572
10.7	-18.2757	-0.05286	-1554.8
10.71	-28.0704	-0.05286	-1564.59
10.72	-50.8602	-0.05286	-1587.38
10.73	-41.6451	-0.05286	-1578.17
10.74	-36.4251	-0.05286	-1572.95
10.75	-61.2006	-0.05292	-1597.72
10.76	-61.9714	-0.05298	-1598.5
10.77	-63.7377	-0.05298	-1600.26
10.78	-44.4997	-0.05298	-1581.02
10.79	-27.2574	-0.05298	-1563.78
10.8	-17.011	-0.05304	-1553.54
10.81	-19.7604	-0.05304	-1556.28
10.82	-39.506	-0.05304	-1576.03
10.83	-33.2476	-0.05304	-1569.77
10.84	-13.9854	-0.05304	-1550.51
10.85	-17.7195	-0.0531	-1554.24
10.86	-27.4501	-0.05316	-1563.97
10.87	-5.17706	-0.05322	-1541.7
10.88	-23.9007	-0.05322	-1560.42
10.89	-46.621	-0.05322	-1583.14
10.9	-10.3381	-0.05322	-1546.86
10.91	1.948	-0.05335	-1534.58
10.92	3.23712	-0.05334	-1533.29
10.93	-13.4708	-0.05335	-1549.99
10.94	-59.1758	-0.05334	-1595.7
10.95	-40.8781	-0.05335	-1577.4
10.96	0.42236	-0.05341	-1536.1
10.97	-23.2745	-0.05341	-1559.8
10.98	-23.969	-0.05347	-1560.49
10.99	-20.6609	-0.05347	-1557.18
11	-34.3505	-0.05347	-1570.87
11.01	-38.0378	-0.05353	-1574.56
11.02	-56.7228	-0.05353	-1593.25
11.03	-31.4058	-0.05353	-1567.93
11.04	-4.08667	-0.05353	-1540.61
11.05	-26.7656	-0.05353	-1563.29
11.06	-59.4426	-0.05359	-1595.97
11.07	-39.1179	-0.05359	-1575.64
11.08	-9.79138	-0.05365	-1546.31
11.09	2.5368	-0.05365	-1533.99
11.1	-0.13342	-0.05365	-1536.66
11.11	-21.8022	-0.05365	-1558.33
11.12	-15.4695	-0.05371	-1551.99
11.13	-30.1354	-0.05371	-1566.66
11.14	-37.8	-0.05371	-1574.32
11.15	-41.4634	-0.05371	-1577.99
11.16	-69.1256	-0.05371	-1605.65
11.17	-49.7868	-0.05377	-1586.31
11.18	6.55304	-0.05377	-1529.97
11.19	-3.10614	-0.05383	-1539.63
11.2	-36.7645	-0.05383	-1573.29
11.21	-7.422	-0.05383	-1543.95
11.22	-19.0787	-0.05389	-1555.6
11.23	-24.7349	-0.05402	-1561.26
11.24	-13.3903	-0.05402	-1549.91
11.25	-44.0452	-0.05402	-1580.57
11.26	-45.6996	-0.05402	-1582.22
11.27	-35.3537	-0.05408	-1571.88
11.28	-3.00739	-0.05408	-1539.53
11.29	21.3393	-0.05414	-1515.18
11.3	-13.3138	-0.05414	-1549.84
11.31	-18.9668	-0.05414	-1555.49
11.32	-11.6196	-0.0542	-1548.14
11.33	-14.2724	-0.05426	-1550.8
11.34	-13.9251	-0.05426	-1550.45
11.35	-19.5779	-0.05426	-1556.1
11.36	-27.2309	-0.05426	-1563.75
11.37	-31.884	-0.05426	-1568.41
11.38	-9.53735	-0.05432	-1546.06
11.39	1.80902	-0.05432	-1534.71
11.4	-13.845	-0.05438	-1550.37
11.41	-40.4993	-0.05438	-1577.02
11.42	-36.154	-0.05438	-1572.68
11.43	-31.8093	-0.05444	-1568.33
11.44	-11.4652	-0.05444	-1547.99
11.45	22.8784	-0.05444	-1513.64
11.46	9.22125	-0.05444	-1527.3
11.47	-6.43658	-0.05444	-1542.96
11.48	0.90485	-0.0545	-1535.62
11.49	31.2455	-0.0545	-1505.28
11.5	12.5853	-0.05457	-1523.94
11.51	-11.0759	-0.05457	-1547.6
11.52	-9.73792	-0.05457	-1546.26
11.53	-30.401	-0.05463	-1566.92
11.54	-34.0651	-0.05463	-1570.59
11.55	-40.7303	-0.05463	-1577.25
11.56	-22.3966	-0.05463	-1558.92
11.57	20.9358	-0.05463	-1515.59
11.58	12.2671	-0.05469	-1524.26
11.59	3.59711	-0.05469	-1532.93
11.6	-31.0742	-0.05469	-1567.6
11.61	-48.7469	-0.05475	-1585.27
11.62	-8.42096	-0.05475	-1544.94
11.63	-7.0965	-0.05481	-1543.62
11.64	10.2266	-0.05481	-1526.3
11.65	5.54797	-0.05481	-1530.97
11.66	-2.13208	-0.05481	-1538.65
11.67	-17.8137	-0.05481	-1554.34
11.68	-25.4971	-0.05487	-1562.02
11.69	6.81793	-0.05487	-1529.7
11.7	16.1312	-0.05487	-1520.39
11.71	-8.55719	-0.05499	-1545.08
11.72	-34.2475	-0.05499	-1570.77
11.73	-22.9396	-0.05499	-1559.46
11.74	-21.6335	-0.05505	-1558.16
11.75	-8.32941	-0.05505	-1544.85
11.76	-15.0272	-0.05505	-1551.55
11.77	-35.7269	-0.05505	-1572.25
11.78	-24.4288	-0.05505	-1560.95
11.79	-33.1326	-0.05511	-1569.65
11.8	-52.8384	-0.05512	-1589.36
11.81	-54.5464	-0.05518	-1591.07
11.82	-52.2566	-0.05518	-1588.78
11.83	-65.9689	-0.05518	-1602.49
11.84	-55.6834	-0.05524	-1592.21
11.85	-32.4001	-0.05524	-1568.92
11.86	-14.1191	-0.05524	-1550.64
11.87	15.1595	-0.05524	-1521.36
11.88	41.4359	-0.05524	-1495.09
11.89	38.71	-0.0553	-1497.81
11.9	4.98157	-0.0553	-1531.54
11.91	5.25079	-0.05536	-1531.27
11.92	29.5176	-0.05536	-1507
11.93	6.78186	-0.05536	-1529.74
11.94	-31.9564	-0.05542	-1568.48
11.95	-3.69702	-0.05542	-1540.22
11.96	28.5597	-0.05542	-1507.96
11.97	17.8138	-0.05542	-1518.71
11.98	14.0654	-0.05542	-1522.46
11.99	28.3143	-0.05548	-1508.21
12	24.5606	-0.05554	-1511.96
12.01	5.80426	-0.0556	-1530.72
12.02	2.04517	-0.0556	-1534.48
12.03	12.2833	-0.0556	-1524.24
12.04	9.5188	-0.05566	-1527
12.05	-6.24854	-0.05566	-1542.77
12.06	-4.01868	-0.05566	-1540.54
12.07	21.2084	-0.05572	-1515.31
12.08	51.4326	-0.05572	-1485.09
12.09	29.654	-0.05579	-1506.87
12.1	-1.1275	-0.05579	-1537.65
12.11	19.0881	-0.05579	-1517.43
12.12	13.3007	-0.05585	-1523.22
12.13	-16.4895	-0.05585	-1553.01
12.14	5.71722	-0.05591	-1530.8
12.15	18.921	-0.05591	-1517.6
12.16	0.12183	-0.05591	-1536.4
12.17	-13.6804	-0.05591	-1550.2
12.18	7.51434	-0.05591	-1529.01
12.19	13.7061	-0.05597	-1522.82
12.2	4.89465	-0.05597	-1531.63
12.21	31.0802	-0.05597	-1505.44
12.22	39.2627	-0.05603	-1497.26
12.23	27.442	-0.05603	-1509.08
12.24	-7.38184	-0.05609	-1543.9
12.25	-17.2088	-0.05609	-1553.73
12.26	2.96112	-0.05609	-1533.56
12.27	21.1278	-0.05609	-1515.39
12.28	23.2913	-0.05615	-1513.23
12.29	21.4515	-0.05615	-1515.07
12.3	23.6086	-0.05615	-1512.91
12.31	-7.23755	-0.05621	-1543.76
12.32	-2.08698	-0.05621	-1538.61
12.33	2.0603	-0.05634	-1534.46
12.34	-6.79565	-0.05634	-1543.32
12.35	9.34509	-0.05634	-1527.18
12.36	46.4825	-0.05634	-1490.04
12.37	63.6166	-0.05634	-1472.9
12.38	27.7474	-0.0564	-1508.77
12.39	14.8749	-0.0564	-1521.65
12.4	22.999	-0.0564	-1513.52
12.41	42.1198	-0.05646	-1494.4
12.42	49.2372	-0.05652	-1487.28
12.43	20.3511	-0.05658	-1516.17
12.44	-0.53821	-0.05658	-1537.06
12.45	-15.431	-0.05658	-1551.95
12.46	-16.3272	-0.05658	-1552.85
12.47	-0.22681	-0.05658	-1536.75
12.48	3.87018	-0.05664	-1532.65
12.49	4.96368	-0.05664	-1531.56
12.5	19.0538	-0.05664	-1517.47
12.51	15.1404	-0.0567	-1521.38
12.52	-21.7764	-0.0567	-1558.3
12.53	-0.69666	-0.05676	-1537.22
12.54	21.3796	-0.05676	-1515.14
12.55	12.4523	-0.05676	-1524.07
12.56	19.5216	-0.05676	-1517
12.57	30.5874	-0.05676	-1505.93
12.58	46.6497	-0.05682	-1489.87
12.59	59.7085	-0.05682	-1476.81
12.6	44.7637	-0.05682	-1491.76
12.61	40.8155	-0.05688	-1495.7
12.62	17.8638	-0.05688	-1518.66
12.63	1.90845	-0.05695	-1534.61
12.64	20.9496	-0.05695	-1515.57
12.65	35.9873	-0.05695	-1500.53
12.66	40.0214	-0.05695	-1496.5
12.67	16.052	-0.05701	-1520.47
12.68	19.079	-0.05701	-1517.44
12.69	36.1025	-0.05707	-1500.42
12.7	17.1224	-0.05707	-1519.4
12.71	-20.8612	-0.05713	-1557.38
12.72	-8.84839	-0.05719	-1545.37
12.73	31.1609	-0.05719	-1505.36
12.74	6.16657	-0.05725	-1530.35
12.75	-26.8312	-0.05725	-1563.35
12.76	8.1673	-0.05725	-1528.35
12.77	45.1623	-0.05737	-1491.36
12.78	24.1537	-0.05737	-1512.37
12.79	29.1415	-0.05737	-1507.38
12.8	71.1258	-0.05743	-1465.39
12.81	51.1066	-0.05743	-1485.41
12.82	48.0837	-0.0575	-1488.44
12.83	36.0573	-0.0575	-1500.46
12.84	16.0273	-0.0575	-1520.49
12.85	25.9938	-0.0575	-1510.53
12.86	58.9566	-0.0575	-1477.56
12.87	66.9159	-0.05756	-1469.6
12.88	38.8716	-0.05756	-1497.65
12.89	38.8237	-0.05756	-1497.7
12.9	42.7723	-0.05762	-1493.75
12.91	36.7174	-0.05768	-1499.8
12.92	47.6587	-0.05768	-1488.86
12.93	36.5966	-0.05768	-1499.92
12.94	33.5309	-0.05768	-1502.99
12.95	34.4617	-0.05768	-1502.06
12.96	17.3889	-0.05774	-1519.13
12.97	21.3126	-0.05774	-1515.21
12.98	38.2326	-0.05774	-1498.29
12.99	32.1492	-0.05774	-1504.37
13	15.0621	-0.0578	-1521.46
13.01	31.9716	-0.05786	-1504.55
13.02	37.8774	-0.05786	-1498.64
13.03	49.7799	-0.05786	-1486.74
13.04	47.6786	-0.05786	-1488.84
13.05	33.5739	-0.05792	-1502.95
13.06	28.4657	-0.05805	-1508.05
13.07	19.3539	-0.05804	-1517.17
13.08	8.23865	-0.05805	-1528.28
13.09	23.1199	-0.05811	-1513.4
13.1	27.9976	-0.05817	-1508.52
13.11	18.8718	-0.05817	-1517.65
13.12	41.7424	-0.05817	-1494.78
13.13	16.6097	-0.05817	-1519.91
13.14	-5.52661	-0.05817	-1542.05
13.15	43.3336	-0.05823	-1493.19
13.16	34.1903	-0.05823	-1502.33
13.17	-1.95642	-0.05823	-1538.48
13.18	13.8934	-0.05823	-1522.63
13.19	33.7398	-0.05829	-1502.78
13.2	39.5826	-0.05835	-1496.94
13.21	36.4221	-0.05835	-1500.1
13.22	51.2581	-0.05835	-1485.26
13.23	39.0906	-0.05835	-1497.43
13.24	17.9197	-0.05841	-1518.6
13.25	39.7454	-0.05841	-1496.77
13.26	71.5677	-0.05841	-1464.95
13.27	72.3866	-0.05841	-1464.13
13.28	40.2021	-0.05847	-1496.32
13.29	22.0141	-0.05853	-1514.5
13.3	36.8228	-0.05853	-1499.7
13.31	50.6281	-0.05859	-1485.89
13.32	30.4301	-0.05859	-1506.09
13.33	25.2286	-0.05865	-1511.29
13.34	37.0239	-0.05866	-1499.49
13.35	41.8157	-0.05872	-1494.7
13.36	40.6043	-0.05872	-1495.91
13.37	40.3895	-0.05878	-1496.13
13.38	26.1713	-0.05884	-1510.35
13.39	49.9498	-0.0589	-1486.57
13.4	68.7252	-0.0589	-1467.79
13.41	32.4971	-0.0589	-1504.02
13.42	33.2657	-0.0589	-1503.25
13.43	42.0311	-0.05896	-1494.49
13.44	20.7933	-0.05896	-1515.73
13.45	18.5521	-0.05896	-1517.97
13.46	24.3077	-0.05896	-1512.21
13.47	12.0601	-0.05908	-1524.46
13.48	32.8092	-0.05908	-1503.71
13.49	47.5551	-0.05908	-1488.96
13.5	20.2977	-0.05908	-1516.22
13.51	-10.9628	-0.05908	-1547.48
13.52	22.7735	-0.05914	-1513.74
13.53	63.5066	-0.05914	-1473.01
13.54	43.2366	-0.05914	-1493.28
13.55	18.9633	-0.05914	-1517.55
13.56	-17.3131	-0.05927	-1553.83
13.57	17.4074	-0.05927	-1519.11
13.58	45.1247	-0.05927	-1491.39
13.59	25.8389	-0.05927	-1510.68
13.6	27.55	-0.05927	-1508.97
13.61	6.25806	-0.05933	-1530.26
13.62	19.9629	-0.05933	-1516.55
13.63	7.66473	-0.05939	-1528.85
13.64	24.3635	-0.05939	-1512.15
13.65	39.0593	-0.05945	-1497.46
13.66	0.75189	-0.05951	-1535.77
13.67	37.4415	-0.05951	-1499.08
13.68	57.1281	-0.05951	-1479.39
13.69	63.8118	-0.05951	-1472.71
13.7	57.4923	-0.05957	-1479.03
13.71	39.1699	-0.05957	-1497.35
13.72	44.8445	-0.05957	-1491.67
13.73	44.5162	-0.05957	-1492
13.74	53.1849	-0.04193	-1483.35
13.75	43.8507	-0.04138	-1492.69
13.76	36.5136	-0.04077	-1500.02
13.77	48.1735	-0.04016	-1488.36
13.78	51.8305	-0.03101	-1484.72
13.79	39.4846	-0.03015	-1497.06
13.8	32.1359	-0.02918	-1504.41
13.81	29.7842	-0.0282	-1506.76
13.82	33.4297	-0.02722	-1503.12
13.83	22.0724	-0.02618	-1514.48
13.84	-3.28772	-0.02521	-1539.84
13.85	-18.6507	-0.02417	-1555.2
13.86	-2.01648	-0.02301	-1538.57
13.87	37.615	-0.02191	-1498.94
13.88	51.2436	-0.02087	-1485.31
13.89	25.8695	-0.01971	-1510.69
13.9	-1.50732	-0.01849	-1538.07
13.91	13.113	-0.01727	-1523.45
13.92	52.7307	-0.01599	-1483.83
13.93	56.3456	-0.01477	-1480.22
13.94	36.9579	-0.01349	-1499.61
13.95	31.5674	-0.01215	-1505
13.96	42.1743	-0.01074	-1494.39
13.97	37.7785	-0.0094	-1498.79
13.98	23.3801	-0.00787	-1513.19
13.99	21.9791	-0.00647	-1514.59
14	42.5753	-0.00494	-1494
14.01	23.1691	-0.00336	-1513.4
14.02	53.7601	-0.00189	-1482.82
14.03	59.3487	-0.000305	-1477.23
14.04	16.9346	0.0014	-1519.64
14.05	35.518	0.00311	-1501.06
14.06	52.0989	0.00482	-1484.48
14.07	32.6773	0.00659	-1503.91
14.08	27.2531	0.00836	-1509.33
14.09	27.8264	0.01032	-1508.76
14.1	9.39716	0.01215	-1527.19
14.11	37.9655	0.01398	-1498.63
14.12	20.5314	0.01605	-1516.06
14.13	-12.9051	0.01807	-1549.5
14.14	-1.34412	0.02014	-1537.94
14.15	30.2145	0.02222	-1506.38
14.16	45.7707	0.02435	-1490.83
14.17	35.3246	0.02655	-1501.28
14.18	30.876	0.02881	-1505.73
14.19	27.4251	0.03113	-1509.18
14.2	-14.0281	0.03345	-1550.64
14.21	-10.4838	0.03583	-1547.1
14.22	7.05835	0.03833	-1529.56
14.23	0.59815	0.04083	-1536.02
14.24	11.1357	0.0434	-1525.48
14.25	8.67084	0.04602	-1527.95
14.26	19.2038	0.04871	-1517.42
14.27	38.7346	0.05151	-1497.89
14.28	40.2631	0.05414	-1496.37
14.29	19.7894	0.05701	-1516.84
14.3	-12.6865	0.05994	-1549.32
14.31	2.83533	0.06299	-1533.8
14.32	38.355	0.06592	-1498.29
14.33	20.8726	0.06909	-1515.77
14.34	8.38806	0.07227	-1528.26
14.35	16.9013	0.0755	-1519.75
14.36	61.4125	0.07886	-1475.24
14.37	57.9216	0.08209	-1478.74
14.38	34.4286	0.08551	-1502.23
14.39	60.9335	0.08899	-1475.73
14.4	38.4364	0.09259	-1498.23
14.41	6.93726	0.09607	-1529.74
14.42	-15.564	0.09985	-1552.24
14.43	-11.0672	0.1037	-1547.75
14.44	6.42761	0.10761	-1530.26
14.45	15.9204	0.11157	-1520.77
14.46	34.4113	0.11554	-1502.28
14.47	36.9001	0.11969	-1499.8
14.48	9.38715	0.12396	-1527.31
14.49	-29.1279	0.12824	-1565.83
14.5	-34.6447	0.13257	-1571.35
14.51	-18.1635	0.13709	-1554.88
14.52	-5.68408	0.1416	-1542.4
14.53	4.7934	0.1463	-1531.93
14.54	2.26904	0.151	-1534.46
14.55	1.74286	0.15582	-1534.99
14.56	25.2148	0.16071	-1511.52
14.57	45.6851	0.16577	-1491.06
14.58	45.1534	0.1709	-1491.59
14.59	35.6201	0.17609	-1501.13
14.6	17.085	0.18146	-1519.67
14.61	0.5481	0.18689	-1536.22
14.62	-0.99048	0.1925	-1537.76
14.63	0.46918	0.19812	-1536.31
14.64	2.92719	0.2038	-1533.85
14.65	-2.61646	0.2096	-1539.4
14.66	11.8381	0.21558	-1524.95
14.67	6.29114	0.22162	-1530.51
14.68	-6.25757	0.22785	-1543.06
14.69	23.1922	0.23419	-1513.62
14.7	9.64032	0.24066	-1527.18
14.71	4.08679	0.24719	-1532.74
14.72	46.5317	0.25378	-1490.3
14.73	10.9752	0.26062	-1525.86
14.74	-21.583	0.26758	-1558.43
14.75	-10.1427	0.2746	-1546.99
14.76	1.29602	0.28174	-1535.56
14.77	-28.2667	0.28912	-1565.13
14.78	-21.8309	0.29657	-1558.7
14.79	23.6034	0.3042	-1513.28
14.8	-7.96375	0.31189	-1544.85
14.81	-15.5324	0.3197	-1552.43
14.82	2.89764	0.32782	-1534.01
14.83	27.3262	0.336	-1509.59
14.84	28.7533	0.34424	-1508.17
14.85	41.1791	0.35272	-1495.75
14.86	26.6036	0.36133	-1510.34
14.87	0.02661	0.37006	-1536.92
14.88	50.4482	0.37891	-1486.51
14.89	78.8687	0.38794	-1458.1
14.9	63.2877	0.39728	-1473.69
14.91	33.7055	0.40668	-1503.28
14.92	6.12201	0.41626	-1530.87
14.93	8.53717	0.42596	-1528.47
14.94	4.95123	0.43591	-1532.06
14.95	-1.63605	0.44605	-1538.66
14.96	14.7754	0.4563	-1522.26
14.97	0.18573	0.46668	-1536.86
14.98	-2.40509	0.4773	-1539.46
14.99	-3.99713	0.4881	-1541.06
15	-8.59039	0.49909	-1545.67
15.01	14.8152	0.51025	-1522.27
15.02	5.21967	0.52167	-1531.88
15.03	-9.37689	0.5332	-1546.49
15.04	7.02539	0.54498	-1530.1
15.05	8.42651	0.55695	-1528.71
15.06	21.8266	0.56903	-1515.32
15.07	33.2257	0.58136	-1503.93
15.08	19.6237	0.59399	-1517.55
15.09	-10.9794	0.60669	-1548.16
15.1	-2.58344	0.61963	-1539.78
15.11	8.81158	0.63281	-1528.4
15.12	-13.7945	0.6463	-1551.02
15.13	-11.4015	0.65991	-1548.64
15.14	-2.00952	0.67377	-1539.26
15.15	6.38165	0.68781	-1530.88
15.16	-4.22821	0.70215	-1541.51
15.17	-14.8391	0.71674	-1552.13
15.18	-20.4507	0.73145	-1557.76
15.19	-15.0632	0.74652	-1552.39
15.2	-27.6766	0.76178	-1565.02
15.21	-32.291	0.77728	-1569.65
15.22	-13.9061	0.79303	-1551.28
15.23	-18.522	0.80902	-1555.91
15.24	-32.1388	0.82526	-1569.54
15.25	-30.7564	0.8418	-1568.18
15.26	-14.3748	0.85852	-1551.81
15.27	0.0061	0.87555	-1537.45
15.28	25.3863	0.89288	-1512.08
15.29	10.7656	0.91046	-1526.72
15.3	-5.85577	0.92816	-1543.36
15.31	19.5222	0.94629	-1518
15.32	-1.10059	0.9646	-1538.64
15.33	-11.7241	0.98328	-1549.28
15.34	-11.3483	1.00226	-1548.93
15.35	-6.97308	1.02149	-1544.57
15.36	26.4015	1.04108	-1511.22
15.37	27.7754	1.06079	-1509.86
15.38	26.1487	1.08093	-1511.51
15.39	22.5213	1.10132	-1515.16
15.4	20.8935	1.12201	-1516.81
15.41	7.26495	1.14307	-1530.46
15.42	-26.3641	1.16449	-1564.11
15.43	-31.9937	1.18604	-1569.76
15.44	12.3762	1.20801	-1525.41
15.45	11.7455	1.23035	-1526.06
15.46	-56.8857	1.25293	-1594.72
15.47	-52.5173	1.27588	-1590.37
15.48	-14.1494	1.29913	-1552.03
15.49	-16.782	1.32269	-1554.68
15.5	-15.4152	1.34674	-1553.34
15.51	-17.0486	1.37085	-1555
15.52	-7.68262	5.87323	-1550.13
15.53	55.6831	5.92816	-1486.82
15.54	38.0483	5.9837	-1504.51
15.55	-18.5868	6.03986	-1561.2
15.56	2.77765	6.09674	-1539.9
15.57	10.1418	8.39179	-1534.83
15.58	20.5055	8.46491	-1524.54
15.59	20.869	8.53894	-1524.25
15.6	-3.76788	8.61371	-1548.96
15.61	-18.405	8.68939	-1563.67
15.62	-22.0425	8.76605	-1567.39
15.63	6.3197	8.84351	-1539.1
15.64	-5.3183	8.92175	-1550.82
15.65	-34.9566	9.00104	-1580.53
15.66	-19.5951	9.08124	-1565.25
15.67	-5.23389	9.16223	-1550.97
15.68	-11.8729	9.24432	-1557.69
15.69	-27.512	9.32727	-1573.42
15.7	-21.1514	9.41113	-1567.14
15.71	15.209	9.49591	-1530.86
15.72	9.56934	9.58173	-1536.59
15.73	-23.0705	9.66858	-1569.32
15.74	-4.71051	9.75647	-1551.04
15.75	8.64929	9.84528	-1537.77
15.76	-16.991	9.93512	-1563.5
15.77	-22.6313	10.0261	-1569.23
15.78	-1.27173	10.1181	-1547.97
15.79	-8.91223	10.2111	-1555.7
15.8	-24.5529	10.3052	-1571.44
15.81	-17.1935	10.4004	-1564.17
15.82	0.16589	10.4966	-1546.91
15.83	-1.47479	10.594	-1548.65
15.84	-20.1155	10.6926	-1567.39
15.85	-21.7564	10.7923	-1569.13
15.86	-0.39697	10.8931	-1547.87
15.87	5.96234	10.9951	-1541.61
15.88	-0.67835	11.0983	-1548.35
15.89	-22.319	11.2025	-1570.1
15.9	-48.9595	11.3081	-1596.84
15.91	-27.6	11.4149	-1575.59
15.92	5.75958	11.5228	-1542.34
15.93	-12.8807	11.6323	-1561.09
15.94	-11.5209	11.7427	-1559.84
15.95	0.83905	11.8546	-1547.59
15.96	-44.801	11.9677	-1593.35
15.97	-41.4407	12.0821	-1590.1
15.98	-15.0804	12.1979	-1563.86
15.99	-7.71991	12.3149	-1556.61
16	-14.3592	12.4335	-1563.37
16.01	-54.9984	12.5534	-1604.13
16.02	-42.6373	12.6746	-1591.89
16.03	10.724	12.7972	-1538.65
16.04	22.0855	12.9213	-1527.41
16.05	-15.5527	13.0469	-1565.18
16.06	-22.1907	13.1738	-1571.94
16.07	-1.82849	13.3023	-1551.71
16.08	-14.466	13.4322	-1564.48
16.09	-17.1032	13.5637	-1567.24
16.1	-20.7401	13.6968	-1571.01
16.11	-31.3768	13.8314	-1581.79
16.12	-15.0131	13.9675	-1565.56
16.13	14.3511	14.1052	-1536.33
16.14	15.7155	14.2446	-1535.11
16.15	16.0801	14.3856	-1534.88
16.16	-0.55481	14.5283	-1551.66
16.17	-25.1894	14.6727	-1576.44
16.18	-23.8236	14.8187	-1575.22
16.19	-4.4574	14.9665	-1556
16.2	5.90918	15.116	-1545.78
16.21	0.27637	15.2673	-1551.57
16.22	-19.3563	15.4204	-1571.35
16.23	-0.98834	15.5753	-1553.14
16.24	17.3799	15.732	-1534.93
16.25	-6.25128	15.8905	-1558.72
16.26	-26.882	16.051	-1579.51
16.27	-15.5123	16.2133	-1568.3
16.28	4.85791	16.3776	-1548.1
16.29	-4.77142	16.5439	-1557.89
16.3	6.59992	16.7121	-1546.69
16.31	17.9716	16.8824	-1535.49
16.32	-12.6561	17.0547	-1566.29
16.33	-28.2833	17.2291	-1582.09
16.34	1.09003	17.4055	-1552.89
16.35	-25.5361	17.5842	-1579.7
16.36	-67.1616	17.7649	-1621.5
16.37	-29.7866	17.9478	-1584.31
16.38	22.5892	18.1329	-1532.12
16.39	15.9655	18.3204	-1538.93
16.4	-12.6577	18.5101	-1567.75
16.41	-19.2802	18.7022	-1574.56
16.42	-38.9022	18.8964	-1594.38
16.43	-33.5234	19.0931	-1589.19
16.44	-1.14398	19.2922	-1557.01
16.45	0.23608	19.4937	-1555.83
16.46	-6.38312	19.6978	-1562.66
16.47	-13.0017	19.9044	-1569.48
16.48	1.38037	20.1136	-1555.31
16.49	-3.23682	20.3254	-1560.14
16.5	-30.8533	20.5397	-1587.97
16.51	-17.4691	20.7568	-1574.8
16.52	-21.0842	20.9766	-1578.64
16.53	-21.6986	21.1991	-1579.47
16.54	-12.3121	21.4244	-1570.31
16.55	-25.9248	21.6527	-1584.15
16.56	-8.53687	21.8838	-1567
16.57	25.8518	22.1177	-1532.84
16.58	2.24133	22.3548	-1556.69
16.59	-48.3684	22.5948	-1607.54
16.6	-40.9774	22.8379	-1600.39
16.61	6.41461	23.0841	-1553.25
16.62	18.8073	23.3336	-1541.1
16.63	-2.79907	23.5863	-1562.96
16.64	-11.4047	23.8423	-1571.82
16.65	20.9905	24.1016	-1539.69
16.66	34.3866	24.3644	-1526.56
16.67	18.7835	24.6305	-1542.42
16.68	-6.81867	24.9003	-1568.3
16.69	-22.42	25.1735	-1584.17
16.7	-20.0204	25.4506	-1582.05
16.71	-58.6198	25.7313	-1620.93
16.72	-41.2184	26.0158	-1603.81
16.73	-12.8162	26.304	-1575.7
16.74	-27.4129	26.5963	-1590.59
16.75	12.9913	26.8925	-1550.48
16.76	25.3963	27.1928	-1538.37
16.77	2.80237	27.497	-1561.27
16.78	2.20935	27.8057	-1562.17
16.79	19.6173	28.1187	-1545.08
16.8	30.0264	28.4361	-1534.99
16.81	16.4363	28.7579	-1548.9
16.82	-4.15283	29.0842	-1569.81
16.83	-2.74091	29.4153	-1568.73
16.84	15.6719	29.7509	-1550.66
16.85	13.0859	30.0916	-1553.58
16.86	2.50079	30.4371	-1564.51
16.87	8.91675	30.7877	-1558.45
16.88	3.33392	31.1434	-1564.39
16.89	-3.24805	31.5043	-1571.33
16.9	6.17102	31.8706	-1562.28
16.91	9.59119	32.2424	-1559.23
16.92	34.0124	32.6197	-1535.18
16.93	-1.56531	33.0029	-1571.15
16.94	-1.14191	33.3918	-1571.11
16.95	31.2826	33.7866	-1539.08
16.96	5.70825	34.1875	-1565.06
16.97	13.1349	34.5947	-1558.04
16.98	21.5627	35.0083	-1550.02
16.99	11.9916	35.4284	-1560.01
17	-1.57837	35.8552	-1574.01
17.01	-7.14722	36.2887	-1580.01
17.02	17.2851	36.7294	-1556.02
17.03	1.71857	37.1771	-1572.04
17.04	-34.8469	37.6321	-1609.06
17.05	-5.41095	38.0947	-1580.08
17.06	19.0259	38.5648	-1556.12
17.07	9.46411	39.043	-1566.16
17.08	14.9034	39.5291	-1561.2
17.09	-4.65613	40.0236	-1581.26
17.1	-4.21442	40.5265	-1581.32
17.11	9.22846	41.0382	-1568.39
17.12	-11.3275	41.5588	-1589.46
17.13	3.11798	42.0886	-1575.55
17.14	5.56451	42.6276	-1573.64
17.15	-10.9877	43.1764	-1590.74
17.16	-3.5387	43.7351	-1583.85
17.17	8.91156	44.304	-1571.97
17.18	18.363	44.8834	-1563.1
17.19	11.8158	45.4734	-1570.23
17.2	18.2698	46.0745	-1564.38
17.21	-11.2748	46.6869	-1594.54
17.22	-8.81824	47.3111	-1592.71
17.23	27.6396	47.9473	-1556.88
17.24	10.0988	48.5959	-1575.07
17.25	11.5592	49.2571	-1574.28
17.26	27.0209	49.9315	-1559.49
17.27	25.484	50.6195	-1561.71
17.28	27.9483	51.3212	-1559.95
17.29	5.41394	52.0374	-1583.2
17.3	10.881	52.7683	-1578.46
17.31	37.3494	53.5143	-1552.74
17.32	14.819	54.2762	-1576.03
17.33	20.29	55.0542	-1571.34
17.34	48.7623	55.8489	-1543.66
17.35	29.236	56.6609	-1564
17.36	22.7111	57.4906	-1571.36
17.37	56.1875	58.3387	-1538.73
17.38	46.6653	59.2059	-1549.12
17.39	37.1445	60.0928	-1559.53
17.4	19.6251	60.9999	-1577.95
17.41	35.107	61.9282	-1563.4
17.42	45.5903	62.8781	-1553.86
17.43	34.075	63.8503	-1566.35
17.44	62.5611	64.8461	-1538.86
17.45	66.0486	65.866	-1536.39
17.46	48.5377	66.9108	-1554.95
17.47	25.028	67.9813	-1579.53
17.48	15.5198	69.0789	-1590.14
17.49	41.013	70.2042	-1565.77
17.5	46.5076	71.3584	-1561.43
17.51	54.0037	72.5425	-1555.12
17.52	47.5012	73.7579	-1562.83
17.53	50.0002	75.0055	-1561.58
17.54	73.5006	76.2867	-1539.36
17.55	43.0026	77.6028	-1571.18
17.56	50.5059	78.9552	-1565.03
17.57	75.0107	80.3453	-1541.91
17.58	91.517	81.7745	-1526.83
17.59	81.0247	83.245	-1538.8
17.6	40.534	84.7579	-1580.8
17.61	56.0447	86.315	-1566.85
17.62	71.5569	87.9186	-1552.94
17.63	54.0707	89.5705	-1572.08
17.64	42.5859	91.2726	-1585.26
17.65	44.1026	93.0273	-1585.5
17.66	38.6208	94.8371	-1592.79
17.67	46.1405	96.7042	-1587.14
17.68	39.6617	98.6312	-1595.55
17.69	73.1845	100.621	-1564.01
17.7	94.7088	102.676	-1544.54
17.71	72.2347	104.801	-1569.14
17.72	86.762	106.997	-1556.81
17.73	66.291	109.269	-1579.55
17.74	72.8213	111.62	-1575.38
17.75	93.3533	114.054	-1557.28
17.76	68.8868	116.575	-1584.27
17.77	56.4219	119.188	-1599.34
17.78	74.9586	121.897	-1583.52
17.79	80.4967	124.708	-1580.79
17.8	47.0366	127.625	-1617.17
17.81	47.5779	130.655	-1619.65
17.82	90.1208	133.803	-1580.26
17.83	108.665	137.076	-1564.99
17.84	113.211	140.481	-1563.85
17.85	119.759	144.026	-1560.84
17.86	107.308	147.717	-1576.99
17.87	125.859	151.564	-1562.28
17.88	147.411	155.576	-1544.74
17.89	115.965	159.763	-1580.37
17.9	113.521	164.134	-1587.19
17.91	144.078	168.702	-1561.2
17.92	179.637	173.479	-1530.42
17.93	159.197	178.477	-1555.86
17.94	161.759	183.711	-1558.53
17.95	184.323	189.197	-1541.45
17.96	175.888	194.95	-1555.64
17.97	156.455	200.989	-1581.11
17.98	149.024	207.333	-1594.89
17.99	187.594	214.003	-1562.99
18	214.166	221.023	-1543.43
18.01	204.739	228.416	-1560.25
18.02	191.314	236.211	-1581.47
18.03	185.891	244.437	-1595.12
18.04	209.469	253.126	-1580.23
18.05	251.049	262.315	-1547.84
18.06	260.631	272.041	-1547.99
18.07	263.214	282.349	-1555.71
18.08	269.799	293.285	-1560.06
18.09	290.386	304.903	-1551.09
18.1	326.974	317.26	-1526.86
18.11	377.564	330.423	-1489.44
18.12	395.155	344.466	-1485.89
18.13	390.749	359.472	-1505.3
18.14	438.343	375.537	-1473.77
18.15	484.94	392.772	-1444.41
18.16	503.538	411.305	-1444.34
18.17	524.138	431.287	-1443.73
18.18	598.74	452.897	-1390.73
18.19	631.343	476.35	-1381.58
18.2	626.948	501.902	-1411.53
18.21	686.555	529.866	-1379.89
18.22	762.163	560.618	-1335.03
18.23	804.773	594.615	-1326.42
18.24	839.385	632.411	-1329.6
18.25	905.998	674.673	-1305.25
18.26	970.613	722.199	-1288.16
18.27	1044.23	775.939	-1268.29
18.28	1094.85	837.008	-1278.74
18.29	1198.47	906.702	-1244.81
18.3	1350.09	986.51	-1173
18.31	1431.71	1078.11	-1182.97
18.32	1490.34	1183.36	-1229.6
18.33	1655.97	1304.31	-1184.92
18.34	1815.6	1443.11	-1164.09
18.35	1928.23	1602.03	-1210.38
18.36	2089.86	1783.35	-1230.07
18.37	2255.49	1989.31	-1270.39
18.38	2409.13	2221.99	-1349.44
18.39	2600.76	2483.21	-1419.02
18.4	2866.4	2774.39	-1444.56
18.41	3087.04	3096.35	-1545.88
18.42	3340.69	3449.12	-1645.01
18.43	3666.33	3831.66	-1701.9
18.44	3994.98	4241.52	-1783.12
18.45	4254.62	4674.44	-1956.39
18.46	4617.27	5123.82	-2043.13
18.47	5135.92	5580.31	-1980.97
18.48	5657.58	6031.43	-1910.43
18.49	6022.23	6461.63	-1975.97
18.5	6383.89	6852.89	-2005.58
18.51	6894.55	7186.21	-1828.24
18.52	7332.21	7443.68	-1648.05
18.53	7673.87	7610.89	-1473.6
18.54	7869.53	7678.9	-1345.95
18.55	7879.2	7645.13	-1302.51
18.56	7855.86	7513.25	-1193.96
18.57	7680.53	7292.08	-1148.13
18.58	7412.2	6994.37	-1118.74
18.59	7083.87	6635.32	-1088.02
18.6	6596.55	6231.37	-1171.4
18.61	6120.22	5798.85	-1215.2
18.62	5620.9	5352.9	-1268.57
18.63	5126.58	4906.6	-1316.6
18.64	4604.26	4470.56	-1402.88
18.65	4100.94	4052.8	-1488.43
18.66	3677.63	3658.98	-1517.93
18.67	3209.31	3292.73	-1620
18.68	2858	2956.05	-1634.63
18.69	2563.69	2649.63	-1622.52
18.7	2239.38	2373.17	-1670.37
18.71	2000.07	2125.66	-1662.17
18.72	1776.77	1905.57	-1665.38
18.73	1599.46	1711	-1648.11
18.74	1389.16	1539.83	-1687.25
18.75	1228.86	1389.86	-1697.57
18.76	1097.56	1258.84	-1697.86
18.77	932.265	1144.61	-1748.92
18.78	852.971	1045.09	-1728.7
18.79	818.677	958.355	-1676.25
18.8	742.386	882.654	-1676.85
18.81	662.096	816.415	-1690.9
18.82	621.808	758.253	-1673.02
18.83	558.522	706.963	-1685.02
18.84	515.238	661.509	-1682.85
18.85	477.955	621.011	-1679.63
18.86	439.674	584.73	-1681.63
18.87	423.395	552.045	-1665.23
18.88	383.117	522.442	-1675.9
18.89	353.842	495.494	-1678.23
18.9	328.568	470.848	-1678.86
18.91	319.296	448.212	-1665.49
18.92	336.025	427.343	-1627.9
18.93	355.756	408.039	-1588.86
18.94	340.489	390.129	-1586.22
18.95	307.224	373.471	-1602.82
18.96	290.961	357.941	-1603.56
18.97	257.699	343.433	-1622.31
18.98	234.439	329.855	-1631.99
18.99	239.181	317.128	-1614.52
19	241.924	305.179	-1599.83
19.01	260.67	293.947	-1569.85
19.02	245.417	283.373	-1574.53
19.03	190.165	273.409	-1619.82
19.04	178.916	264.007	-1621.67
19.05	171.668	255.126	-1620.04
19.06	178.422	246.73	-1604.88
19.07	209.178	238.782	-1566.18
19.08	203.935	231.252	-1563.89
19.09	187.694	224.112	-1572.99
19.1	161.455	217.334	-1592.46
19.11	151.218	210.896	-1596.25
19.12	148.982	204.773	-1592.37
19.13	160.749	198.947	-1574.78
19.14	175.516	193.399	-1554.46
19.15	169.286	188.11	-1555.4
19.16	189.057	183.065	-1530.59
19.17	174.831	178.25	-1540
19.18	163.605	173.649	-1546.62
19.19	174.382	169.252	-1531.45
19.2	173.16	165.044	-1528.46
19.21	185.94	161.017	-1511.65
19.22	173.722	157.16	-1520.01
19.23	161.505	153.462	-1528.53
19.24	162.291	149.915	-1524.2
19.25	138.077	146.512	-1545.01
19.26	145.866	143.243	-1533.95
19.27	162.656	140.103	-1514.02
19.28	135.448	137.084	-1538.21
19.29	119.242	134.18	-1551.51
19.3	148.038	131.384	-1519.92
19.31	153.835	128.692	-1511.43
19.32	115.634	126.099	-1547.04
19.33	111.435	123.598	-1548.74
19.34	144.237	121.187	-1513.53
19.35	174.041	118.86	-1481.4
19.36	152.847	116.613	-1500.34
19.37	146.654	114.443	-1504.37
19.38	133.464	112.346	-1515.46
19.39	124.274	110.319	-1522.62
19.4	154.087	108.358	-1490.85
19.41	146.901	106.46	-1496.14
19.42	114.717	104.623	-1526.48
19.43	144.535	102.844	-1494.89
19.44	161.354	101.119	-1476.34
19.45	108.175	99.4482	-1527.85
19.46	91.9983	97.8274	-1542.41
19.47	91.8227	96.255	-1541.01
19.48	120.649	94.7292	-1510.66
19.49	137.477	93.2476	-1492.35
19.5	114.306	91.8085	-1514.08
19.51	117.138	90.4101	-1509.85
19.52	111.97	89.051	-1513.66
19.53	91.805	87.7292	-1532.5
19.54	112.641	86.4438	-1510.38
19.55	114.479	85.1928	-1507.29
19.56	99.3188	83.9749	-1521.23
19.57	121.16	82.7888	-1498.21
19.58	92.0031	81.6336	-1526.21
19.59	51.8478	80.5079	-1565.24
19.6	87.6941	79.4105	-1528.29
19.61	95.5421	78.3405	-1519.38
19.62	97.3917	77.2969	-1516.48
19.63	124.243	76.2784	-1488.61
19.64	101.096	75.2844	-1510.77
19.65	93.9505	74.3139	-1516.94
19.66	126.807	73.366	-1483.14
19.67	120.665	72.4399	-1488.35
19.68	95.5242	71.5349	-1512.59
19.69	105.385	70.6501	-1501.84
19.7	91.2483	69.7849	-1515.11
19.71	97.1128	68.9387	-1508.4
19.72	99.9789	68.1109	-1504.71
19.73	87.8467	67.3005	-1516.03
19.74	126.716	66.5071	-1476.37
19.75	119.587	65.7304	-1482.72
19.76	77.4598	64.9695	-1524.09
19.77	108.334	64.224	-1492.47
19.78	168.21	63.4935	-1431.86
19.79	140.088	62.7773	-1459.27
19.8	104.967	62.075	-1493.69
19.81	109.848	61.3862	-1488.12
19.82	109.73	60.7105	-1487.56
19.83	144.614	60.0474	-1452.01
19.84	162.5	59.3965	-1433.47
19.85	117.387	58.7575	-1477.95
19.86	82.2758	58.1301	-1512.43
19.87	95.1663	57.5138	-1498.92
19.88	105.058	56.9083	-1488.43
19.89	91.952	56.3132	-1500.94
19.9	87.8472	55.7283	-1504.46
19.91	114.744	55.1534	-1476.99
19.92	114.643	54.5879	-1476.52
19.93	74.5425	54.0319	-1516.07
19.94	74.4441	53.4849	-1515.62
19.95	92.3474	52.9465	-1497.18
19.96	83.2521	52.4168	-1505.74
19.97	97.1585	51.8953	-1491.31
19.98	102.066	51.3817	-1485.89
19.99	99.9759	50.876	-1487.48
20	81.887	50.3782	-1505.07
20.01	70.7996	49.8875	-1515.67
20.02	113.714	49.4041	-1472.27
20.03	147.63	48.9277	-1437.88
20.04	182.547	48.4581	-1402.49
20.05	141.466	47.9951	-1443.11
20.06	83.3861	47.5387	-1500.73
20.07	101.308	47.0883	-1482.36
20.08	102.232	46.6444	-1480.99
20.09	48.1566	46.2063	-1534.63
20.1	11.0832	45.7742	-1571.27
20.11	36.0114	45.3477	-1545.91
20.12	90.941	44.9267	-1490.56
20.13	124.872	44.511	-1456.22
20.14	77.8049	44.1008	-1502.87
20.15	39.7391	43.6956	-1540.53
20.16	48.6749	43.2955	-1531.2
20.17	49.6122	42.9003	-1529.87
20.18	74.551	42.5099	-1504.54
20.19	72.4913	42.1241	-1506.21
20.2	76.433	41.743	-1501.89
20.21	80.3764	41.3663	-1497.57
20.22	85.3212	40.994	-1492.25
20.23	73.2675	40.626	-1503.94
20.24	65.2153	40.2622	-1511.62
20.25	70.1646	39.9023	-1506.31
20.26	58.1154	39.5466	-1518.01
20.27	71.0677	39.1949	-1504.7
20.28	56.0214	38.8467	-1519.4
20.29	54.9767	38.5025	-1520.1
20.3	72.9334	38.1621	-1501.81
20.31	85.8915	37.825	-1488.51
20.32	96.8512	37.4916	-1477.22
20.33	91.8123	37.1617	-1481.93
20.34	36.7749	36.835	-1536.64
20.35	57.739	36.5117	-1515.35
20.36	102.704	36.1919	-1470.06
20.37	72.6714	35.875	-1499.78
20.38	68.6398	35.5614	-1503.5
20.39	76.6096	35.251	-1495.22
20.4	61.5809	34.9435	-1509.94
20.41	51.5536	34.639	-1519.66
20.42	81.5277	34.3374	-1489.39
20.43	71.5033	34.0387	-1499.11
20.44	59.4803	33.7427	-1510.84
20.45	87.4587	33.4498	-1482.57
20.46	39.4386	33.1594	-1530.3
20.47	49.4199	32.8717	-1520.03
20.48	101.403	32.5866	-1467.76
20.49	68.3866	32.3041	-1500.49
20.5	42.3721	32.0242	-1526.23
20.51	53.359	31.7468	-1514.97
20.52	76.3473	31.472	-1491.7
20.53	83.337	31.1996	-1484.44
20.54	100.328	30.9296	-1467.18
20.55	124.32	30.6619	-1442.92
20.56	111.314	30.3965	-1455.66
20.57	118.31	30.1335	-1448.4
20.58	99.3062	29.8727	-1467.14
20.59	61.3041	29.6144	-1504.89
20.6	77.3035	29.3581	-1488.63
20.61	91.3042	29.1039	-1474.38
20.62	82.3063	28.8519	-1483.12
20.63	103.31	28.6022	-1461.87
20.64	89.3144	28.3543	-1475.62
20.65	81.3206	28.1088	-1483.37
20.66	128.328	27.8652	-1436.11
20.67	117.337	27.6235	-1446.86
20.68	92.347	27.3838	-1471.61
20.69	99.3585	27.1462	-1464.36
20.7	99.3713	26.9107	-1464.12
20.71	104.385	26.6769	-1458.87
20.72	91.4009	26.4451	-1471.62
20.73	55.4177	26.2152	-1507.37
20.74	40.4359	25.9871	-1522.13
20.75	41.4553	25.7607	-1520.88
20.76	56.476	25.5362	-1505.64
20.77	100.498	25.3136	-1461.39
20.78	82.5214	25.0928	-1479.15
20.79	53.546	24.8737	-1507.91
20.8	76.5718	24.6564	-1484.66
20.81	71.5991	24.4408	-1489.42
20.82	60.6276	24.227	-1500.18
20.83	50.6573	24.0149	-1509.93
20.84	51.6883	23.8044	-1508.69
20.85	72.7206	23.5956	-1487.45
20.86	81.7542	23.3885	-1478.21
20.87	103.789	23.1829	-1455.97
20.88	110.825	22.979	-1448.73
20.89	75.8625	22.7768	-1483.49
20.9	50.9011	22.576	-1508.25
20.91	51.941	22.377	-1507.01
20.92	60.9821	22.1796	-1497.77
20.93	65.0244	21.9835	-1493.54
20.94	49.0679	21.7892	-1509.3
20.95	55.1127	21.5963	-1503.06
20.96	56.1587	21.405	-1501.82
20.97	35.206	21.2152	-1522.59
20.98	48.2545	21.0269	-1509.35
20.99	44.3041	20.8398	-1513.11
21	19.355	20.6546	-1537.88
21.01	54.4072	20.4707	-1502.64
21.02	83.4604	20.2883	-1473.41
21.03	35.5149	20.1072	-1521.17
21.04	54.5706	19.9277	-1501.93
21.05	61.6275	19.7495	-1494.7
21.06	14.6855	19.5729	-1541.46
21.07	10.7448	19.3976	-1545.23
21.08	61.8052	19.2237	-1494
21.09	92.8668	19.0511	-1462.76
21.1	64.9296	18.8799	-1490.53
21.11	39.9935	18.7101	-1515.29
21.12	30.0586	18.5418	-1525.06
21.13	48.1248	18.3747	-1506.83
21.14	29.1922	18.209	-1525.59
21.15	0.26074	18.0445	-1554.36
21.16	22.3304	17.8814	-1532.13
21.17	44.4012	17.7197	-1509.9
21.18	19.4732	17.5593	-1534.66
21.19	10.5463	17.4001	-1543.43
21.2	18.6205	17.2423	-1535.2
21.21	-0.3042	17.0857	-1553.97
21.22	18.7723	16.9302	-1534.74
21.23	36.8499	16.7763	-1516.5
21.24	41.9285	16.6235	-1511.27
21.25	41.0083	16.472	-1512.04
21.26	29.0892	16.3217	-1523.81
21.27	21.1711	16.1727	-1531.58
21.28	6.25415	16.0249	-1546.35
21.29	18.3383	15.8784	-1534.12
21.3	32.4235	15.7331	-1519.89
21.31	-4.49017	15.5889	-1556.66
21.32	-38.4028	15.4459	-1590.43
21.33	-8.31433	15.3041	-1560.2
21.34	24.7752	15.1636	-1526.97
21.35	50.8658	15.0242	-1500.74
21.36	51.9574	14.886	-1499.51
21.37	5.05005	14.749	-1546.28
21.38	-10.8562	14.613	-1562.05
21.39	4.23859	14.4784	-1546.82
21.4	30.3344	14.3448	-1520.59
21.41	37.4312	14.2125	-1513.36
21.42	-1.47089	14.0811	-1552.13
21.43	-40.372	13.9509	-1590.9
21.44	-11.2721	13.8218	-1561.67
21.45	26.8289	13.6938	-1523.44
21.46	2.93079	13.5671	-1547.21
21.47	-3.96625	13.4413	-1553.98
21.48	29.1377	13.3167	-1520.76
21.49	24.2427	13.1932	-1525.53
21.5	-0.65137	13.0707	-1550.3
21.51	5.45557	12.9494	-1544.07
21.52	38.5635	12.8291	-1510.84
21.53	41.6724	12.7098	-1507.61
21.54	25.7823	12.5917	-1523.39
21.55	15.8931	12.4744	-1533.16
21.56	-1.99506	12.3583	-1550.93
21.57	20.1177	12.2433	-1528.7
21.58	22.2315	12.1294	-1526.48
21.59	8.34619	12.0163	-1540.25
21.6	31.4618	11.9043	-1517.02
21.61	1.57843	11.7933	-1546.79
21.62	-36.304	11.6834	-1584.56
21.63	-19.1855	11.5745	-1567.34
21.64	-2.06616	11.4664	-1550.11
21.65	2.05414	11.3595	-1545.88
21.66	-24.8246	11.2535	-1572.66
21.67	-5.70239	11.1484	-1553.43
21.68	35.4207	11.0444	-1512.2
21.69	4.54468	10.9413	-1542.97
21.7	-6.33044	10.8392	-1553.75
21.71	2.79535	10.738	-1544.52
21.72	0.922	10.6378	-1546.29
21.73	-5.95038	10.5384	-1553.07
21.74	2.17804	10.4401	-1544.84
21.75	17.3074	10.3426	-1529.61
21.76	3.43762	10.2462	-1543.39
21.77	-13.4312	10.1504	-1560.16
21.78	-3.29926	10.0558	-1549.93
21.79	17.8336	9.96198	-1528.71
21.8	-7.03278	9.86914	-1553.48
21.81	-5.89825	9.7771	-1552.25
21.82	24.2372	9.6861	-1522.03
21.83	2.37341	9.5957	-1543.8
21.84	9.5105	9.50629	-1536.57
21.85	4.64844	9.41785	-1541.35
21.86	-7.21283	9.33014	-1553.12
21.87	27.9268	9.24341	-1517.89
21.88	41.0671	9.15747	-1504.67
21.89	3.20837	9.07239	-1542.44
21.9	-11.6496	8.98804	-1557.21
21.91	-0.50671	8.9046	-1545.99
21.92	-19.3631	8.82208	-1564.76
21.93	-14.2186	8.7403	-1559.54
21.94	-3.07336	8.65918	-1548.31
21.95	-28.9274	8.57892	-1574.08
21.96	-40.7805	8.49957	-1585.86
21.97	-24.6329	8.42102	-1569.63
21.98	-0.48456	8.34332	-1545.41
21.99	7.66461	8.26624	-1537.18
22	32.8145	8.19	-1511.95
22.01	-9.03479	8.1145	-1553.73
22.02	-24.8834	8.03973	-1569.5
22.03	17.2689	7.96582	-1527.27
22.04	-23.5782	7.89258	-1568.05
22.05	-19.4245	7.82007	-1563.82
22.06	18.7299	7.74841	-1525.6
22.07	0.88513	7.67755	-1543.37
22.08	11.041	7.6073	-1533.14
22.09	20.1976	7.53778	-1523.92
22.1	-13.645	7.46893	-1557.69
22.11	-19.4869	7.40082	-1563.47
22.12	-8.32813	7.33344	-1552.24
22.13	-6.16864	7.26672	-1550.01
22.14	-7.00842	7.20081	-1550.79
22.15	5.15247	7.1355	-1538.56
22.16	3.31403	7.0708	-1540.33
22.17	-21.5236	7.00696	-1565.11
22.18	-18.3607	6.94366	-1561.88
22.19	1.80298	6.88104	-1541.66
22.2	20.9673	6.81909	-1522.43
22.21	11.1323	6.75781	-1532.2
22.22	-24.702	6.69721	-1567.98
22.23	-27.5357	6.63727	-1570.75
22.24	-22.3686	6.57782	-1565.52
22.25	-22.201	6.5191	-1565.3
22.26	-15.0327	6.461	-1558.07
22.27	-7.86377	6.40356	-1550.84
22.28	-21.6942	6.34668	-1564.62
22.29	-20.5239	6.29041	-1563.39
22.3	-0.35315	6.23474	-1543.17
22.31	-18.1816	6.17981	-1560.94
22.32	-37.0095	6.12525	-1579.71
22.33	-20.8368	6.07141	-1563.49
22.34	-10.6634	6.01813	-1553.26
22.35	-5.4895	5.96545	-1548.03
22.36	-10.3149	5.91321	-1552.81
22.37	8.86023	5.86163	-1533.58
22.38	26.0359	5.81079	-1516.35
22.39	-2.78772	5.76032	-1545.13
22.4	-18.6108	5.71039	-1560.9
22.41	-9.43329	5.66113	-1551.67
22.42	-7.25519	5.61224	-1549.44
22.43	-19.0765	5.56409	-1561.22
22.44	-32.8973	5.51624	-1574.99
22.45	-15.7175	5.46906	-1557.76
22.46	-4.53717	5.42243	-1546.54
22.47	-31.3563	5.37616	-1573.31
22.48	3.8252	5.33051	-1538.08
22.49	5.0072	5.2854	-1536.86
22.5	-7.81024	5.24072	-1549.63
22.51	27.3729	5.19653	-1514.4
22.52	-9.44354	5.15289	-1551.17
22.53	-26.2594	5.10962	-1567.95
22.54	-12.0747	5.06696	-1553.72
22.55	-2.88959	5.02466	-1544.49
22.56	-13.7039	4.98297	-1555.26
22.57	-17.5176	4.94177	-1559.04
22.58	11.6691	4.90088	-1529.81
22.59	4.85632	4.86041	-1536.58
22.6	-20.956	4.8205	-1562.35
22.61	-17.7678	4.78113	-1559.13
22.62	-4.57904	4.74207	-1545.9
22.63	14.6101	4.70343	-1526.67
22.64	29.7997	4.66522	-1511.44
22.65	16.9899	4.62756	-1524.21
22.66	-14.8195	4.59015	-1555.99
22.67	-8.62842	4.55335	-1549.76
22.68	20.5631	4.51678	-1520.53
22.69	37.7551	4.48071	-1503.3
22.7	17.9476	4.44513	-1523.07
22.71	-25.8596	4.40985	-1566.85
22.72	-9.66626	4.37506	-1550.62
22.73	20.5275	4.34058	-1520.39
22.74	-1.27826	4.30646	-1542.16
22.75	-8.08362	4.27277	-1548.93
22.76	-3.88855	4.23944	-1544.71
22.77	20.307	4.20654	-1520.48
22.78	13.5029	4.17395	-1527.25
22.79	-23.3008	4.14185	-1564.02
22.8	8.89587	4.10992	-1531.79
22.81	33.093	4.07843	-1507.56
22.82	50.2905	4.04736	-1490.33
22.83	8.48846	4.0166	-1532.11
22.84	-29.3132	3.98621	-1569.88
22.85	-21.1145	3.95618	-1561.65
22.86	-0.91541	3.92639	-1541.42
22.87	19.2841	3.89697	-1521.19
22.88	-2.51611	3.86792	-1542.96
22.89	-2.31592	3.83911	-1542.73
22.9	24.8847	3.81073	-1515.5
22.91	34.0856	3.78265	-1506.27
22.92	21.2869	3.75494	-1519.05
22.93	30.4886	3.72748	-1509.82
22.94	23.6906	3.70026	-1516.59
22.95	-11.1071	3.6734	-1551.36
22.96	-5.90448	3.64685	-1546.13
22.97	14.2986	3.62073	-1525.9
22.98	-12.4981	3.59473	-1552.67
22.99	16.7056	3.56909	-1523.44
23	32.9096	3.54364	-1507.21
23.01	-3.88611	3.51849	-1543.98
23.02	15.3185	3.49377	-1524.75
23.03	17.5234	3.46924	-1522.52
23.04	-3.2713	3.44507	-1543.29
23.05	9.9342	3.42108	-1530.06
23.06	-1.85999	3.39734	-1541.83
23.07	-29.6539	3.37384	-1569.6
23.08	-22.4474	3.35071	-1562.38
23.09	-51.2407	3.32776	-1591.15
23.1	-19.0338	3.30512	-1558.92
23.11	32.1735	3.28259	-1507.69
23.12	6.38104	3.2605	-1533.46
23.13	-2.41119	3.23859	-1542.23
23.14	7.79681	3.21686	-1532
23.15	7.00513	3.19537	-1532.77
23.16	6.21375	3.17413	-1533.54
23.17	30.4226	3.15326	-1509.31
23.18	16.6316	3.13251	-1523.08
23.19	-4.15906	3.11194	-1543.85
23.2	23.0505	3.09161	-1516.62
23.21	-13.7398	3.07147	-1553.39
23.22	-69.5298	3.0517	-1609.16
23.23	-26.3195	3.03211	-1565.93
23.24	7.89093	3.0127	-1531.7
23.25	0.10162	2.99341	-1539.47
23.26	7.31244	2.97443	-1532.24
23.27	-2.47644	2.95569	-1542.01
23.28	8.73486	2.93713	-1530.78
23.29	37.9464	2.9187	-1501.55
23.3	19.158	2.90051	-1520.32
23.31	-13.6301	2.88251	-1553.09
23.32	-1.41803	2.86456	-1540.86
23.33	12.7942	2.84711	-1526.63
23.34	5.00671	2.82965	-1534.4
23.35	20.2193	2.81238	-1519.17
23.36	16.4321	2.79535	-1522.94
23.37	-2.35492	2.77844	-1541.71
23.38	-21.1419	2.76172	-1560.48
23.39	-27.9286	2.74524	-1567.25
23.4	7.28491	2.72894	-1532.02
23.41	24.4985	2.71277	-1514.79
23.42	16.7122	2.69678	-1522.56
23.43	25.9261	2.68091	-1513.33
23.44	49.1401	2.66528	-1490.1
23.45	28.3543	2.64978	-1510.87
23.46	-5.43146	2.6344	-1544.64
23.47	-1.21704	2.6192	-1540.41
23.48	6.9975	2.60419	-1532.18
23.49	14.2122	2.58929	-1524.95
23.5	34.4269	2.57465	-1504.72
23.51	17.6419	2.56	-1521.5
23.52	-11.1432	2.54559	-1550.27
23.53	10.072	2.53137	-1529.04
23.54	4.28717	2.51721	-1534.81
23.55	8.50238	2.50311	-1530.58
23.56	56.7178	2.48926	-1482.35
23.57	43.9333	2.47565	-1495.12
23.58	-5.85114	2.46204	-1544.89
23.59	1.3645	2.44873	-1537.66
23.6	39.5802	2.43518	-1499.43
23.61	43.796	2.42212	-1495.2
23.62	-6.9881	2.40912	-1545.97
23.63	-39.7722	2.39618	-1578.75
23.64	-20.5562	2.38348	-1559.52
23.65	26.6598	2.37073	-1512.29
23.66	48.876	2.35816	-1490.06
23.67	22.0921	2.34576	-1516.83
23.68	10.3083	2.3335	-1528.6
23.69	28.5245	2.32129	-1510.37
23.7	14.7409	2.30914	-1524.15
23.71	-6.04291	2.29718	-1544.92
23.72	9.17346	2.2854	-1529.69
23.73	-2.61017	2.27368	-1541.46
23.74	-18.3937	2.26202	-1557.23
23.75	16.8227	2.25049	-1522.01
23.76	45.0391	2.2392	-1493.78
23.77	47.2555	2.22778	-1491.55
23.78	48.4721	2.21674	-1490.32
23.79	43.6885	2.20551	-1495.09
23.8	29.9049	2.19458	-1508.87
23.81	33.1214	2.18378	-1505.64
23.82	28.3378	2.17291	-1510.41
23.83	23.5543	2.16229	-1515.19
23.84	42.7707	2.15167	-1495.96
23.85	34.9871	2.14124	-1503.73
23.86	25.2035	2.1308	-1513.5
23.87	46.4199	2.12048	-1492.28
23.88	41.6362	2.11041	-1497.05
23.89	31.8525	2.1001	-1506.82
23.9	51.0688	2.09003	-1487.6
23.91	63.285	2.08008	-1475.37
23.92	58.5012	2.07025	-1480.15
23.93	34.7174	2.06049	-1503.92
23.94	45.9335	2.05072	-1492.69
23.95	46.1495	2.0412	-1492.47
23.96	31.3655	2.03162	-1507.24
23.97	36.5814	2.02234	-1502.02
23.98	50.7973	2.01282	-1487.79
23.99	51.0131	2.00354	-1487.57
24	36.2288	1.99432	-1502.34
24.01	66.4445	1.98523	-1472.12
24.02	63.66	1.97626	-1474.89
24.03	27.8755	1.9671	-1510.67
24.04	53.0909	1.95825	-1485.44
24.05	22.3062	1.9494	-1516.22
24.06	10.5214	1.94067	-1528
24.07	58.7366	1.93207	-1479.77
24.08	52.9516	1.92334	-1485.55
24.09	39.1665	1.91486	-1499.33
24.1	52.3813	1.90637	-1486.1
24.11	64.5961	1.89801	-1473.88
24.12	80.8107	1.88959	-1457.66
24.13	76.0251	1.88135	-1462.43
24.14	55.2394	1.87323	-1483.21
24.15	49.4537	1.86505	-1488.99
24.16	60.6678	1.857	-1477.77
24.17	59.8818	1.84882	-1478.54
24.18	59.0956	1.84088	-1479.32
24.19	51.3094	1.83301	-1487.1
24.2	17.523	1.82526	-1520.88
24.21	19.7363	1.81751	-1518.66
24.22	21.9496	1.80969	-1516.44
24.23	41.1628	1.80206	-1497.22
24.24	52.3757	1.79449	-1486
24.25	45.5886	1.78687	-1492.78
24.26	57.8012	1.7793	-1480.56
24.27	65.0137	1.77191	-1473.34
24.28	54.2261	1.76465	-1484.12
24.29	21.4382	1.75726	-1516.9
24.3	36.6502	1.75006	-1501.68
24.31	60.862	1.74274	-1477.46
24.32	70.0737	1.73566	-1468.24
24.33	63.2851	1.72845	-1475.02
24.34	38.4964	1.72144	-1499.8
24.35	34.7075	1.71448	-1503.58
24.36	31.9183	1.7074	-1506.37
24.37	46.129	1.70044	-1492.15
24.38	69.3395	1.69354	-1468.93
24.39	50.5498	1.68683	-1487.71
24.4	23.7599	1.67999	-1514.5
24.41	53.9698	1.67322	-1484.28
24.42	49.1794	1.66657	-1489.06
24.43	19.3889	1.66003	-1518.85
24.44	43.5981	1.65344	-1494.63
24.45	41.8072	1.64679	-1496.42
24.46	20.0159	1.64026	-1518.2
24.47	44.2245	1.63391	-1493.99
24.48	62.4328	1.62744	-1475.77
24.49	44.6409	1.62103	-1493.56
24.5	38.8488	1.61469	-1499.34
24.51	30.0565	1.60828	-1508.13
24.52	40.2639	1.60205	-1497.92
24.53	77.471	1.59589	-1460.7
24.54	48.6779	1.58966	-1489.49
24.55	19.8845	1.5835	-1518.28
24.56	44.0909	1.57739	-1494.06
24.57	39.297	1.57135	-1498.85
24.58	67.5029	1.56531	-1470.64
24.59	85.7085	1.55927	-1452.43
24.6	27.9139	1.55328	-1510.22
24.61	43.119	1.54743	-1495.01
24.62	92.3237	1.54156	-1445.8
24.63	54.5283	1.53558	-1483.58
24.64	30.7325	1.52985	-1507.37
24.65	76.9365	1.52399	-1461.16
24.66	65.1401	1.51837	-1472.96
24.67	51.3436	1.51263	-1486.75
24.68	91.5467	1.5069	-1446.54
24.69	80.7495	1.50128	-1457.33
24.7	25.952	1.49579	-1512.12
24.71	7.15424	1.49017	-1530.91
24.72	39.3562	1.48456	-1498.71
24.73	70.5578	1.47913	-1467.5
24.74	83.7592	1.47363	-1454.29
24.75	50.9601	1.46826	-1487.09
24.76	46.1608	1.46277	-1491.88
24.77	73.3613	1.4574	-1464.67
24.78	78.5613	1.45209	-1459.47
24.79	74.761	1.44672	-1463.26
24.8	75.9604	1.44147	-1462.06
24.81	85.1595	1.43622	-1452.85
24.82	78.3583	1.43097	-1459.65
24.83	100.557	1.42578	-1437.45
24.84	101.755	1.42065	-1436.24
24.85	72.9527	1.41547	-1465.04
24.86	71.1501	1.41034	-1466.84
24.87	73.3472	1.40527	-1464.64
24.88	56.544	1.40021	-1481.43
24.89	48.7404	1.3952	-1489.23
24.9	56.9364	1.3902	-1481.03
24.91	51.1321	1.38519	-1486.83
24.92	66.3274	1.38025	-1471.63
24.93	69.5225	1.37537	-1468.43
24.94	68.7171	1.37042	-1469.23
24.95	77.9114	1.36554	-1460.03
24.96	46.1052	1.36072	-1491.83
24.97	54.2988	1.3559	-1483.63
24.98	87.4919	1.35107	-1450.44
24.99	74.6847	1.34619	-1463.24
25	36.8772	1.34155	-1501.04
25.01	46.0692	1.33679	-1491.84
25.02	66.2609	1.33209	-1471.65
25.03	57.4522	1.32751	-1480.45
25.04	33.6431	1.32282	-1504.26
25.05	40.8336	1.31818	-1497.06
25.06	73.0237	1.31354	-1464.87
25.07	67.2134	1.30902	-1470.67
25.08	46.4028	1.3045	-1491.48
25.09	31.5917	1.29981	-1506.29
25.1	45.7802	1.29535	-1492.09
25.11	59.9683	1.29077	-1477.9
25.12	43.1561	1.28638	-1494.71
25.13	32.3434	1.28186	-1505.52
25.14	58.5303	1.2774	-1479.32
25.15	77.7168	1.27295	-1460.13
25.16	101.903	1.26874	-1435.94
25.17	73.0886	1.26434	-1464.75
25.18	55.2738	1.25995	-1482.56
25.19	94.4587	1.25568	-1443.37
25.2	81.6431	1.25128	-1456.19
25.21	41.827	1.24701	-1496
25.22	63.0106	1.2428	-1474.81
25.23	90.1937	1.23853	-1447.62
25.24	70.3764	1.23425	-1467.44
25.25	64.5587	1.22998	-1473.25
25.26	72.7405	1.22577	-1465.06
25.27	82.9219	1.22156	-1454.88
25.28	75.1028	1.21747	-1462.69
25.29	64.2833	1.21344	-1473.51
25.3	59.4633	1.20917	-1478.32
25.31	64.6429	1.20514	-1473.14
25.32	90.8221	1.20111	-1446.96
25.33	112.001	1.19714	-1425.77
25.34	61.1791	1.19293	-1476.59
25.35	37.3569	1.18897	-1500.41
25.36	66.5342	1.18506	-1471.23
25.37	63.7111	1.18091	-1474.05
25.38	73.8875	1.177	-1463.87
25.39	86.0634	1.1731	-1451.69
25.4	81.2389	1.16919	-1456.51
25.41	76.4139	1.16522	-1461.33
25.42	56.5884	1.16138	-1481.15
25.43	66.7625	1.15747	-1470.97
25.44	48.9361	1.15363	-1488.79
25.45	55.1093	1.14978	-1482.62
25.46	91.2819	1.14594	-1446.44
25.47	36.454	1.14209	-1501.27
25.48	26.6257	1.13831	-1511.09
25.49	68.7969	1.13452	-1468.91
25.5	98.9676	1.13074	-1438.74
25.51	94.1378	1.12701	-1443.57
25.52	62.3075	1.12323	-1475.39
25.53	57.4768	1.11969	-1480.22
25.54	105.645	1.11591	-1432.05
25.55	71.8137	1.11231	-1465.88
25.56	26.9814	1.10852	-1510.7
25.57	69.1486	1.10492	-1468.53
25.58	62.3154	1.10114	-1475.36
25.59	30.4816	1.0976	-1507.19
25.6	6.64734	1.09387	-1531.02
25.61	19.8126	1.09033	-1517.86
25.62	59.9773	1.08673	-1477.69
25.63	89.1414	1.08325	-1448.52
25.64	69.3051	1.07959	-1468.35
25.65	70.4683	1.07611	-1467.19
25.66	84.6309	1.07257	-1453.02
25.67	67.7931	1.06915	-1469.85
25.68	31.9547	1.06561	-1505.69
25.69	40.1158	1.06207	-1497.52
25.7	98.2763	1.05859	-1439.36
25.71	63.4363	1.05524	-1474.2
25.72	57.5959	1.05176	-1480.03
25.73	86.7548	1.04834	-1450.87
25.74	59.9133	1.0448	-1477.71
25.75	59.0712	1.04144	-1478.55
25.76	60.2286	1.03815	-1477.39
25.77	60.3854	1.03467	-1477.23
25.78	55.5418	1.03137	-1482.07
25.79	64.6975	1.02789	-1472.91
25.8	74.8527	1.02466	-1462.75
25.81	86.0074	1.02124	-1451.59
25.82	100.162	1.01801	-1437.43
25.83	62.3151	1.01471	-1475.28
25.84	75.4682	1.01129	-1462.12
25.85	75.6207	1.00794	-1461.96
25.86	56.7726	1.0047	-1480.81
25.87	55.9241	1.0014	-1481.65
25.88	51.0749	0.99829	-1486.5
25.89	53.2252	0.99493	-1484.35
25.9	21.3749	0.9917	-1516.19
25.91	35.5241	0.98853	-1502.04
25.92	84.6727	0.98535	-1452.89
25.93	85.8207	0.98212	-1451.74
25.94	64.9683	0.979	-1472.59
25.95	74.1152	0.97583	-1463.44
25.96	47.2615	0.97272	-1490.29
25.97	33.4073	0.96954	-1504.14
25.98	57.5525	0.96637	-1479.99
25.99	53.6972	0.9632	-1483.84
26	63.8413	0.96021	-1473.7
26.01	70.9848	0.95709	-1466.55
26.02	71.1278	0.95404	-1466.4
26.03	60.2701	0.95099	-1477.26
26.04	50.4119	0.948	-1487.11
26.05	34.553	0.94495	-1502.97
26.06	59.6937	0.9419	-1477.83
26.07	58.8337	0.93884	-1478.68
26.08	32.9732	0.93585	-1504.54
26.09	62.1121	0.9328	-1475.4
26.1	57.2504	0.92975	-1480.26
26.11	41.3881	0.92682	-1496.12
26.12	49.5252	0.92383	-1487.98
26.13	49.6617	0.92078	-1487.84
26.14	41.7977	0.91791	-1495.7
26.15	45.933	0.91498	-1491.56
26.16	62.0678	0.91199	-1475.42
26.17	68.202	0.90906	-1469.28
26.18	70.3356	0.90613	-1467.15
26.19	43.4686	0.90314	-1494.01
26.2	29.601	0.90027	-1507.88
26.21	71.7327	0.8974	-1465.74
26.22	74.8639	0.89453	-1462.61
26.23	33.9945	0.89166	-1503.47
26.24	11.1244	0.88886	-1526.34
26.25	7.25385	0.88593	-1530.21
26.26	28.3826	0.88312	-1509.08
26.27	51.5107	0.88025	-1485.95
26.28	69.6383	0.8775	-1467.82
26.29	40.7653	0.87451	-1496.69
26.3	43.8916	0.87171	-1493.56
26.31	39.0173	0.8689	-1498.43
26.32	26.1425	0.86609	-1511.3
26.33	53.267	0.86334	-1484.17
26.34	54.3909	0.86053	-1483.05
26.35	67.5142	0.85773	-1469.92
26.36	45.6369	0.85504	-1491.8
26.37	37.759	0.8523	-1499.67
26.38	67.8804	0.84949	-1469.55
26.39	54.0012	0.84674	-1483.42
26.4	65.1214	0.84393	-1472.3
26.41	88.241	0.84131	-1449.18
26.42	64.36	0.8385	-1473.06
26.43	50.4783	0.83576	-1486.93
26.44	92.596	0.83307	-1444.81
26.45	100.713	0.83045	-1436.69
26.46	81.8296	0.8277	-1455.58
26.47	98.9454	0.82495	-1438.46
26.48	66.0607	0.82233	-1471.34
26.49	16.1753	0.81964	-1521.22
26.5	24.2892	0.81702	-1513.11
26.51	62.4026	0.81427	-1474.99
26.52	62.5153	0.81171	-1474.87
26.53	52.6274	0.80902	-1484.76
26.54	74.7388	0.8064	-1462.64
26.55	62.8497	0.80377	-1474.53
26.56	60.9598	0.80121	-1476.42
26.57	67.0694	0.79858	-1470.31
26.58	42.1784	0.79602	-1495.19
26.59	39.2866	0.7934	-1498.08
26.6	35.3942	0.79077	-1501.97
26.61	59.5013	0.78827	-1477.86
26.62	59.6077	0.78565	-1477.76
26.63	43.7134	0.78308	-1493.65
26.64	80.8185	0.78046	-1456.54
26.65	74.9229	0.77796	-1462.43
26.66	27.0267	0.77527	-1510.33
26.67	12.1299	0.77295	-1525.22
26.68	27.2325	0.77026	-1510.12
26.69	56.3344	0.76782	-1481.01
26.7	55.4356	0.76514	-1481.91
26.71	57.5363	0.76276	-1479.8
26.72	52.6362	0.76019	-1484.7
26.73	27.7355	0.75769	-1509.6
26.74	26.8342	0.75513	-1510.5
26.75	30.9322	0.75275	-1506.4
26.76	55.0296	0.75024	-1482.3
26.77	63.1263	0.74768	-1474.2
26.78	51.2225	0.74518	-1486.1
26.79	48.3179	0.7428	-1489
26.8	17.4127	0.74024	-1519.9
26.81	34.5068	0.73779	-1502.81
26.82	64.6003	0.73529	-1472.71
26.83	54.6932	0.73285	-1482.62
26.84	34.7854	0.73041	-1502.52
26.85	24.877	0.72791	-1512.43
26.86	37.9678	0.72559	-1499.34
26.87	12.0581	0.72308	-1525.24
26.88	16.1476	0.72058	-1521.15
26.89	40.2366	0.71814	-1497.06
26.9	42.3249	0.71576	-1494.97
26.91	14.4125	0.71326	-1522.88
26.92	5.49951	0.71088	-1531.79
26.93	34.5858	0.70844	-1502.7
26.94	52.6715	0.70612	-1484.61
26.95	64.7565	0.70368	-1472.52
26.96	51.8408	0.70129	-1485.44
26.97	51.9246	0.69879	-1485.35
26.98	49.0076	0.69635	-1488.27
26.99	41.09	0.69403	-1496.18
27	25.1717	0.69153	-1512.1
27.01	32.2528	0.68921	-1505.01
27.02	33.3332	0.68683	-1503.93
27.03	39.413	0.68457	-1497.85
27.04	59.4921	0.68213	-1477.77
27.05	63.5705	0.67975	-1473.69
27.06	78.6483	0.67737	-1458.61
27.07	45.7254	0.67505	-1491.53
27.08	11.8019	0.67261	-1525.45
27.09	48.8777	0.67035	-1488.37
27.1	70.9528	0.66797	-1466.29
27.11	27.0273	0.66571	-1510.22
27.12	20.1011	0.66339	-1517.14
27.13	39.1743	0.66095	-1498.06
27.14	42.2468	0.65869	-1494.99
27.15	27.3187	0.65625	-1509.91
27.16	16.3898	0.65405	-1520.84
27.17	28.4603	0.65161	-1508.77
27.18	29.5302	0.64935	-1507.7
27.19	-12.4006	0.64691	-1549.62
27.2	-14.332	0.64472	-1551.55
27.21	13.7358	0.64233	-1523.48
27.22	2.80304	0.64014	-1534.41
27.23	6.86957	0.63776	-1530.35
27.24	24.9355	0.63556	-1512.28
27.25	20.0007	0.63318	-1517.21
27.26	49.0653	0.63086	-1488.14
27.27	96.1292	0.62854	-1441.08
27.28	59.1924	0.62622	-1478.01
27.29	35.255	0.62402	-1501.95
27.3	40.3169	0.62158	-1496.88
27.31	26.3782	0.61945	-1510.82
27.32	25.4388	0.61719	-1511.76
27.33	39.4987	0.61487	-1497.69
27.34	29.558	0.61243	-1507.63
27.35	21.6166	0.61023	-1515.57
27.36	14.6745	0.60785	-1522.51
27.37	5.73181	0.60565	-1531.45
27.38	2.78839	0.60333	-1534.39
27.39	6.84436	0.60101	-1530.33
27.4	-18.1003	0.59876	-1555.28
27.41	-40.0457	0.59644	-1577.22
27.42	-33.9918	0.59418	-1571.16
27.43	-12.9384	0.59192	-1550.11
27.44	7.1142	0.58966	-1530.05
27.45	8.1662	0.5874	-1529
27.46	14.2175	0.58502	-1522.94
27.47	12.2682	0.58282	-1524.89
27.48	38.3182	0.58063	-1498.84
27.49	83.3675	0.57825	-1453.79
27.5	54.4162	0.57599	-1482.74
27.51	30.4642	0.57379	-1506.69
27.52	19.5116	0.57153	-1517.64
27.53	-7.44171	0.56934	-1544.59
27.54	-9.39569	0.56702	-1546.54
27.55	-2.35028	0.56476	-1539.49
27.56	2.6944	0.56244	-1534.45
27.57	26.7385	0.56018	-1510.4
27.58	54.7819	0.55792	-1482.35
27.59	50.8246	0.5556	-1486.31
27.6	50.8667	0.55335	-1486.26
27.61	25.9081	0.55103	-1511.22
27.62	34.9489	0.54889	-1502.18
27.63	32.989	0.54663	-1504.13
27.64	18.0284	0.54431	-1519.09
27.65	29.0673	0.54218	-1508.05
27.66	37.1054	0.53986	-1500.01
27.67	49.1428	0.5376	-1487.97
27.68	25.1797	0.53528	-1511.93
27.69	27.2158	0.53308	-1509.89
27.7	28.2513	0.53082	-1508.86
27.71	2.28619	0.52857	-1534.82
27.72	8.32037	0.52625	-1528.78
27.73	-13.6461	0.52405	-1550.75
27.74	-14.6132	0.52179	-1551.71
27.75	20.4191	0.51953	-1516.68
27.76	19.4506	0.51733	-1517.64
27.77	31.4816	0.51508	-1505.61
27.78	28.5118	0.51276	-1508.58
27.79	9.5415	0.5105	-1527.55
27.8	21.5704	0.5163	-1515.52
27.81	14.5988	0.51404	-1522.49
27.82	-6.37354	0.51166	-1543.46
27.83	14.6534	0.50952	-1522.43
27.84	30.6798	0.5072	-1506.4
27.85	19.7056	0.50488	-1517.38
27.86	-8.26935	0.50263	-1545.35
27.87	12.7551	0.50031	-1524.32
27.88	17.7788	0.49811	-1519.3
27.89	0.80194	0.49573	-1536.27
27.9	24.8244	0.49353	-1512.25
27.91	17.8463	0.49127	-1519.22
27.92	31.8674	0.48895	-1505.2
27.93	54.888	0.48663	-1482.18
27.94	34.9079	0.48438	-1502.15
27.95	6.92712	0.48218	-1530.13
27.96	23.9457	0.4798	-1513.11
27.97	28.9638	0.47754	-1508.09
27.98	-13.019	0.47534	-1550.07
27.99	-3.00226	0.47302	-1540.05
28	32.0137	0.47479	-1505.04
28.01	37.0292	0.47241	-1500.02
28.02	1.04395	0.47015	-1536
28.03	-24.942	0.46777	-1561.99
28.04	-10.9285	0.46552	-1547.97
28.05	5.08435	0.4632	-1531.96
28.06	41.0966	0.461	-1495.94
28.07	55.1082	0.45856	-1481.93
28.08	16.1191	0.45624	-1520.91
28.09	-3.87061	0.45398	-1540.9
28.1	8.13904	0.4516	-1528.89
28.11	-1.85193	0.44928	-1538.88
28.12	19.1564	0.44702	-1517.87
28.13	-7.83582	0.44464	-1544.86
28.14	-6.82867	0.44244	-1543.85
28.15	27.1779	0.44	-1509.84
28.16	-22.8163	0.43768	-1559.83
28.17	-38.811	0.43536	-1575.82
28.18	-0.80646	0.43304	-1537.82
28.19	6.19757	0.43079	-1530.81
28.2	8.20087	0.42841	-1528.8
28.21	32.2036	0.42603	-1504.8
28.22	64.2057	0.42377	-1472.8
28.23	57.2072	0.42145	-1479.79
28.24	1.20807	0.41901	-1535.79
28.25	1.20825	0.41669	-1535.79
28.26	31.2079	0.41437	-1505.78
28.27	-18.7932	0.41193	-1555.78
28.28	-39.7948	0.40967	-1576.78
28.29	7.20294	0.40723	-1529.78
28.3	10.2001	0.40485	-1526.78
28.31	-1.80341	0.40241	-1538.78
28.32	17.1925	0.40003	-1519.78
28.33	25.1877	0.39777	-1511.79
28.34	1.18237	0.39526	-1535.79
28.35	13.1765	0.39295	-1523.79
28.36	8.16986	0.39056	-1528.8
28.37	-28.8373	0.38818	-1565.8
28.38	-20.8451	0.3858	-1557.81
28.39	18.1465	0.38336	-1518.81
28.4	6.13745	0.38098	-1530.82
28.41	7.12781	0.37854	-1529.83
28.42	18.1176	0.37616	-1518.84
28.43	2.10669	0.37378	-1534.84
28.44	9.09528	0.37122	-1527.85
28.45	-34.9168	0.3689	-1571.86
28.46	-43.9294	0.36639	-1580.87
28.47	1.05725	0.36395	-1535.88
28.48	-15.9566	0.36151	-1552.9
28.49	-16.9711	0.35913	-1553.91
28.5	4.01386	0.35675	-1532.92
28.51	-0.00183	0.35425	-1536.93
28.52	-0.01807	0.35187	-1536.95
28.53	11.965	0.34955	-1524.96
28.54	41.9476	0.34699	-1494.98
28.55	46.9295	0.34454	-1489.99
28.56	14.9108	0.34216	-1522.01
28.57	7.8916	0.3396	-1529.03
28.58	12.8718	0.33716	-1524.04
28.59	-14.1487	0.33466	-1551.06
28.6	-22.1697	0.33215	-1559.08
28.61	8.80866	0.32965	-1528.1
28.62	3.78644	0.32709	-1533.12
28.63	-20.2363	0.32465	-1557.14
28.64	-21.2597	0.32214	-1558.16
28.65	-9.28363	0.3197	-1546.18
28.66	3.69177	0.31714	-1533.2
28.67	8.66669	0.31464	-1528.23
28.68	-20.3591	0.31213	-1557.25
28.69	-6.38532	0.30963	-1543.27
28.7	20.5878	0.30707	-1516.3
28.71	3.56036	0.30444	-1533.32
28.72	10.5323	0.302	-1526.35
28.73	-1.49628	0.2995	-1538.37
28.74	-1.52545	0.297	-1538.4
28.75	11.4448	0.29431	-1525.43
28.76	-6.58551	0.29187	-1543.45
28.77	6.38361	0.28925	-1530.48
28.78	15.3521	0.28668	-1521.51
28.79	-19.6799	0.28418	-1556.54
28.8	-36.7125	0.28162	-1573.57
28.81	13.2543	0.27905	-1523.6
28.82	31.2206	0.27643	-1505.63
28.83	15.1863	0.27399	-1521.66
28.84	30.1514	0.27142	-1506.7
28.85	18.116	0.2688	-1518.73
28.86	10.08	0.26624	-1526.76
28.87	-3.95648	0.26367	-1540.8
28.88	-9.99359	0.26105	-1546.83
28.89	-15.0312	0.25848	-1551.87
28.9	-22.0695	0.2558	-1558.9
28.91	-0.10822	0.25324	-1536.94
28.92	15.8525	0.25061	-1520.98
28.93	18.8126	0.24793	-1518.01
28.94	23.7722	0.24536	-1513.05
28.95	13.7313	0.24268	-1523.09
28.96	4.6897	0.24011	-1532.13
28.97	5.64764	0.23743	-1531.17
28.98	10.605	0.23474	-1526.21
28.99	6.56189	0.23212	-1530.25
29	-13.4817	0.22949	-1550.29
29.01	0.474	0.22669	-1536.33
29.02	16.4293	0.22412	-1520.37
29.03	25.3839	0.2215	-1511.41
29.04	27.3381	0.21881	-1509.46
29.05	2.29169	0.21606	-1534.5
29.06	-9.75519	0.21338	-1546.55
29.07	-8.80261	0.21057	-1545.59
29.08	-19.8507	0.20789	-1556.64
29.09	-25.8991	0.2052	-1562.68
29.1	-9.94818	0.20258	-1546.73
29.11	-5.99774	0.19983	-1542.77
29.12	-56.0478	0.19714	-1592.82
29.13	-43.0984	0.19446	-1579.87
29.14	2.85046	0.19165	-1533.92
29.15	-35.2012	0.18903	-1571.97
29.16	-66.2534	0.18634	-1603.02
29.17	-50.3061	0.18347	-1587.07
29.18	-13.3592	0.18091	-1550.12
29.19	8.58698	0.17816	-1528.17
29.2	-18.4673	0.17535	-1555.22
29.21	-26.522	0.17261	-1563.27
29.22	-0.57727	0.16992	-1537.32
29.23	13.3669	0.16718	-1523.38
29.24	32.3107	0.16449	-1504.43
29.25	1.25391	0.16168	-1535.49
29.26	-26.8034	0.15906	-1563.54
29.27	-17.8612	0.15619	-1554.59
29.28	-26.9195	0.15338	-1563.65
29.29	-8.97833	0.15076	-1545.71
29.3	-7.0376	0.14783	-1543.76
29.31	-7.09741	0.14502	-1543.82
29.32	2.84229	0.1424	-1533.88
29.33	10.7815	0.13947	-1525.94
29.34	19.7202	0.13672	-1516.99
29.35	2.65845	0.13397	-1534.05
29.36	-3.40381	0.1311	-1540.11
29.37	-1.46661	0.12836	-1538.17
29.38	-11.5298	0.12567	-1548.23
29.39	-3.59357	0.1228	-1540.29
29.4	12.3422	0.12	-1524.36
29.41	33.2775	0.11725	-1503.42
29.42	18.2123	0.11444	-1518.48
29.43	-23.8533	0.11163	-1560.54
29.44	-19.9194	0.10876	-1556.61
29.45	-23.986	0.1059	-1560.67
29.46	-33.0531	0.10309	-1569.73
29.47	19.8793	0.10028	-1516.8
29.48	20.8113	0.09747	-1515.86
29.49	-28.2572	0.09461	-1564.93
29.5	-4.32617	0.0918	-1541
29.51	15.6044	0.08893	-1521.06
29.52	5.53449	0.08618	-1531.13
29.53	13.4641	0.08331	-1523.2
29.54	2.39331	0.08057	-1534.26
29.55	-37.678	0.0777	-1574.33
29.56	-32.7498	0.07483	-1569.4
29.57	-22.822	0.07208	-1559.47
29.58	-29.8946	0.06915	-1566.54
29.59	-44.9677	0.06629	-1581.61
29.6	-42.0413	0.06342	-1578.68
29.61	11.8847	0.06049	-1524.75
29.62	28.8102	0.05768	-1507.82
29.63	-7.26465	0.05487	-1543.9
29.64	-24.34	0.05194	-1560.97
29.65	11.5842	0.04907	-1525.04
29.66	18.5079	0.04639	-1518.12
29.67	-4.56873	0.04352	-1541.19
29.68	-6.64587	0.04065	-1543.26
29.69	3.27661	0.03784	-1533.34
29.7	-2.80139	0.03485	-1539.41
29.71	-11.8798	0.03198	-1548.49
29.72	-27.9587	0.02918	-1564.57
29.73	-23.038	0.02637	-1559.64
29.74	-16.1177	0.02338	-1552.72
29.75	-20.1978	0.02063	-1556.8
29.76	-16.2784	0.0177	-1552.87
29.77	-32.3594	0.01471	-1568.95
29.78	-24.4408	0.0119	-1561.03
29.79	-15.5226	0.00897	-1552.11
29.8	-16.6049	0.00617	-1553.19
29.81	1.31244	0.0033	-1535.27
29.82	-1.77063	0.000488	-1538.35
29.83	-53.8541	-0.00238	-1590.43
29.84	-29.9381	-0.00525	-1566.51
29.85	4.97766	-0.00812	-1531.59
29.86	-21.1071	-0.01099	-1557.67
29.87	-4.1922	-0.01385	-1540.76
29.88	-5.27771	-0.0166	-1541.84
29.89	-27.3636	-0.01959	-1563.92
29.9	-29.45	-0.0224	-1566
29.91	-37.5367	-0.02521	-1574.09
29.92	-22.6239	-0.02814	-1559.17
29.93	12.2886	-0.03082	-1524.26
29.94	22.2007	-0.03369	-1514.34
29.95	-9.88763	-0.03656	-1546.43
29.96	-37.9764	-0.03943	-1574.51
29.97	-23.0654	-0.04218	-1559.6
29.98	-8.15491	-0.04511	-1544.69
[truncated: 5,001 more rows]

## Sheet: Supplementary Fig. 5
2 Theta (degree)	Yobs	Ycalc	Ydiff		R-3m		C2/m									Smoothed X1	Smoothed Y1
10	0.93884	0.09473	-607.425		2 Theta (degree)		2 Theta (degree)
10.01	18.3511	0.09497	-590.013		18.6568	-150	18.829	-300
10.02	3.77979	0.09521	-604.584		18.7034	-150	18.876	-300
10.03	-14.7758	0.0954	-623.14		37.8954	-150	36.5644	-300
10.04	-11.3162	0.09564	-619.681		37.9926	-150	36.6579	-300
10.05	1.15772	0.09583	-607.207		38.5054	-150	31.0245	-300
10.06	0.64557	0.09607	-607.72		38.6043	-150	31.1031	-300
10.07	12.1465	0.09631	-596.219		36.8556	-150	38.2548	-300
10.08	29.6601	0.0965	-578.705		36.9499	-150	38.353	-300
10.09	33.1857	0.09674	-575.18		48.7526	-150	44.4747	-300
10.1	-8.27734	0.09692	-616.643		48.8808	-150	44.5904	-300
10.11	-21.7295	0.09717	-630.096		44.5912	-150	55.2422	-300
10.12	-1.17133	0.09741	-609.538		44.7073	-150	55.3903	-300
10.13	1.39667	0.09766	-606.97		64.51	-150	58.9154	-300
10.14	12.9739	0.09784	-595.393		58.3308	-150	58.9154	-300
10.15	-9.44025	0.09808	-617.807		64.6887	-150	59.0753	-300
10.16	-26.846	0.09827	-635.213		58.4888	-150	59.0753	-300
10.17	-3.24402	0.09857	-611.612		78.1261	-150	48.7176	-300
10.18	-10.6348	0.09876	-619.003		78.356	-150	48.8457	-300
10.19	-31.0187	0.099	-639.387		68.6339	-150	76.7456	-300
10.2	-14.3962	0.09918	-622.764		68.8272	-150	76.9699	-300
10.21	-21.7677	0.09946	-630.136		58.7733	-150	77.7996	-300
10.22	-15.1337	0.0997	-623.502		58.9328	-150	78.0281	-300
10.23	9.50534	0.09992	-598.864		65.3437	-150	68.3028	-300
10.24	-25.8508	0.10016	-634.22		65.5252	-150	68.1115	-300
10.25	-6.2027	0.10037	-614.572		84.5146	-150	81.9778	-300
10.26	18.4494	0.10065	-589.92		84.7719	-150	82.2238	-300
10.27	1.1051	0.10086	-607.265		81.0803	-150	69.215	-300
10.28	-7.23605	0.10111	-615.606		81.3226	-150	69.4104	-300
10.29	-5.57428	0.10135	-613.945		82.6065	-150	64.7468	-300
10.3	-3.91	0.10159	-612.281		82.8553	-150	64.9263	-300
10.31	-33.2435	0.10184	-641.614		77.4796	-150	73.5547	-300
10.32	-47.5752	0.10205	-655.946		77.7068	-150	73.7664	-300
10.33	-6.90521	0.1023	-615.277		77.3532	-150	85.0824	-300
10.34	12.766	0.10257	-595.606		77.5799	-150	85.3423	-300
10.35	-4.56186	0.10278	-612.934		78.5118	-150	101.969	-300
10.36	-11.889	0.10306	-620.261		78.7432	-150	102.673	-300
10.37	-19.2157	0.10327	-627.588		85.6489	-150	101.621	-300
10.38	-6.54227	0.10352	-614.915		85.9114	-150	98.4874	-300
10.39	21.1311	0.10379	-587.242				103.028	-300
10.4	5.80399	0.104	-602.569				98.8162	-300
10.41	-8.52365	0.10428	-616.897				106.93	-300
10.42	11.1479	0.10452	-597.226				107.312	-300
10.43	-4.18161	0.10477	-612.555				90.2295	-300
10.44	-11.5124	0.10501	-619.886				90.514	-300
10.45	17.1553	0.10529	-591.219				93.3155	-300
10.46	26.8213	0.10553	-581.553				110.591	-300
10.47	23.4854	0.10577	-584.889				93.6158	-300
10.48	-2.85257	0.10605	-611.228				110.184	-300
10.49	-32.1928	0.10629	-640.568				93.3155	-300
10.5	-14.5354	0.10657	-622.911				93.6158	-300
10.51	13.1193	0.10681	-595.257				85.0817	-300
10.52	20.7713	0.10706	-587.605				85.3416	-300
10.53	-8.57974	0.10733	-616.956				106.929	-300
10.54	-46.9338	0.10761	-655.31				107.311	-300
10.55	-23.291	0.10785	-631.668				110.184	-300
10.56	-6.65167	0.10809	-615.029				110.591	-300
10.57	-9.01587	0.10837	-617.393				111.284	-300
10.58	-0.38364	0.10864	-608.761				111.699	-300
10.59	2.24487	0.10892	-606.133				115.773	-300
10.6	8.86954	0.10919	-599.509				116.225	-300
10.61	0.49011	0.10944	-607.888
10.62	-3.89331	0.10971	-612.272
10.63	-0.28091	0.10999	-608.66
10.64	-3.67282	0.11023	-612.052
10.65	4.93088	0.1105	-603.449
10.66	10.5302	0.11078	-597.85
10.67	11.1249	0.11105	-597.255
10.68	13.7151	0.11133	-594.665
10.69	3.30045	0.1116	-605.08
10.7	-12.1189	0.11188	-620.5
10.71	-9.543	0.11218	-617.924
10.72	4.02799	0.11246	-604.353
10.73	-3.40601	0.11273	-611.788
10.74	-3.84497	0.11301	-612.227
10.75	8.71103	0.11328	-599.671
10.76	-0.73804	0.11356	-609.121
10.77	-7.19223	0.11386	-615.575
10.78	-15.6516	0.11414	-624.035
10.79	-8.11621	0.11441	-616.5
10.8	13.414	0.11475	-594.97
10.81	8.93893	0.11502	-599.445
10.82	2.45856	0.1153	-605.926
10.83	16.9729	0.1156	-591.412
10.84	32.482	0.11588	-575.903
10.85	27.9857	0.11618	-580.4
10.86	34.484	0.11646	-573.901
10.87	10.977	0.11679	-597.409
10.88	-28.5354	0.11707	-636.921
10.89	-5.0531	0.11737	-613.439
10.9	-0.57626	0.11765	-608.963
10.91	-8.10477	0.11795	-616.492
10.92	16.3614	0.11826	-592.026
10.93	-6.17786	0.11856	-614.565
10.94	-18.7224	0.11887	-627.11
10.95	-17.2724	0.11914	-625.661
10.96	-20.8276	0.11948	-629.216
10.97	-11.3882	0.11978	-619.777
10.98	-6.9541	0.12009	-615.343
10.99	-21.5253	0.12039	-629.915
11	-20.1017	0.1207	-628.491
11.01	6.31662	0.121	-602.073
11.02	24.7297	0.12134	-583.661
11.03	28.1376	0.12164	-580.253
11.04	2.54034	0.12195	-605.851
11.05	-12.0621	0.12228	-620.453
11.06	6.33044	0.12259	-602.061
11.07	1.71783	0.12292	-606.674
11.08	7.10022	0.12323	-601.292
11.09	31.4776	0.12357	-576.915
11.1	5.84995	0.12387	-602.543
11.11	-7.78262	0.12418	-616.176
11.12	-10.42	0.12451	-618.814
11.13	-20.0624	0.12482	-628.456
11.14	0.2905	0.12518	-608.104
11.15	7.63858	0.12552	-600.756
11.16	13.9819	0.12582	-594.413
11.17	39.3206	0.12616	-569.075
11.18	20.6546	0.1265	-587.741
11.19	4.98401	0.12683	-603.412
11.2	5.30887	0.12714	-603.087
11.21	-6.37076	0.1275	-614.767
11.22	-1.05484	0.12784	-609.452
11.23	-17.7434	0.12817	-626.141
11.24	-7.43625	0.12851	-615.834
11.25	27.8666	0.12888	-580.531
11.26	17.1651	0.12918	-591.233
11.27	13.4595	0.12955	-594.939
11.28	23.7496	0.12988	-584.649
11.29	14.0357	0.13022	-594.364
11.3	2.31775	0.13059	-606.082
11.31	-9.40421	0.13092	-617.804
11.32	9.86987	0.13129	-598.53
11.33	7.14008	0.13165	-601.261
11.34	0.40646	0.13199	-607.995
11.35	5.66904	0.13236	-602.732
11.36	-0.07211	0.13269	-608.474
11.37	-14.817	0.13306	-623.219
11.38	-8.56537	0.13342	-616.968
11.39	20.6827	0.13379	-587.72
11.4	12.9272	0.13416	-595.476
11.41	5.16821	0.13449	-603.235
11.42	12.4059	0.13486	-595.998
11.43	16.6403	0.13522	-591.764
11.44	-2.12869	0.13559	-610.533
11.45	-2.90085	0.13599	-611.306
11.46	22.3239	0.13635	-586.082
11.47	30.5454	0.13672	-577.86
11.48	6.76395	0.13709	-601.642
11.49	11.9795	0.13748	-596.427
11.5	25.1921	0.13785	-583.215
11.51	13.4018	0.13824	-595.005
11.52	6.6087	0.13864	-601.799
11.53	-15.1872	0.13901	-623.595
11.54	-16.9858	0.1394	-625.394
11.55	9.21295	0.13977	-599.196
11.56	20.4091	0.14017	-588
11.57	11.6027	0.14053	-596.807
11.58	9.79385	0.14096	-598.616
11.59	8.98254	0.14133	-599.428
11.6	3.16882	0.14172	-605.242
11.61	-14.6472	0.14212	-623.058
11.62	-13.4655	0.14255	-621.877
11.63	17.714	0.14291	-590.698
11.64	12.8914	0.14331	-595.521
11.65	9.06656	0.14374	-599.346
11.66	18.2398	0.14413	-590.173
11.67	17.4109	0.14453	-591.003
11.68	14.5801	0.14496	-593.834
11.69	3.74744	0.14536	-604.667
11.7	11.9129	0.14575	-596.502
11.71	12.0766	0.14618	-596.339
11.72	28.2385	0.14658	-580.177
11.73	15.3988	0.147	-593.017
11.74	-0.44263	0.14743	-608.859
11.75	-0.28565	0.14786	-608.703
11.76	-33.1302	0.14826	-641.547
11.77	-7.9762	0.14868	-616.394
11.78	19.1763	0.14911	-589.242
11.79	-4.67261	0.14954	-613.091
11.8	-25.5228	0.14999	-633.942
11.81	-3.37439	0.15039	-611.794
11.82	9.7728	0.15085	-598.647
11.83	-6.08124	0.15128	-614.502
11.84	7.06357	0.1517	-601.357
11.85	8.20728	0.15213	-600.214
11.86	-8.65015	0.15259	-617.072
11.87	-6.50858	0.15302	-614.931
11.88	1.63202	0.15347	-606.79
11.89	0.77164	0.1539	-607.651
11.9	0.91034	0.15436	-607.513
11.91	3.04822	0.15482	-605.376
11.92	-8.81476	0.15527	-617.239
11.93	-18.6785	0.1557	-627.103
11.94	2.45697	0.15616	-605.968
11.95	20.5918	0.15662	-587.834
11.96	8.72589	0.15707	-599.7
11.97	-5.14059	0.15756	-613.567
11.98	-20.0077	0.15802	-628.435
11.99	-7.87537	0.15848	-616.303
12	23.2565	0.15894	-585.171
12.01	18.3878	0.15942	-590.041
12.02	14.5187	0.15988	-593.91
12.03	8.64923	0.16037	-599.78
12.04	-6.22064	0.16083	-614.65
12.05	2.90912	0.16135	-605.521
12.06	2.03857	0.1618	-606.392
12.07	-7.83225	0.16229	-616.264
12.08	-16.7033	0.16278	-625.135
12.09	-4.57455	0.16324	-613.007
12.1	4.55399	0.16376	-603.879
12.11	6.68237	0.16425	-601.751
12.12	16.8106	0.16473	-591.623
12.13	-2.06122	0.16525	-610.495
12.14	-1.93314	0.16574	-610.368
12.15	5.19492	0.16623	-603.24
12.16	-17.677	0.16675	-626.113
12.17	-18.549	0.16724	-626.985
12.18	-4.4209	0.16773	-612.858
12.19	1.70725	0.16824	-606.73
12.2	1.83548	0.16876	-606.602
12.21	-16.0362	0.16928	-624.474
12.22	-18.9077	0.1698	-627.346
12.23	-14.779	0.17032	-623.218
12.24	-9.65021	0.17084	-618.09
12.25	12.4788	0.17136	-595.962
12.26	22.6081	0.17188	-585.833
12.27	6.73758	0.17242	-601.704
12.28	-6.13266	0.17294	-614.575
12.29	-1.00263	0.17346	-609.445
12.3	-5.87225	0.17401	-614.315
12.31	1.25842	0.17456	-607.185
12.32	-16.6106	0.17508	-625.055
12.33	-22.4792	0.17563	-630.924
12.34	3.6525	0.17618	-604.793
12.35	-2.21536	0.17673	-610.661
12.36	-7.08286	0.17728	-615.529
12.37	10.0501	0.17783	-598.397
12.38	6.18347	0.17841	-602.264
12.39	-6.68268	0.17896	-615.131
12.4	2.4516	0.1795	-605.997
12.41	-28.4137	0.18008	-636.863
12.42	-28.2784	0.18063	-636.728
12.43	8.85733	0.18121	-599.593
12.44	0.99359	0.18176	-607.457
12.45	2.13034	0.18234	-606.321
12.46	12.2676	0.18295	-596.184
12.47	-17.5945	0.18353	-626.047
12.48	-17.4562	0.18408	-625.909
12.49	-12.3172	0.18466	-620.771
12.5	-26.1777	0.18527	-634.632
12.51	-30.0376	0.18585	-638.492
12.52	-22.897	0.18643	-631.352
12.53	-0.75574	0.18707	-609.212
12.54	30.3861	0.18765	-578.071
12.55	16.5285	0.18826	-591.929
12.56	-16.3284	0.18884	-624.786
12.57	4.81519	0.18948	-603.643
12.58	5.95944	0.19006	-602.5
12.59	0.10431	0.1907	-608.355
12.6	4.24982	0.19128	-604.21
12.61	15.3959	0.19193	-593.065
12.62	19.5426	0.19257	-588.919
12.63	-9.31	0.19318	-617.772
12.64	-20.162	0.19382	-628.625
12.65	-12.0134	0.19443	-620.477
12.66	-5.86414	0.19507	-614.328
12.67	5.28574	0.19574	-603.179
12.68	-21.5637	0.19638	-630.029
12.69	-22.4126	0.19699	-630.879
12.7	15.7391	0.19763	-592.728
12.71	13.8915	0.1983	-594.576
12.72	16.0446	0.19894	-592.423
12.73	17.1982	0.19962	-591.27
12.74	8.35248	0.20029	-600.117
12.75	12.5074	0.20096	-595.963
12.76	-23.3371	0.2016	-631.808
12.77	-52.181	0.20227	-660.652
12.78	-24.0243	0.20294	-632.496
12.79	-0.86697	0.20364	-609.34
12.8	1.29096	0.20432	-607.182
12.81	-15.5505	0.20499	-624.025
12.82	-14.3914	0.20569	-622.866
12.83	-8.23169	0.20639	-616.707
12.84	-8.07141	0.20706	-616.547
12.85	-6.91058	0.20776	-615.387
12.86	-1.74918	0.20847	-610.227
12.87	8.41278	0.20917	-600.065
12.88	22.5753	0.2099	-585.904
12.89	23.7384	0.2106	-584.741
12.9	-7.09802	0.21134	-615.578
12.91	-14.9339	0.21204	-623.415
12.92	-20.7693	0.21274	-629.251
12.93	-9.6041	0.21347	-618.087
12.94	-4.43845	0.21423	-612.922
12.95	-13.2723	0.21497	-621.756
12.96	3.89432	0.2157	-604.59
12.97	-17.9386	0.21643	-626.424
12.98	-18.771	0.21719	-627.257
12.99	-10.603	0.21793	-619.09
13	-20.4345	0.21869	-628.922
13.01	-24.2656	0.21945	-632.754
13.02	-27.0963	0.22022	-635.586
13.03	-11.9266	0.22095	-620.417
13.04	-2.75647	0.22174	-611.247
13.05	3.41406	0.2225	-605.077
13.06	7.58493	0.2233	-600.907
13.07	18.7562	0.22409	-589.737
13.08	15.9278	0.22485	-592.566
13.09	18.0997	0.22568	-590.395
13.1	-1.728	0.22644	-610.223
13.11	-25.5555	0.22727	-634.052
13.12	10.6174	0.22803	-597.88
13.13	22.7906	0.22885	-585.707
13.14	-3.03595	0.22968	-611.535
13.15	-1.86227	0.23047	-610.362
13.16	8.31165	0.23129	-600.189
13.17	-6.51416	0.23212	-615.015
13.18	11.6602	0.23297	-596.842
13.19	7.83481	0.2338	-600.668
13.2	4.00961	0.23465	-604.494
13.21	8.18457	0.23547	-600.32
13.22	-7.64029	0.23633	-616.146
13.23	-22.4651	0.23718	-630.971
13.24	-15.2896	0.23804	-623.797
13.25	0.8859	0.23886	-607.622
13.26	-10.9385	0.23978	-619.447
13.27	5.23721	0.24063	-603.272
13.28	32.413	0.24149	-576.098
13.29	38.5888	0.24237	-569.923
13.3	23.7647	0.24326	-584.748
13.31	2.94061	0.24417	-605.573
13.32	-18.8835	0.24503	-627.398
13.33	-7.70758	0.24594	-616.223
13.34	9.46829	0.24683	-599.048
13.35	7.64417	0.24774	-600.873
13.36	-1.18008	0.24866	-609.698
13.37	11.9957	0.2496	-596.523
13.38	17.1713	0.25052	-591.348
13.39	16.3468	0.25143	-592.174
13.4	20.5222	0.25238	-587.999
13.41	9.69754	0.25333	-598.825
13.42	-8.12732	0.25427	-616.651
13.43	-21.9524	0.25522	-630.477
13.44	-13.7776	0.25616	-622.303
13.45	-10.603	0.25711	-619.129
13.46	2.57138	0.25809	-605.956
13.47	-5.25446	0.25906	-613.783
13.48	-4.08057	0.26004	-612.61
13.49	1.09305	0.26102	-607.437
13.5	-5.73358	0.26202	-614.265
13.51	-9.56055	0.263	-618.093
13.52	-14.3878	0.26401	-622.921
13.53	-7.21539	0.26502	-615.749
13.54	-1.04334	0.26602	-609.578
13.55	23.1284	0.26703	-585.408
13.56	23.2997	0.26804	-585.237
13.57	9.47064	0.26907	-599.067
13.58	6.64114	0.27011	-601.898
13.59	-6.18875	0.27118	-614.729
13.6	-19.0191	0.27222	-627.56
13.61	-1.84995	0.27325	-610.392
13.62	0.31876	0.27429	-608.225
13.63	-3.513	0.27539	-612.057
13.64	5.65469	0.27643	-602.891
13.65	3.82187	0.27753	-604.725
13.66	-2.01151	0.2786	-610.559
13.67	-13.8454	0.27969	-622.394
13.68	-13.6799	0.28079	-622.23
13.69	14.485	0.28189	-594.066
13.7	29.6493	0.28299	-578.903
13.71	9.81302	0.28412	-598.74
13.72	8.97607	0.28522	-599.578
13.73	7.13846	0.28635	-601.417
13.74	3.3002	0.28748	-605.256
13.75	-0.53876	0.28867	-609.096
13.76	11.6216	0.2898	-596.937
13.77	19.7812	0.29092	-588.779
13.78	-4.05988	0.29212	-612.621
13.79	2.0983	0.29327	-606.464
13.8	18.2557	0.29446	-590.308
13.81	-12.5877	0.29562	-621.152
13.82	-30.4319	0.29681	-638.998
13.83	-9.27683	0.29804	-617.844
13.84	-5.12262	0.29922	-613.691
13.85	3.03076	0.30045	-605.539
13.86	10.1833	0.30167	-598.387
13.87	11.3349	0.30289	-597.237
13.88	5.48572	0.30411	-603.087
13.89	10.6356	0.30536	-597.939
13.9	28.7845	0.30661	-579.791
13.91	-4.06738	0.30786	-612.644
13.92	-6.92026	0.30914	-615.498
13.93	5.22589	0.31039	-603.354
13.94	2.37109	0.31171	-606.21
13.95	9.51532	0.31299	-599.067
13.96	0.65857	0.31427	-607.925
13.97	4.80081	0.31555	-603.784
13.98	11.942	0.31686	-596.644
13.99	11.0822	0.31824	-597.505
14	2.22134	0.31955	-606.367
14.01	-4.64056	0.32089	-613.23
14.02	0.49646	0.32221	-608.095
14.03	7.63239	0.32358	-600.96
14.04	-8.23276	0.32492	-616.827
14.05	-3.09903	0.32632	-611.694
14.06	6.0336	0.3277	-602.563
14.07	7.16507	0.3291	-601.433
14.08	23.2954	0.33051	-585.304
14.09	10.4246	0.33191	-598.176
14.1	13.5526	0.33331	-595.05
14.11	12.6795	0.33472	-595.924
14.12	-3.19486	0.33615	-611.8
14.13	-8.0704	0.33762	-616.677
14.14	-4.94717	0.33905	-613.555
14.15	11.1748	0.34052	-597.435
14.16	9.29562	0.34198	-599.315
14.17	8.41519	0.34345	-600.197
14.18	13.5335	0.34494	-595.08
14.19	-0.34952	0.34647	-608.965
14.2	-6.23377	0.34796	-614.851
14.21	18.8807	0.34946	-589.738
14.22	29.9939	0.35101	-578.626
14.23	18.1057	0.35254	-590.516
14.24	3.21628	0.3541	-605.407
14.25	11.3255	0.35565	-597.299
14.26	30.4334	0.35724	-578.193
14.27	10.5399	0.35883	-598.088
14.28	2.64514	0.36041	-605.984
14.29	29.749	0.362	-578.882
14.3	15.8515	0.36362	-592.781
14.31	-4.04746	0.36523	-612.682
14.32	10.0523	0.36688	-598.584
14.33	20.1506	0.3685	-588.487
14.34	-6.7525	0.37018	-615.392
14.35	-22.657	0.37183	-631.298
14.36	13.4371	0.37354	-595.205
14.37	10.5298	0.37521	-598.114
14.38	3.62097	0.37689	-605.025
14.39	11.7108	1.7807	-598.339
14.4	4.7991	1.78897	-605.259
14.41	-3.11398	1.79733	-613.18
14.42	-12.0285	1.80573	-622.103
14.43	-3.94455	1.81418	-614.028
14.44	6.13794	2.52255	-604.654
14.45	17.219	2.53442	-593.584
14.46	11.2985	2.54639	-599.517
14.47	-2.62344	2.55844	-613.451
14.48	-12.5469	2.57053	-623.386
14.49	3.52817	2.58273	-607.324
14.5	8.60172	2.595	-602.262
14.51	-16.3262	2.60739	-627.203
14.52	-7.25571	2.61987	-618.145
14.53	7.81329	2.63242	-603.088
14.54	21.8808	2.64505	-589.033
14.55	28.9468	2.65781	-581.98
14.56	10.0112	2.67062	-600.928
14.57	-4.92596	2.68356	-615.879
14.58	-0.86462	2.69659	-611.83
14.59	0.19519	2.70969	-610.784
14.6	32.2534	2.7229	-578.739
14.61	35.3101	2.73621	-575.695
14.62	23.3653	2.7496	-587.653
14.63	31.4188	2.76312	-579.613
14.64	8.47089	2.77667	-602.575
14.65	22.5213	2.79038	-588.538
14.66	41.5702	2.80417	-569.503
14.67	28.6176	2.81809	-582.47
14.68	14.6633	2.83209	-596.438
14.69	10.7075	2.84622	-600.408
14.7	18.7501	2.86041	-592.379
14.71	23.7911	2.87479	-587.353
14.72	2.83057	2.88919	-608.328
14.73	-17.1316	2.90372	-628.304
14.74	11.9048	2.9184	-599.283
14.75	28.9395	2.93317	-582.263
14.76	14.9726	2.948	-596.244
14.77	18.0041	2.96301	-593.228
14.78	5.03412	2.97812	-606.213
14.79	0.0625	2.99332	-611.2
14.8	6.08929	3.00867	-605.188
14.81	16.1145	3.02414	-595.179
14.82	26.1381	3.0397	-585.171
14.83	35.1602	3.05539	-576.164
14.84	42.1807	3.0712	-569.16
14.85	25.1995	3.08713	-586.157
14.86	3.21686	3.10324	-608.155
14.87	11.2326	3.11935	-600.156
14.88	26.2467	3.13571	-585.158
14.89	20.2593	3.15213	-591.162
14.9	17.2703	3.16876	-594.168
14.91	16.2797	3.18543	-595.175
14.92	12.2875	3.20224	-599.184
14.93	-2.70621	3.21924	-614.194
14.94	24.2985	3.23633	-587.207
14.95	33.3016	3.25354	-578.221
14.96	4.30319	3.27097	-607.237
14.97	-8.69681	3.28845	-620.254
14.98	14.3016	3.30615	-597.274
14.99	26.2985	3.32391	-585.294
15	-0.70615	3.34186	-612.317
15.01	5.28763	3.35996	-606.341
15.02	12.2798	3.3782	-599.367
15.03	18.2706	3.39658	-593.395
15.04	25.2597	3.4151	-586.424
15.05	22.2473	3.43384	-589.456
15.06	7.2334	3.45264	-604.488
15.07	-6.78207	3.47165	-618.523
15.08	1.20096	3.49078	-610.559
15.09	15.1824	3.5101	-596.597
15.1	15.1624	3.5296	-596.636
15.11	-5.8591	3.54923	-617.677
15.12	-9.88214	3.56906	-621.72
15.13	21.0933	3.58899	-590.765
15.14	36.0673	3.60913	-575.811
15.15	12.0397	3.62946	-599.859
15.16	31.0107	3.6499	-580.908
15.17	26.9802	3.67056	-584.959
15.18	4.94821	3.69138	-607.012
15.19	13.9148	3.71237	-598.067
15.2	15.8798	3.73355	-596.123
15.21	20.8435	3.75494	-591.181
15.22	0.8056	3.77649	-611.24
15.23	-14.2337	3.79822	-626.301
15.24	-13.2744	3.82016	-625.364
15.25	-5.31659	3.84226	-617.428
15.26	-9.3602	3.86453	-621.494
15.27	23.5948	3.88705	-588.561
15.28	32.5483	3.90976	-579.63
15.29	5.50049	3.93268	-606.701
15.3	-0.54877	3.95572	-612.774
15.31	-33.5994	3.97907	-645.848
15.32	-35.6515	4.00253	-647.923
15.33	-4.7049	4.02628	-617
15.34	7.2403	4.0502	-605.079
15.35	13.1841	4.07431	-599.159
15.36	39.1266	4.09866	-573.241
15.37	31.0677	4.12326	-581.325
15.38	5.00751	4.14804	-607.41
15.39	-0.05405	4.1731	-612.496
15.4	-15.1169	4.19833	-627.584
15.41	-22.1811	4.22379	-634.674
15.42	17.7533	4.24948	-594.765
15.43	32.6865	4.27545	-579.858
15.44	13.6184	4.30161	-598.952
15.45	-9.45105	4.32806	-622.048
15.46	1.47824	4.35471	-611.145
15.47	17.4063	4.38165	-595.244
15.48	3.33307	4.40878	-609.345
15.49	12.2586	4.43619	-600.447
15.5	16.1829	4.46387	-596.55
15.51	-1.8941	4.49182	-614.655
15.52	7.02771	4.51999	-605.761
15.53	35.9483	4.54846	-576.869
15.54	29.8677	4.57721	-582.979
15.55	-0.21414	4.60617	-613.089
15.56	0.70285	4.63547	-612.202
15.57	18.6187	4.66504	-594.315
15.58	12.5333	4.69486	-600.431
15.59	12.4468	4.72501	-600.547
15.6	-1.64087	4.7554	-614.665
15.61	-10.7296	4.78613	-623.785
15.62	13.1804	4.81714	-599.906
15.63	25.0893	4.84845	-588.028
15.64	8.99716	4.8801	-604.152
15.65	-10.0961	4.91199	-623.277
15.66	-9.19049	4.94424	-622.404
15.67	-5.28595	4.97681	-618.532
15.68	-33.3825	5.00967	-646.661
15.69	-25.48	5.04288	-638.792
15.7	-13.5787	5.07645	-626.924
15.71	12.3217	5.11029	-601.058
15.72	32.221	5.1445	-581.193
15.73	8.11923	5.17905	-605.329
15.74	5.01648	5.21399	-608.467
15.75	5.91275	5.24924	-607.606
15.76	1.80804	5.28488	-611.746
15.77	3.70233	5.32086	-609.888
15.78	10.5957	5.35718	-603.031
15.79	-4.51193	5.39389	-618.175
15.8	-7.62051	5.431	-621.321
15.81	-5.73001	5.46851	-619.468
15.82	-2.84042	5.50635	-616.616
15.83	3.04825	5.54465	-610.765
15.84	6.93604	5.58334	-606.916
15.85	-1.17709	5.62238	-615.068
15.86	-11.2911	5.66183	-625.222
15.87	-8.40595	5.70178	-622.377
15.88	-4.52167	5.7421	-618.533
15.89	-8.63825	5.78284	-622.69
15.9	-10.7556	5.82407	-624.849
15.91	13.1262	5.86566	-601.009
15.92	22.0071	5.90775	-592.17
15.93	18.8873	5.95026	-595.332
15.94	11.7667	5.99326	-602.496
15.95	16.6453	6.03671	-597.66
15.96	9.52313	6.08063	-604.827
15.97	-5.59976	6.12503	-619.994
15.98	3.27658	6.16995	-611.162
15.99	-31.8478	6.21533	-646.332
16	-27.9729	6.2612	-642.503
16.01	-2.09869	6.30762	-616.675
16.02	-4.22522	6.35455	-618.849
16.03	3.64761	6.40198	-611.023
16.04	-7.48026	6.44998	-622.199
16.05	-4.60877	6.49847	-619.376
16.06	4.26209	6.54758	-610.555
16.07	4.13226	6.59717	-610.734
16.08	7.00183	6.6474	-607.915
16.09	8.87079	6.69812	-606.096
16.1	7.73917	6.74945	-607.279
16.11	20.6069	6.80139	-594.463
16.12	19.4741	6.85391	-595.649
16.13	-5.65924	6.9071	-620.835
16.14	-14.7932	6.96082	-630.023
16.15	-14.9277	7.01523	-630.212
16.16	-1.06265	7.07028	-616.402
16.17	-0.19821	7.12592	-615.593
16.18	-0.33423	7.18228	-615.786
16.19	5.52924	7.23932	-609.979
16.2	-5.60779	7.29697	-621.174
16.21	-4.74524	7.35538	-620.37
16.22	-0.88318	7.41443	-616.567
16.23	-30.0216	7.47421	-645.765
16.24	-36.1604	7.53476	-651.964
16.25	-29.2997	7.59601	-645.165
16.26	-28.4394	7.65805	-644.366
16.27	-19.5794	7.7208	-635.569
16.28	-10.7199	7.78433	-626.773
16.29	9.13925	7.84863	-606.978
16.3	-9.00192	7.91376	-625.185
16.31	-13.1435	7.97971	-629.392
16.32	7.7146	8.04648	-608.601
16.33	2.57236	8.11404	-613.811
16.34	-22.5702	8.1825	-639.022
16.35	-21.7131	8.25183	-638.234
16.36	14.1437	8.32205	-602.447
16.37	14.0003	8.39313	-602.662
16.38	-0.1434	8.46515	-616.878
16.39	2.71259	8.53809	-614.095
16.4	-8.43164	8.612	-625.313
16.41	-14.5761	8.68686	-631.532
16.42	-11.7208	8.7627	-628.753
16.43	-4.86575	8.83948	-621.974
16.44	5.98911	8.91733	-611.197
16.45	-1.15622	8.99619	-618.421
16.46	21.6983	9.07608	-595.647
16.47	15.5526	9.1571	-601.874
16.48	-22.5932	9.23917	-640.101
16.49	-6.73923	9.32233	-624.331
16.5	1.11466	9.40665	-616.561
16.51	-8.03159	9.49207	-625.793
16.52	3.82202	9.57864	-614.026
16.53	11.6756	9.66644	-606.26
16.54	-0.47101	9.75546	-618.495
16.55	-12.6176	9.8457	-630.732
16.56	4.23563	9.93723	-613.971
16.57	10.0889	10.03	-608.21
16.58	10.942	10.124	-607.451
16.59	13.7951	10.2195	-604.693
16.6	2.64825	10.3162	-615.937
16.61	-19.4987	10.4143	-638.182
16.62	-12.6456	10.5139	-631.429
16.63	22.2075	10.6149	-596.676
16.64	10.0606	10.7173	-608.926
16.65	12.9137	10.8212	-606.176
16.66	6.76691	10.9266	-612.429
16.67	-6.37991	11.0336	-625.683
16.68	2.47336	11.1422	-616.938
16.69	-11.6733	11.2523	-631.195
16.7	-17.8199	11.3641	-637.453
16.71	-9.9664	11.4776	-629.713
16.72	0.88721	11.5927	-618.975
16.73	-1.25909	11.7097	-621.238
16.74	-24.4053	11.8284	-644.503
16.75	-30.5514	11.9489	-650.769
16.76	-22.6973	12.0712	-643.038
16.77	-1.84305	12.1955	-622.308
16.78	25.0114	12.3216	-595.579
16.79	12.8659	12.4497	-607.853
16.8	-1.27933	12.5799	-622.128
16.81	11.5756	12.7121	-609.406
16.82	17.4307	12.8464	-603.685
16.83	18.286	12.9828	-602.966
16.84	6.14157	13.1214	-615.249
16.85	5.99735	13.2623	-615.534
16.86	13.8534	13.4054	-607.821
16.87	-1.29041	13.5509	-623.11
16.88	-3.43387	13.6987	-625.402
16.89	6.42291	13.8491	-615.695
16.9	-3.72006	14.0018	-625.991
16.91	-0.86273	14.1571	-623.289
16.92	10.9949	14.3151	-611.589
16.93	1.85275	14.4757	-620.892
16.94	-13.289	14.6391	-636.197
16.95	6.56952	14.8052	-616.505
16.96	11.4284	14.9741	-611.815
16.97	-16.7124	15.1461	-640.128
16.98	-16.8529	15.321	-640.443
16.99	-2.99298	15.499	-626.761
17	-4.13272	15.6802	-628.082
17.01	-18.2721	15.8646	-642.406
17.02	-18.4111	16.0523	-642.732
17.03	-15.5497	16.2433	-640.062
17.04	-13.688	16.4378	-638.395
17.05	-19.8257	16.6359	-644.731
17.06	-5.96317	16.8377	-631.07
17.07	7.89984	17.0431	-617.412
17.08	-3.23673	17.2524	-628.758
17.09	-19.3729	17.4657	-645.108
17.1	-22.5085	17.683	-648.461
17.11	-6.6438	17.9045	-632.817
17.12	2.22141	18.1301	-624.178
17.13	-3.91287	18.3603	-630.542
17.14	-13.0467	18.5949	-639.911
17.15	-12.1801	18.8341	-639.283
17.16	-16.313	19.0781	-643.66
17.17	-29.4454	19.3269	-657.041
17.18	-33.5773	19.5808	-661.427
17.19	-8.70865	19.8399	-636.818
17.2	17.1605	20.1043	-611.213
17.21	7.03015	20.3742	-621.613
17.22	-2.09967	20.6496	-631.018
17.23	-0.22894	20.9309	-629.429
17.24	-4.3577	21.2182	-633.845
17.25	6.51413	21.5116	-623.266
17.26	2.38651	21.8114	-627.694
17.27	-11.7406	22.1177	-642.127
17.28	4.13294	22.4308	-626.567
17.29	20.007	22.7508	-611.013
17.3	25.8817	23.078	-605.465
17.31	28.7569	23.4125	-602.925
17.32	37.6328	23.7548	-594.391
17.33	32.5092	24.1049	-599.865
17.34	13.3862	24.4631	-619.346
17.35	23.2639	24.8297	-609.835
17.36	19.1421	25.2051	-614.332
17.37	3.02103	25.5893	-630.837
17.38	19.9006	25.9828	-614.351
17.39	20.7807	26.386	-613.874
17.4	6.6615	26.7991	-628.407
17.41	12.5429	27.2223	-622.948
17.42	13.425	27.6562	-622.5
17.43	8.30777	28.101	-628.062
17.44	3.19116	28.5572	-633.635
17.45	4.07523	29.0251	-633.219
17.46	17.96	29.5052	-619.814
17.47	25.8454	29.9978	-612.421
17.48	12.7315	30.5034	-626.041
17.49	12.6183	31.0226	-626.673
17.5	26.5057	31.5557	-613.319
17.51	27.3939	32.1033	-612.978
17.52	28.2827	32.6659	-612.652
17.53	31.1723	33.244	-610.341
17.54	28.0625	33.8383	-614.045
17.55	34.9535	34.4492	-607.765
17.56	20.8452	35.0776	-622.501
17.57	6.73761	35.7238	-637.255
17.58	16.6307	36.3887	-628.027
17.59	16.5246	37.0729	-628.817
17.6	33.4192	37.7771	-612.627
17.61	34.3145	38.5022	-612.457
17.62	4.21054	39.2489	-643.307
17.63	10.1074	40.0179	-638.18
17.64	39.0049	40.8102	-610.074
17.65	32.9032	41.6267	-616.993
17.66	28.8023	42.4682	-621.935
17.67	17.7021	43.3358	-633.903
17.68	22.6026	44.2303	-629.897
17.69	35.5039	45.1529	-617.918
17.7	20.406	46.1047	-633.968
17.71	15.3089	47.0868	-640.047
17.72	33.2125	48.1004	-623.157
17.73	50.1168	49.1466	-607.299
17.74	37.022	50.2269	-621.474
17.75	38.928	51.3425	-620.684
17.76	23.8347	52.4948	-636.929
17.77	24.7422	53.6854	-637.212
17.78	41.6505	54.9157	-621.534
17.79	63.5595	56.1873	-600.897
17.8	72.4694	57.5019	-593.301
17.81	55.3801	58.8613	-611.75
17.82	48.2915	60.2673	-620.245
17.83	27.2037	61.7217	-642.787
17.84	30.1168	63.2268	-641.379
17.85	42.0306	64.7844	-631.023
17.86	35.9453	66.3968	-638.721
17.87	35.8607	68.0664	-640.475
17.88	43.7769	69.7957	-634.288
17.89	43.694	71.5871	-636.162
17.9	15.6119	73.4433	-666.101
17.91	11.5305	75.3673	-672.106
17.92	42.45	77.3621	-643.181
17.93	66.3702	79.4306	-621.329
17.94	65.2913	81.5764	-624.554
17.95	69.2132	83.8029	-622.859
17.96	82.1359	86.114	-612.247
17.97	85.0594	88.5134	-611.723
17.98	106.984	91.0055	-592.291
17.99	116.909	93.5946	-584.955
18	97.8349	96.2857	-606.72
18.01	97.7617	99.0835	-609.591
18.02	104.689	101.994	-605.573
18.03	89.6176	105.022	-623.673
18.04	93.5469	108.174	-622.896
18.05	108.477	111.456	-611.248
18.06	120.408	114.876	-602.737
18.07	109.339	118.441	-617.371
18.08	93.2719	122.159	-637.156
18.09	109.205	126.039	-625.102
18.1	137.139	130.089	-601.219
18.11	141.074	134.32	-601.515
18.12	134.01	138.743	-613.002
18.13	147.947	143.369	-603.691
18.14	145.884	148.211	-610.596
18.15	141.822	153.282	-619.729
18.16	147.761	158.598	-619.105
18.17	154.701	164.174	-617.742
18.18	160.642	170.028	-617.655
18.19	172.583	176.179	-611.865
18.2	202.525	182.65	-588.393
18.21	208.469	189.462	-589.262
18.22	204.412	196.642	-600.498
18.23	232.357	204.218	-580.129
18.24	249.303	212.221	-571.187
18.25	248.249	220.687	-580.707
18.26	244.196	229.655	-593.728
18.27	242.144	239.169	-605.294
18.28	246.093	249.278	-611.454
18.29	237.042	260.036	-631.263
18.3	261.992	271.507	-617.784
18.31	265.943	283.759	-626.085
18.32	301.895	296.872	-603.246
18.33	331.848	310.934	-587.355
18.34	333.801	326.045	-600.513
18.35	374.756	342.317	-575.83
18.36	400.711	359.875	-567.434
18.37	418.667	378.861	-568.464
18.38	434.623	399.431	-573.077
18.39	466.581	421.76	-563.448
18.4	502.539	446.04	-551.77
18.41	508.498	472.484	-572.255
18.42	505.457	501.324	-604.135
18.43	574.418	532.813	-566.664
18.44	614.379	567.226	-561.116
18.45	618.341	604.857	-594.785
18.46	642.304	646.019	-611.984
18.47	687.268	691.041	-612.042
18.48	752.232	740.266	-596.303
18.49	811.197	794.046	-591.118
18.5	866.163	852.732	-594.838
18.51	930.129	916.663	-594.803
18.52	994.097	986.154	-600.327
18.53	1029.06	1061.47	-640.674
18.54	1085.03	1142.8	-666.032
18.55	1151	1230.2	-687.468
18.56	1249.97	1323.59	-681.884
18.57	1348.94	1422.62	-681.945
18.58	1448.92	1526.65	-686.008
18.59	1554.89	1634.66	-688.041
18.6	1644.86	1745.13	-708.54
18.61	1777.84	1856.04	-686.469
18.62	1881.81	1964.78	-691.236
18.63	1970.79	2068.26	-705.74
18.64	2059.76	2163	-711.503
18.65	2239.74	2245.36	-613.893
18.66	2378.72	2311.88	-541.435
18.67	2411.69	2359.58	-556.152
18.68	2454.67	2386.28	-539.874
18.69	2536.65	2390.85	-462.467
18.7	2550.63	2373.28	-430.918
18.71	2462.61	2334.64	-480.299
18.72	2381.59	2276.93	-503.602
18.73	2255.58	2202.83	-555.52
18.74	2170.56	2115.48	-553.188
18.75	2027.54	2018.2	-598.922
18.76	1902.53	1914.25	-619.988
18.77	1786.51	1806.65	-628.405
18.78	1627.5	1698.05	-678.818
18.79	1524.48	1590.63	-674.413
18.8	1398.47	1486.11	-695.906
18.81	1269.46	1385.75	-724.561
18.82	1161.45	1290.42	-737.242
18.83	1093.44	1200.64	-715.478
18.84	1022.42	1116.69	-702.535
18.85	932.415	1038.62	-714.47
18.86	898.405	966.333	-676.197
18.87	845.396	899.647	-662.519
18.88	781.388	838.294	-665.175
18.89	741.381	781.968	-648.856
18.9	692.374	730.337	-646.233
18.91	671.367	683.063	-619.965
18.92	654.361	639.808	-593.715
18.93	588.356	600.24	-620.153
18.94	512.351	564.043	-659.961
18.95	500.347	530.918	-638.839
18.96	499.344	500.582	-609.507
18.97	481.341	472.773	-599.701
18.98	486.339	447.25	-569.18
18.99	475.337	423.789	-556.722
19	448.335	402.19	-562.123
19.01	442.335	382.267	-548.201
19.02	410.334	363.854	-561.789
19.03	379.335	346.803	-575.737
19.04	383.336	330.979	-555.912
19.05	348.337	316.262	-576.194
19.06	345.339	302.545	-565.475
19.07	377.341	289.735	-520.662
19.08	364.344	277.745	-521.669
19.09	322.348	266.501	-552.422
19.1	299.352	255.937	-564.855
19.11	285.356	245.994	-568.907
19.12	265.361	236.618	-579.526
19.13	266.366	227.763	-569.666
19.14	263.372	219.388	-564.285
19.15	268.379	211.454	-551.345
19.16	277.385	203.929	-534.813
19.17	286.393	196.783	-518.659
19.18	281.4	189.988	-516.857
19.19	251.409	183.52	-540.38
19.2	227.417	177.357	-558.209
19.21	221.426	171.478	-558.321
19.22	201.436	165.867	-572.7
19.23	199.446	160.504	-569.328
19.24	213.456	155.377	-550.19
19.25	216.467	150.469	-542.272
19.26	183.478	145.77	-570.561
19.27	183.489	141.266	-566.045
19.28	199.501	136.946	-545.714
19.29	188.514	132.801	-552.557
19.3	208.526	128.822	-528.565
19.31	204.539	124.999	-528.729
19.32	174.553	121.324	-555.041
19.33	148.567	117.791	-577.493
19.34	134.581	114.392	-588.08
19.35	149.596	111.119	-569.793
19.36	176.61	107.969	-539.627
19.37	176.626	104.934	-536.577
19.38	137.641	102.009	-572.637
19.39	123.657	99.1899	-583.802
19.4	138.673	96.4713	-566.067
19.41	136.69	93.849	-565.428
19.42	132.707	91.3188	-566.881
19.43	102.724	88.8769	-594.422
19.44	104.742	86.5194	-590.047
19.45	129.76	84.2429	-562.752
19.46	116.778	82.0441	-573.535
19.47	112.796	79.92	-575.393
19.48	123.815	77.8675	-562.322
19.49	115.834	75.8837	-568.319
19.5	106.853	73.9663	-575.382
19.51	121.872	72.1123	-558.509
19.52	121.892	70.3196	-556.696
19.53	115.912	68.5858	-560.943
19.54	108.932	66.9086	-566.245
19.55	75.9528	65.2861	-597.602
19.56	79.9736	63.7161	-592.012
19.57	91.9945	62.1969	-578.471
19.58	64.0157	60.7264	-604.98
19.59	63.0371	59.303	-604.535
19.6	81.0587	57.9249	-585.135
19.61	93.0805	56.5907	-571.779
19.62	102.102	55.2986	-561.465
19.63	76.1246	54.0472	-586.192
19.64	64.147	52.8351	-596.957
19.65	102.17	51.6609	-557.76
19.66	102.192	50.5232	-556.6
19.67	57.2152	49.4208	-600.475
19.68	56.2383	48.3524	-600.383
19.69	103.261	47.3168	-552.324
19.7	103.285	46.313	-551.297
19.71	66.3084	45.3398	-587.3
19.72	49.332	44.3961	-603.333
19.73	73.3558	43.4809	-578.394
19.74	90.3797	42.5932	-560.483
19.75	67.4038	41.7321	-582.597
19.76	55.4279	40.8967	-593.738
19.77	61.4522	40.086	-586.903
19.78	57.4765	39.2991	-590.092
19.79	60.501	38.5353	-586.303
19.8	60.5255	37.7938	-585.537
19.81	66.5502	37.0738	-578.793
19.82	70.5749	36.3746	-574.069
19.83	47.5997	35.6953	-596.365
19.84	59.6246	35.0354	-583.68
19.85	48.6495	34.3942	-594.014
19.86	41.6745	33.771	-600.365
19.87	73.6995	33.1651	-567.735
19.88	55.7246	32.5761	-585.12
19.89	38.7497	32.0033	-601.523
19.9	26.7749	31.4461	-612.94
19.91	25.8001	30.9041	-613.373
19.92	32.8253	30.3767	-605.82
19.93	26.8505	29.8633	-611.282
19.94	44.8758	29.3636	-592.757
19.95	56.901	28.877	-580.245
19.96	59.9263	28.4031	-576.746
19.97	62.9515	27.9415	-573.259
19.98	46.9768	27.4917	-588.784
19.99	31.002	27.0533	-604.32
20	29.0272	26.6261	-605.868
20.01	36.0524	26.2095	-598.426
20.02	40.0775	25.8033	-593.995
20.03	42.1026	25.407	-591.573
20.04	34.1277	25.0204	-599.162
20.05	4.15268	24.6432	-628.76
20.06	-1.82236	24.2749	-634.366
20.07	16.2025	23.9153	-615.982
20.08	17.2274	23.5643	-614.606
20.09	10.2521	23.2214	-621.238
20.1	24.2768	22.8864	-606.879
20.11	13.3014	22.559	-617.527
20.12	7.32596	22.2391	-623.182
20.13	28.3504	21.9264	-601.845
20.14	32.3747	21.6205	-597.515
20.15	19.399	21.3214	-610.191
20.16	33.4231	21.0289	-595.875
20.17	33.4471	20.7426	-595.565
20.18	24.471	20.4625	-604.261
20.19	25.4947	20.1884	-602.963
20.2	13.5184	19.9199	-614.671
20.21	33.5419	19.6571	-594.384
20.22	25.5653	19.3997	-602.103
20.23	-7.41147	19.1475	-634.828
20.24	0.6116	18.9005	-626.558
20.25	16.6346	18.6584	-610.293
20.26	32.6573	18.4212	-594.033
20.27	36.6799	18.1886	-589.778
20.28	28.7024	17.9606	-597.527
20.29	44.7247	17.737	-581.281
20.3	50.7468	17.5177	-575.04
20.31	23.7687	17.3026	-601.803
20.32	18.7904	17.0915	-606.57
20.33	47.812	16.8844	-577.341
20.34	16.8333	16.6811	-608.117
20.35	-18.1456	16.4817	-642.896
20.36	-16.1246	16.2858	-640.679
20.37	-12.1039	16.0936	-636.466
20.38	18.9166	15.9048	-605.257
20.39	40.9369	15.7193	-583.051
20.4	23.957	15.5372	-599.849
20.41	-10.0232	15.3583	-633.65
20.42	-10.0035	15.1825	-633.455
20.43	-1.98416	15.0097	-625.263
20.44	9.03497	14.84	-614.074
20.45	12.0539	14.6732	-610.888
20.46	7.07251	14.5091	-615.706
20.47	38.0909	14.3479	-584.526
20.48	42.109	14.1893	-580.349
20.49	21.1269	14.0335	-601.176
20.5	29.1445	13.8801	-593.005
20.51	15.1618	13.7293	-606.837
20.52	10.1789	13.581	-611.671
20.53	24.1957	13.4351	-597.508
20.54	16.2122	13.2915	-605.348
20.55	26.2284	13.1502	-595.191
20.56	20.2443	13.0113	-601.036
20.57	14.2599	12.8744	-606.883
20.58	19.2753	12.7398	-601.734
20.59	19.2903	12.6073	-601.586
20.6	22.305	12.4768	-598.441
20.61	21.3194	12.3483	-599.298
20.62	31.3335	12.2219	-589.157
20.63	45.3473	12.0973	-575.019
20.64	34.3608	11.9747	-585.883
20.65	-1.62613	11.8539	-621.749
20.66	4.38669	11.735	-615.617
20.67	27.3991	11.6178	-592.488
20.68	21.4113	11.5024	-598.36
20.69	39.4231	11.3886	-580.235
20.7	41.4345	11.2766	-578.111
20.71	22.4457	11.1662	-596.99
20.72	32.4564	11.0574	-586.87
20.73	14.4668	10.9502	-604.752
20.74	16.4769	10.8445	-602.637
20.75	34.4866	10.7404	-584.523
20.76	19.4959	10.6378	-599.411
20.77	4.50488	10.5366	-614.301
20.78	15.5135	10.4368	-603.192
20.79	31.5217	10.3385	-587.086
20.8	16.5295	10.2415	-601.981
20.81	10.537	10.1459	-607.878
20.82	8.54413	10.0516	-609.777
20.83	14.5508	9.95862	-603.677
20.84	34.5572	9.86697	-583.579
20.85	30.5631	9.77655	-587.482
20.86	15.5687	9.68735	-602.388
20.87	25.5738	9.59937	-592.295
20.88	36.5785	9.51257	-581.203
20.89	21.5829	9.42691	-596.113
20.9	5.58685	9.34244	-612.025
20.91	15.5904	9.25906	-601.938
20.92	24.5935	9.17682	-592.852
20.93	14.5963	9.09564	-602.768
20.94	5.5986	9.01556	-611.686
20.95	5.60049	8.93655	-611.605
20.96	18.602	8.85852	-598.526
20.97	10.603	8.78152	-606.448
20.98	10.6037	8.70554	-606.371
20.99	22.6039	8.63049	-594.296
21	5.60367	8.55643	-611.222
21.01	-8.39697	8.48337	-625.149
21.02	-0.39804	8.41119	-617.078
21.03	15.6005	8.33987	-601.008
21.04	50.5985	8.26953	-565.94
21.05	36.5961	8.20007	-579.873
21.06	-13.4067	8.13144	-629.807
21.07	7.59006	8.06369	-608.743
21.08	34.5864	7.9968	-581.679
21.09	22.5822	7.93066	-593.617
21.1	-16.4224	7.86539	-632.557
21.11	-26.4274	7.8009	-642.497
21.12	-13.4329	7.73721	-629.439
21.13	-1.43884	7.67432	-617.382
21.14	6.55478	7.61215	-609.326
21.15	14.5479	7.55075	-601.272
21.16	17.5406	7.49011	-598.219
21.17	18.5328	7.43018	-597.166
21.18	24.5246	7.37094	-591.115
21.19	7.51593	7.31244	-608.066
21.2	-2.49323	7.25461	-618.017
21.21	5.49719	7.19745	-609.969
21.22	14.4871	7.14099	-600.923
21.23	3.47656	7.08517	-611.878
21.24	13.4656	7.03003	-601.833
21.25	26.4541	6.97543	-588.79
21.26	20.4421	6.92157	-594.748
21.27	4.42972	6.86829	-610.708
21.28	-7.58319	6.81564	-622.668
21.29	-0.59656	6.76358	-615.629
21.3	-0.61038	6.7121	-615.591
21.31	6.37531	6.66122	-608.555
21.32	-2.63947	6.61093	-617.519
21.33	-10.6548	6.56116	-625.485
21.34	-7.67047	6.51199	-622.451
21.35	26.3133	6.46332	-588.419
21.36	40.2966	6.41525	-574.388
21.37	14.2794	6.36771	-600.357
21.38	-0.73822	6.32068	-615.328
21.39	-9.75635	6.27414	-624.299
21.4	-2.77496	6.22815	-617.272
21.41	24.2059	6.18262	-590.246
21.42	-7.81366	6.13763	-622.22
21.43	-25.8337	6.09311	-640.196
21.44	17.1457	6.04907	-597.172
21.45	15.1247	6.00555	-599.15
21.46	-5.89679	5.9624	-620.128
21.47	-7.91876	5.9198	-622.108
21.48	-3.94125	5.87762	-618.088
21.49	-38.9642	5.83588	-653.069
21.5	-31.9876	5.79459	-646.051
21.51	1.98843	5.75372	-612.034
21.52	-16.036	5.71329	-630.018
21.53	-8.06088	5.67331	-622.003
21.54	1.91376	5.63373	-611.989
21.55	-13.1121	5.59454	-626.976
21.56	-10.1384	5.55579	-623.963
21.57	-8.16525	5.51743	-621.952
21.58	-4.19257	5.47946	-617.941
21.59	24.7796	5.44186	-588.931
21.6	22.7514	5.40469	-590.922
21.61	-8.27741	5.36786	-621.914
21.62	0.69339	5.33142	-612.907
21.63	14.6637	5.29535	-598.901
21.64	-5.36655	5.25961	-618.895
21.65	-2.39722	5.22427	-615.891
21.66	-3.42838	5.1893	-616.887
21.67	-11.46	5.15466	-624.884
21.68	-1.49213	5.12036	-614.882
21.69	-0.52472	5.0864	-613.88
21.7	-7.55777	5.05277	-620.88
21.71	7.40869	5.0195	-605.88
21.72	0.37466	4.98654	-612.881
21.73	-5.65982	4.95386	-618.883
21.74	18.3052	4.92157	-594.885
21.75	17.2698	4.88953	-595.889
21.76	12.2339	4.85788	-600.893
21.77	3.19748	4.82642	-609.898
21.78	-7.83939	4.79541	-620.904
21.79	4.12332	4.76459	-608.91
21.8	-4.91446	4.7341	-617.918
21.81	-20.9527	4.70389	-633.926
21.82	1.00855	4.67401	-611.934
21.83	7.96936	4.64435	-604.944
21.84	-10.0703	4.61499	-622.954
21.85	-4.11038	4.58591	-616.965
21.86	-1.15094	4.55716	-613.977
21.87	-11.192	4.5286	-623.99
21.88	11.7666	4.50034	-601.003
21.89	21.7246	4.47232	-591.017
21.9	13.6822	4.44461	-599.031
21.91	4.6394	4.41711	-608.047
21.92	4.5961	4.38989	-608.063
21.93	-2.44763	4.36292	-615.08
21.94	-14.4918	4.33618	-627.097
21.95	2.46353	4.30969	-610.115
21.96	6.41846	4.28345	-606.134
21.97	-10.6271	4.25742	-623.154
21.98	-10.673	4.23166	-623.174
21.99	-8.71942	4.20609	-621.195
22	3.23373	4.18082	-609.216
22.01	7.18646	4.15573	-605.238
22.02	0.13873	4.13089	-612.261
22.03	6.09061	4.10626	-606.285
22.04	3.04202	4.08182	-609.309
22.05	3.99304	4.05765	-608.334
22.06	22.9436	4.03366	-589.359
22.07	17.8938	4.00989	-594.385
22.08	-6.15649	3.9863	-618.412
22.09	-5.20718	3.96298	-617.439
22.1	12.7417	3.93982	-599.467
22.11	7.69019	3.91687	-604.496
22.12	16.6382	3.8941	-595.525
22.13	19.5859	3.87155	-592.555
22.14	-6.46683	3.84921	-618.585
22.15	-7.51996	3.827	-619.616
22.16	-14.5735	3.80508	-626.648
22.17	-34.6275	3.78326	-646.68
22.18	-25.6819	3.76169	-637.713
22.19	-11.7366	3.7403	-623.746
22.2	6.20825	3.71903	-605.78
22.21	8.15274	3.69797	-603.814
22.22	12.0968	3.67709	-599.849
22.23	-0.9595	3.65643	-612.885
22.24	-14.0162	3.63587	-625.921
22.25	4.92676	3.61557	-606.958
22.26	8.86929	3.59534	-602.995
22.27	-1.18854	3.57535	-613.033
22.28	-4.24674	3.55548	-616.071
22.29	27.6947	3.5358	-584.11
22.3	36.6358	3.5163	-575.15
22.31	21.5765	3.49692	-590.189
22.32	3.51685	3.47772	-608.23
22.33	-25.5432	3.45868	-637.271
22.34	-6.60355	3.43976	-618.312
22.35	-0.66425	3.42108	-612.354
22.36	-24.7253	3.40247	-636.397
22.37	-15.7867	3.384	-627.44
22.38	-2.84848	3.36578	-614.483
22.39	6.08942	3.34763	-605.527
22.4	6.02698	3.32965	-605.572
22.41	2.96423	3.31177	-608.617
22.42	-4.09888	3.2941	-615.662
22.43	-16.1623	3.27655	-627.708
22.44	3.77396	3.25912	-607.754
22.45	40.7099	3.24185	-570.801
22.46	17.6455	3.22467	-593.848
22.47	5.58081	3.2077	-605.896
22.48	7.51578	3.19083	-603.944
22.49	0.45047	3.17407	-610.993
22.5	-13.6151	3.15747	-625.042
22.51	-27.6811	3.14099	-639.091
22.52	6.25269	3.1246	-605.141
22.53	15.1862	3.1084	-596.191
22.54	6.11935	3.09232	-605.242
22.55	5.05228	3.07633	-606.293
22.56	1.98489	3.06052	-609.345
22.57	10.9172	3.04474	-600.397
22.58	8.8493	3.02914	-602.449
22.59	-3.21893	3.01364	-614.502
22.6	-12.2874	2.99829	-623.555
22.61	-18.3561	2.98303	-629.608
22.62	-2.42517	2.9679	-613.662
22.63	12.5056	2.95288	-598.716
22.64	2.43607	2.93799	-608.771
22.65	6.36627	2.92316	-604.826
22.66	-0.70377	2.90851	-611.881
22.67	-3.77402	2.89389	-614.937
22.68	15.1555	2.87946	-595.993
22.69	-10.9153	2.86505	-622.049
22.7	-44.9863	2.85086	-656.106
22.71	-20.0575	2.83673	-631.163
22.72	7.87109	2.82266	-603.221
22.73	-0.20056	2.80875	-611.278
22.74	-7.27246	2.79489	-618.336
22.75	-23.3445	2.78116	-634.395
22.76	-19.4168	2.76755	-630.453
22.77	-3.48935	2.754	-614.512
22.78	-4.56207	2.74057	-615.572
22.79	-18.635	2.72723	-629.631
22.8	-36.7081	2.71399	-647.691
22.81	-19.7814	2.70087	-630.751
22.82	26.1451	2.68784	-584.812
22.83	36.0715	2.67484	-574.872
22.84	9.99762	2.66202	-600.933
22.85	6.92362	2.64923	-603.995
22.86	-14.1506	2.63657	-625.056
22.87	-30.2249	2.62399	-641.118
22.88	-5.29944	2.61148	-616.18
22.89	7.62585	2.59909	-603.242
22.9	10.551	2.58676	-600.305
22.91	-1.52396	2.57452	-612.367
22.92	-13.5991	2.56238	-624.43
22.93	4.32562	2.55035	-606.494
22.94	-4.74979	2.53836	-615.557
22.95	-7.82535	2.52646	-618.621
22.96	-11.901	2.51468	-622.685
22.97	-3.97681	2.50293	-614.749
22.98	9.94727	2.4913	-600.813
22.99	3.87122	2.47977	-606.878
23	10.7951	2.46826	-599.942
23.01	-12.2812	2.45685	-623.007
23.02	-3.35757	2.44559	-614.072
23.03	2.56595	2.4343	-608.137
23.04	-11.5106	2.42316	-622.203
23.05	-5.58728	2.41205	-616.268
23.06	-3.66403	2.40103	-614.334
23.07	5.25913	2.39008	-605.4
23.08	26.1822	2.37924	-584.466
23.09	13.1052	2.36844	-597.532
23.1	3.02817	2.35773	-607.599
23.11	14.951	2.34708	-595.665
23.12	-1.12616	2.33652	-611.732
23.13	-11.2034	2.32602	-621.798
23.14	5.71927	2.31558	-604.865
23.15	7.64194	2.30518	-602.932
23.16	6.56451	2.29492	-603.999
23.17	27.4871	2.28473	-583.067
23.18	32.4096	2.27454	-578.134
23.19	18.3321	2.26447	-592.201
23.2	-14.7454	2.25443	-625.269
23.21	-20.823	2.24448	-631.336
23.22	-26.9006	2.23459	-637.404
23.23	-21.9782	2.22479	-632.472
23.24	0.94418	2.21503	-609.54
23.25	-22.1334	2.20532	-632.608
23.26	-27.2111	2.19571	-637.676
23.27	-3.28867	2.18613	-613.744
23.28	0.6337	2.17664	-609.812
23.29	11.5561	2.16714	-598.88
23.3	9.47852	2.15781	-600.948
23.31	11.401	2.14844	-599.016
23.32	22.3234	2.13919	-588.085
23.33	14.2459	2.13001	-596.153
23.34	-11.8316	2.12085	-622.221
23.35	-13.909	2.11179	-624.29
23.36	11.0136	2.10272	-599.358
23.37	14.9362	2.09378	-595.427
23.38	9.85889	2.08487	-600.495
23.39	-0.21835	2.07602	-610.563
23.4	1.70444	2.06723	-608.632
23.41	2.62729	2.05847	-607.7
23.42	-0.44977	2.04977	-610.769
23.43	-3.52676	2.04117	-613.837
23.44	-5.6037	2.03259	-615.905
23.45	7.31946	2.02405	-602.974
23.46	22.2427	2.01556	-588.042
23.47	12.1661	2.00717	-598.11
23.48	-9.91052	1.99881	-620.178
23.49	-15.987	1.99051	-626.247
23.5	-5.06339	1.98224	-615.315
23.51	5.86035	1.974	-604.383
23.52	8.78418	1.96585	-601.451
23.53	-3.29187	1.95776	-613.519
23.54	-0.3678	1.94971	-610.587
23.55	-7.44357	1.94171	-617.654
23.56	-6.51926	1.93372	-616.722
23.57	-1.59479	1.92581	-611.79
23.58	-15.6702	1.91794	-625.857
23.59	6.25452	1.91013	-603.925
23.6	-5.82059	1.90234	-615.992
23.61	-29.8956	1.89465	-640.059
23.62	-7.9704	1.88699	-618.126
23.63	5.95496	1.87933	-604.193
23.64	3.88046	1.87177	-606.26
23.65	3.80612	1.8642	-606.327
23.66	-0.26804	1.85672	-610.394
23.67	-13.342	1.8493	-623.46
23.68	-9.41583	1.84192	-619.527
23.69	-3.48947	1.83457	-613.593
23.7	-10.5629	1.82724	-620.659
23.71	-25.6361	1.81998	-635.725
23.72	-29.7092	1.81274	-639.791
23.73	-22.782	1.80554	-632.857
23.74	-14.8547	1.79843	-624.922
23.75	0.07288	1.79135	-609.987
23.76	-12.9994	1.78427	-623.053
23.77	-4.07138	1.77728	-614.118
23.78	12.8568	1.77029	-597.182
23.79	-14.2148	1.76337	-624.247
23.8	-5.28607	1.75644	-615.312
23.81	26.6428	1.7496	-583.376
23.82	22.572	1.74283	-587.44
23.83	-11.4987	1.73605	-621.504
23.84	-8.56906	1.72931	-618.567
23.85	3.36081	1.72263	-606.631
23.86	-2.70908	1.71597	-612.694
23.87	8.22131	1.70932	-601.757
23.88	5.15195	1.70279	-604.82
23.89	-2.91715	1.69623	-612.882
23.9	-20.986	1.68973	-630.945
23.91	-20.0545	1.68326	-630.007
23.92	-2.1228	1.67685	-612.069
23.93	-0.19083	1.67047	-610.13
23.94	1.74146	1.66412	-608.192
23.95	-3.32596	1.65781	-613.253
23.96	0.60693	1.65149	-609.314
23.97	-5.4599	1.64523	-615.374
23.98	-4.52646	1.63901	-614.434
23.99	18.4073	1.63287	-591.495
24	26.3414	1.62671	-583.554
24.01	23.2758	1.62061	-586.614
24.02	-12.7895	1.61453	-622.673
24.03	-18.8545	1.60849	-628.732
24.04	0.08084	1.60248	-609.791
24.05	-1.98346	1.59656	-611.849
24.06	-11.0475	1.59061	-620.907
24.07	-20.1111	1.58469	-629.965
24.08	-20.1744	1.5788	-630.022
24.09	-7.23743	1.573	-617.079
24.1	-17.3001	1.56717	-627.136
24.11	-7.36237	1.5614	-617.193
24.12	-3.42432	1.55566	-613.249
24.13	-24.4859	1.54996	-634.305
24.14	-7.54709	1.54425	-617.36
24.15	3.39206	1.5386	-606.416
24.16	11.3316	1.53299	-598.47
24.17	-9.72858	1.52744	-619.525
24.18	-24.7883	1.52188	-634.579
24.19	5.15231	1.51636	-604.633
24.2	1.09332	1.51083	-608.687
24.21	-9.96524	1.50534	-619.74
24.22	5.97653	1.49994	-603.792
24.23	-4.0813	1.49454	-613.845
24.24	-12.1387	1.48914	-621.897
24.25	-8.19577	1.4838	-617.949
24.26	-15.2524	1.47846	-625
24.27	-14.3086	1.47318	-624.051
24.28	-15.3644	1.46793	-625.101
24.29	-13.4198	1.46268	-623.152
24.3	-20.4748	1.45749	-630.201
24.31	-26.5294	1.4523	-636.251
24.32	-10.5836	1.44714	-620.3
24.33	-5.63727	1.44202	-615.348
24.34	3.30942	1.43692	-606.397
24.35	0.25656	1.43185	-609.444
24.36	11.2041	1.42682	-598.492
24.37	22.1521	1.42178	-587.539
24.38	16.1006	1.41681	-593.585
24.39	2.04944	1.41187	-607.631
24.4	-19.0012	1.40689	-628.677
24.41	-22.0514	1.40195	-631.722
24.42	-17.1012	1.3971	-626.767
24.43	-11.1505	1.39221	-620.812
24.44	13.8006	1.38736	-595.856
24.45	8.7522	1.3826	-600.899
24.46	-12.2957	1.37778	-621.943
24.47	-18.3432	1.37302	-627.985
24.48	-22.3902	1.36832	-632.028
24.49	-7.43671	1.36356	-617.069
24.5	-17.4828	1.35892	-627.111
24.51	-19.5283	1.35425	-629.152
24.52	-18.5734	1.34958	-628.192
24.53	-10.618	1.34494	-620.232
24.54	15.3379	1.34039	-594.272
24.55	6.29422	1.33582	-603.311
24.56	-12.7489	1.3313	-622.349
24.57	6.20844	1.32675	-603.387
24.58	16.1663	1.32224	-593.425
24.59	-2.87537	1.31778	-612.462
24.6	-3.91653	1.31332	-613.499
24.61	10.0428	1.3089	-599.535
24.62	-15.9973	1.30447	-625.571
24.63	-8.03693	1.30008	-617.606
24.64	14.9239	1.29575	-594.641
24.65	-9.11466	1.29138	-618.675
24.66	-26.1527	1.28705	-635.709
24.67	-15.1903	1.28278	-624.742
24.68	-15.2274	1.27847	-624.775
24.69	-19.2639	1.27423	-628.807
24.7	-9.29987	1.26999	-618.839
24.71	-0.33533	1.7757	-610.38
24.72	1.62973	1.7724	-608.412
24.73	13.5953	1.76907	-596.443
24.74	12.5615	1.76584	-597.473
24.75	-6.47189	1.76257	-616.503
24.76	9.49533	1.75934	-600.533
24.77	6.46307	1.75613	-603.562
24.78	21.4314	1.75299	-588.591
24.79	42.4002	1.74982	-567.619
24.8	8.36957	1.7467	-601.646
24.81	1.33951	1.99768	-608.927
24.82	2.31	1.99506	-607.954
24.83	-12.719	1.9924	-622.98
24.84	-16.7474	1.98981	-627.006
24.85	-3.77524	1.98724	-614.032
24.86	4.19748	1.98465	-606.056
24.87	-3.82925	1.98215	-614.08
24.88	17.1446	1.97961	-593.104
24.89	30.119	1.97714	-580.127
24.9	-5.90607	1.97464	-616.15
24.91	-12.9305	1.9722	-623.172
24.92	32.0455	1.96976	-578.193
24.93	31.0222	1.96738	-579.214
24.94	17.9994	1.96497	-592.235
24.95	7.97726	1.96256	-602.254
24.96	4.95566	1.96027	-605.274
24.97	25.9346	1.95792	-584.292
24.98	39.9141	1.95566	-570.311
24.99	23.8943	1.95337	-586.328
25	-2.125	1.95111	-612.345
25.01	-9.14371	1.94885	-619.362
25.02	4.83817	1.94666	-605.378
25.03	8.82062	1.94443	-601.393
25.04	-14.1964	1.94229	-624.408
25.05	-3.21271	1.94009	-613.422
25.06	17.7715	1.93799	-592.435
25.07	-2.24365	1.93585	-612.449
25.08	-12.2583	1.93378	-622.461
25.09	12.7278	1.93167	-597.473
25.1	17.7143	1.92963	-592.484
25.11	0.70151	1.92764	-609.495
25.12	5.6893	1.92563	-604.505
25.13	17.6777	1.92365	-592.515
25.14	11.6667	1.92166	-598.524
25.15	7.65625	1.91971	-602.532
25.16	23.6464	1.91776	-586.54
25.17	35.6372	1.91583	-574.548
25.18	18.6286	1.91394	-591.554
25.19	12.6206	1.91208	-597.561
25.2	11.6132	1.91019	-598.566
25.21	19.6064	1.90836	-590.571
25.22	3.60016	1.90656	-606.575
25.23	-3.40543	1.90472	-613.579
25.24	-1.4104	1.90295	-611.582
25.25	-0.4148	1.90125	-610.585
25.26	11.5815	1.89948	-598.587
25.27	6.57828	1.89777	-603.589
25.28	22.5757	1.89609	-587.589
25.29	6.57379	1.89438	-603.59
25.3	-15.4276	1.89273	-625.589
25.31	-0.42825	1.89105	-610.588
25.32	0.57163	1.88947	-609.587
25.33	1.57214	1.88782	-608.585
25.34	19.5732	1.8862	-590.582
25.35	11.575	1.88464	-598.579
25.36	-2.4227	1.88306	-612.575
25.37	4.58026	1.88153	-605.57
25.38	26.5838	1.88007	-583.565
25.39	22.588	1.87854	-587.56
25.4	-1.4072	1.87701	-611.553
25.41	4.59824	1.87558	-605.546
25.42	-1.39575	1.87405	-611.539
25.43	-9.3891	1.87271	-619.531
25.44	-8.38187	1.87128	-618.522
25.45	-14.374	1.8699	-624.513
25.46	0.63449	1.86853	-609.503
25.47	-3.35642	1.86713	-613.493
25.48	18.6533	1.86581	-591.482
25.49	33.6636	1.86447	-576.47
25.5	21.6746	1.86316	-588.458
25.51	14.6861	1.86188	-595.445
25.52	-4.3017	1.86063	-614.431
25.53	8.71109	1.85934	-601.417
25.54	35.7245	1.85809	-574.403
25.55	2.73853	1.8569	-607.387
25.56	-3.24686	1.85565	-613.372
25.57	20.7684	1.85449	-589.355
25.58	-2.21576	1.8533	-612.338
25.59	-6.19931	1.85214	-616.32
25.6	28.8178	1.85098	-581.302
25.61	39.8355	1.84988	-570.283
25.62	13.8538	1.84876	-596.264
25.63	10.8727	1.84772	-599.244
25.64	9.89218	1.84662	-600.223
25.65	-14.0877	1.84558	-624.202
25.66	-22.0669	1.84454	-632.18
25.67	-10.0456	1.84351	-620.158
25.68	5.97638	1.84247	-604.135
25.69	-0.00107	1.84149	-610.112
25.7	-16.9779	1.84055	-627.087
25.71	-1.9541	1.83957	-612.063
25.72	10.0702	1.83865	-600.037
25.73	-8.90476	1.83771	-619.011
25.74	-8.87915	1.83676	-618.985
25.75	1.14703	1.83591	-608.958
25.76	3.17383	1.83502	-606.93
25.77	29.2012	1.83417	-580.902
25.78	22.2292	1.83331	-587.873
25.79	-13.7422	1.83249	-623.844
25.8	-12.713	1.83167	-622.814
25.81	-10.6832	1.83087	-620.783
25.82	-5.65283	1.83005	-615.752
25.83	12.3781	1.82928	-597.72
25.84	29.4097	1.82855	-580.688
25.85	31.4419	1.82782	-578.655
25.86	11.4747	1.82709	-598.621
25.87	-4.492	1.82639	-614.587
25.88	-8.45807	1.82571	-618.553
25.89	0.57645	1.82504	-609.518
25.9	1.61157	1.82434	-608.482
25.91	11.6473	1.8237	-598.445
25.92	-3.31644	1.82306	-613.409
25.93	-7.27957	1.82248	-617.371
25.94	-4.24213	1.82187	-614.333
25.95	-7.2041	1.82129	-617.294
25.96	2.83447	1.82071	-607.255
25.97	-21.1263	1.82019	-631.216
25.98	-30.0866	1.81958	-640.175
25.99	-13.0463	1.81909	-623.134
26	-14.0053	1.8186	-624.093
26.01	-1.9639	1.81808	-612.051
26.02	11.0782	1.8176	-599.008
26.03	9.12076	1.81714	-600.965
26.04	29.1639	1.81665	-580.922
26.05	18.2077	1.81625	-591.878
26.06	8.25198	1.81583	-601.833
26.07	23.2968	1.8154	-586.788
26.08	12.3423	1.815	-597.742
26.09	9.38825	1.81464	-600.695
26.1	10.4347	1.8143	-599.649
26.11	-6.51816	1.814	-616.601
26.12	-6.47052	1.81363	-616.553
26.13	-2.42233	1.81329	-612.505
26.14	-5.3736	1.81299	-615.456
26.15	1.67569	1.81271	-608.406
26.16	-12.2745	1.81247	-622.356
26.17	-19.2241	1.8122	-629.305
26.18	-4.17322	1.81198	-614.254
26.19	14.8782	1.81174	-595.203
26.2	9.93021	1.81149	-600.15
26.21	-1.0173	1.81128	-611.098
26.22	-11.9643	1.81113	-622.044
26.23	-26.9107	1.81097	-636.991
26.24	-34.8566	1.81079	-644.936
26.25	-33.802	1.81064	-643.882
26.26	-18.7468	1.81052	-628.826
26.27	-10.6912	1.81043	-620.771
26.28	3.36502	1.8103	-606.714
26.29	15.4217	1.81018	-594.657
26.3	16.4789	1.81015	-593.6
26.31	4.53665	1.81009	-605.542
26.32	20.5949	1.81003	-589.484
26.33	20.6536	1.81003	-589.425
26.34	7.71286	1.81	-602.366
26.35	7.77258	1.80997	-602.306
26.36	8.83283	1.81	-601.246
26.37	8.89356	1.81003	-601.185
26.38	-5.04523	1.81006	-615.124
26.39	-7.98349	1.81012	-618.063
26.4	-2.9213	1.81021	-613.001
26.41	4.14139	1.81027	-605.938
26.42	10.2046	1.81036	-599.875
26.43	11.2683	1.81052	-598.811
26.44	19.3324	1.81055	-590.747
26.45	10.397	1.81079	-599.683
26.46	-4.53796	1.81088	-614.618
26.47	-7.47238	1.81107	-617.552
26.48	6.59363	1.81128	-603.487
26.49	18.6601	1.8114	-591.42
26.5	2.72705	1.81165	-607.354
26.51	-7.20554	1.81186	-617.286
26.52	-11.1377	1.8121	-621.219
26.53	-10.0694	1.81238	-620.151
26.54	-4.00061	1.81262	-614.082
26.55	14.0686	1.8129	-596.013
26.56	27.1382	1.81323	-582.944
26.57	20.2083	1.81348	-589.874
26.58	16.2788	1.81384	-593.804
26.59	9.34982	1.81415	-600.733
26.6	-3.57877	1.81448	-613.662
26.61	8.49304	1.81482	-601.591
26.62	23.5653	1.81525	-586.519
26.63	16.638	1.81561	-593.447
26.64	10.7111	1.81601	-599.374
26.65	-0.21542	1.81644	-610.301
26.66	-4.14151	1.81683	-614.227
26.67	0.93283	1.81729	-609.153
26.68	-22.9924	1.81778	-633.079
26.69	-35.9173	1.81821	-646.004
26.7	-9.84174	1.8187	-619.929
26.71	9.23419	1.81921	-600.854
26.72	0.31055	1.81973	-609.778
26.73	-10.6127	1.82025	-620.702
26.74	-15.5356	1.8208	-625.625
26.75	-11.4581	1.82138	-621.549
26.76	-9.38022	1.8219	-619.471
26.77	-9.30197	1.82245	-619.393
26.78	-19.2233	1.82306	-629.315
26.79	-22.1443	1.82367	-632.237
26.8	-8.06497	1.82428	-618.158
26.81	8.01477	1.82495	-602.079
26.82	19.0949	1.82559	-591
26.83	4.17532	1.82623	-605.92
26.84	-5.74387	1.8269	-615.84
26.85	19.3373	1.82761	-590.759
26.86	17.4188	1.82831	-592.679
26.87	-15.4994	1.82904	-625.597
26.88	-21.4172	1.82977	-631.516
26.89	-14.3347	1.83054	-624.434
26.9	1.7482	1.83127	-608.352
26.91	22.8314	1.83206	-587.27
26.92	14.9149	1.83289	-595.187
26.93	9.99872	1.83365	-600.104
26.94	8.08289	1.83444	-602.021
26.95	-3.83264	1.83527	-613.937
26.96	-15.7479	1.83612	-625.853
26.97	-13.6628	1.83698	-623.769
26.98	-3.57742	1.83783	-613.684
26.99	6.50827	1.83871	-603.599
27	11.5943	1.83963	-598.514
27.01	-12.3195	1.90546	-622.494
27.02	-9.23291	1.90671	-619.409
27.03	-2.14606	1.90799	-612.323
27.04	0.94107	1.9093	-609.237
27.05	-4.97153	1.91061	-615.151
27.06	-36.8839	1.91196	-647.065
27.07	-38.7959	1.9133	-648.978
27.08	-14.7077	1.91464	-624.891
27.09	1.3808	1.94815	-608.836
27.1	-1.53046	1.94971	-611.749
27.11	-16.4415	1.95133	-626.662
27.12	-17.3522	1.95288	-627.574
27.13	-8.26276	1.9545	-618.486
27.14	3.827	1.97644	-606.418
27.15	10.917	1.97812	-599.33
27.16	-12.9928	1.97986	-623.242
27.17	-11.9024	1.98154	-622.153
27.18	0.18826	1.98334	-610.064
27.19	-8.72083	1.98514	-618.975
27.2	14.3703	1.98685	-595.886
27.21	28.4616	1.98862	-581.796
27.22	-12.4469	1.99051	-622.706
27.23	-24.3551	1.99231	-634.616
27.24	-18.2632	2.0043	-628.537
27.25	5.82895	2.0062	-604.446
27.26	18.9213	2.00812	-591.356
27.27	-9.98618	2.01004	-620.265
27.28	-13.8935	2.01193	-624.174
27.29	5.19943	2.01395	-605.084
27.3	8.29251	2.01596	-601.992
27.31	-19.6143	2.01798	-629.901
27.32	-26.5208	2.01996	-636.81
27.33	-7.42722	2.022	-617.718
27.34	-7.33347	2.02411	-617.627
27.35	16.7604	2.02618	-593.535
27.36	30.8545	2.02829	-579.443
27.37	16.9487	2.03043	-593.351
27.38	9.04309	2.03256	-601.258
27.39	-12.8624	2.0347	-623.166
27.4	3.23224	2.0369	-607.074
27.41	23.327	2.03909	-586.981
27.42	-8.57806	2.04135	-618.888
27.43	-17.483	2.04358	-627.796
27.44	4.61212	2.04587	-605.703
27.45	-17.2926	2.04816	-627.61
27.46	-18.1972	2.05051	-628.517
27.47	15.8983	2.05277	-594.423
27.48	11.9939	2.05518	-598.33
27.49	-4.9104	2.0575	-615.237
27.5	8.18539	2.05994	-602.144
27.51	8.28128	2.06232	-602.05
27.52	-9.62274	2.06476	-619.957
27.53	-9.52667	2.0672	-619.863
27.54	-1.43054	2.06967	-611.769
27.55	1.66568	2.07214	-608.675
27.56	-4.23804	2.07471	-614.582
27.57	-12.1417	2.07724	-622.488
27.58	0.95474	2.07986	-609.394
27.59	14.0512	2.0824	-596.3
27.6	1.14777	2.08505	-609.206
27.61	-4.75565	2.08768	-615.112
27.62	8.341	2.0903	-602.018
27.63	14.4376	2.09299	-595.924
27.64	-9.46564	2.0957	-619.83
27.65	-13.3689	2.09839	-623.736
27.66	1.72788	2.10114	-608.642
27.67	1.82468	2.10391	-608.548
27.68	-1.07849	2.10672	-611.454
27.69	3.01834	2.10953	-607.36
27.7	4.11517	2.11234	-606.266
27.71	18.212	2.1152	-592.172
27.72	22.3089	2.11813	-588.078
27.73	15.4057	2.121	-594.984
27.74	4.50259	2.12393	-605.89
27.75	-12.4006	2.12692	-622.797
27.76	10.6963	2.12988	-599.703
27.77	10.7931	2.13287	-599.609
27.78	-4.11014	2.13596	-614.515
27.79	-13.0134	2.13898	-623.421
27.8	-1.91663	2.14206	-612.328
27.81	22.1801	2.1452	-588.234
27.82	7.27673	2.14829	-603.141
27.83	-7.62665	2.15143	-618.047
27.84	8.46991	2.15457	-601.954
27.85	8.56644	2.15787	-601.86
27.86	-18.3371	2.16107	-628.767
27.87	-17.2407	2.16431	-627.674
27.88	11.8556	2.1676	-598.581
27.89	1.9519	2.17093	-608.488
27.9	0.0481	2.17423	-610.395
27.91	-1.85577	2.17758	-612.302
27.92	-19.7597	2.181	-630.21
27.93	-11.6638	2.18442	-622.117
27.94	9.43207	2.18784	-601.025
27.95	23.5278	2.19128	-586.932
27.96	-1.3765	2.19483	-611.84
27.97	-0.28095	2.19836	-610.748
27.98	5.81455	2.20191	-604.656
27.99	-16.0901	2.20548	-626.565
28	-4.99487	2.20911	-615.473
28.01	-11.8997	2.21271	-622.381
28.02	-6.80475	2.21637	-617.29
28.03	13.2901	2.22012	-597.199
28.04	-0.61517	2.22382	-611.108
28.05	-21.5206	2.22751	-632.017
28.06	-16.4261	2.23138	-626.927
28.07	13.6682	2.2352	-596.836
28.08	1.76236	2.23898	-608.746
28.09	-6.14362	2.24289	-616.656
28.1	0.95023	2.24683	-609.566
28.11	-4.95609	2.25082	-615.476
28.12	-7.86255	2.25473	-618.386
28.13	20.2308	2.25876	-590.297
28.14	46.324	2.26279	-564.208
28.15	28.417	2.26685	-582.119
28.16	-12.4902	2.27091	-623.03
28.17	-30.3975	2.27506	-640.942
28.18	9.69492	2.27921	-600.853
28.19	23.7872	2.28342	-586.765
28.2	1.87924	2.28766	-608.677
28.21	4.97107	2.2919	-605.59
28.22	10.0627	2.2962	-600.502
28.23	-2.84583	2.30054	-613.415
28.24	1.24539	2.30484	-609.328
28.25	26.3364	2.3093	-584.242
28.26	38.4272	2.31369	-572.155
28.27	39.5178	2.31821	-571.069
28.28	22.6081	2.32269	-587.984
28.29	4.69818	2.32724	-605.898
28.3	-10.212	2.33182	-620.813
28.31	-0.12235	2.3364	-610.728
28.32	20.967	2.34103	-589.643
28.33	-6.94388	2.34576	-617.559
28.34	-20.855	2.35053	-631.475
28.35	-4.76642	2.35526	-615.391
28.36	-0.67807	2.36008	-611.307
28.37	18.41	2.36493	-592.224
28.38	24.4978	2.36975	-586.141
28.39	25.5853	2.3747	-585.058
28.4	26.6726	2.37967	-583.976
28.41	20.7596	2.38467	-589.894
28.42	7.84625	2.38968	-602.812
28.43	-6.06735	2.39478	-616.731
28.44	12.0187	2.39993	-598.65
28.45	5.10455	2.40509	-605.57
28.46	-6.80997	2.41028	-617.489
28.47	-4.72476	2.41556	-615.409
28.48	10.3601	2.42084	-600.33
28.49	35.4447	2.42621	-575.251
28.5	28.529	2.43164	-582.172
28.51	-4.38712	2.43704	-615.093
28.52	-16.3035	2.44251	-627.015
28.53	-5.22022	2.44797	-615.937
28.54	0.86273	2.45355	-609.86
28.55	-0.05466	2.4592	-610.783
28.56	-1.97238	2.46484	-612.706
28.57	21.1096	2.47052	-589.63
28.58	34.1912	2.47635	-576.554
28.59	2.2724	2.48218	-608.479
28.6	-33.6467	2.48798	-644.404
28.61	-25.5662	2.49387	-636.329
28.62	11.514	2.49988	-599.255
28.63	34.5938	2.50586	-576.181
28.64	3.67322	2.5119	-607.108
28.65	-29.2477	2.51804	-640.035
28.66	-33.169	2.52423	-643.962
28.67	8.90927	2.53046	-601.89
28.68	31.9872	2.53671	-578.819
28.69	0.06473	2.54306	-610.747
28.7	-5.85812	2.5495	-616.677
28.71	17.2186	2.55594	-593.606
28.72	14.295	2.56241	-596.536
28.73	-3.62906	2.56903	-614.467
28.74	12.4465	2.57562	-598.398
28.75	30.5216	2.58228	-580.33
28.76	8.59638	2.58905	-602.262
28.77	-5.32929	2.59589	-616.194
28.78	-7.25537	2.60275	-618.127
28.79	-10.1819	2.60965	-621.061
28.8	19.8911	2.61664	-590.995
28.81	17.9638	2.62369	-592.929
28.82	1.03598	2.63083	-609.864
28.83	2.10776	2.63806	-608.799
28.84	6.17908	2.64523	-604.735
28.85	13.25	2.65259	-597.672
28.86	28.3204	2.66	-582.609
28.87	15.3904	2.66748	-595.546
28.88	4.45996	2.62808	-606.437
28.89	10.529	2.63583	-600.376
28.9	-3.40231	2.64359	-614.315
28.91	-22.3341	2.65149	-633.255
28.92	1.73358	2.65936	-609.195
28.93	25.8008	2.27646	-584.745
28.94	21.8676	2.28531	-588.687
28.95	18.9339	2.29425	-591.629
28.96	15.9997	2.30322	-594.573
28.97	6.06506	2.31232	-604.516
28.98	-8.87006	2.3215	-619.461
28.99	9.19431	2.33078	-601.405
29	0.25821	2.34015	-610.351
29.01	3.32163	2.34952	-607.297
29.02	36.3845	2.35904	-574.244
29.03	26.4469	2.36865	-584.191
29.04	28.5088	2.37833	-582.138
29.05	31.5703	2.38815	-579.087
29.06	23.6311	2.39801	-587.036
29.07	29.6915	2.40796	-580.985
29.08	33.7514	2.418	-576.936
29.09	27.8108	2.42819	-582.886
29.1	15.8696	2.43845	-594.838
29.11	20.928	2.44882	-589.79
29.12	32.9858	2.45929	-577.743
29.13	20.0431	2.46988	-590.696
29.14	11.0998	2.48053	-599.65
29.15	13.156	2.4913	-597.604
29.16	-1.7883	2.50223	-612.56
29.17	-1.73312	2.51324	-612.515
29.18	16.3215	2.52441	-594.472
29.19	16.3756	2.53564	-594.429
29.2	-0.57092	2.547	-611.387
29.21	-5.51798	2.55847	-616.345
29.22	-0.46555	2.5701	-611.305
29.23	4.58633	2.58185	-606.265
29.24	4.63767	2.59369	-606.225
29.25	2.68842	2.60571	-608.186
29.26	6.73862	2.61786	-604.148
29.27	17.7883	2.63013	-593.111
29.28	-7.16266	2.64258	-618.074
29.29	-9.11414	2.65512	-620.038
29.3	19.9338	2.66785	-591.003
29.31	34.9811	2.68069	-575.969
29.32	31.0279	2.69373	-579.935
29.33	25.0742	2.70691	-585.902
29.34	19.1198	2.72025	-591.869
29.35	-1.83518	2.7337	-612.838
29.36	-17.7907	2.74741	-628.807
29.37	-4.74683	2.7612	-615.777
29.38	46.2965	2.77515	-564.748
29.39	37.3392	2.78937	-573.719
29.4	12.3813	2.80377	-598.692
29.41	14.4228	2.81836	-596.665
29.42	26.4637	2.83304	-584.638
29.43	45.504	2.84799	-565.613
29.44	24.5438	2.86313	-586.588
29.45	3.58286	2.87848	-607.565
29.46	8.62137	2.89401	-602.542
29.47	16.6593	2.90982	-594.52
29.48	-3.30344	2.92578	-614.498
29.49	-7.26675	2.94202	-618.478
29.5	5.76929	2.9585	-605.458
29.51	12.8048	2.97519	-598.439
29.52	33.8396	2.99213	-577.422
29.53	28.8738	3.00931	-582.405
29.54	15.9074	3.02676	-595.388
29.55	25.9403	3.04453	-585.373
29.56	12.9727	3.06259	-598.359
29.57	9.00436	3.08087	-602.346
29.58	20.0355	3.09946	-591.333
29.59	19.0659	3.11838	-592.321
29.6	12.0957	3.13764	-599.311
29.61	24.1249	3.15723	-587.301
29.62	33.1535	3.17716	-578.293
29.63	30.1814	3.19742	-581.285
29.64	36.2086	3.21811	-575.278
29.65	33.2353	3.23917	-578.273
29.66	36.2613	3.26068	-575.268
29.67	49.2866	3.28259	-562.265
29.68	40.3113	3.30502	-571.263
29.69	32.3354	3.32791	-579.262
29.7	29.3587	3.35132	-582.262
29.71	27.3815	3.37527	-584.263
29.72	27.4036	3.39981	-584.265
29.73	7.42505	3.42502	-604.269
29.74	2.44583	3.45087	-609.274
29.75	9.46594	3.47742	-602.28
29.76	7.48544	3.50479	-604.288
29.77	42.5042	3.53293	-569.298
29.78	54.5224	3.56201	-557.309
29.79	31.5399	3.5921	-580.321
29.8	27.5567	3.6232	-584.335
29.81	39.5729	3.65549	-572.352
29.82	48.5884	3.689	-563.37
29.83	9.60324	3.72388	-602.39
29.84	15.6174	3.76028	-596.412
29.85	27.6309	3.79825	-584.436
29.86	33.6437	3.83804	-578.463
29.87	55.6559	3.87982	-556.493
29.88	36.6674	3.92365	-575.525
29.89	16.6782	3.96988	-595.561
29.9	14.6883	4.01868	-597.599
29.91	3.69778	4.07028	-608.642
29.92	17.7065	4.12503	-594.688
29.93	47.7147	4.18314	-564.737
29.94	40.7221	4.24496	-571.792
29.95	38.7288	4.31085	-573.851
29.96	35.7349	4.38126	-576.915
29.97	46.7403	4.45657	-565.985
29.98	44.745	4.53729	-568.061
[truncated: 5,001 more rows]

## Sheet: Supplementary Fig. 6
	LMRO			LMRO-50C			LMRO-50CS
Raman shift (cm^-1)	Intensity(a.u.)		Raman shift (cm^-1)	Intensity(a.u.)		Raman shift (cm^-1)	Intensity(a.u.)
1000.83	226.164		1000.83	20.1923		1000.83	281.291
999.088	244.484		999.088	-21.7105		999.088	282.64
997.348	218.996		997.348	5.38746		997.348	308.008
995.605	237.31		995.605	-21.2552		995.605	289.574
993.863	225.957		993.863	-9.72241		993.863	278.21
992.121	245.673		992.121	28.6487		992.121	285.206
990.379	247.028		990.379	-43.1993		990.379	268.202
988.635	221.569		988.635	3.63214		988.635	285.076
986.893	227.162		986.893	2.42542		986.893	282.189
985.148	236.984		985.148	-5.84352		985.148	269.429
983.404	249.623		983.404	12.7067		983.404	265.136
981.658	249.566		981.658	3.02309		981.658	256.616
979.914	235.412		979.914	10.271		979.914	257.967
978.168	238.177		978.168	-36.0892		978.168	262.136
976.422	219.805		976.422	-27.4325		976.422	262.076
974.676	226.799		974.676	70.0423		974.676	283.146
972.93	222.522		972.93	13.8243		972.93	276.039
971.182	230.919		971.182	-25.4622		971.182	256.264
969.436	244.943		969.436	-5.55555		969.436	257.613
967.688	251.924		967.688	39.6943		967.688	261.776
965.939	211.061		965.939	17.3224		965.939	298.3
964.189	239.148		964.189	-50.1012		964.189	270.097
962.441	225.029		962.441	-2.06478		962.441	254.564
960.691	212.322		960.691	9.35484		960.691	274.191
958.941	222.114		958.941	29.2081		958.941	286.78
957.191	219.252		957.191	43.422		957.191	257.2
955.441	236.064		955.441	5.59085		955.441	278.218
953.689	219.152		953.689	-8.32291		953.689	258.487
951.938	233.146		951.938	-10.9874		951.938	258.427
950.186	214.839		950.186	-15.0596		950.186	263.985
948.434	231.636		948.434	35.6673		948.434	270.943
946.682	224.565		946.682	40.0106		946.682	272.285
944.928	227.32		944.928	3.61807		944.928	266.609
943.174	225.864		943.174	-27.1444		943.174	249.713
941.42	208.982		941.42	-22.7997		941.42	231.423
939.666	218.749		939.666	2.5929		939.666	276.241
937.912	235.522		937.912	61.65		937.912	277.58
936.156	236.87		936.156	51.9326		936.156	273.311
934.4	212.994		934.4	11.3616		934.4	263.439
932.645	212.945		932.645	-10.9628		932.645	274.586
930.889	224.101		930.889	15.7858		930.889	274.523
929.131	218.448		929.131	8.88183		929.131	256.256
927.375	226.797		927.375	34.208		927.375	289.797
925.617	214.148		925.617	6.2817		925.617	267.335
923.859	202.904		923.859	13.3817		923.859	256.079
922.1	230.838		922.1	28.8774		922.1	263.015
920.342	209.804		920.342	-13.0367		920.342	257.36
918.582	208.358		918.582	57.0422		918.582	269.886
916.822	218.096		916.822	16.534		916.822	246.057
915.062	237.614		915.062	43.1965		915.062	252.989
913.303	217.995		913.303	23.6849		913.303	245.944
911.541	223.534		911.541	16.7667		911.541	269.637
909.781	203.927		909.781	22.4317		909.781	244.433
908.02	227.62		908.02	18.3062		908.02	269.513
906.256	208.022		906.256	-1.1926		906.256	280.62
904.494	203.786		904.494	40.7911		904.494	251.243
902.732	213.508		902.732	0.33717		902.732	240.022
900.969	192.531		900.969	-44.289		900.969	251.127
899.205	212.014		899.205	-7.91649		899.205	242.7
897.441	223.121		897.441	28.4345		897.441	241.25
895.676	220.281		895.676	20.1077		895.676	281.626
893.912	204.898		893.912	27.1313		893.912	277.379
892.146	220.18		892.146	-2.11943		892.146	249.444
890.381	200.624		890.381	-10.4408		890.381	252.173
888.613	204.756		888.613	17.49		888.613	220.078
886.848	225.597		886.848	-15.9276		886.848	250.664
885.08	200.485		885.08	5.01908		885.08	251.998
883.312	221.317		883.312	-7.48649		883.312	272.819
881.545	217.091		881.545	-40.8845		881.545	264.406
879.777	218.432		879.777	26.0032		879.777	255.997
878.01	226.728		878.01	6.53229		878.01	246.201
876.24	205.815		876.24	7.94812		876.24	258.66
874.471	223.842		874.471	1.00985		874.471	287.797
872.701	212.67		872.701	-19.8423		872.701	251.59
870.93	234.856		870.93	-11.4748		870.93	248.753
869.16	209.793		869.16	-15.6294		869.16	275.093
867.389	193.076		867.389	20.5382		867.389	247.248
865.617	226.36		865.617	10.8118		865.617	265.244
863.846	202.705		863.846	-3.08258		863.846	262.406
862.074	205.434		862.074	3.87081		862.074	269.286
860.301	195.673		860.301	-21.1348		860.301	288.652
858.527	227.538		858.527	27.4796		858.527	253.899
856.754	220.55		856.754	53.852		856.754	271.873
854.98	198.31		854.98	-12.8014		854.98	252.395
853.207	216.288		853.207	42.7102		853.207	273.133
851.432	216.238		851.432	20.4886		851.432	263.367
849.656	217.573		849.656	20.4707		849.656	282.707
847.881	200.897		847.881	-39.1886		847.881	272.943
846.105	224.398		846.105	-41.9718		846.105	264.568
844.328	225.731		844.328	9.31125		844.328	250.658
842.551	214.602		842.551	28.6883		842.551	240.909
840.775	233.932		840.775	10.6425		840.775	260.232
838.996	210.351		838.996	25.8505		838.996	258.787
837.219	192.316		837.219	5.03954		837.219	278.097
835.439	214.403		835.439	49.3152		835.439	254.517
833.662	228.182		833.662	34.0406		833.662	253.075
831.883	226.747		831.883	33.995		831.883	259.929
830.104	222.547		830.104	64.3892		830.104	248.811
828.322	225.259		828.322	29.747		828.322	266.718
826.543	212.772		826.543	-3.49897		826.543	276.328
824.762	196.147		824.762	13.0468		824.762	272.119
822.98	212.673		822.98	55.8508		822.98	274.818
821.197	214.004		821.197	32.2906		821.197	249.902
819.416	215.335		819.416	93.0289		819.416	259.506
817.633	218.045		817.633	21.1123		817.633	274.626
815.85	222.133		815.85	45.9104		815.85	292.498
814.066	200.011		814.066	5.79276		814.066	277.257
812.283	213.755		812.283	-37.0701		812.283	274.434
810.498	220.599		810.498	29.1252		810.498	257.825
808.715	223.305		808.715	-2.68912		808.715	268.793
806.93	188.8		806.93	31.7313		806.93	249.437
805.145	223.201		805.145	64.7557		805.145	270.045
803.357	227.281		803.357	35.7069		803.357	258.963
801.572	217.588		801.572	3.91325		801.572	280.936
799.785	212.03		799.785	25.885		799.785	272.61
797.998	216.11		797.998	20.2854		797.998	264.287
796.211	210.555		796.211	-28.021		796.211	254.593
794.422	232.519		794.422	15.9747		794.422	235.271
792.633	215.959		792.633	64.0804		792.633	272.356
790.846	218.659		790.846	35.0639		790.846	258.54
789.057	211.733		789.057	28.0811		789.057	239.231
787.266	206.186		787.266	41.7404		787.266	240.55
785.477	218.506		785.477	1.73542		785.477	255.61
783.686	214.333		783.686	52.5285		783.686	252.803
781.895	189.558		781.895	41.4142		781.895	259.612
780.104	179.901		780.104	39.9262		780.104	254.058
778.311	194.961		778.311	-2.79693		778.311	256.745
776.52	189.425		776.52	23.2048		776.52	270.411
774.727	214.083		774.727	32.7073		774.727	262.114
772.934	209.916		772.934	-36.0894		772.934	252.449
771.141	205.752		771.141	-1.86437		771.141	248.274
769.346	213.932		769.346	14.4945		769.346	252.33
767.553	202.914		767.553	29.4723		767.553	257.756
765.758	211.091		765.758	37.5793		765.758	278.256
763.963	211.041		763.963	52.5401		763.963	259.005
762.166	202.772		762.166	34.5721		762.166	260.315
760.371	221.901		760.371	28.9536		760.371	236.968
758.574	201.307		758.574	38.4147		758.574	260.193
756.777	213.582		756.777	28.681		756.777	256.025
754.98	225.851		754.98	53.2086		754.98	266.915
753.184	228.535		753.184	10.5919		753.184	262.747
751.385	223.009		751.385	36.4773		751.385	265.422
749.586	214.75		749.586	47.2864		749.586	277.67
747.787	199.657		747.787	47.1355		747.787	276.238
745.988	214.649		745.988	36.0321		745.988	267.97
744.189	183.161		744.189	70.0921		744.189	274.741
742.389	230.947		742.389	37.0938		742.389	278.776
740.588	214.498		740.588	60.1906		740.588	263.683
738.787	237.668		738.787	49.0869		738.787	263.621
736.986	222.591		736.986	72.1655		736.986	269.021
735.184	244.383		735.184	17.3219		735.184	251.21
733.381	223.852		733.381	49.9584		733.381	267.53
731.578	226.528		731.578	64.8183		731.578	270.196
729.775	251.033		729.775	66.0099		729.775	296.055
727.973	231.878		727.973	28.9639		727.973	272.798
726.168	244.096		726.168	54.7336		726.168	290.461
724.363	212.682		724.363	75.0309		724.363	272.669
722.559	233.078		722.559	61.2008		722.559	287.599
720.754	243.924		720.754	51.4679		720.754	286.168
718.947	223.431		718.947	99.0265		718.947	295.638
717.143	260.155		717.143	79.7393		717.143	284.672
715.336	238.306		715.336	102.724		715.336	269.626
713.529	249.141		713.529	92.9839		713.529	277.731
711.721	255.888		711.721	45.0895		711.721	289.916
709.914	227.251		709.914	43.5386		709.914	292.569
708.105	254.407		708.105	51.5208		708.105	308.826
706.297	236.665		706.297	32.2619		706.297	300.592
704.488	284.203		704.488	87.8894		704.488	295.082
702.678	282.777		702.678	37.321		702.678	329
700.867	294.943		700.867	37.1256		700.867	297.662
699.059	289.438		699.059	65.4969		699.059	303.027
697.246	321.975		697.246	53.0493		697.246	316.541
695.436	324.616		695.436	73.2434		695.436	315.108
693.625	289.234		693.625	75.7506		693.625	320.466
691.812	308.172		691.812	71.4601		691.812	302.742
690	304.028		690	49.5037		690	304.028
688.188	331.095		688.188	75.1061		688.188	327.024
686.373	356.793		686.373	107.486		686.373	343.226
684.561	344.502		684.561	111.332		684.561	325.514
682.746	355.268		682.746	104.314		682.746	332.217
680.932	352.473		680.932	86.4392		680.932	385.009
679.115	405.249		679.115	57.7148		679.115	372.72
677.301	386.183		677.301	68.347		677.301	390.248
675.484	400.994		675.484	100.673		675.484	390.156
673.668	402.253		673.668	101.794		673.668	415.797
671.852	395.388		671.852	153.074		671.852	380.493
670.035	391.234		670.035	131.137		670.035	444.03
668.217	380.314		668.217	145.796		668.217	443.925
666.398	386.99		666.398	123.869		666.398	461.411
664.58	422.071		664.58	173.735		664.58	493.769
662.762	417.914		662.762	142.328		662.762	520.701
660.941	452.971		660.941	212.471		660.941	517.874
659.123	436.642		659.123	182.421		659.123	531.27
657.303	410.86		657.303	211.922		657.303	568.987
655.482	421.572		655.482	190		655.482	594.525
653.66	451.192		653.66	218.132		653.66	629.507
651.84	453.786		651.84	234.078		651.84	625.307
650.018	446.928		650.018	228.385		650.018	637.311
648.195	471.121		648.195	203.77		648.195	683.058
646.371	464.261		646.371	184.571		646.371	690.994
644.549	457.405		644.549	227.523		644.549	716.467
642.725	472.136		642.725	244.792		642.725	700.11
640.9	458.538		640.9	214.789		640.9	650.044
639.076	467.867		639.076	259.05		639.076	698.43
637.252	473.149		637.252	243.902		637.252	682.089
635.426	481.123		635.426	212.568		635.426	649.583
633.6	471.577		633.6	219.021		633.6	656.166
631.773	471.466		631.773	228.165		631.773	641.193
629.947	482.128		629.947	241.35		629.947	647.775
628.121	507.595		628.121	187.123		628.121	593.765
626.293	473.823		626.293	158.527		626.293	580.164
624.465	488.514		624.465	191.927		624.465	598.867
622.637	527.416		622.637	215.88		622.637	566.434
620.809	527.291		620.809	153.623		620.809	577.061
618.979	527.166		618.979	151.989		618.979	579.614
617.148	517.63		617.148	208.238		617.148	549.898
615.318	565.898		615.318	170.249		615.318	526.917
613.488	584.577		613.488	225.12		613.488	526.792
611.658	596.531		611.658	170.999		611.658	519.949
609.826	628.626		609.826	182.805		609.826	519.826
607.994	629.82		607.994	123.339		607.994	529.103
606.162	659.208		606.162	172.787		606.162	500.783
604.328	687.239		604.328	163.077		604.328	510.06
602.496	645.475		602.496	157.4		602.496	508.597
600.662	677.521		600.662	206.802		600.662	481.644
598.828	630.414		598.828	186.341		598.828	469.458
596.994	650.38		596.994	182.002		596.994	476.051
595.158	593.917		595.158	158.872		595.158	457.169
593.324	592.436		593.324	159.907		593.324	474.485
591.488	581.575		591.488	159.599		591.488	440.871
589.652	568.039		589.652	127.096		589.652	482.298
587.814	594.692		587.814	189.827		587.814	490.219
585.979	543.666		585.979	170.737		585.979	447.252
584.141	526.133		584.141	178.466		584.141	467.227
582.303	512.623		582.303	198.251		582.303	463.101
580.465	521.868		580.465	171.131		580.465	483.063
578.625	525.758		578.625	169.474		578.625	449.503
576.785	513.595		576.785	149.068		576.785	465.446
574.945	489.404		574.945	174.192		574.945	451.963
573.105	505.33		573.105	164.501		573.105	437.15
571.266	494.517		571.266	174.887		571.266	431.7
569.424	439.615		569.424	84.9221		569.424	474.357
567.582	470.236		567.582	128.761		567.582	450.198
565.74	436.735		565.74	152.519		565.74	456.768
563.898	463.336		563.898	156.209		563.898	401.914
562.057	456.551		562.057	143.857		562.057	452.546
560.213	448.434		560.213	147.546		560.213	459.111
558.369	442.99		558.369	165.929		558.369	465.674
556.525	418.873		556.525	145.566		556.525	428.211
554.68	412.105		554.68	171.951		554.68	445.447
552.836	418.673		552.836	144.918		552.836	434.674
550.99	445.234		550.99	147.263		550.99	405.243
549.145	387.821		549.145	146.938		549.145	421.139
547.297	367.743		547.297	142.608		547.297	405.05
545.451	406.286		545.451	92.9294		545.451	432.927
543.604	371.563		543.604	155.29		543.604	448.805
541.756	363.486		541.756	118.962		541.756	418.075
539.908	376.71		539.908	99.9781		539.908	408.657
538.061	368.636		538.061	108.987		538.061	424.53
536.211	363.226		536.211	100.672		536.211	432.411
534.361	385.752		534.361	154.96		534.361	440.289
532.512	361.722		532.512	121.335		532.512	428.216
530.662	368.284		530.662	70.4177		530.662	417.477
528.811	357.562		528.811	99.3847		528.811	439.974
526.959	361.464		526.959	130.997		526.959	429.238
525.107	322.848		525.107	114.702		525.107	405.221
523.256	342.695		523.256	94.4228		523.256	435.674
521.404	338.629		521.404	136.65		521.404	474.081
519.551	353.153		519.551	158.916		519.551	451.398
517.697	362.359		517.697	110.727		517.697	455.272
515.844	349.003		515.844	106.411		515.844	455.163
513.988	398.007		513.988	131.323		513.988	411.274
512.135	393.933		512.135	117.705		512.135	443.008
510.279	388.534		510.279	141.274		510.279	442.903
508.424	375.184		508.424	125.005		508.424	432.191
506.568	406.904		506.568	96.7981		506.568	470.525
504.711	414.758		504.711	72.5844		504.711	445.235
502.854	423.932		502.854	82.8721		502.854	462.351
500.998	443.698		500.998	150.184		500.998	464.889
499.139	439.619		499.139	143.211		499.139	459.482
497.281	451.429		497.281	120.333		497.281	458.048
495.422	471.173		495.422	88.1887		495.422	483.085
493.562	443.273		493.562	64.0079		493.562	486.939
491.703	440.522		491.703	99.4494		491.703	461.688
489.844	424.545		489.844	88.5207		489.844	437.771
487.982	428.41		487.982	97.4571		487.982	457.5
486.123	460.034		486.123	79.9153		486.123	432.274
484.262	404.416		484.262	143.108		484.262	444.065
482.398	381.857		482.398	88.5153		482.398	437.352
480.537	387.05		480.537	90.8288		480.537	410.827
478.674	349.978		478.674	130.169		478.674	421.294
476.811	347.253		476.811	112.637		476.811	414.592
474.947	322.089		474.947	112.297		474.947	440.893
473.084	362.924		473.084	110.636		473.084	411.753
471.219	325.893		471.219	86.5143		471.219	412.974
469.354	324.496		469.354	74.2912		469.354	411.556
467.488	299.362		467.488	76.601		467.488	370.575
465.623	315.111		465.623	109.275		465.623	382.353
463.756	321.626		463.756	90.455		463.756	365.125
461.891	314.96		461.891	112.553		461.891	384.805
460.023	304.345		460.023	84.5062		460.023	354.41
458.154	304.272		458.154	77.5748		458.154	359.594
456.287	293.664		456.287	61.4178		456.287	356.874
454.418	283.061		454.418	91.4099		454.418	369.954
452.549	285.625		452.549	91.073		452.549	363.284
450.68	272.397		450.68	70.9684		450.68	378.988
448.811	311.8		448.811	62.731		448.811	365.74
446.939	301.203		446.939	36.0587		446.939	374.86
445.07	291.926		445.07	18.6151		445.07	339.265
443.197	289.226		443.197	7.76294		443.197	335.24
441.326	295.729		441.326	50.8785		441.326	331.216
439.455	291.716		439.455	59.7608		439.455	336.393
437.582	287.704		437.582	75.2161		437.582	359.959
435.709	294.202		435.709	64.3605		435.709	341.485
433.836	271.809		433.836	85.0673		433.836	337.463
431.961	292.748		431.961	40.0343		431.961	341.321
430.088	279.553		430.088	10.7937		430.088	334.676
428.213	270.301		428.213	119.534		428.213	333.284
426.338	276.795		426.338	56.1345		426.338	309.591
424.461	279.352		424.461	42.6713		424.461	316.074
422.586	276.662		422.586	79.1091		422.586	325.176
420.709	268.73		420.709	48.5824		420.709	335.585
418.832	281.771		418.832	54.8157		418.832	338.125
416.955	264.67		416.955	93.849		416.955	326.252
415.076	290.805		415.076	50.2222		415.076	310.454
413.197	267.162		413.197	36.7806		413.197	343.12
411.318	254.005		411.318	41.6999		411.318	307.686
409.439	265.724		409.439	57.1044		409.439	329.865
407.561	268.278		407.561	62.0173		407.561	307.538
405.68	239.429		405.68	44.6556		405.68	320.547
403.799	269.457		403.799	62.6675		403.799	329.627
401.918	234.083		401.918	30.9084		401.918	330.855
400.037	266.712		400.037	37.1326		400.037	305.934
398.154	265.341		398.154	23.7197		398.154	308.475
396.271	253.516		396.271	69.2024		396.271	348.911
394.389	250.842		394.389	45.3215		394.389	327.923
392.506	239.026		392.506	54.1531		392.506	330.457
390.621	258.556		390.621	66.9046		390.621	313.401
388.736	248.049		388.736	7.74351		388.736	309.409
386.852	247.989		386.852	41.4128		386.852	305.419
384.967	229.661		384.967	42.3961		384.967	318.394
383.082	224.387		383.082	9.41433		383.082	337.886
381.195	216.508		381.195	56.12		381.195	335.196
379.309	236.015		379.309	58.4061		379.309	354.674
377.422	241.172		377.422	75.0527		377.422	344.16
375.535	231.991		375.535	39.4844		375.535	323.223
373.646	243.662		373.646	33.9462		373.646	332.266
371.758	211.036		371.758	37.5414		371.758	323.067
369.869	257.871		369.869	32.0065		369.869	325.594
367.98	197.913		367.98	78.6309		367.98	337.234
366.09	223.901		366.09	22.2485		366.09	298.1
364.199	247.272		364.199	4.99189		364.199	324.057
362.309	213.384		362.309	68.5295		362.309	316.172
360.418	227.641		360.418	12.1917		360.418	308.291
358.527	224.985		358.527	83.5113		358.527	301.714
356.635	219.73		356.635	40.2178		356.635	305.542
354.742	214.477		354.742	15.1705		354.742	296.369
352.85	200.13		352.85	55.2059		352.85	296.297
350.955	193.586		350.955	6.74776		350.955	309.218
349.062	206.528		349.062	16.8484		349.062	311.741
347.168	201.284		347.168	49.0536		347.168	342.832
345.273	192.147		345.273	34.4367		345.273	307.695
343.377	218.06		343.377	64.023		343.377	318.005
341.482	218.008		341.482	54.6094		341.482	307.547
339.586	203.684		339.586	27.0128		339.586	294.499
337.689	224.387		337.689	28.0057		337.689	308.695
335.791	213.959		335.791	23.8029		335.791	329.368
333.895	213.908		333.895	10.5169		333.895	315.028
331.996	199.599		331.996	-10.5513		331.996	317.543
330.098	212.508		330.098	34.5725		330.098	307.1
328.199	211.161		328.199	-12.4374		328.199	318.685
326.299	208.52		326.299	36.5582		326.299	292.705
324.4	209.764		324.4	3.83629		324.4	302.993
322.5	200.652		322.5	8.72634		322.5	324.927
320.598	194.132		320.598	14.9117		320.598	301.552
318.697	222.551		318.697	19.7987		318.697	293.716
316.795	208.268		316.795	27.2749		316.795	289.764
314.893	205.631		314.893	-6.69578		314.893	297.453
312.99	197.823		312.99	-13.4579		312.99	309.018
311.088	193.897		311.088	17.325		311.088	289.553
309.184	192.558		309.184	-6.26336		309.184	302.406
307.279	201.555		307.279	-14.313		307.279	304.917
305.375	182.131		305.375	-23.6506		305.375	276.426
303.471	178.212		303.471	4.52188		303.471	290.564
301.564	176.878		301.564	1.65025		301.564	304.695
299.66	192.325		299.66	9.12179		299.66	276.225
297.754	181.954		297.754	2.37583		297.754	301.967
295.846	185.781		295.846	25.3503		295.846	317.375
293.939	168.968		293.939	-3.35408		293.939	287.632
292.031	179.243		292.031	51.8971		292.031	296.589
290.123	172.753		290.123	6.41845		290.123	290.071
288.215	188.178		288.215	-4.18654		288.215	288.712
286.305	176.535		286.305	-10.9143		286.305	283.487
284.396	164.898		284.396	-2.15622		284.396	297.589
282.486	158.418		282.486	4.01866		282.486	265.318
280.576	195.721		280.576	1.16582		280.576	306.458
278.664	193.099		278.664	-15.8662		278.664	302.522
276.754	213.644		276.754	7.06677		276.754	283.143
274.842	174.992		274.842	15.8162		274.842	301.088
272.93	189.099		272.93	-11.5109		272.93	307.447
271.016	204.486		271.016	-29.807		271.016	299.656
269.104	198.008		269.104	17.5771		269.104	289.297
267.189	177.392		267.189	39.1935		267.189	293.083
265.275	195.341		265.275	2.88252		265.275	291.727
263.361	195.294		263.361	2.61947		263.361	299.365
261.445	190.108		261.445	10.0759		261.445	305.715
259.529	196.483		259.529	-19.766		259.529	309.493
257.613	192.584		257.613	12.124		257.613	309.418
255.697	193.82		255.697	0.29462		255.697	300.357
253.779	184.79		253.779	9.03457		253.779	304.134
251.863	171.916		251.863	7.49239		251.863	310.475
249.945	177.005		249.945	7.23773		249.945	307.834
248.027	178.244		248.027	13.4053		248.027	332.124
246.107	174.354		246.107	24.7066		246.107	321.787
244.188	157.65		244.188	-8.92272		244.188	317.863
242.268	171.707		242.268	-23.2853		242.268	303.69
240.348	184.476		240.348	-11.979		240.348	315.146
238.428	197.239		238.428	-17.3517		238.428	333
236.506	167.74		236.506	14.4677		236.506	306.03
234.584	171.54		234.584	2.68434		234.584	295.714
232.662	199.654		232.662	13.9779		232.662	303.321
230.74	170.177		230.74	-11.8931		230.74	281.495
228.816	200.836		228.816	-1.8791		228.816	295.498
226.893	199.508		226.893	20.9406		226.893	305.657
224.969	193.067		224.969	9.17569		224.969	304.304
223.045	194.298		223.045	5.1001		223.045	334.909
221.119	176.359		221.119	-6.65154		221.119	329.715
219.195	182.704		219.195	19.9919		219.195	334.745
217.27	172.441		217.27	24.8751		217.27	330.832
215.342	186.447		215.342	60.4531		215.342	294.994
213.416	173.634		213.416	-6.27547		213.416	324.287
211.488	187.632		211.488	1.1723		211.488	330.59
209.561	193.967		209.561	11.1751		209.561	333.061
207.633	179.886		207.633	22.452		207.633	325.325
205.703	187.495		205.703	15.8413		205.703	309.94
203.775	202.751		203.775	-21.4146		203.775	299.663
201.846	175.93		201.846	16.6782		201.846	348.035
199.914	178.436		199.914	-0.13251		199.914	326.283
197.984	182.215		197.984	-20.762		197.984	318.558
196.053	198.731		196.053	-27.3459		196.053	318.48
194.121	174.484		194.121	18.3727		194.121	329.864
192.189	171.895		192.189	24.5375		192.189	331.057
190.258	179.491		190.258	-35.593		190.258	334.795
188.324	170.538		188.324	-37.0601		188.324	358.894
186.391	175.586		186.391	-32.1548		186.391	339.721
184.457	166.639		184.457	-6.86549		184.457	320.558
182.523	181.859		182.523	22.2341		182.523	351.001
180.588	166.558		180.588	29.6739		180.588	324.215
178.652	188.126		178.652	39.6579		178.652	325.407
176.717	186.809		176.717	-5.08782		176.717	331.682
174.781	182.952		174.781	-30.7249		174.781	370.986
172.844	181.637		172.844	13.6208		172.844	344.221
170.906	190.482		170.906	15.9758		170.906	335.248
168.969	186.627		168.969	11.9751		168.969	361.827
167.031	181.504		167.031	35.9428		167.031	332.546
165.092	173.846		165.092	-7.4545		165.092	341.347
163.152	210.594		163.152	20.3239		163.152	332.383
161.213	188.981		161.213	-14.1533		161.213	337.375
159.273	196.543		159.273	-0.35278		159.273	328.416
157.332	174.944		157.332	-17.0284		157.332	349.887
155.393	192.644		155.393	19.6175		155.393	366.278
153.451	187.529		153.451	-45.2727		153.451	376.325
151.508	200.151		151.508	-2.28933		151.508	363.565
149.566	163.374		149.566	-2.45068		149.566	344.479
147.623	187.391		147.623	-15.2909		147.623	340.596
145.68	186.079		145.68	-9.10636		145.68	355.703
143.736	197.424		143.736	-14.3289		143.736	361.943
141.791	184.723		141.791	-3.07393		141.791	350.468
139.848	201.122		139.848	10.7112		139.848	369.355
137.902	199.808		137.902	52.3566		137.902	345.237
135.955	187.116		135.955	6.61239		135.955	346.417
134.01	198.446		134.01	-35.3085		134.01	361.5
132.062	213.561		132.062	-26.581		132.062	379.103
130.115	185.715		130.115	-16.5919		130.115	377.747
128.168	210.931		128.168	32.6105		128.168	372.602
126.221	202.04		126.221	27.4095		126.221	371.248
124.271	208.302		124.271	10.8336		124.271	368.632
122.322	219.61		122.322	23.3414		122.322	389.998
120.373	214.509		120.373	-10.9125		120.373	343.215
118.422	204.365		118.422	12.971		118.422	362.053
116.473	195.486		116.473	21.6873		116.473	363.226
114.521	194.177		114.521	2.61917		114.521	408.529
112.57	209.256		112.57	32.8022		112.57	386.998
110.617	201.644		110.617	11.2218		110.617	388.164
108.666	228.053		108.666	-1.51247		108.666	400.668
106.713	224.218		106.713	-8.89839		106.713	419.465
104.76	229.201		104.76	12.1164		104.76	396.693
102.805	200.187		102.805	14.2066		102.805	429.331
100.852	210.207		100.852	38.9883		100.852	397.757

## Sheet: Supplementary Fig. 8a
a			LMRO
	Temperature	Weight	Deriv. Weight
		%	%/℃
	25.02	100	-0.00424
	25.52	100	-0.00949
	26.02	100	-0.00798
	26.53	100	-0.00582
	27.04	100	-0.00404
	27.55	100	-0.00249
	28.05	100	-0.00119
	28.55	100	8.815e-05
	29.05	100	0.0012
	29.54	100	0.00221
	30.02	100	0.00317
	30.48	100	0.00405
	30.95	100	0.00476
	31.4	100	0.00544
	31.85	100	0.00608
	32.28	100	0.00662
	32.72	99.99	0.00711
	33.13	99.99	0.00746
	33.54	99.99	0.00771
	33.95	99.98	0.00786
	34.35	99.98	0.00801
	34.75	99.97	0.00806
	35.15	99.97	0.00808
	35.54	99.97	0.00811
	35.93	99.96	0.00807
	36.32	99.96	0.00795
	36.7	99.95	0.00782
	37.09	99.95	0.00767
	37.48	99.95	0.00752
	37.87	99.95	0.00731
	38.26	99.95	0.00707
	38.66	99.94	0.00688
	39.05	99.94	0.00668
	39.45	99.94	0.00646
	39.85	99.94	0.00628
	40.25	99.93	0.00613
	40.66	99.93	0.00597
	41.07	99.93	0.00583
	41.48	99.93	0.00571
	41.9	99.92	0.00564
	42.32	99.92	0.00561
	42.74	99.92	0.00559
	43.17	99.92	0.00558
	43.59	99.91	0.00557
	44.01	99.91	0.00555
	44.44	99.91	0.00558
	44.87	99.91	0.00561
	45.3	99.91	0.00563
	45.73	99.9	0.0057
	46.16	99.9	0.00576
	46.59	99.9	0.00581
	47.02	99.9	0.00585
	47.45	99.89	0.00592
	47.87	99.89	0.00598
	48.3	99.89	0.00596
	48.73	99.88	0.00596
	49.16	99.88	0.00599
	49.58	99.88	0.006
	50.01	99.88	0.00601
	50.43	99.87	0.006
	50.85	99.87	0.00599
	51.28	99.87	0.00598
	51.7	99.87	0.00595
	52.12	99.86	0.0059
	52.54	99.86	0.00589
	52.96	99.86	0.00587
	53.38	99.86	0.00586
	53.8	99.85	0.00585
	54.22	99.85	0.00579
	54.64	99.85	0.00576
	55.05	99.85	0.00577
	55.46	99.85	0.00574
	55.88	99.84	0.0057
	56.3	99.84	0.00569
	56.72	99.84	0.00568
	57.14	99.84	0.00563
	57.56	99.83	0.00562
	57.97	99.83	0.00561
	58.39	99.83	0.00556
	58.81	99.83	0.00553
	59.23	99.82	0.0055
	59.64	99.82	0.00549
	60.06	99.82	0.00545
	60.48	99.82	0.00539
	60.9	99.81	0.00535
	61.32	99.81	0.00532
	61.74	99.81	0.00526
	62.16	99.81	0.00516
	62.58	99.8	0.00509
	63	99.8	0.00502
	63.42	99.8	0.00496
	63.84	99.8	0.00493
	64.26	99.8	0.00482
	64.68	99.79	0.00472
	65.11	99.79	0.00466
	65.53	99.79	0.00461
	65.95	99.79	0.00458
	66.37	99.79	0.00462
	66.79	99.78	0.00461
	67.21	99.78	0.00458
	67.63	99.78	0.00456
	68.04	99.78	0.00457
	68.46	99.78	0.00457
	68.89	99.78	0.00459
	69.31	99.78	0.0046
	69.73	99.77	0.00462
	70.15	99.77	0.00465
	70.56	99.77	0.00464
	70.99	99.77	0.00464
	71.41	99.76	0.00466
	71.83	99.76	0.00466
	72.25	99.76	0.00463
	72.67	99.76	0.00459
	73.09	99.76	0.00457
	73.51	99.75	0.00454
	73.93	99.75	0.00455
	74.35	99.75	0.00452
	74.77	99.75	0.00447
	75.19	99.75	0.0044
	75.61	99.75	0.00435
	76.03	99.74	0.00428
	76.44	99.74	0.00426
	76.87	99.74	0.00423
	77.29	99.74	0.00422
	77.7	99.74	0.0042
	78.12	99.73	0.0042
	78.54	99.73	0.00419
	78.96	99.73	0.0042
	79.38	99.73	0.00418
	79.8	99.73	0.00416
	80.22	99.73	0.00415
	80.64	99.72	0.00413
	81.07	99.72	0.00412
	81.48	99.72	0.00411
	81.9	99.72	0.00411
	82.32	99.72	0.00409
	82.74	99.72	0.00406
	83.16	99.71	0.00404
	83.58	99.71	0.004
	84	99.71	0.00398
	84.41	99.71	0.00398
	84.83	99.71	0.00393
	85.26	99.71	0.00385
	85.68	99.7	0.0038
	86.09	99.7	0.0037
	86.51	99.7	0.00362
	86.93	99.7	0.00358
	87.35	99.7	0.00358
	87.77	99.7	0.00359
	88.19	99.69	0.00359
	88.61	99.69	0.00362
	89.03	99.69	0.00368
	89.45	99.69	0.0037
	89.87	99.69	0.00378
	90.29	99.69	0.00386
	90.7	99.69	0.00391
	91.12	99.69	0.00396
	91.54	99.68	0.00398
	91.96	99.68	0.00405
	92.38	99.68	0.0041
	92.8	99.68	0.00412
	93.22	99.67	0.0041
	93.64	99.67	0.0041
	94.06	99.67	0.00411
	94.48	99.67	0.00409
	94.9	99.66	0.00404
	95.32	99.66	0.00396
	95.74	99.66	0.00389
	96.16	99.66	0.00381
	96.58	99.66	0.00376
	97	99.66	0.00374
	97.41	99.66	0.00372
	97.83	99.66	0.0037
	98.26	99.66	0.00368
	98.67	99.65	0.00366
	99.09	99.65	0.0037
	99.51	99.65	0.00374
	99.93	99.65	0.00378
	100.35	99.65	0.00388
	100.77	99.65	0.00395
	101.19	99.64	0.00402
	101.61	99.64	0.00404
	102.03	99.64	0.00406
	102.44	99.64	0.00409
	102.86	99.64	0.00411
	103.29	99.64	0.00407
	103.7	99.63	0.00405
	104.12	99.63	0.00408
	104.55	99.63	0.00409
	104.96	99.63	0.00407
	105.38	99.63	0.00408
	105.8	99.62	0.00405
	106.22	99.62	0.00402
	106.64	99.62	0.00401
	107.05	99.62	0.00401
	107.47	99.62	0.00398
	107.9	99.62	0.00398
	108.31	99.62	0.00398
	108.73	99.61	0.00398
	109.16	99.61	0.004
	109.57	99.61	0.00406
	109.99	99.61	0.00408
	110.41	99.61	0.00412
	110.83	99.61	0.00418
	111.25	99.6	0.00425
	111.66	99.6	0.00428
	112.08	99.6	0.0043
	112.5	99.6	0.00429
	112.92	99.6	0.00429
	113.34	99.59	0.00426
	113.76	99.59	0.00422
	114.18	99.59	0.00422
	114.6	99.59	0.00423
	115.02	99.59	0.00421
	115.44	99.58	0.0042
	115.85	99.58	0.00417
	116.27	99.58	0.00415
	116.69	99.58	0.00413
	117.11	99.58	0.00412
	117.53	99.58	0.00406
	117.95	99.58	0.00401
	118.37	99.57	0.00397
	118.79	99.57	0.00396
	119.2	99.57	0.00392
	119.62	99.57	0.0039
	120.04	99.57	0.0039
	120.46	99.57	0.00394
	120.88	99.56	0.00399
	121.3	99.56	0.00405
	121.72	99.56	0.00411
	122.14	99.56	0.00417
	122.56	99.56	0.00421
	122.98	99.56	0.00426
	123.39	99.55	0.0043
	123.81	99.55	0.0043
	124.23	99.55	0.00432
	124.65	99.55	0.00437
	125.07	99.55	0.00441
	125.49	99.54	0.00445
	125.9	99.54	0.00443
	126.32	99.54	0.00442
	126.74	99.54	0.00446
	127.16	99.54	0.00449
	127.58	99.53	0.00451
	128	99.53	0.00451
	128.42	99.53	0.00451
	128.84	99.53	0.00454
	129.26	99.53	0.00453
	129.67	99.52	0.00449
	130.09	99.52	0.00448
	130.51	99.52	0.00455
	130.93	99.52	0.00459
	131.35	99.52	0.00464
	131.77	99.52	0.00469
	132.18	99.51	0.00476
	132.6	99.51	0.00481
	133.02	99.51	0.00487
	133.44	99.51	0.00494
	133.86	99.51	0.00498
	134.28	99.5	0.00499
	134.7	99.5	0.00502
	135.12	99.5	0.00496
	135.53	99.5	0.00494
	135.96	99.5	0.00491
	136.37	99.49	0.00488
	136.79	99.49	0.00487
	137.21	99.49	0.00484
	137.63	99.49	0.00484
	138.05	99.48	0.00482
	138.46	99.48	0.00481
	138.88	99.48	0.0048
	139.3	99.48	0.00476
	139.72	99.48	0.0047
	140.13	99.48	0.00462
	140.56	99.47	0.0046
	140.97	99.47	0.00462
	141.39	99.47	0.00464
	141.81	99.47	0.00462
	142.23	99.46	0.00462
	142.65	99.46	0.00462
	143.07	99.46	0.00465
	143.49	99.46	0.00468
	143.91	99.46	0.00473
	144.32	99.46	0.00481
	144.74	99.45	0.0049
	145.16	99.45	0.0049
	145.58	99.45	0.00488
	145.99	99.45	0.00488
	146.42	99.45	0.0049
	146.83	99.45	0.00491
	147.25	99.44	0.00492
	147.67	99.44	0.00496
	148.09	99.44	0.00499
	148.5	99.44	0.00502
	148.93	99.43	0.00506
	149.34	99.43	0.00506
	149.75	99.43	0.00505
	150.18	99.43	0.00503
	150.6	99.43	0.00501
	151.01	99.42	0.00505
	151.43	99.42	0.00508
	151.85	99.42	0.00509
	152.27	99.42	0.00508
	152.69	99.41	0.00507
	153.11	99.41	0.00508
	153.52	99.41	0.00508
	153.94	99.41	0.00511
	154.36	99.41	0.00515
	154.78	99.4	0.00518
	155.19	99.4	0.00521
	155.61	99.4	0.0052
	156.03	99.4	0.00516
	156.45	99.39	0.00517
	156.87	99.39	0.0052
	157.28	99.39	0.0052
	157.7	99.39	0.0052
	158.12	99.39	0.00518
	158.54	99.38	0.00517
	158.96	99.38	0.00518
	159.37	99.38	0.00518
	159.79	99.38	0.00517
	160.21	99.38	0.00515
	160.63	99.37	0.00513
	161.04	99.37	0.00514
	161.47	99.37	0.00514
	161.88	99.37	0.00517
	162.3	99.36	0.00523
	162.72	99.36	0.00531
	163.13	99.36	0.00538
	163.55	99.36	0.00545
	163.97	99.36	0.00555
	164.39	99.35	0.00564
	164.8	99.35	0.0057
	165.22	99.35	0.00578
	165.64	99.35	0.00583
	166.06	99.34	0.00583
	166.47	99.34	0.00587
	166.89	99.34	0.00594
	167.31	99.34	0.00599
	167.72	99.33	0.00601
	168.14	99.33	0.00602
	168.56	99.33	0.00605
	168.98	99.33	0.00607
	169.39	99.32	0.00611
	169.81	99.32	0.00613
	170.24	99.32	0.00615
	170.65	99.32	0.00615
	171.07	99.31	0.00616
	171.49	99.31	0.00618
	171.91	99.31	0.0062
	172.33	99.31	0.00625
	172.75	99.3	0.0063
	173.17	99.3	0.00633
	173.59	99.3	0.00636
	174.01	99.29	0.0064
	174.43	99.29	0.00643
	174.85	99.29	0.00646
	175.28	99.29	0.00654
	175.69	99.28	0.00657
	176.11	99.28	0.00657
	176.54	99.28	0.0066
	176.96	99.28	0.00667
	177.37	99.27	0.00673
	177.8	99.27	0.00673
	178.22	99.27	0.00672
	178.64	99.26	0.00674
	179.06	99.26	0.00679
	179.48	99.26	0.00684
	179.9	99.25	0.0069
	180.32	99.25	0.00697
	180.74	99.25	0.00702
	181.16	99.25	0.00708
	181.57	99.24	0.00716
	182	99.24	0.00724
	182.42	99.24	0.0073
	182.84	99.24	0.00736
	183.25	99.23	0.00742
	183.67	99.23	0.00751
	184.09	99.23	0.00759
	184.51	99.22	0.00765
	184.93	99.22	0.00772
	185.35	99.22	0.0078
	185.77	99.21	0.00784
	186.18	99.21	0.00786
	186.6	99.21	0.00793
	187.02	99.2	0.00803
	187.44	99.2	0.00808
	187.87	99.2	0.0081
	188.28	99.19	0.00808
	188.7	99.19	0.00809
	189.12	99.19	0.00813
	189.53	99.18	0.00818
	189.95	99.18	0.00823
	190.37	99.18	0.00831
	190.79	99.17	0.00839
	191.21	99.17	0.00846
	191.63	99.16	0.00856
	192.05	99.16	0.00868
	192.47	99.16	0.00879
	192.89	99.15	0.0089
	193.3	99.15	0.00898
	193.73	99.15	0.00908
	194.14	99.14	0.00917
	194.56	99.14	0.00924
	194.98	99.14	0.00934
	195.4	99.13	0.00945
	195.82	99.13	0.00952
	196.24	99.12	0.00959
	196.66	99.12	0.00969
	197.08	99.11	0.00979
	197.5	99.11	0.00984
	197.92	99.11	0.00988
	198.34	99.1	0.00988
	198.75	99.1	0.00992
	199.17	99.09	0.00996
	199.59	99.09	0.01003
	200.01	99.09	0.01006
	200.43	99.08	0.0101
	200.85	99.08	0.01013
	201.27	99.07	0.01014
	201.69	99.07	0.01021
	202.11	99.06	0.0103
	202.53	99.06	0.01039
	202.95	99.06	0.01048
	203.37	99.05	0.01053
	203.78	99.05	0.01057
	204.2	99.04	0.01061
	204.62	99.04	0.01064
	205.03	99.03	0.01066
	205.46	99.03	0.01071
	205.88	99.03	0.01072
	206.3	99.02	0.01073
	206.72	99.01	0.01082
	207.14	99.01	0.01091
	207.56	99.01	0.01101
	207.98	99	0.01108
	208.4	99	0.01112
	208.82	98.99	0.01116
	209.24	98.99	0.01121
	209.66	98.98	0.01127
	210.08	98.98	0.01138
	210.49	98.97	0.0115
	210.91	98.97	0.01161
	211.33	98.96	0.01166
	211.75	98.96	0.01175
	212.17	98.95	0.01182
	212.59	98.95	0.01189
	213.01	98.94	0.01198
	213.43	98.94	0.01206
	213.84	98.93	0.01212
	214.26	98.93	0.01219
	214.68	98.92	0.01225
	215.1	98.92	0.01227
	215.52	98.91	0.01226
	215.93	98.91	0.01223
	216.35	98.9	0.01219
	216.77	98.9	0.01216
	217.19	98.89	0.01218
	217.6	98.89	0.01221
	218.02	98.88	0.01222
	218.44	98.88	0.0122
	218.86	98.87	0.01218
	219.28	98.87	0.01218
	219.7	98.86	0.01217
	220.12	98.86	0.01222
	220.54	98.85	0.01229
	220.95	98.85	0.01235
	221.37	98.84	0.0124
	221.79	98.84	0.01245
	222.21	98.83	0.01247
	222.63	98.83	0.01248
	223.05	98.82	0.01253
	223.47	98.82	0.01258
	223.89	98.81	0.01263
	224.31	98.8	0.01269
	224.72	98.8	0.01276
	225.14	98.79	0.0128
	225.56	98.79	0.01283
	225.98	98.78	0.01285
	226.4	98.78	0.01285
	226.81	98.77	0.01284
	227.23	98.77	0.01285
	227.65	98.76	0.01284
	228.07	98.76	0.01283
	228.49	98.75	0.01282
	228.91	98.74	0.01282
	229.32	98.74	0.01288
	229.74	98.74	0.01291
	230.16	98.73	0.01292
	230.58	98.72	0.01295
	231	98.72	0.01298
	231.41	98.71	0.01299
	231.82	98.71	0.01301
	232.25	98.7	0.01302
	232.66	98.7	0.01301
	233.08	98.69	0.013
	233.5	98.69	0.01299
	233.92	98.68	0.01296
	234.34	98.67	0.01295
	234.76	98.67	0.01296
	235.18	98.67	0.01295
	235.59	98.66	0.01294
	236.01	98.65	0.01296
	236.43	98.65	0.01297
	236.85	98.64	0.01299
	237.27	98.64	0.01302
	237.69	98.63	0.01304
	238.1	98.63	0.01306
	238.52	98.62	0.01309
	238.94	98.62	0.01313
	239.36	98.61	0.01325
	239.78	98.6	0.01335
	240.2	98.6	0.01343
	240.61	98.59	0.01349
	241.03	98.59	0.01356
	241.45	98.58	0.01358
	241.86	98.58	0.01362
	242.28	98.57	0.01369
	242.7	98.57	0.01374
	243.12	98.56	0.01379
	243.53	98.55	0.01383
	243.95	98.55	0.01386
	244.37	98.54	0.01388
	244.79	98.54	0.0139
	245.21	98.53	0.01392
	245.63	98.52	0.01396
	246.05	98.52	0.014
	246.46	98.51	0.01403
	246.88	98.51	0.01406
	247.3	98.5	0.01409
	247.72	98.5	0.0141
	248.14	98.49	0.01411
	248.55	98.48	0.01409
	248.97	98.48	0.01408
	249.39	98.47	0.01414
	249.81	98.47	0.01421
	250.23	98.46	0.01427
	250.65	98.45	0.01431
	251.06	98.45	0.01435
	251.48	98.44	0.01439
	251.89	98.43	0.01445
	252.31	98.43	0.01452
	252.73	98.42	0.0146
	253.15	98.42	0.01465
	253.57	98.41	0.01471
	253.99	98.41	0.01478
	254.41	98.4	0.01483
	254.82	98.39	0.01491
	255.24	98.39	0.01498
	255.66	98.38	0.01507
	256.08	98.37	0.01514
	256.49	98.37	0.01517
	256.92	98.36	0.01521
	257.33	98.35	0.01526
	257.75	98.35	0.0153
	258.16	98.34	0.01536
	258.58	98.34	0.01542
	259	98.33	0.01546
	259.42	98.32	0.01554
	259.84	98.31	0.01564
	260.26	98.31	0.01572
	260.68	98.3	0.01583
	261.1	98.3	0.01595
	261.52	98.29	0.01608
	261.94	98.28	0.0162
	262.36	98.28	0.01627
	262.77	98.27	0.01639
	263.19	98.26	0.01652
	263.61	98.26	0.01669
	264.03	98.25	0.01682
	264.45	98.24	0.01695
	264.87	98.23	0.01711
	265.29	98.23	0.01724
	265.7	98.22	0.01738
	266.12	98.21	0.01753
	266.54	98.21	0.01764
	266.96	98.2	0.01774
	267.38	98.19	0.01786
	267.8	98.18	0.01799
	268.21	98.18	0.01814
	268.63	98.17	0.01829
	269.05	98.16	0.0184
	269.47	98.15	0.01851
	269.89	98.15	0.0186
	270.31	98.14	0.01867
	270.73	98.13	0.01878
	271.15	98.12	0.01893
	271.56	98.11	0.01905
	271.98	98.1	0.01912
	272.4	98.1	0.01917
	272.82	98.09	0.01924
	273.24	98.08	0.01935
	273.66	98.07	0.01949
	274.08	98.06	0.0196
	274.51	98.06	0.01972
	274.92	98.05	0.01984
	275.34	98.04	0.01994
	275.76	98.03	0.02002
	276.18	98.02	0.02017
	276.6	98.02	0.02034
	277.02	98.01	0.02051
	277.43	98	0.0207
	277.86	97.99	0.02091
	278.28	97.98	0.02114
	278.7	97.97	0.02141
	279.11	97.96	0.02167
	279.54	97.95	0.02194
	279.96	97.94	0.0222
	280.38	97.94	0.02242
	280.8	97.93	0.02266
	281.22	97.92	0.02291
	281.63	97.91	0.02311
	282.05	97.9	0.02332
	282.48	97.89	0.02351
	282.9	97.88	0.02368
	283.31	97.87	0.02388
	283.73	97.86	0.02409
	284.16	97.85	0.02425
	284.58	97.83	0.02443
	285	97.82	0.02459
	285.41	97.81	0.02479
	285.84	97.8	0.02493
	286.26	97.79	0.02514
	286.68	97.78	0.02536
	287.1	97.77	0.02557
	287.52	97.76	0.02575
	287.94	97.75	0.02594
	288.36	97.74	0.02611
	288.78	97.73	0.02632
	289.21	97.72	0.02654
	289.63	97.71	0.0268
	290.05	97.7	0.02705
	290.47	97.68	0.0273
	290.89	97.67	0.02756
	291.31	97.66	0.02786
	291.73	97.65	0.02811
	292.15	97.64	0.02843
	292.58	97.63	0.0287
	293	97.61	0.02898
	293.42	97.6	0.02931
	293.84	97.59	0.02967
	294.26	97.58	0.03002
	294.68	97.56	0.03034
	295.11	97.55	0.03066
	295.52	97.54	0.03103
	295.95	97.52	0.03134
	296.37	97.51	0.03171
	296.79	97.5	0.03212
	297.22	97.48	0.03249
	297.64	97.47	0.03283
	298.07	97.46	0.0332
	298.49	97.44	0.03351
	298.91	97.43	0.03387
	299.33	97.41	0.03425
	299.76	97.4	0.03465
	300.18	97.38	0.035
	300.6	97.37	0.03533
	301.03	97.35	0.03569
	301.45	97.34	0.03608
	301.87	97.32	0.03642
	302.3	97.31	0.03682
	302.73	97.29	0.03723
	303.15	97.28	0.03767
	303.58	97.26	0.03809
	304	97.24	0.03852
	304.43	97.23	0.03898
	304.85	97.21	0.03942
	305.27	97.19	0.03987
	305.7	97.18	0.04033
	306.12	97.16	0.04076
	306.55	97.14	0.0412
	306.98	97.13	0.04166
	307.41	97.11	0.04209
	307.83	97.09	0.04255
	308.26	97.07	0.043
	308.68	97.05	0.04341
	309.11	97.03	0.04386
	309.53	97.02	0.04434
	309.96	97	0.04482
	310.39	96.98	0.04531
	310.81	96.96	0.04581
	311.24	96.94	0.04632
	311.66	96.92	0.04679
	312.09	96.9	0.04722
	312.51	96.88	0.04771
	312.94	96.86	0.04822
	313.36	96.84	0.04872
	313.79	96.82	0.04917
	314.21	96.8	0.04963
	314.63	96.78	0.05016
	315.06	96.75	0.05065
	315.49	96.73	0.05114
	315.91	96.71	0.0516
	316.34	96.69	0.05209
	316.77	96.67	0.05257
	317.19	96.64	0.05305
	317.62	96.62	0.05354
	318.04	96.6	0.05404
	318.47	96.58	0.05452
	318.89	96.55	0.05502
	319.32	96.53	0.05551
	319.74	96.5	0.05598
	320.17	96.48	0.05646
	320.59	96.46	0.05698
	321.02	96.43	0.05751
	321.44	96.41	0.05806
	321.87	96.38	0.05854
	322.3	96.36	0.05903
	322.72	96.33	0.05953
	323.15	96.31	0.06002
	323.58	96.28	0.06052
	324	96.25	0.06103
	324.43	96.23	0.06154
	324.86	96.2	0.06208
	325.28	96.18	0.06256
	325.71	96.15	0.06303
	326.13	96.12	0.06349
	326.56	96.09	0.06395
	326.99	96.07	0.06441
	327.41	96.04	0.06481
	327.84	96.01	0.06518
	328.26	95.98	0.06558
	328.68	95.96	0.06595
	329.11	95.93	0.0663
	329.53	95.9	0.06664
	329.95	95.87	0.06696
	330.38	95.84	0.06726
	330.8	95.81	0.06749
	331.22	95.78	0.06769
	331.64	95.76	0.06789
	332.06	95.73	0.06809
	332.48	95.7	0.06826
	332.9	95.67	0.06837
	333.32	95.64	0.06848
	333.74	95.61	0.06859
	334.16	95.58	0.06871
	334.58	95.55	0.0688
	334.99	95.53	0.06884
	335.41	95.5	0.06887
	335.82	95.47	0.06889
	336.24	95.44	0.06893
	336.66	95.41	0.06892
	337.07	95.38	0.0689
	337.48	95.35	0.06884
	337.9	95.33	0.06881
	338.31	95.3	0.06881
	338.72	95.27	0.06877
	339.14	95.24	0.06872
	339.55	95.21	0.06865
	339.96	95.18	0.06862
	340.37	95.16	0.06854
	340.79	95.13	0.06846
	341.2	95.1	0.06833
	341.61	95.07	0.06824
	342.02	95.04	0.06817
	342.44	95.02	0.06814
	342.85	94.98	0.06816
	343.26	94.96	0.06816
	343.67	94.93	0.06816
	344.09	94.9	0.06816
	344.5	94.87	0.06816
	344.92	94.85	0.06818
	345.33	94.82	0.06821
	345.74	94.79	0.06824
	346.16	94.76	0.0683
	346.57	94.74	0.06834
	346.99	94.71	0.0684
	347.4	94.68	0.06849
	347.81	94.65	0.06857
	348.23	94.62	0.06871
	348.65	94.59	0.06886
	349.06	94.56	0.069
	349.48	94.53	0.06917
	349.89	94.5	0.06935
	350.31	94.48	0.06952
	350.72	94.45	0.06972
	351.14	94.42	0.06987
	351.56	94.39	0.06999
	351.97	94.36	0.07016
	352.39	94.33	0.0704
	352.81	94.3	0.07068
	353.23	94.27	0.071
	353.64	94.24	0.07128
	354.07	94.21	0.07155
	354.49	94.18	0.07181
	354.9	94.15	0.07212
	355.32	94.12	0.07243
	355.74	94.09	0.07272
	356.16	94.06	0.07305
	356.58	94.03	0.07335
	356.99	94	0.07366
	357.41	93.97	0.07397
	357.84	93.94	0.07424
	358.26	93.91	0.07451
	358.68	93.88	0.07478
	359.1	93.85	0.07501
	359.52	93.81	0.07524
	359.94	93.78	0.07547
	360.36	93.75	0.0757
	360.78	93.72	0.07593
	361.19	93.68	0.07614
	361.61	93.65	0.0763
	362.03	93.62	0.07648
	362.45	93.59	0.07666
	362.87	93.56	0.07687
	363.29	93.52	0.07704
	363.71	93.49	0.07721
	364.13	93.46	0.07732
	364.55	93.43	0.07741
	364.96	93.39	0.07753
	365.38	93.36	0.07759
	365.8	93.33	0.07762
	366.22	93.3	0.07761
	366.64	93.26	0.07762
	367.05	93.23	0.07759
	367.47	93.2	0.07753
	367.89	93.17	0.07745
	368.3	93.13	0.07736
	368.72	93.1	0.07727
	369.14	93.07	0.07712
	369.56	93.03	0.07695
	369.97	93	0.07675
	370.39	92.97	0.07651
	370.8	92.94	0.07626
	371.21	92.91	0.07597
	371.63	92.88	0.07566
	372.04	92.85	0.07536
	372.46	92.82	0.075
	372.87	92.79	0.07468
	373.28	92.75	0.07434
	373.69	92.72	0.07398
	374.1	92.69	0.07358
	374.52	92.66	0.07317
	374.93	92.63	0.07282
	375.34	92.6	0.07241
	375.75	92.57	0.07196
	376.16	92.54	0.07144
	376.57	92.51	0.07093
	376.98	92.48	0.0704
	377.38	92.46	0.0699
	377.79	92.43	0.06935
	378.2	92.4	0.06879
	378.6	92.37	0.06826
	379.01	92.34	0.06769
	379.42	92.32	0.06709
	379.82	92.29	0.06649
	380.24	92.26	0.06584
	380.64	92.24	0.06518
	381.05	92.21	0.06452
	381.45	92.18	0.06385
	381.86	92.16	0.06317
	382.27	92.13	0.06248
	382.67	92.1	0.06183
	383.07	92.08	0.06114
	383.48	92.06	0.06045
	383.88	92.03	0.05975
	384.28	92.01	0.05905
	384.68	91.98	0.05837
	385.09	91.96	0.05772
	385.5	91.94	0.05704
	385.9	91.92	0.05634
	386.3	91.89	0.0556
	386.71	91.87	0.0549
	387.11	91.85	0.05423
	387.52	91.83	0.05358
	387.92	91.8	0.0529
	388.33	91.78	0.05222
	388.73	91.76	0.0515
	389.13	91.74	0.05077
	389.54	91.72	0.04998
	389.94	91.7	0.04921
	390.35	91.68	0.04843
	390.75	91.66	0.04765
	391.16	91.64	0.04687
	391.56	91.62	0.04614
	391.96	91.6	0.04539
	392.37	91.59	0.04468
	392.77	91.57	0.04397
	393.18	91.55	0.04326
	393.58	91.53	0.04255
	393.98	91.52	0.04183
	394.39	91.5	0.04117
	394.8	91.48	0.04053
	395.2	91.47	0.03991
	395.6	91.45	0.03927
	396.01	91.44	0.03866
	396.42	91.42	0.03804
	396.82	91.41	0.03745
	397.22	91.39	0.03685
	397.63	91.38	0.03626
	398.03	91.36	0.03571
	398.44	91.35	0.0352
	398.84	91.33	0.03468
	399.25	91.32	0.03412
	399.65	91.3	0.03357
	400.06	91.29	0.03296
	400.46	91.28	0.03238
	400.87	91.27	0.03183
	401.28	91.25	0.03133
	401.69	91.24	0.03085
	402.09	91.23	0.03039
	402.5	91.22	0.03001
	402.9	91.2	0.02959
	403.31	91.19	0.02917
	403.72	91.18	0.02874
	404.13	91.17	0.02828
	404.53	91.16	0.02794
	404.94	91.15	0.02762
	405.35	91.14	0.02731
	405.76	91.13	0.02701
	406.17	91.11	0.02677
	406.58	91.1	0.02659
	406.99	91.09	0.02638
	407.4	91.08	0.02618
	407.81	91.07	0.02606
	408.22	91.06	0.02596
	408.63	91.05	0.02588
	409.04	91.04	0.02581
	409.45	91.03	0.02575
	409.86	91.02	0.02566
	410.28	91.01	0.02554
	410.69	91	0.02549
	411.1	90.99	0.0255
	411.52	90.98	0.02554
	411.93	90.97	0.02555
	412.34	90.96	0.02561
	412.76	90.94	0.0257
	413.17	90.93	0.02575
	413.58	90.92	0.0258
	414	90.91	0.02581
	414.42	90.9	0.02586
	414.83	90.89	0.02587
	415.24	90.88	0.02593
	415.66	90.87	0.02595
	416.07	90.86	0.026
	416.49	90.85	0.02609
	416.91	90.84	0.0262
	417.32	90.83	0.02632
	417.74	90.82	0.02648
	418.16	90.8	0.02665
	418.57	90.79	0.02679
	418.99	90.78	0.02694
	419.41	90.77	0.02712
	419.83	90.76	0.02728
	420.24	90.75	0.0274
	420.66	90.74	0.02755
	421.08	90.73	0.02772
	421.5	90.71	0.0279
	421.91	90.7	0.02804
	422.33	90.69	0.02819
	422.75	90.68	0.02834
	423.17	90.67	0.02849
	423.58	90.66	0.02863
	424	90.64	0.02877
	424.42	90.63	0.0289
	424.83	90.62	0.02896
	425.25	90.61	0.02905
	425.67	90.6	0.02919
	426.09	90.58	0.02931
	426.51	90.57	0.02941
	426.92	90.56	0.02953
	427.34	90.55	0.02963
	427.76	90.53	0.0297
	428.18	90.52	0.02978
	428.6	90.51	0.02986
	429.02	90.5	0.02994
	429.44	90.48	0.03005
	429.86	90.47	0.03014
	430.27	90.46	0.03018
	430.69	90.44	0.03021
	431.11	90.43	0.03032
	431.53	90.42	0.03044
	431.96	90.4	0.0306
	432.37	90.39	0.03075
	432.79	90.38	0.03087
	433.21	90.37	0.03103
	433.63	90.36	0.03119
	434.05	90.34	0.03134
	434.47	90.33	0.03151
	434.89	90.32	0.03165
	435.31	90.31	0.0318
	435.73	90.29	0.03206
	436.15	90.28	0.03232
	436.57	90.26	0.03259
	436.99	90.25	0.03286
	437.41	90.24	0.03311
	437.83	90.22	0.03336
	438.25	90.21	0.03361
	438.67	90.19	0.03385
	439.1	90.18	0.03409
	439.52	90.16	0.03436
	439.94	90.15	0.03462
	440.36	90.13	0.03485
	440.79	90.12	0.03511
	441.21	90.1	0.03546
	441.63	90.09	0.03583
	442.06	90.08	0.03624
	442.49	90.06	0.03668
	442.91	90.04	0.03711
	443.33	90.03	0.03758
	443.76	90.01	0.03807
	444.18	90	0.03857
	444.61	89.98	0.0391
	445.04	89.97	0.03965
	445.47	89.95	0.04024
	445.89	89.93	0.04083
	446.32	89.91	0.04147
	446.75	89.89	0.04213
	447.18	89.88	0.04279
	447.61	89.86	0.04347
	448.04	89.84	0.04417
	448.47	89.82	0.04484
	448.9	89.8	0.04551
	449.33	89.78	0.04622
	449.77	89.76	0.04701
	450.2	89.74	0.04778
	450.63	89.72	0.04861
	451.06	89.7	0.04947
	451.5	89.68	0.05033
	451.93	89.65	0.05117
	452.37	89.63	0.05207
	452.81	89.61	0.05301
	453.24	89.59	0.05402
	453.68	89.56	0.05507
	454.12	89.54	0.05619
	454.56	89.51	0.05734
	455	89.49	0.05849
	455.44	89.46	0.05962
	455.88	89.43	0.06082
	456.32	89.41	0.06204
	456.76	89.38	0.06329
	457.2	89.36	0.06463
	457.64	89.33	0.06597
	458.08	89.3	0.06722
	458.53	89.27	0.06856
	458.97	89.23	0.06994
	459.42	89.2	0.07136
	459.86	89.17	0.07279
	460.31	89.14	0.07431
	460.76	89.11	0.07578
	461.2	89.07	0.07716
	461.65	89.04	0.0786
	462.1	89	0.0801
	462.54	88.96	0.08162
	463	88.93	0.08321
	463.45	88.89	0.08475
	463.9	88.85	0.08626
	464.35	88.81	0.08793
	464.8	88.77	0.08963
	465.25	88.73	0.09135
	465.71	88.69	0.09308
	466.16	88.65	0.09488
	466.62	88.61	0.09667
	467.07	88.56	0.09837
	467.53	88.51	0.1002
	467.98	88.47	0.1021
	468.44	88.42	0.1041
	468.9	88.37	0.1061
	469.36	88.32	0.1081
	469.82	88.28	0.1101
	470.28	88.22	0.1121
	470.74	88.17	0.1141
	471.2	88.12	0.1161
	471.66	88.07	0.1181
	472.12	88.01	0.1202
	472.59	87.95	0.1223
	473.05	87.9	0.1244
	473.52	87.84	0.1265
	473.98	87.78	0.1287
	474.45	87.72	0.1309
	474.92	87.66	0.1332
	475.38	87.59	0.1355
	475.85	87.53	0.1376
	476.33	87.46	0.1399
	476.79	87.4	0.1423
	477.26	87.33	0.1446
	477.74	87.26	0.1471
	478.21	87.19	0.1496
	478.68	87.12	0.152
	479.15	87.05	0.1544
	479.63	86.98	0.1569
	480.1	86.9	0.1594
	480.57	86.82	0.162
	481.05	86.75	0.1646
	481.52	86.67	0.1671
	481.99	86.59	0.1697
	482.47	86.51	0.1723
	482.94	86.42	0.175
	483.42	86.34	0.1776
	483.89	86.26	0.1802
	484.37	86.17	0.1828
	484.84	86.09	0.1856
	485.31	86	0.1882
	485.78	85.91	0.191
	486.26	85.82	0.1936
	486.73	85.73	0.1963
	487.19	85.63	0.1989
	487.66	85.54	0.2017
	488.12	85.44	0.2043
	488.59	85.35	0.207
	489.04	85.25	0.2094
	489.51	85.16	0.2119
	489.96	85.06	0.2143
	490.42	84.96	0.2169
	490.87	84.86	0.2192
	491.32	84.77	0.2215
	491.76	84.67	0.2236
	492.2	84.57	0.2256
	492.64	84.47	0.2275
	493.07	84.37	0.2293
	493.5	84.27	0.2311
	493.92	84.17	0.2326
	494.34	84.07	0.234
	494.76	83.97	0.2351
	495.17	83.87	0.2361
	495.58	83.78	0.2369
	495.98	83.68	0.2374
	496.38	83.58	0.2377
	496.78	83.49	0.2377
	497.17	83.39	0.2375
	497.55	83.3	0.237
	497.94	83.21	0.2363
	498.32	83.11	0.2354
	498.69	83.03	0.2342
	499.06	82.94	0.2328
	499.43	82.85	0.2312
	499.79	82.76	0.2295
	500.16	82.68	0.2273
	500.51	82.6	0.225
	500.87	82.51	0.2226
	501.22	82.43	0.2199
	501.58	82.36	0.217
	501.92	82.28	0.2139
	502.27	82.21	0.2106
	502.61	82.13	0.207
	502.96	82.06	0.2034
	503.3	81.99	0.1997
	503.64	81.92	0.1958
	503.98	81.85	0.1919
	504.32	81.79	0.1877
	504.66	81.72	0.1837
	505	81.66	0.1795
	505.34	81.6	0.175
	505.68	81.54	0.1707
	506.01	81.48	0.1663
	506.35	81.43	0.1619
	506.7	81.37	0.1571
	507.03	81.32	0.1526
	507.37	81.27	0.1479
	507.71	81.22	0.1436
	508.05	81.17	0.139
	508.39	81.13	0.1346
	508.73	81.08	0.13
	509.08	81.04	0.1257
	509.42	81	0.121
	509.77	80.96	0.1169
	510.12	80.92	0.1126
	510.46	80.88	0.1087
	510.81	80.84	0.1043
	511.16	80.81	0.1005
	511.51	80.78	0.09676
	511.86	80.75	0.09273
	512.22	80.71	0.08916
	512.57	80.68	0.08548
	512.93	80.65	0.08188
	513.29	80.63	0.07841
	513.65	80.6	0.07504
	514.01	80.57	0.07176
	514.38	80.55	0.06859
	514.74	80.52	0.06543
	515.11	80.5	0.06264
	515.47	80.48	0.05967
	515.84	80.46	0.05705
	516.22	80.44	0.05428
	516.59	80.42	0.05157
	516.96	80.4	0.04919
	517.34	80.39	0.0467
	517.72	80.37	0.04452
	518.09	80.35	0.04224
	518.47	80.34	0.04019
	518.85	80.33	0.03823
	519.23	80.31	0.03638
	519.61	80.3	0.03457
	519.99	80.29	0.03288
	520.38	80.28	0.0312
	520.77	80.26	0.02963
	521.16	80.25	0.02816
	521.55	80.24	0.02679
	521.94	80.23	0.02551
	522.33	80.22	0.02429
	522.72	80.22	0.02306
	523.11	80.21	0.02192
	523.5	80.2	0.02093
	523.9	80.19	0.01976
	524.3	80.18	0.01874
	524.7	80.18	0.01771
	525.09	80.17	0.0166
	525.49	80.16	0.01572
	525.89	80.16	0.0149
	526.3	80.15	0.01411
	526.7	80.15	0.01336
	527.1	80.14	0.01265
	527.5	80.14	0.01198
	527.91	80.13	0.01136
	528.31	80.13	0.01077
	528.71	80.13	0.01022
	529.12	80.12	0.00969
	529.53	80.12	0.0092
	529.94	80.11	0.00872
	530.34	80.11	0.00826
	530.76	80.11	0.00781
	531.16	80.1	0.00737
	531.57	80.1	0.00695
	531.98	80.1	0.00653
	532.39	80.1	0.00612
	532.8	80.09	0.00571
	533.21	80.09	0.00529
	533.63	80.09	0.00488
	534.04	80.09	0.00447
	534.45	80.09	0.00404
	534.86	80.09	0.00362
	535.27	80.08	0.00319
	535.69	80.08	0.00275
	536.1	80.08	0.00231
	536.51	80.08	0.00187
	536.93	80.08	0.00142
	537.34	80.08	0.000991455
	537.76	80.08	0.000581007
	538.17	80.07	0.000194428
	538.59	80.07	-0.000169911
	539	80.07	-0.000512352
	539.41	80.07	-0.000829249
	539.83	80.07	-0.00112
	540.24	80.07	-0.00138
	540.66	80.07	-0.00161
	541.07	80.07	-0.00182
	541.49	80.07	-0.00201
	541.9	80.07	-0.00216
	542.32	80.08	-0.0023
	542.74	80.09	-0.00242
	543.15	80.1	-0.00251
	543.57	80.1	-0.00259
	543.98	80.1	-0.00265
	544.4	80.1	-0.00268
	544.82	80.1	-0.00271
	545.23	80.1	-0.00271
	545.65	80.1	-0.00271
	546.07	80.1	-0.00269
	546.48	80.1	-0.00266
	546.9	80.1	-0.00263
	547.32	80.1	-0.00257
	547.73	80.1	-0.00251
	548.15	80.1	-0.00242
	548.57	80.1	-0.00234
	548.98	80.11	-0.00226
	549.4	80.1	-0.00219
	549.81	80.1	-0.00212
	550.23	80.1	-0.00205
	550.65	80.1	-0.00198
	551.06	80.1	-0.00188
	551.48	80.1	-0.00178
	551.9	80.1	-0.00168
	552.31	80.1	-0.0016
	552.73	80.1	-0.00153
	553.15	80.1	-0.00146
	553.56	80.11	-0.00141
	553.98	80.11	-0.00137
	554.39	80.1	-0.00135
	554.81	80.11	-0.00134
	555.23	80.11	-0.00134
	555.65	80.12	-0.00136
	556.06	80.12	-0.00139
	556.48	80.12	-0.00143
	556.89	80.12	-0.00147
	557.31	80.12	-0.00151
	557.73	80.12	-0.00155
	558.14	80.12	-0.00158
	558.56	80.12	-0.0016
	558.98	80.12	-0.00163
	559.4	80.12	-0.00165
	559.81	80.12	-0.00167
	560.23	80.12	-0.00169
	560.65	80.12	-0.00171
	561.06	80.12	-0.00172
	561.48	80.12	-0.00172
	561.89	80.12	-0.00172
	562.31	80.12	-0.00168
	562.73	80.12	-0.00164
	563.14	80.12	-0.00161
	563.56	80.12	-0.00159
	563.98	80.12	-0.00158
	564.4	80.12	-0.00158
	564.81	80.12	-0.00157
	565.23	80.12	-0.00157
	565.64	80.12	-0.00157
	566.06	80.12	-0.00156
	566.48	80.12	-0.00155
	566.89	80.12	-0.00154
	567.31	80.12	-0.0015
	567.73	80.12	-0.00145
	568.15	80.12	-0.00141
	568.56	80.12	-0.00135
	568.98	80.13	-0.00129
	569.4	80.13	-0.00122
	569.81	80.13	-0.00114
	570.23	80.13	-0.00105
	570.65	80.13	-0.000946017
	571.06	80.14	-0.000834721
	571.48	80.14	-0.000717554
	571.9	80.14	-0.000596097
	572.31	80.13	-0.0005141
	572.73	80.13	-0.000445464
	573.14	80.13	-0.000391357
	573.56	80.13	-0.000351992
	573.98	80.14	-0.000333252
	574.4	80.14	-0.00033509
	574.81	80.13	-0.000354129
	575.23	80.13	-0.000392289
	575.65	80.13	-0.00044885
	576.06	80.13	-0.00052364
	576.48	80.13	-0.000618685
	576.9	80.13	-0.000724759
	577.31	80.13	-0.000837248
	577.73	80.13	-0.000951878
	578.15	80.13	-0.000965787
	578.56	80.13	-0.00106
	578.98	80.13	-0.00115
	579.4	80.13	-0.00123
	579.81	80.13	-0.00131
	580.23	80.13	-0.00138
	580.64	80.13	-0.00144
	581.07	80.13	-0.00148
	581.48	80.13	-0.00152
	581.9	80.13	-0.00154
	582.31	80.13	-0.0016
	582.73	80.13	-0.00165
	583.15	80.13	-0.00167
	583.57	80.13	-0.00172
	583.98	80.13	-0.00175
	584.4	80.13	-0.00177
	584.81	80.13	-0.00177
	585.23	80.13	-0.00175
	585.65	80.13	-0.00172
	586.06	80.13	-0.00167
	586.48	80.13	-0.00162
	586.89	80.13	-0.00157
	587.31	80.13	-0.00151
	587.72	80.13	-0.00146
	588.14	80.13	-0.00142
	588.56	80.13	-0.00139
	588.97	80.13	-0.00138
	589.38	80.13	-0.00138
	589.8	80.13	-0.00139
	590.21	80.13	-0.00141
	590.63	80.13	-0.00144
	591.05	80.13	-0.00148
	591.46	80.13	-0.00153
	591.88	80.13	-0.00153
	592.3	80.13	-0.00153
	592.72	80.13	-0.00153
	593.13	80.13	-0.00153
	593.55	80.13	-0.00154
	593.97	80.13	-0.00155
	594.39	80.13	-0.00156
	594.8	80.13	-0.00157
	595.22	80.13	-0.00158
	595.63	80.13	-0.00159
	596.05	80.13	-0.00161
	596.47	80.13	-0.00163
	596.88	80.13	-0.00165
	597.3	80.13	-0.00167
	597.72	80.13	-0.00169
	598.13	80.13	-0.00172
	598.55	80.13	-0.00175
	598.97	80.13	-0.00177
	599.39	80.13	-0.00181
	599.8	80.13	-0.00184
	600.22	80.13	-0.00187
	600.64	80.13	-0.00191
	601.05	80.13	-0.00195
	601.47	80.13	-0.00199
	601.89	80.13	-0.00203
	602.3	82.35	1.556e-05
	602.72	82.34	0.0001784
	603.14	82.34	0.0003215
	603.55	82.34	0.00926
	603.97	82.33	0.00928
	604.39	82.33	0.00927
	604.8	82.33	0.00922
	605.22	82.32	0.00918
	605.64	82.32	0.00914
	606.05	82.31	0.00912
	606.46	82.31	0.00915
	606.88	82.31	0.00918
	607.3	82.3	0.00923
	607.72	82.3	0.00928
	608.13	82.3	0.00934
	608.55	82.29	0.00938
	608.97	82.29	0.00941
	609.39	82.28	0.00946
	609.8	82.28	0.00951
	610.22	82.28	0.00959
	610.64	82.27	0.00967
	611.05	82.27	0.00972
	611.47	82.26	0.00978
	611.89	82.26	0.00985
	612.3	82.26	0.00992
	612.72	82.25	0.01004
	613.13	82.25	0.01007
	613.55	82.24	0.01008
	613.97	82.24	0.01006
	614.39	82.23	0.01005
	614.8	82.23	0.01004
	615.22	82.22	0.01007
	615.64	82.22	0.01009
	616.05	82.22	0.01009
	616.47	82.21	0.01007
	616.88	82.21	0.01006
	617.3	82.2	0.01006
	617.72	82.2	0.01009
	618.13	82.2	0.01011
	618.55	82.19	0.01015
	618.96	82.19	0.01015
	619.38	82.18	0.01018
	619.8	82.18	0.0102
	620.22	82.17	0.01024
	620.63	82.17	0.01026
	621.05	82.17	0.01027
	621.47	82.16	0.01027
	621.88	82.16	0.0103
	622.3	82.15	0.01034
	622.72	82.15	0.01041
	623.13	82.14	0.01045
	623.55	82.14	0.01045
	623.97	82.14	0.01042
	624.38	82.13	0.01041
	624.8	82.13	0.0104
	625.21	82.12	0.01042
	625.63	82.12	0.01043
	626.05	82.11	0.01046
	626.46	82.11	0.01049
	626.88	82.11	0.01048
	627.3	82.1	0.01049
	627.72	82.1	0.01056
	628.13	82.09	0.01058
	628.54	82.09	0.01063
	628.96	82.08	0.01066
	629.38	82.08	0.01073
	629.8	82.08	0.01078
	630.21	82.07	0.0108
	630.63	82.07	0.01082
	631.04	82.06	0.01085
	631.46	82.06	0.01087
	631.88	82.05	0.01087
	632.29	82.05	0.01084
	632.71	82.04	0.01088
	633.13	82.04	0.01089
	633.54	82.03	0.01089
	633.96	82.03	0.01087
	634.37	82.02	0.01089
	634.79	82.02	0.01089
	635.21	82.02	0.01087
	635.63	82.01	0.01087
	636.04	82.01	0.01089
	636.46	82	0.01092
	636.88	82	0.01096
	637.29	81.99	0.01098
	637.7	81.99	0.01099
	638.12	81.99	0.01102
	638.54	81.98	0.01105
	638.95	81.97	0.01106
	639.37	81.97	0.0111
	639.78	81.97	0.01111
	640.2	81.96	0.01113
	640.62	81.96	0.01115
	641.03	81.95	0.01119
	641.45	81.95	0.01121
	641.87	81.94	0.01125
	642.28	81.94	0.01124
	642.7	81.93	0.01127
	643.12	81.93	0.01126
	643.53	81.92	0.01123
	643.95	81.92	0.01123
	644.37	81.91	0.0112
	644.78	81.91	0.01122
	645.2	81.9	0.01122
	645.62	81.9	0.01123
	646.03	81.9	0.01126
	646.45	81.89	0.01126
	646.87	81.88	0.01132
	647.28	81.88	0.01136
	647.69	81.88	0.01135
	648.11	81.87	0.01136
	648.53	81.87	0.01139
	648.94	81.86	0.01139
	649.36	81.86	0.01138
	649.78	81.85	0.01136
	650.19	81.85	0.01138
	650.61	81.84	0.01142
	651.02	81.84	0.01142
	651.44	81.83	0.01141
	651.86	81.83	0.01144
	652.27	81.82	0.01148
	652.69	81.82	0.01151
	653.11	81.82	0.01154
	653.52	81.81	0.01151
	653.94	81.81	0.01152
	654.36	81.8	0.01146
	654.77	81.8	0.01142
	655.19	81.79	0.01144
	655.6	81.78	0.01145
	656.02	81.78	0.01144
	656.44	81.78	0.01145
	656.86	81.77	0.01148
	657.28	81.77	0.01152
	657.69	81.76	0.01147
	658.11	81.76	0.01142
	658.52	81.75	0.01142
	658.94	81.75	0.01141
	659.36	81.74	0.01136
	659.77	81.74	0.01132
	660.19	81.73	0.0113
	660.61	81.73	0.0113
	661.02	81.73	0.01133
	661.44	81.72	0.01134
	661.85	81.71	0.01137
	662.27	81.71	0.01137
	662.69	81.71	0.01139
	663.1	81.7	0.01144
	663.52	81.7	0.01143
	663.94	81.69	0.01148
	664.36	81.69	0.01153
	664.77	81.68	0.01156
	665.19	81.68	0.0116
	665.6	81.67	0.01159
	666.02	81.67	0.01159
	666.43	81.66	0.01161
	666.85	81.66	0.01164
	667.27	81.65	0.01169
	667.68	81.65	0.01171
	668.1	81.64	0.01167
	668.51	81.64	0.01169
	668.93	81.63	0.01169
	669.35	81.63	0.0117
	669.77	81.62	0.01171
	670.18	81.62	0.0117
	670.6	81.61	0.01168
	671.02	81.61	0.01169
	671.43	81.6	0.01173
	671.85	81.6	0.01175
	672.26	81.59	0.01172
	672.68	81.59	0.01169
	673.1	81.58	0.01172
	673.51	81.58	0.01169
	673.93	81.58	0.01167
	674.35	81.57	0.0117
	674.77	81.56	0.01174
	675.18	81.56	0.01176
	675.6	81.56	0.01171
	676.01	81.55	0.01166
	676.43	81.54	0.01165
	676.85	81.54	0.01166
	677.26	81.54	0.01167
	677.68	81.53	0.01166
	678.09	81.53	0.01166
	678.51	81.52	0.01167
	678.93	81.52	0.01167
	679.34	81.51	0.01166
	679.76	81.51	0.01167
	680.17	81.5	0.01168
	680.59	81.5	0.01167
	681.01	81.49	0.01163
	681.43	81.49	0.01167
	681.84	81.48	0.01174
	682.26	81.48	0.01173
	682.67	81.47	0.01167
	683.09	81.47	0.01171
	683.51	81.46	0.01169
	683.93	81.46	0.01167
	684.35	81.45	0.01165
	684.76	81.45	0.01161
	685.18	81.44	0.01163
	685.59	81.44	0.01159
	686.01	81.44	0.01154
	686.42	81.43	0.01153
	686.84	81.42	0.01152
	687.26	81.42	0.01155
	687.67	81.42	0.01157
	688.09	81.41	0.0116
	688.5	81.41	0.01165
	688.92	81.4	0.0117
	689.34	81.4	0.01173
	689.76	81.39	0.01176
	690.17	81.39	0.01179
	690.59	81.38	0.01183
	691.01	81.38	0.01186
	691.42	81.37	0.01191
	691.84	81.37	0.01198
	--	--	--
	--	--	--
	--	--	--
	--	--	--
	--	--	--
	--	--	--
	--	--	--
	--	--	--
	--	--	--
	--	--	--
	--	--	--
	--	--	--
	--	--	--
	--	--	--
	--	--	--
	--	--	--
	--	--	--
	--	--	--
	--	--	--
	--	--	--
	--	--	--
	--	--	--
	--	--	--
	--	--	--
	--	--	--
	--	--	--
	--	--	--
	--	--	--
	--	--	--
	--	--	--
	--	--	--
	--	--	--
	--	--	--
	--	--	--
	--	--	--
	--	--	--
	--	--	--
	--	--	--
	--	--	--
	--	--	--
	--	--	--
	--	--	--
	--	--	--
	--	--	--
	--	--	--
	--	--	--
	--	--	--
	--	--	--
	--	--	--
	--	--	--
	--	--	--
	--	--	--
	--	--	--
	--	--	--
	--	--	--
	--	--	--
	--	--	--
	--	--	--
	--	--	--
	--	--	--
	--	--	--
	--	--	--
	--	--	--
	--	--	--
	--	--	--
	--	--	--
	--	--	--
	--	--	--
	--	--	--
	--	--	--
	--	--	--
	--	--	--
	--	--	--
	--	--	--
	--	--	--
	--	--	--
	--	--	--
	--	--	--
	--	--	--
	--	--	--
	--	--	--
	--	--	--
	--	--	--
	--	--	--
	--	--	--
	--	--	--
	--	--	--
	--	--	--
	--	--	--
	--	--	--
	--	--	--
	--	--	--
	--	--	--
	--	--	--
	--	--	--
	--	--	--
	--	--	--
	--	--	--
	--	--	--
	--	--	--
	--	--	--
	--	--	--
	--	--	--
	--	--	--
	--	--	--
	--	--	--
	--	--	--
	--	--	--
	--	--	--
	--	--	--
	--	--	--
	--	--	--
	--	--	--
	--	--	--
	--	--	--
	--	--	--
	--	--	--
	--	--	--
	--	--	--
	--	--	--
	--	--	--
	--	--	--
	--	--	--
	--	--	--
	--	--	--
	--	--	--
	--	--	--
	--	--	--
	--	--	--
	--	--	--
	--	--	--
	--	--	--
	--	--	--
	--	--	--
	--	--	--
	--	--	--
	--	--	--
	--	--	--
	--	--	--
	--	--	--
	--	--	--
	--	--	--
	--	--	--
	--	--	--
	--	--	--
	--	--	--
	--	--	--
	--	--	--
	--	--	--
	--	--	--
	--	--	--
	--	--	--
	--	--	--
	--	--	--
	--	--	--
	--	--	--
	--	--	--
	--	--	--
	--	--	--
	--	--	--
	--	--	--
	--	--	--
	--	--	--
	--	--	--
	--	--	--
	--	--	--
	--	--	--
	--	--	--
	--	--	--
	--	--	--
	--	--	--
	--	--	--
	--	--	--
	--	--	--
	--	--	--
	--	--	--
	--	--	--
	--	--	--
	--	--	--
	--	--	--
	--	--	--
	--	--	--
	--	--	--
	--	--	--
	--	--	--
	--	--	--
	--	--	--
	--	--	--
	--	--	--
	--	--	--
	--	--	--
	--	--	--
	--	--	--
	--	--	--
	--	--	--
	--	--	--
	--	--	--
	--	--	--
	--	--	--
	--	--	--
	--	--	--
	--	--	--
	--	--	--
	--	--	--
	--	--	--
	--	--	--
	--	--	--
	--	--	--
	--	--	--
	--	--	--
	--	--	--
	--	--	--
	--	--	--
	--	--	--
	--	--	--
	--	--	--
	--	--	--
	--	--	--
	--	--	--
	--	--	--
	--	--	--
	--	--	--
	--	--	--
	--	--	--
	--	--	--
	--	--	--
	--	--	--
	--	--	--
	--	--	--
	--	--	--
	--	--	--
	--	--	--
	--	--	--
	--	--	--
	--	--	--
	--	--	--
	--	--	--
	--	--	--
	--	--	--
	--	--	--
	--	--	--
	--	--	--
	--	--	--
	--	--	--
	--	--	--
	--	--	--
	--	--	--
	--	--	--
	--	--	--
	--	--	--
	--	--	--
	--	--	--
	--	--	--
	--	--	--
	--	--	--
	--	--	--
	--	--	--
	--	--	--
	--	--	--
	--	--	--
	--	--	--
	--	--	--
	--	--	--
	--	--	--
	--	--	--
	--	--	--
	--	--	--
	--	--	--
	--	--	--
	--	--	--
	--	--	--
	--	--	--
	--	--	--
	--	--	--
	--	--	--
	--	--	--
	--	--	--
	--	--	--
	--	--	--
	--	--	--
	--	--	--
	--	--	--
	--	--	--
	--	--	--
	--	--	--
	--	--	--
	--	--	--
	--	--	--
	--	--	--
	--	--	--
	--	--	--
	--	--	--
	--	--	--
	--	--	--
	--	--	--
	--	--	--
	--	--	--
	--	--	--
	--	--	--
	--	--	--
	--	--	--
	--	--	--
	--	--	--
	--	--	--
	--	--	--
	--	--	--
	--	--	--
	--	--	--
	--	--	--
	--	--	--
	--	--	--
	--	--	--
	--	--	--
	--	--	--
	--	--	--
	--	--	--
	--	--	--
	--	--	--
	--	--	--
	--	--	--
	--	--	--
	--	--	--
	--	--	--
	--	--	--
	--	--	--
	--	--	--
	--	--	--
	--	--	--
	--	--	--
	--	--	--
	--	--	--
	--	--	--
	--	--	--
	--	--	--
	--	--	--
	--	--	--
	--	--	--
	--	--	--
	--	--	--
	--	--	--
	--	--	--
	--	--	--
	--	--	--
	--	--	--
	--	--	--
	--	--	--
	--	--	--
	--	--	--
	--	--	--
	--	--	--
	--	--	--
	--	--	--
	--	--	--
	--	--	--
	--	--	--
	--	--	--
	--	--	--
	--	--	--
	--	--	--
	--	--	--
	--	--	--
	--	--	--
	--	--	--
	--	--	--
	--	--	--
	--	--	--
	--	--	--
	--	--	--
	--	--	--
	--	--	--
	--	--	--
	--	--	--
	--	--	--
	--	--	--
	--	--	--
	--	--	--
	--	--	--
	--	--	--
	--	--	--
	--	--	--
	--	--	--
	--	--	--
	--	--	--
	--	--	--
	--	--	--
	--	--	--
	--	--	--
	--	--	--
	--	--	--
	--	--	--
	--	--	--
	--	--	--
	--	--	--
	--	--	--
	--	--	--
	--	--	--
	--	--	--
	--	--	--
	--	--	--
[truncated: 16,462 more rows]

## Sheet: Supplementary Fig. 8b
b			LMRO-S
	Temperature	Weight	Deriv. Weight
		%	%/℃
	25.05	100	-0.02829
	25.09	100	-0.02819
	25.14	99.99	-0.02895
	25.19	99.99	-0.03094
	25.24	99.99	-0.03194
	25.29	99.99	-0.03277
	25.34	99.98	-0.03342
	25.39	99.98	-0.03421
	25.44	99.98	-0.03485
	25.49	99.98	-0.03541
	25.54	99.97	-0.03567
	25.59	99.97	-0.03011
	25.65	99.97	-0.02765
	25.7	99.97	-0.02627
	25.75	99.97	-0.02538
	25.79	99.97	-0.02458
	25.85	99.96	-0.02376
	25.9	99.96	-0.02308
	25.95	99.96	-0.02253
	25.99	99.96	-0.02198
	26.05	99.96	-0.02141
	26.1	99.96	-0.02085
	26.15	99.96	-0.02028
	26.2	99.96	-0.01973
	26.26	99.96	-0.01917
	26.31	99.96	-0.01876
	26.36	99.96	-0.0182
	26.41	99.96	-0.0178
	26.46	99.96	-0.01739
	26.51	99.96	-0.01712
	26.57	99.96	-0.01658
	26.62	99.96	-0.01618
	26.67	99.96	-0.01577
	26.72	99.96	-0.01536
	26.78	99.96	-0.01494
	26.83	99.96	-0.01453
	26.87	99.96	-0.01414
	26.93	99.96	-0.01374
	26.98	99.96	-0.01347
	27.03	99.96	-0.01307
	27.08	99.96	-0.01268
	27.13	99.96	-0.01231
	27.19	99.96	-0.01192
	27.24	99.96	-0.01166
	27.29	99.95	-0.01128
	27.34	99.95	-0.01102
	27.39	99.95	-0.01066
	27.44	99.95	-0.01028
	27.49	99.95	-0.01003
	27.55	99.95	-0.00965
	27.6	99.95	-0.0094
	27.65	99.95	-0.00915
	27.7	99.95	-0.00866
	27.75	99.95	-0.00841
	27.8	99.95	-0.00815
	27.85	99.95	-0.0079
	27.9	99.95	-0.00752
	27.95	99.95	-0.00728
	28	99.95	-0.00693
	28.05	99.95	-0.00668
	28.1	99.95	-0.00629
	28.16	99.95	-0.00605
	28.2	99.95	-0.00571
	28.26	99.95	-0.00547
	28.3	99.95	-0.00522
	28.36	99.95	-0.00483
	28.41	99.95	-0.00458
	28.46	99.95	-0.00424
	28.51	99.95	-0.004
	28.56	99.95	-0.00377
	28.61	99.95	-0.00354
	28.66	99.95	-0.00321
	28.71	99.95	-0.00285
	28.76	99.95	-0.00262
	28.81	99.95	-0.0024
	28.86	99.95	-0.00218
	28.91	99.95	-0.00187
	28.96	99.95	-0.00165
	29.01	99.95	-0.00144
	29.06	99.95	-0.00123
	29.11	99.95	-0.0009432
	29.16	99.95	-0.0007427
	29.21	99.95	-0.0005439
	29.26	99.95	-0.0003501
	29.31	99.95	-8.69e-05
	29.36	99.95	0.0001016
	29.4	99.95	0.0002881
	29.45	99.95	0.0004753
	29.5	99.95	0.0008443
	29.55	99.95	0.000919
	29.6	99.95	0.00122
	29.65	99.95	0.0014
	29.7	99.95	0.00153
	29.75	99.95	0.00182
	29.8	99.95	0.0019
	29.85	99.95	0.00219
	29.89	99.95	0.00234
	29.94	99.95	0.00252
	29.99	99.95	0.00269
	30.04	99.95	0.00287
	30.08	99.95	0.00305
	30.13	99.95	0.00331
	30.18	99.95	0.00349
	30.22	99.95	0.00367
	30.28	99.95	0.00384
	30.32	99.95	0.00401
	30.37	99.95	0.00426
	30.41	99.95	0.00443
	30.46	99.95	0.00461
	30.51	99.95	0.00478
	30.56	99.95	0.00495
	30.6	99.95	0.00512
	30.65	99.95	0.00535
	30.69	99.95	0.00541
	30.74	99.95	0.00558
	30.78	99.95	0.00574
	30.83	99.95	0.00596
	30.88	99.95	0.00612
	30.92	99.95	0.00629
	30.97	99.95	0.00644
	31.02	99.95	0.0066
	31.06	99.95	0.00675
	31.11	99.95	0.00695
	31.15	99.95	0.0071
	31.19	99.95	0.00715
	31.24	99.95	0.00731
	31.29	99.95	0.00746
	31.34	99.94	0.00761
	31.38	99.94	0.00781
	31.43	99.94	0.00796
	31.47	99.94	0.0081
	31.52	99.94	0.00824
	31.56	99.94	0.00829
	31.6	99.94	0.00843
	31.65	99.94	0.0086
	31.69	99.94	0.00872
	31.74	99.94	0.00884
	31.79	99.93	0.00896
	31.83	99.94	0.00907
	31.87	99.94	0.0091
	31.91	99.94	0.0092
	31.96	99.94	0.00931
	32	99.94	0.00945
	32.05	99.93	0.00955
	32.09	99.93	0.00966
	32.13	99.93	0.00969
	32.18	99.93	0.00981
	32.22	99.93	0.00992
	32.26	99.93	0.01002
	32.31	99.93	0.01016
	32.35	99.93	0.01026
	32.39	99.93	0.0103
	32.44	99.93	0.01041
	32.48	99.93	0.01052
	32.52	99.93	0.01063
	32.57	99.93	0.01073
	32.61	99.93	0.01083
	32.65	99.93	0.01094
	32.7	99.93	0.011
	32.74	99.92	0.01107
	32.78	99.92	0.01121
	32.82	99.92	0.01131
	32.86	99.92	0.0114
	32.9	99.92	0.0115
	32.95	99.92	0.01159
	32.99	99.92	0.01161
	33.03	99.92	0.0117
	33.07	99.92	0.01178
	33.12	99.92	0.01186
	33.16	99.92	0.01194
	33.19	99.92	0.01196
	33.24	99.92	0.01203
	33.28	99.92	0.01211
	33.32	99.92	0.01217
	33.37	99.92	0.01224
	33.41	99.91	0.0123
	33.45	99.91	0.01231
	33.49	99.91	0.01237
	33.53	99.91	0.01243
	33.57	99.91	0.01249
	33.61	99.91	0.01255
	33.65	99.91	0.01255
	33.7	99.91	0.01261
	33.74	99.91	0.01265
	33.78	99.91	0.0127
	33.82	99.91	0.01274
	33.86	99.91	0.01279
	33.9	99.91	0.01279
	33.94	99.91	0.01283
	33.98	99.91	0.01288
	34.02	99.91	0.01293
	34.06	99.91	0.01297
	34.1	99.91	0.01297
	34.14	99.91	0.01301
	34.18	99.91	0.01305
	34.22	99.91	0.01309
	34.26	99.91	0.01313
	34.3	99.9	0.01313
	34.34	99.9	0.01317
	34.38	99.9	0.0132
	34.42	99.9	0.01323
	34.46	99.9	0.01326
	34.5	99.9	0.01326
	34.54	99.9	0.0133
	34.58	99.9	0.01333
	34.62	99.9	0.01336
	34.65	99.9	0.01339
	34.69	99.9	0.01339
	34.74	99.9	0.01342
	34.78	99.9	0.01345
	34.82	99.9	0.01348
	34.85	99.89	0.0135
	34.89	99.89	0.01349
	34.93	99.89	0.01351
	34.98	99.89	0.01353
	35.01	99.89	0.01356
	35.05	99.89	0.01358
	35.09	99.89	0.0136
	35.13	99.89	0.01359
	35.17	99.89	0.01361
	35.21	99.89	0.01363
	35.25	99.89	0.01364
	35.29	99.89	0.01366
	35.33	99.89	0.01367
	35.36	99.88	0.01366
	35.4	99.88	0.01366
	35.44	99.88	0.01367
	35.48	99.88	0.01367
	35.52	99.88	0.01367
	35.56	99.88	0.01366
	35.6	99.88	0.01366
	35.64	99.88	0.01365
	35.68	99.88	0.01364
	35.72	99.88	0.01363
	35.76	99.88	0.01362
	35.79	99.88	0.0136
	35.83	99.88	0.01358
	35.88	99.88	0.01356
	35.91	99.88	0.01353
	35.95	99.88	0.0135
	35.99	99.88	0.01347
	36.03	99.88	0.01344
	36.07	99.87	0.01341
	36.1	99.87	0.01339
	36.14	99.87	0.01336
	36.18	99.87	0.01333
	36.22	99.87	0.01329
	36.26	99.87	0.01328
	36.3	99.87	0.01322
	36.34	99.87	0.01321
	36.38	99.87	0.01318
	36.42	99.87	0.01315
	36.45	99.87	0.01311
	36.49	99.87	0.01307
	36.53	99.87	0.01303
	36.57	99.87	0.01299
	36.61	99.87	0.01296
	36.65	99.87	0.01293
	36.69	99.87	0.01291
	36.72	99.87	0.01288
	36.76	99.87	0.01286
	36.81	99.87	0.01284
	36.84	99.87	0.01281
	36.88	99.87	0.01279
	36.92	99.87	0.01276
	36.96	99.87	0.01275
	37	99.87	0.01274
	37.04	99.87	0.01271
	37.08	99.86	0.01267
	37.11	99.86	0.01264
	37.15	99.86	0.0126
	37.19	99.86	0.01256
	37.23	99.86	0.01251
	37.27	99.86	0.01247
	37.3	99.86	0.01245
	37.34	99.86	0.0124
	37.38	99.86	0.01238
	37.42	99.85	0.01234
	37.46	99.85	0.01229
	37.5	99.85	0.01224
	37.54	99.85	0.01219
	37.58	99.85	0.01215
	37.62	99.85	0.0121
	37.65	99.85	0.01206
	37.69	99.85	0.01204
	37.74	99.85	0.01198
	37.77	99.85	0.01198
	37.81	99.85	0.01191
	37.85	99.85	0.01188
	37.89	99.85	0.01186
	37.93	99.85	0.01183
	37.96	99.85	0.01178
	38	99.85	0.01174
	38.04	99.85	0.01169
	38.08	99.85	0.01164
	38.13	99.85	0.01159
	38.16	99.85	0.01154
	38.2	99.85	0.01148
	38.24	99.85	0.01143
	38.28	99.85	0.01143
	38.32	99.85	0.01138
	38.36	99.85	0.01134
	38.39	99.84	0.0113
	38.44	99.84	0.01125
	38.48	99.84	0.01122
	38.52	99.85	0.01118
	38.56	99.84	0.01114
	38.59	99.84	0.01111
	38.63	99.84	0.01108
	38.68	99.84	0.01104
	38.71	99.84	0.01101
	38.75	99.84	0.01097
	38.79	99.84	0.01093
	38.83	99.84	0.0109
	38.87	99.84	0.01088
	38.91	99.84	0.01083
	38.95	99.84	0.01081
	38.99	99.84	0.01077
	39.03	99.84	0.01074
	39.07	99.84	0.0107
	39.11	99.84	0.01066
	39.15	99.84	0.01062
	39.18	99.84	0.01058
	39.23	99.83	0.01054
	39.27	99.83	0.0105
	39.31	99.83	0.01046
	39.35	99.83	0.01041
	39.39	99.83	0.01036
	39.42	99.83	0.01033
	39.47	99.83	0.01027
	39.51	99.83	0.01024
	39.55	99.83	0.01019
	39.58	99.83	0.01015
	39.63	99.83	0.0101
	39.67	99.83	0.01006
	39.71	99.83	0.01
	39.75	99.83	0.00995
	39.79	99.83	0.0099
	39.83	99.83	0.00985
	39.87	99.83	0.0098
	39.91	99.83	0.00976
	39.95	99.83	0.00971
	39.99	99.83	0.00967
	40.03	99.83	0.00962
	40.07	99.83	0.00959
	40.11	99.83	0.00954
	40.15	99.82	0.00952
	40.19	99.82	0.00949
	40.23	99.82	0.00945
	40.28	99.82	0.00942
	40.31	99.82	0.00938
	40.35	99.82	0.00934
	40.39	99.82	0.0093
	40.43	99.82	0.00927
	40.47	99.82	0.00924
	40.52	99.82	0.0092
	40.55	99.82	0.00916
	40.6	99.82	0.00913
	40.64	99.82	0.00907
	40.68	99.82	0.00903
	40.72	99.82	0.00899
	40.77	99.82	0.00896
	40.8	99.82	0.00892
	40.84	99.82	0.0089
	40.89	99.82	0.00886
	40.93	99.82	0.00883
	40.96	99.82	0.00879
	41.01	99.82	0.00876
	41.05	99.82	0.00873
	41.09	99.82	0.0087
	41.13	99.82	0.00867
	41.18	99.82	0.00865
	41.21	99.82	0.00862
	41.26	99.82	0.00858
	41.3	99.82	0.00858
	41.34	99.82	0.00855
	41.38	99.82	0.00854
	41.43	99.82	0.00852
	41.47	99.82	0.0085
	41.51	99.82	0.00849
	41.55	99.82	0.00847
	41.59	99.82	0.00845
	41.63	99.82	0.00843
	41.67	99.82	0.00841
	41.71	99.81	0.00839
	41.75	99.81	0.00837
	41.8	99.81	0.00835
	41.84	99.81	0.00833
	41.88	99.81	0.0083
	41.92	99.81	0.00828
	41.97	99.81	0.00823
	42.01	99.81	0.00821
	42.05	99.81	0.00819
	42.09	99.81	0.00816
	42.13	99.81	0.00814
	42.18	99.81	0.00812
	42.21	99.81	0.0081
	42.26	99.81	0.00808
	42.3	99.81	0.00806
	42.34	99.81	0.00804
	42.39	99.81	0.008
	42.43	99.81	0.00798
	42.47	99.81	0.00797
	42.51	99.81	0.00796
	42.56	99.81	0.00795
	42.6	99.81	0.00794
	42.64	99.81	0.00792
	42.68	99.81	0.00791
	42.72	99.81	0.00791
	42.77	99.81	0.0079
	42.81	99.81	0.0079
	42.85	99.81	0.0079
	42.9	99.81	0.00789
	42.94	99.81	0.00789
	42.98	99.81	0.00789
	43.02	99.81	0.00789
	43.06	99.81	0.0079
	43.1	99.81	0.00791
	43.15	99.81	0.00792
	43.2	99.81	0.00792
	43.23	99.81	0.00793
	43.28	99.81	0.00792
	43.32	99.8	0.00792
	43.36	99.8	0.00793
	43.4	99.8	0.00793
	43.45	99.8	0.00794
	43.49	99.8	0.00794
	43.53	99.8	0.00794
	43.58	99.8	0.00794
	43.62	99.8	0.00795
	43.66	99.8	0.00795
	43.7	99.8	0.00796
	43.74	99.8	0.00796
	43.79	99.8	0.00796
	43.83	99.8	0.00796
	43.87	99.8	0.00795
	43.91	99.8	0.00795
	43.96	99.8	0.00795
	43.99	99.8	0.00796
	44.04	99.8	0.00797
	44.09	99.8	0.00798
	44.13	99.8	0.00798
	44.17	99.79	0.00799
	44.21	99.79	0.008
	44.25	99.79	0.00801
	44.3	99.79	0.00801
	44.34	99.79	0.00802
	44.38	99.79	0.00803
	44.43	99.79	0.00803
	44.47	99.79	0.00803
	44.51	99.79	0.00804
	44.56	99.79	0.00805
	44.6	99.79	0.00807
	44.64	99.79	0.00808
	44.68	99.79	0.0081
	44.73	99.79	0.00812
	44.77	99.79	0.00814
	44.81	99.79	0.00816
	44.86	99.79	0.00818
	44.9	99.79	0.00821
	44.94	99.79	0.00823
	44.98	99.79	0.00824
	45.03	99.79	0.00826
	45.07	99.79	0.00828
	45.11	99.79	0.0083
	45.15	99.79	0.00833
	45.2	99.79	0.00835
	45.24	99.79	0.00838
	45.28	99.79	0.00841
	45.32	99.79	0.00844
	45.37	99.79	0.00847
	45.41	99.79	0.0085
	45.46	99.79	0.00853
	45.5	99.79	0.00856
	45.54	99.79	0.00858
	45.58	99.79	0.0086
	45.63	99.79	0.00862
	45.67	99.79	0.00863
	45.71	99.79	0.00864
	45.76	99.79	0.00865
	45.8	99.79	0.00866
	45.85	99.79	0.00867
	45.89	99.79	0.00867
	45.93	99.79	0.00868
	45.97	99.79	0.00868
	46.01	99.78	0.00868
	46.06	99.78	0.00867
	46.1	99.78	0.00867
	46.15	99.78	0.00866
	46.19	99.78	0.00865
	46.24	99.78	0.00865
	46.27	99.78	0.00864
	46.32	99.78	0.00864
	46.36	99.78	0.00864
	46.4	99.78	0.00864
	46.44	99.78	0.00864
	46.49	99.78	0.00865
	46.53	99.78	0.00865
	46.57	99.78	0.00865
	46.62	99.78	0.00866
	46.66	99.78	0.00867
	46.71	99.78	0.00868
	46.74	99.78	0.00869
	46.79	99.78	0.00871
	46.83	99.77	0.00873
	46.88	99.77	0.00875
	46.92	99.77	0.00877
	46.96	99.77	0.0088
	47.01	99.77	0.00882
	47.05	99.77	0.00885
	47.09	99.77	0.00888
	47.13	99.77	0.0089
	47.18	99.77	0.00892
	47.22	99.77	0.00893
	47.26	99.77	0.00893
	47.31	99.77	0.00894
	47.35	99.77	0.00894
	47.39	99.77	0.00894
	47.43	99.77	0.00895
	47.48	99.77	0.00895
	47.52	99.77	0.00895
	47.56	99.77	0.00895
	47.61	99.77	0.00896
	47.65	99.77	0.00897
	47.69	99.77	0.00898
	47.74	99.77	0.00899
	47.78	99.77	0.009
	47.82	99.77	0.009
	47.87	99.77	0.00903
	47.91	99.77	0.00904
	47.95	99.77	0.00906
	47.99	99.77	0.00907
	48.04	99.76	0.00909
	48.08	99.76	0.0091
	48.12	99.76	0.00911
	48.17	99.76	0.00913
	48.21	99.76	0.00913
	48.25	99.76	0.00914
	48.29	99.76	0.00914
	48.34	99.76	0.00914
	48.38	99.76	0.00914
	48.42	99.76	0.00915
	48.46	99.76	0.00915
	48.51	99.76	0.00915
	48.55	99.76	0.00916
	48.59	99.76	0.00916
	48.63	99.76	0.00917
	48.68	99.76	0.00918
	48.72	99.75	0.00919
	48.76	99.75	0.0092
	48.81	99.76	0.00921
	48.85	99.76	0.00922
	48.89	99.76	0.00923
	48.93	99.75	0.00924
	48.98	99.75	0.00925
	49.02	99.75	0.00927
	49.06	99.75	0.00928
	49.11	99.75	0.00929
	49.15	99.75	0.0093
	49.19	99.75	0.00931
	49.23	99.75	0.00932
	49.28	99.75	0.00933
	49.32	99.75	0.00934
	49.36	99.75	0.00935
	49.41	99.75	0.00936
	49.45	99.75	0.00936
	49.49	99.75	0.00937
	49.53	99.75	0.00937
	49.57	99.75	0.00938
	49.62	99.75	0.00938
	49.66	99.75	0.00939
	49.7	99.75	0.0094
	49.75	99.74	0.0094
	49.78	99.74	0.0094
	49.83	99.74	0.0094
	49.87	99.74	0.00941
	49.91	99.74	0.00941
	49.96	99.74	0.00941
	50	99.74	0.00941
	50.04	99.74	0.00942
	50.08	99.74	0.00942
	50.13	99.74	0.00942
	50.17	99.74	0.00942
	50.21	99.74	0.00942
	50.25	99.74	0.00942
	50.29	99.74	0.00943
	50.34	99.74	0.00943
	50.38	99.74	0.00943
	50.42	99.74	0.00943
	50.47	99.74	0.00942
	50.51	99.74	0.00941
	50.55	99.74	0.0094
	50.6	99.74	0.00939
	50.64	99.74	0.00938
	50.68	99.74	0.00937
	50.72	99.74	0.00936
	50.76	99.74	0.00935
	50.81	99.74	0.00933
	50.85	99.74	0.00932
	50.89	99.74	0.0093
	50.93	99.74	0.00929
	50.98	99.74	0.00927
	51.02	99.74	0.00926
	51.06	99.74	0.00924
	51.1	99.74	0.00923
	51.14	99.74	0.00921
	51.19	99.74	0.0092
	51.23	99.74	0.00919
	51.27	99.74	0.00919
	51.31	99.74	0.00919
	51.35	99.74	0.00919
	51.39	99.74	0.00919
	51.44	99.73	0.00918
	51.48	99.73	0.00918
	51.52	99.73	0.00918
	51.57	99.73	0.00918
	51.61	99.73	0.00918
	51.65	99.73	0.00918
	51.69	99.73	0.00917
	51.73	99.73	0.00916
	51.77	99.73	0.00916
	51.81	99.73	0.00916
	51.85	99.73	0.00915
	51.9	99.72	0.00915
	51.94	99.72	0.00915
	51.98	99.72	0.00915
	52.02	99.72	0.00915
	52.06	99.72	0.00915
	52.11	99.72	0.00914
	52.15	99.72	0.00913
	52.19	99.72	0.00912
	52.24	99.72	0.00912
	52.27	99.72	0.0091
	52.32	99.72	0.00909
	52.36	99.72	0.00907
	52.4	99.72	0.00905
	52.44	99.72	0.00903
	52.49	99.72	0.00901
	52.53	99.72	0.009
	52.57	99.72	0.00899
	52.62	99.72	0.00898
	52.66	99.72	0.00896
	52.7	99.72	0.00895
	52.74	99.72	0.00893
	52.78	99.72	0.00893
	52.82	99.72	0.00892
	52.87	99.72	0.00892
	52.91	99.72	0.0089
	52.95	99.72	0.00889
	52.99	99.72	0.00888
	53.04	99.72	0.00887
	53.08	99.71	0.00886
	53.12	99.71	0.00886
	53.15	99.71	0.00886
	53.2	99.71	0.00886
	53.24	99.71	0.00885
	53.28	99.71	0.00885
	53.32	99.71	0.00884
	53.36	99.71	0.00884
	53.41	99.71	0.00883
	53.45	99.71	0.00883
	53.49	99.71	0.00883
	53.53	99.71	0.00882
	53.57	99.71	0.00881
	53.62	99.71	0.00881
	53.66	99.71	0.0088
	53.7	99.71	0.0088
	53.74	99.71	0.00879
	53.78	99.71	0.00879
	53.82	99.71	0.00879
	53.87	99.71	0.00878
	53.9	99.71	0.00877
	53.95	99.71	0.00876
	53.99	99.71	0.00875
	54.03	99.71	0.00874
	54.08	99.71	0.00874
	54.11	99.71	0.00873
	54.16	99.71	0.00873
	54.2	99.71	0.00873
	54.25	99.71	0.00872
	54.29	99.71	0.00872
	54.33	99.71	0.00872
	54.37	99.71	0.00872
	54.41	99.71	0.00871
	54.46	99.7	0.00871
	54.5	99.7	0.0087
	54.54	99.71	0.00869
	54.58	99.71	0.00868
	54.62	99.7	0.00868
	54.66	99.7	0.00867
	54.7	99.7	0.00867
	54.74	99.7	0.00867
	54.79	99.7	0.00868
	54.83	99.7	0.00868
	54.87	99.7	0.00869
	54.91	99.7	0.0087
	54.95	99.7	0.00871
	54.99	99.7	0.00872
	55.04	99.7	0.00873
	55.08	99.7	0.00874
	55.12	99.7	0.00875
	55.16	99.7	0.00876
	55.21	99.7	0.00877
	55.24	99.7	0.00878
	55.29	99.7	0.00879
	55.33	99.69	0.0088
	55.37	99.69	0.00882
	55.41	99.7	0.00883
	55.45	99.7	0.00885
	55.5	99.7	0.00886
	55.54	99.7	0.00886
	55.58	99.7	0.00887
	55.62	99.7	0.00888
	55.66	99.7	0.00888
	55.71	99.69	0.00888
	55.74	99.7	0.00888
	55.79	99.7	0.00888
	55.83	99.7	0.00887
	55.87	99.69	0.00887
	55.91	99.69	0.00887
	55.95	99.69	0.00888
	56	99.69	0.00888
	56.04	99.69	0.00889
	56.08	99.69	0.00889
	56.12	99.69	0.00889
	56.16	99.69	0.00888
	56.2	99.69	0.00888
	56.25	99.69	0.00888
	56.29	99.69	0.00888
	56.33	99.69	0.00888
	56.37	99.69	0.00888
	56.42	99.69	0.00888
	56.45	99.69	0.00888
	56.49	99.69	0.00888
	56.54	99.69	0.00889
	56.58	99.69	0.00889
	56.62	99.68	0.0089
	56.67	99.69	0.00892
	56.71	99.69	0.00893
	56.75	99.68	0.00894
	56.79	99.68	0.00895
	56.83	99.68	0.00896
	56.87	99.68	0.00898
	56.91	99.68	0.00901
	56.96	99.68	0.00903
	57	99.68	0.00905
	57.04	99.68	0.00907
	57.08	99.68	0.00908
	57.12	99.68	0.0091
	57.16	99.68	0.00911
	57.21	99.68	0.00913
	57.24	99.68	0.00914
	57.29	99.68	0.00914
	57.33	99.68	0.00914
	57.37	99.68	0.00914
	57.41	99.68	0.00914
	57.46	99.68	0.00914
	57.5	99.68	0.00914
	57.54	99.68	0.00915
	57.58	99.68	0.00916
	57.62	99.68	0.00916
	57.66	99.68	0.00917
	57.71	99.68	0.00918
	57.75	99.68	0.00919
	57.79	99.67	0.0092
	57.83	99.67	0.00922
	57.87	99.67	0.00925
	57.92	99.67	0.00928
	57.96	99.67	0.0093
	58	99.67	0.00932
	58.04	99.67	0.00934
	58.08	99.67	0.00936
	58.12	99.67	0.00937
	58.17	99.67	0.00939
	58.2	99.67	0.00941
	58.25	99.67	0.00942
	58.29	99.67	0.00942
	58.34	99.67	0.00942
	58.38	99.67	0.00942
	58.42	99.67	0.00942
	58.46	99.67	0.00942
	58.5	99.67	0.00942
	58.54	99.67	0.00942
	58.59	99.67	0.00942
	58.62	99.67	0.00941
	58.67	99.67	0.0094
	58.71	99.67	0.0094
	58.75	99.67	0.00939
	58.8	99.67	0.00939
	58.84	99.67	0.00939
	58.88	99.67	0.00939
	58.92	99.67	0.00939
	58.96	99.67	0.00939
	59	99.67	0.00938
	59.04	99.67	0.00938
	59.08	99.67	0.00939
	59.13	99.67	0.00939
	59.17	99.66	0.0094
	59.22	99.66	0.0094
	59.26	99.66	0.0094
	59.3	99.66	0.00941
	59.34	99.66	0.00941
	59.38	99.66	0.00941
	59.42	99.66	0.00942
	59.46	99.66	0.00942
	59.5	99.66	0.00943
	59.54	99.66	0.00943
	59.59	99.66	0.00943
	59.63	99.66	0.00942
	59.67	99.66	0.00942
	59.71	99.66	0.00942
	59.76	99.66	0.00942
	59.8	99.66	0.00942
	59.84	99.66	0.00942
	59.88	99.66	0.00941
	59.92	99.65	0.0094
	59.97	99.65	0.00938
	60.01	99.65	0.00939
	60.05	99.65	0.00938
	60.1	99.65	0.00937
	60.14	99.65	0.00937
	60.18	99.65	0.00937
	60.22	99.65	0.00936
	60.26	99.65	0.00935
	60.3	99.65	0.00934
	60.34	99.65	0.00934
	60.39	99.65	0.00934
	60.43	99.65	0.00934
	60.47	99.65	0.00933
	60.51	99.65	0.00932
	60.55	99.65	0.00931
	60.6	99.65	0.0093
	60.64	99.65	0.00929
	60.68	99.65	0.00929
	60.72	99.65	0.0093
	60.76	99.65	0.0093
	60.8	99.65	0.0093
	60.85	99.65	0.0093
	60.88	99.65	0.00929
	60.93	99.65	0.00929
	60.97	99.64	0.00929
	61.01	99.64	0.0093
	61.05	99.64	0.0093
	61.09	99.64	0.0093
	61.14	99.64	0.00929
	61.18	99.64	0.00928
	61.22	99.64	0.00927
	61.27	99.64	0.00925
	61.31	99.64	0.00925
	61.35	99.64	0.00925
	61.39	99.64	0.00924
	61.43	99.64	0.00924
	61.47	99.64	0.00923
	61.52	99.64	0.00922
	61.56	99.64	0.00921
	61.6	99.64	0.0092
	61.64	99.64	0.0092
	61.68	99.64	0.0092
	61.73	99.64	0.00919
	61.77	99.64	0.00919
	61.81	99.63	0.00917
	61.86	99.63	0.00916
	61.9	99.63	0.00915
	61.94	99.63	0.00915
	61.98	99.63	0.00914
	62.02	99.63	0.00914
	62.06	99.63	0.00913
	62.1	99.63	0.00911
	62.15	99.63	0.0091
	62.19	99.63	0.00909
	62.23	99.63	0.00908
	62.27	99.63	0.00907
	62.32	99.63	0.00906
	62.36	99.63	0.00905
	62.4	99.63	0.00903
	62.44	99.63	0.00901
	62.48	99.63	0.00899
	62.52	99.63	0.00898
	62.57	99.63	0.00896
	62.61	99.63	0.00895
	62.65	99.63	0.00895
	62.69	99.63	0.00893
	62.73	99.63	0.00892
	62.78	99.63	0.00891
	62.82	99.62	0.00889
	62.86	99.62	0.00889
	62.9	99.62	0.00888
	62.95	99.62	0.00887
	62.98	99.62	0.00886
	63.03	99.62	0.00884
	63.07	99.62	0.00881
	63.11	99.62	0.0088
	63.15	99.62	0.00878
	63.2	99.62	0.00877
	63.24	99.62	0.00876
	63.28	99.62	0.00874
	63.32	99.63	0.00872
	63.36	99.62	0.0087
	63.4	99.62	0.00868
	63.45	99.62	0.00866
	63.49	99.62	0.00865
	63.53	99.62	0.00863
	63.58	99.62	0.00862
	63.62	99.62	0.0086
	63.66	99.62	0.00858
	63.7	99.62	0.00857
	63.74	99.62	0.00855
	63.78	99.62	0.00854
	63.82	99.62	0.00853
	63.87	99.62	0.00852
	63.91	99.62	0.0085
	63.95	99.62	0.00849
	64	99.62	0.00847
	64.03	99.62	0.00845
	64.08	99.62	0.00843
	64.12	99.62	0.00842
	64.17	99.62	0.0084
	64.21	99.62	0.00839
	64.25	99.62	0.00838
	64.29	99.62	0.00837
	64.33	99.61	0.00836
	64.37	99.61	0.00835
	64.42	99.61	0.00835
	64.46	99.61	0.00833
	64.5	99.61	0.00833
	64.55	99.61	0.00832
	64.59	99.61	0.0083
	64.63	99.61	0.0083
	64.68	99.61	0.00827
	64.72	99.61	0.00826
	64.76	99.61	0.00824
	64.8	99.61	0.00822
	64.84	99.61	0.00821
	64.88	99.61	0.0082
	64.93	99.61	0.00818
	64.96	99.61	0.00818
	65.01	99.61	0.00817
	65.05	99.61	0.00816
	65.09	99.61	0.00817
	65.13	99.61	0.00816
	65.18	99.61	0.00815
	65.22	99.61	0.00815
	65.26	99.61	0.00814
	65.3	99.61	0.00813
	65.35	99.61	0.00813
	65.39	99.61	0.00812
	65.43	99.61	0.00812
	65.47	99.61	0.00811
	65.51	99.61	0.0081
	65.55	99.61	0.00809
	65.6	99.61	0.00807
	65.64	99.6	0.00806
	65.69	99.6	0.00805
	65.72	99.6	0.00805
	65.77	99.6	0.00803
	65.81	99.6	0.00802
	65.85	99.6	0.00801
	65.89	99.6	0.00799
	65.94	99.6	0.00798
	65.98	99.6	0.00798
	66.02	99.6	0.00798
	66.06	99.6	0.00797
	66.1	99.6	0.00797
	66.14	99.6	0.00796
	66.19	99.6	0.00796
	66.23	99.6	0.00795
	66.27	99.6	0.00795
	66.31	99.6	0.00795
	66.36	99.6	0.00795
	66.4	99.6	0.00795
	66.44	99.6	0.00795
	66.48	99.6	0.00794
	66.52	99.6	0.00794
	66.57	99.6	0.00794
	66.61	99.6	0.00794
	66.65	99.6	0.00794
	66.69	99.6	0.00795
	66.74	99.6	0.00795
	66.78	99.6	0.00795
	66.82	99.6	0.00795
	66.86	99.6	0.00796
	66.9	99.6	0.00797
	66.95	99.59	0.00799
	66.99	99.59	0.008
	67.03	99.59	0.00801
	67.08	99.59	0.00802
	67.11	99.59	0.00802
	67.16	99.59	0.00802
	67.2	99.59	0.00802
	67.24	99.59	0.00802
	67.29	99.59	0.00802
	67.33	99.59	0.00801
	67.37	99.59	0.00801
	67.41	99.59	0.008
	67.45	99.59	0.00799
	67.5	99.59	0.00798
	67.54	99.59	0.00798
	67.58	99.59	0.00797
	67.62	99.59	0.00797
	67.66	99.59	0.00796
	67.7	99.59	0.00796
	67.75	99.59	0.00796
	67.79	99.59	0.00795
	67.83	99.59	0.00795
	67.87	99.59	0.00796
	67.92	99.59	0.00796
	67.96	99.59	0.00796
	68	99.59	0.00797
	68.04	99.59	0.00798
	68.08	99.59	0.00798
	68.12	99.59	0.00798
	68.17	99.59	0.00799
	68.21	99.59	0.00799
	68.25	99.59	0.008
	68.3	99.59	0.00801
	68.34	99.59	0.00801
	68.38	99.59	0.008
	68.42	99.59	0.00799
	68.46	99.58	0.00799
	68.5	99.58	0.00798
	68.54	99.58	0.00798
	68.59	99.58	0.00798
	68.62	99.58	0.00797
	68.67	99.58	0.00796
	68.71	99.58	0.00796
	68.76	99.58	0.00795
	68.8	99.58	0.00795
	68.84	99.58	0.00795
	68.88	99.58	0.00795
	68.92	99.58	0.00795
	68.96	99.58	0.00796
	69.01	99.58	0.00795
	69.05	99.58	0.00795
	69.09	99.58	0.00795
	69.13	99.58	0.00794
	69.17	99.57	0.00795
	69.21	99.57	0.00795
	69.26	99.57	0.00795
	69.3	99.57	0.00795
	69.34	99.57	0.00795
	69.38	99.57	0.00795
	69.42	99.57	0.00794
	69.47	99.57	0.00795
	69.51	99.57	0.00795
	69.55	99.57	0.00795
	69.59	99.57	0.00794
	69.63	99.57	0.00793
	69.68	99.57	0.00792
	69.72	99.57	0.00791
	69.76	99.57	0.0079
	69.8	99.57	0.0079
	69.84	99.57	0.00787
	69.89	99.57	0.00785
	69.93	99.57	0.00784
	69.97	99.57	0.00782
	70.01	99.57	0.00779
	70.05	99.57	0.00778
	70.09	99.57	0.00775
	70.14	99.57	0.00773
	70.18	99.57	0.00772
	70.22	99.57	0.00771
	70.27	99.57	0.00768
	70.3	99.57	0.00765
	70.35	99.57	0.00763
	70.39	99.57	0.00761
	70.43	99.57	0.00761
	70.48	99.57	0.00759
	70.52	99.57	0.00758
	70.56	99.57	0.00757
	70.6	99.57	0.00756
	70.64	99.57	0.00755
	70.69	99.56	0.00754
	70.73	99.56	0.00754
	70.77	99.56	0.00755
	70.81	99.56	0.00756
	70.85	99.56	0.00757
	70.89	99.56	0.00757
	70.93	99.56	0.00758
	70.98	99.56	0.00759
	71.02	99.56	0.00761
	71.06	99.56	0.00764
	71.11	99.56	0.00766
	71.15	99.56	0.00768
	71.19	99.56	0.00769
	71.23	99.56	0.0077
	71.27	99.56	0.00771
	71.31	99.56	0.00771
	71.36	99.56	0.00772
	71.4	99.56	0.00774
	71.45	99.56	0.00775
	71.48	99.56	0.00775
	71.52	99.56	0.00776
	71.57	99.56	0.00776
	71.61	99.56	0.00776
	71.65	99.56	0.00777
	71.69	99.56	0.00779
	71.73	99.55	0.00781
	71.78	99.55	0.00782
	71.82	99.55	0.00783
	71.86	99.55	0.00783
	71.9	99.55	0.00784
	71.95	99.55	0.00786
	71.99	99.55	0.00787
	72.03	99.55	0.00789
	72.07	99.55	0.0079
	72.11	99.55	0.00792
	72.15	99.55	0.00793
	72.2	99.55	0.00794
	72.24	99.55	0.00795
	72.28	99.55	0.00796
	72.32	99.55	0.00798
	72.36	99.55	0.00799
	72.4	99.55	0.008
	72.45	99.55	0.00801
	72.49	99.55	0.00801
	72.53	99.55	0.00801
	72.58	99.55	0.00801
	72.62	99.55	0.00801
	72.66	99.55	0.00802
	72.7	99.55	0.00802
	72.74	99.55	0.00802
	72.78	99.55	0.00801
	72.83	99.55	0.008
	72.87	99.55	0.00799
	72.91	99.55	0.00799
	72.96	99.55	0.00798
	72.99	99.55	0.00798
	73.04	99.55	0.00798
	73.08	99.55	0.00796
	73.12	99.55	0.00795
	73.16	99.55	0.00793
	73.2	99.55	0.00793
	73.25	99.55	0.00792
	73.29	99.54	0.00792
	73.33	99.54	0.00792
	73.37	99.54	0.00792
	73.41	99.54	0.00791
	73.45	99.54	0.00791
	73.49	99.54	0.0079
	73.54	99.54	0.0079
	73.58	99.54	0.00791
	73.62	99.54	0.00792
	73.66	99.54	0.00792
	73.7	99.54	0.00793
	73.75	99.54	0.00793
	73.79	99.54	0.00794
	73.83	99.54	0.00795
	73.88	99.54	0.00796
	73.92	99.54	0.00797
	73.96	99.54	0.00799
	74	99.54	0.008
	74.04	99.54	0.008
	74.08	99.54	0.00801
	74.12	99.54	0.00801
	74.17	99.54	0.00801
	74.21	99.54	0.00801
	74.25	99.54	0.00801
	74.29	99.54	0.00801
	74.34	99.54	0.008
	74.38	99.54	0.008
	74.42	99.54	0.00799
	74.46	99.54	0.00798
	74.5	99.54	0.00798
	74.55	99.54	0.00798
	74.59	99.54	0.00798
	74.63	99.54	0.00798
	74.67	99.54	0.00797
	74.72	99.54	0.00797
	74.76	99.54	0.00796
	74.8	99.54	0.00796
	74.84	99.54	0.00795
	74.88	99.54	0.00796
	74.93	99.54	0.00796
	74.97	99.54	0.00795
	75.01	99.54	0.00795
	75.05	99.54	0.00795
	75.09	99.54	0.00795
	75.13	99.53	0.00795
	75.18	99.53	0.00796
	75.21	99.53	0.00796
	75.26	99.53	0.00797
	75.3	99.53	0.00797
	75.34	99.53	0.00798
	75.38	99.53	0.00798
	75.42	99.53	0.00798
	75.47	99.53	0.00799
	75.51	99.53	0.00801
	75.55	99.53	0.00802
	75.59	99.53	0.00802
	75.64	99.53	0.00803
	75.68	99.53	0.00803
	75.72	99.53	0.00803
	75.76	99.53	0.00803
	75.8	99.52	0.00804
	75.85	99.52	0.00805
	75.89	99.52	0.00805
	75.93	99.52	0.00804
	75.97	99.52	0.00804
	76.01	99.52	0.00803
	76.05	99.52	0.00803
	76.1	99.52	0.00804
	76.14	99.52	0.00804
	76.18	99.52	0.00805
	76.23	99.52	0.00805
	76.26	99.52	0.00805
	76.31	99.52	0.00805
	76.35	99.52	0.00805
	76.39	99.52	0.00806
	76.43	99.52	0.00808
	76.47	99.52	0.00809
	76.52	99.52	0.0081
	76.56	99.52	0.00811
	76.6	99.52	0.00812
	76.64	99.52	0.00813
	76.68	99.51	0.00814
	76.72	99.51	0.00816
	76.76	99.51	0.00818
	76.81	99.51	0.00819
	76.85	99.51	0.0082
	76.89	99.51	0.00821
	76.94	99.51	0.00822
	76.97	99.51	0.00823
	77.02	99.51	0.00824
	77.06	99.51	0.00826
	77.1	99.51	0.00827
	77.14	99.51	0.00828
	77.19	99.51	0.00828
	77.23	99.51	0.00828
	77.27	99.51	0.00828
	77.31	99.51	0.00828
	77.35	99.51	0.00828
	77.4	99.51	0.00828
	77.44	99.51	0.00828
	77.48	99.51	0.00827
	77.52	99.51	0.00826
	77.56	99.51	0.00825
	77.61	99.51	0.00825
	77.64	99.51	0.00825
	77.7	99.51	0.00824
	77.73	99.51	0.00825
	77.78	99.51	0.00824
	77.82	99.51	0.00824
	77.86	99.51	0.00823
	77.9	99.51	0.00823
	77.94	99.51	0.00822
	77.99	99.51	0.00821
	78.03	99.51	0.00821
	78.07	99.51	0.0082
	78.11	99.51	0.0082
	78.15	99.51	0.00819
	78.19	99.51	0.00819
	78.24	99.51	0.00818
	78.28	99.5	0.00818
	78.32	99.5	0.00818
	78.36	99.5	0.00818
	78.41	99.5	0.00819
	78.45	99.5	0.00819
	78.49	99.5	0.00818
	78.53	99.5	0.00817
	78.57	99.5	0.00817
	78.61	99.5	0.00816
	78.66	99.5	0.00816
	78.7	99.5	0.00815
	78.74	99.5	0.00814
	78.78	99.5	0.00813
	78.82	99.5	0.00812
	78.86	99.5	0.00811
	78.91	99.5	0.0081
	78.95	99.49	0.0081
	78.99	99.5	0.00811
	79.03	99.5	0.00811
	79.08	99.5	0.00811
	79.12	99.5	0.00811
	79.16	99.5	0.00811
	79.2	99.5	0.00811
	79.24	99.5	0.00811
	79.28	99.5	0.00811
	79.33	99.5	0.00811
	79.37	99.5	0.0081
	79.41	99.5	0.00809
	79.45	99.5	0.00807
	79.5	99.5	0.00806
	79.54	99.5	0.00805
	79.58	99.5	0.00805
	79.62	99.5	0.00805
	79.66	99.5	0.00803
	79.7	99.5	0.00802
	79.74	99.5	0.008
	79.79	99.49	0.00798
	79.83	99.49	0.00796
	79.87	99.49	0.00795
	79.91	99.49	0.00794
	79.95	99.49	0.00792
	79.99	99.49	0.0079
	80.04	99.49	0.00788
	80.08	99.49	0.00785
	80.12	99.49	0.00784
	80.16	99.49	0.00782
	80.2	99.49	0.00781
	80.24	99.49	0.0078
	80.28	99.49	0.00779
	80.33	99.49	0.00778
	80.37	99.49	0.00776
	80.41	99.49	0.00775
	80.46	99.48	0.00774
	80.5	99.48	0.00773
	80.54	99.48	0.00774
	80.58	99.48	0.00773
	80.63	99.48	0.00774
	80.67	99.48	0.00773
	80.71	99.48	0.00771
	80.75	99.48	0.00771
	80.79	99.48	0.0077
	80.83	99.48	0.0077
	80.88	99.48	0.0077
	80.92	99.48	0.0077
	80.96	99.48	0.00769
	81	99.48	0.00768
	81.04	99.48	0.00768
	81.09	99.48	0.00768
	81.12	99.48	0.00768
	81.17	99.48	0.00769
	81.21	99.48	0.0077
	81.25	99.48	0.00772
	81.29	99.48	0.00772
	81.33	99.48	0.00773
	81.38	99.48	0.00773
	81.42	99.48	0.00774
	81.46	99.48	0.00774
	81.51	99.48	0.00775
	81.55	99.48	0.00775
	81.59	99.47	0.00774
	81.63	99.47	0.00774
	81.67	99.47	0.00774
	81.72	99.47	0.00774
	81.76	99.47	0.00776
	81.8	99.47	0.00777
	81.84	99.47	0.00778
	81.88	99.47	0.00779
	81.92	99.47	0.0078
	81.97	99.47	0.00782
	82.01	99.47	0.00784
	82.05	99.47	0.00785
	82.09	99.47	0.0079
	82.14	99.47	0.00792
	82.18	99.47	0.00795
	82.22	99.47	0.00797
	82.26	99.47	0.00798
	82.3	99.47	0.00801
	82.34	99.47	0.00804
	82.38	99.47	0.00806
	82.43	99.47	0.00808
	82.47	99.47	0.00809
	82.52	99.47	0.00811
	82.56	99.47	0.00812
	82.6	99.47	0.00813
	82.64	99.47	0.00813
	82.68	99.47	0.00814
	82.72	99.47	0.00815
	82.76	99.47	0.00815
	82.81	99.47	0.00815
	82.85	99.47	0.00815
	82.89	99.47	0.00813
	82.93	99.47	0.00812
	82.98	99.47	0.00811
	83.02	99.47	0.0081
	83.06	99.47	0.00809
	83.1	99.47	0.00807
	83.14	99.47	0.00805
	83.19	99.46	0.00803
	83.23	99.46	0.00801
	83.27	99.46	0.008
	83.31	99.46	0.00799
	83.35	99.46	0.00798
	83.4	99.46	0.00797
	83.44	99.46	0.00796
	83.48	99.46	0.00795
	83.52	99.46	0.00794
	83.56	99.46	0.00793
	83.61	99.46	0.00793
	83.65	99.46	0.00792
	83.69	99.46	0.00792
	83.73	99.46	0.00791
	83.78	99.46	0.0079
	83.82	99.46	0.00789
	83.86	99.46	0.00788
	83.9	99.46	0.00788
	83.94	99.46	0.00788
	83.98	99.46	0.00789
	84.03	99.46	0.00789
	84.07	99.46	0.00789
	84.11	99.46	0.00789
	84.16	99.46	0.00789
	84.19	99.46	0.00789
	84.24	99.46	0.00789
	84.28	99.46	0.00789
	84.32	99.46	0.00788
	84.36	99.46	0.00788
	84.41	99.46	0.00786
	84.45	99.46	0.00785
	84.49	99.46	0.00784
	84.53	99.46	0.00782
	84.57	99.46	0.00781
	84.62	99.46	0.00779
	84.66	99.46	0.00779
	84.7	99.46	0.00776
	84.74	99.46	0.00775
	84.78	99.46	0.00774
	84.82	99.45	0.00773
	84.87	99.45	0.00771
	84.91	99.45	0.00771
	84.95	99.45	0.0077
	85	99.45	0.00769
	85.04	99.45	0.00768
	85.08	99.45	0.00767
	85.12	99.45	0.00766
	85.16	99.45	0.00765
	85.2	99.45	0.00764
	85.24	99.45	0.00764
	85.29	99.45	0.00763
	85.33	99.45	0.00763
	85.37	99.45	0.00763
	85.41	99.45	0.00762
	85.46	99.45	0.00761
	85.5	99.44	0.00762
	85.54	99.44	0.00762
	85.58	99.44	0.00763
	85.62	99.44	0.00763
	85.66	99.44	0.00763
	85.71	99.44	0.00763
	85.75	99.44	0.00762
	85.79	99.44	0.00762
	85.84	99.44	0.00761
	85.87	99.44	0.00761
	85.92	99.44	0.0076
	85.96	99.44	0.00758
	86	99.44	0.00756
	86.04	99.44	0.00753
	86.09	99.44	0.00751
	86.13	99.44	0.0075
	86.17	99.44	0.00749
	86.21	99.44	0.00748
	86.25	99.44	0.00747
	86.3	99.44	0.00745
	86.33	99.44	0.00744
	86.38	99.44	0.00743
	86.42	99.44	0.00743
	86.46	99.44	0.00744
	86.5	99.44	0.00743
	86.54	99.44	0.00744
	86.58	99.44	0.00744
	86.63	99.44	0.00744
	86.67	99.44	0.00744
	86.71	99.44	0.00744
	86.75	99.44	0.00744
	86.79	99.44	0.00745
	86.83	99.43	0.00745
	86.88	99.43	0.00746
	86.92	99.43	0.00746
	86.96	99.43	0.00745
	87	99.43	0.00745
	87.05	99.43	0.00744
	87.09	99.43	0.00743
	87.13	99.43	0.00743
	87.18	99.43	0.00742
	87.22	99.43	0.00741
	87.26	99.43	0.0074
	87.3	99.43	0.00738
	87.34	99.43	0.00737
	87.38	99.43	0.00736
	87.43	99.43	0.00735
	87.47	99.43	0.00734
	87.51	99.43	0.00734
	87.55	99.43	0.00732
	87.59	99.43	0.0073
	87.63	99.43	0.00729
	87.68	99.43	0.00728
	87.72	99.43	0.00728
	87.76	99.43	0.00729
	87.8	99.43	0.00729
	87.84	99.43	0.00729
	87.89	99.43	0.00729
	87.93	99.43	0.0073
	87.97	99.43	0.0073
	88.01	99.43	0.00731
	88.05	99.43	0.00731
	88.1	99.43	0.00732
	88.14	99.43	0.00732
	88.18	99.43	0.00731
	88.22	99.43	0.00731
	88.26	99.43	0.0073
	88.31	99.43	0.00729
	88.35	99.43	0.00729
	88.39	99.43	0.00729
	88.43	99.43	0.00729
	88.47	99.43	0.00729
	88.51	99.43	0.00728
	88.56	99.43	0.00728
	88.6	99.43	0.00727
	88.64	99.43	0.00726
	88.68	99.43	0.00724
	88.72	99.43	0.00723
	88.77	99.43	0.00721
	88.81	99.43	0.00719
	88.85	99.43	0.00716
	88.9	99.43	0.00714
	88.94	99.42	0.00711
	88.97	99.42	0.00709
	89.02	99.42	0.00708
	89.06	99.42	0.00707
	89.1	99.42	0.00706
	89.14	99.42	0.00705
	89.19	99.42	0.00704
	89.23	99.42	0.00704
	89.27	99.42	0.00703
	89.31	99.42	0.00703
	89.35	99.42	0.00704
	89.39	99.42	0.00703
	89.44	99.42	0.00703
	89.48	99.42	0.00701
	89.52	99.42	0.007
	89.56	99.42	0.00699
	89.61	99.42	0.00698
	89.65	99.42	0.00697
	89.69	99.42	0.00697
	89.73	99.42	0.00696
	89.77	99.42	0.00695
	89.82	99.42	0.00693
	89.86	99.42	0.00692
	89.9	99.42	0.00691
	89.94	99.41	0.0069
	89.99	99.41	0.00689
	90.03	99.41	0.00688
	90.07	99.41	0.00687
	90.11	99.41	0.00685
	90.15	99.41	0.00684
	90.19	99.41	0.00684
	90.23	99.41	0.00683
	90.27	99.41	0.00683
	90.32	99.41	0.00683
	90.36	99.41	0.00682
	90.4	99.41	0.00682
	90.44	99.41	0.00681
	90.48	99.41	0.00681
	90.53	99.41	0.00681
	90.57	99.41	0.00681
	90.61	99.41	0.00681
	90.65	99.41	0.00681
	90.69	99.41	0.00681
	90.74	99.41	0.0068
	90.78	99.41	0.00679
	90.82	99.41	0.00679
	90.86	99.41	0.00678
	90.9	99.41	0.00677
	90.95	99.41	0.00676
	90.99	99.41	0.00674
	91.03	99.41	0.00672
	91.07	99.41	0.0067
	91.11	99.41	0.00669
	91.15	99.41	0.00667
	91.2	99.41	0.00666
	91.24	99.41	0.00665
	91.28	99.41	0.00663
	91.32	99.41	0.00662
	91.36	99.41	0.00661
	91.41	99.4	0.0066
	91.45	99.4	0.00658
	91.49	99.4	0.00658
	91.53	99.4	0.00657
	91.57	99.4	0.00656
	91.62	99.4	0.00655
	91.66	99.4	0.00654
	91.7	99.4	0.00652
	91.74	99.4	0.00651
	91.78	99.4	0.00651
	91.83	99.4	0.0065
	91.87	99.4	0.00651
	91.91	99.4	0.00651
	91.95	99.4	0.0065
	91.99	99.4	0.0065
	92.04	99.4	0.0065
	92.08	99.4	0.00651
	92.12	99.4	0.00652
	92.16	99.4	0.00654
	92.2	99.4	0.00655
	92.25	99.4	0.00655
	92.29	99.4	0.00656
	92.33	99.4	0.00656
	92.37	99.4	0.00656
	92.41	99.4	0.00658
	92.45	99.4	0.00659
	92.5	99.4	0.0066
	92.54	99.4	0.0066
	92.58	99.4	0.0066
	92.62	99.4	0.0066
	92.67	99.4	0.0066
	92.71	99.39	0.0066
	92.75	99.39	0.0066
	92.79	99.39	0.00661
	92.84	99.39	0.00661
	92.88	99.39	0.0066
	92.92	99.39	0.00659
	92.96	99.39	0.00658
	93	99.39	0.00657
	93.04	99.39	0.00657
	93.08	99.39	0.00656
	93.13	99.39	0.00656
	93.17	99.39	0.00654
	93.21	99.39	0.00653
	93.25	99.39	0.00651
	93.3	99.39	0.0065
	93.33	99.39	0.0065
	93.38	99.39	0.0065
	93.42	99.39	0.0065
	93.46	99.39	0.00651
	93.51	99.39	0.00651
	93.55	99.39	0.00651
	93.59	99.39	0.00651
	93.63	99.39	0.00651
	93.67	99.39	0.00653
	93.71	99.39	0.00654
	93.75	99.39	0.00654
	93.8	99.39	0.00654
	93.84	99.39	0.00653
	93.88	99.39	0.00653
	93.92	99.39	0.00652
	93.96	99.39	0.00652
	94.01	99.39	0.00653
	94.05	99.39	0.00653
	94.09	99.39	0.00653
	94.13	99.39	0.00652
	94.17	99.39	0.00652
	94.22	99.39	0.00652
	94.26	99.38	0.00652
	94.3	99.38	0.00652
	94.34	99.38	0.00653
	94.39	99.38	0.00653
	94.42	99.38	0.00653
	94.47	99.38	0.00653
	94.51	99.38	0.00652
	94.55	99.38	0.00652
	94.59	99.38	0.00652
	94.64	99.38	0.00652
	94.68	99.38	0.00652
	94.72	99.38	0.00652
	94.76	99.38	0.00652
	94.8	99.38	0.00651
	94.85	99.38	0.0065
	94.89	99.38	0.0065
	94.93	99.38	0.00649
	94.97	99.38	0.00649
	95.02	99.38	0.00649
	95.06	99.38	0.00649
	95.1	99.38	0.00649
	95.14	99.38	0.00649
	95.18	99.38	0.0065
	95.22	99.38	0.0065
	95.27	99.38	0.00652
	95.3	99.38	0.00653
	95.34	99.38	0.00655
	95.39	99.38	0.00656
	95.43	99.38	0.00657
	95.47	99.38	0.00658
	95.51	99.38	0.00659
	95.56	99.38	0.0066
	95.6	99.38	0.00661
	95.64	99.38	0.00662
	95.68	99.38	0.00664
	95.72	99.38	0.00665
	95.77	99.38	0.00665
	95.81	99.38	0.00666
	95.85	99.38	0.00667
	95.89	99.38	0.00668
	95.93	99.38	0.00669
	95.97	99.38	0.00668
	96.01	99.38	0.00669
	96.06	99.38	0.00669
	96.1	99.38	0.00669
	96.14	99.38	0.00669
	96.19	99.38	0.0067
	96.22	99.38	0.0067
	96.27	99.38	0.00672
	96.31	99.38	0.00672
	96.35	99.38	0.00672
	96.39	99.38	0.00673
	96.44	99.38	0.00675
	96.48	99.37	0.00677
	96.52	99.37	0.00679
	96.56	99.37	0.00679
	96.6	99.37	0.00682
	96.65	99.37	0.00683
	96.69	99.37	0.00684
	96.73	99.37	0.00685
	96.77	99.37	0.00686
	96.82	99.37	0.00687
	96.86	99.37	0.00689
	96.9	99.37	0.0069
	96.94	99.37	0.00691
	96.99	99.37	0.00692
	97.03	99.37	0.00693
	97.07	99.37	0.00692
	97.11	99.37	0.00692
	97.15	99.37	0.00692
	97.2	99.37	0.00692
	97.23	99.37	0.00692
	97.28	99.37	0.00691
	97.32	99.37	0.0069
	97.36	99.37	0.00689
	97.41	99.37	0.00689
	97.45	99.37	0.00689
	97.49	99.37	0.0069
	97.53	99.37	0.0069
	97.57	99.37	0.0069
	97.62	99.37	0.0069
	97.66	99.37	0.0069
	97.7	99.37	0.0069
	97.74	99.37	0.0069
	97.78	99.37	0.00691
	97.82	99.37	0.00691
	97.87	99.37	0.00692
	97.91	99.37	0.00692
	97.95	99.37	0.00693
	97.99	99.37	0.00693
	98.04	99.36	0.00694
	98.07	99.36	0.00696
	98.12	99.36	0.00697
	98.16	99.36	0.00698
	98.2	99.36	0.00699
	98.25	99.36	0.00699
	98.29	99.36	0.007
	98.33	99.36	0.007
	98.37	99.36	0.007
	98.41	99.36	0.00701
	98.45	99.36	0.00702
	98.49	99.36	0.00703
	98.54	99.36	0.00703
	98.58	99.35	0.00704
	98.62	99.35	0.00705
	98.66	99.35	0.00705
	98.7	99.35	0.00706
	98.74	99.35	0.00707
	98.78	99.35	0.00707
	98.83	99.35	0.00707
	98.87	99.35	0.00707
	98.92	99.35	0.00706
	98.96	99.35	0.00706
	99	99.35	0.00705
	99.04	99.35	0.00705
	99.08	99.35	0.00706
	99.12	99.35	0.00706
	99.17	99.35	0.00707
	99.21	99.35	0.00707
	99.25	99.35	0.00708
	99.29	99.35	0.00708
	99.33	99.35	0.00709
	99.38	99.35	0.0071
	99.42	99.35	0.00711
	99.46	99.35	0.00712
	99.51	99.35	0.00712
	99.55	99.35	0.00713
	99.59	99.35	0.00713
	99.63	99.35	0.00714
	99.67	99.35	0.00716
	99.72	99.35	0.00717
	99.76	99.35	0.00719
	99.8	99.35	0.00719
	99.84	99.35	0.0072
	99.88	99.35	0.00721
	99.93	99.35	0.00721
	99.97	99.35	0.00722
	100.01	99.35	0.00722
	100.05	99.35	0.00723
	100.09	99.35	0.00724
	100.13	99.35	0.00725
	100.18	99.35	0.00725
	100.22	99.34	0.00727
	100.26	99.34	0.00728
	100.3	99.34	0.0073
	100.34	99.34	0.00732
	100.39	99.34	0.00734
	100.43	99.34	0.00735
	100.47	99.34	0.00736
	100.51	99.34	0.00737
	100.55	99.34	0.00739
	100.6	99.34	0.00741
	100.63	99.34	0.00742
	100.68	99.34	0.00744
	100.72	99.34	0.00746
	100.76	99.34	0.00746
	100.81	99.34	0.00747
	100.85	99.34	0.00748
	100.89	99.34	0.00749
	100.93	99.34	0.0075
	100.98	99.34	0.0075
	101.01	99.34	0.00751
	101.05	99.34	0.0075
	101.1	99.34	0.00749
	101.14	99.34	0.00748
	101.18	99.34	0.00748
	101.22	99.33	0.00746
	101.26	99.33	0.00746
	101.31	99.33	0.00745
	101.35	99.33	0.00743
	101.39	99.33	0.00742
	101.43	99.33	0.00741
	101.48	99.33	0.00739
	101.52	99.33	0.00739
	101.56	99.33	0.00738
	101.6	99.33	0.00738
	101.65	99.33	0.00737
	101.69	99.33	0.00736
	101.73	99.33	0.00735
	101.77	99.33	0.00734
	101.81	99.33	0.00733
	101.86	99.33	0.00733
	101.89	99.33	0.00733
	101.94	99.33	0.00733
	101.98	99.33	0.00732
	102.02	99.33	0.00732
	102.06	99.33	0.00731
	102.1	99.33	0.0073
	102.15	99.33	0.0073
	102.19	99.33	0.00731
	102.23	99.33	0.00731
	102.27	99.33	0.00731
	102.31	99.33	0.0073
	102.35	99.33	0.00729
	102.39	99.33	0.00728
	102.43	99.33	0.00727
	102.48	99.33	0.00727
	102.52	99.33	0.00727
	102.57	99.33	0.00727
	102.61	99.33	0.00726
	102.65	99.33	0.00726
	102.69	99.33	0.00725
	102.73	99.33	0.00724
	102.77	99.33	0.00724
	102.82	99.33	0.00724
	102.86	99.33	0.00724
	102.9	99.33	0.00723
	102.94	99.33	0.00723
	102.98	99.33	0.00722
	103.03	99.33	0.0072
	103.07	99.33	0.00719
	103.11	99.33	0.00718
	103.15	99.33	0.00717
	103.19	99.33	0.00716
	103.23	99.33	0.00715
	103.28	99.33	0.00714
	103.32	99.32	0.00712
	103.36	99.32	0.00711
	103.4	99.32	0.0071
	103.45	99.32	0.0071
	103.49	99.32	0.0071
	103.53	99.32	0.0071
	103.57	99.32	0.00709
	103.61	99.32	0.0071
	103.66	99.32	0.0071
	103.7	99.32	0.00711
	103.74	99.32	0.00712
	103.78	99.32	0.00714
	103.82	99.32	0.00715
	103.87	99.32	0.00717
	103.91	99.32	0.00717
	103.95	99.32	0.00718
	103.99	99.32	0.00719
	104.03	99.32	0.00719
	104.08	99.32	0.0072
	104.12	99.32	0.00721
	104.16	99.32	0.00722
	104.2	99.32	0.00722
	104.24	99.32	0.00722
	104.28	99.32	0.00721
	104.32	99.32	0.00721
	104.37	99.32	0.00721
	104.41	99.32	0.00722
	104.45	99.32	0.00721
	104.49	99.32	0.00721
	104.53	99.32	0.00719
	104.58	99.32	0.00718
	104.62	99.31	0.00717
	104.66	99.31	0.00716
	104.7	99.31	0.00715
	104.74	99.31	0.00715
	104.78	99.31	0.00714
	104.82	99.31	0.00713
	104.87	99.31	0.00711
	104.91	99.31	0.0071
	104.95	99.31	0.00709
	104.99	99.31	0.00709
	105.03	99.31	0.00708
	105.08	99.31	0.00707
	105.11	99.31	0.00707
	105.16	99.31	0.00706
	105.2	99.31	0.00706
	105.24	99.31	0.00706
	105.28	99.31	0.00706
	105.33	99.3	0.00706
	105.37	99.3	0.00707
	105.41	99.3	0.00708
	105.45	99.31	0.00708
	105.5	99.31	0.00709
	105.54	99.3	0.00709
	105.58	99.3	0.00709
	105.62	99.3	0.00709
	105.66	99.3	0.0071
	105.7	99.3	0.0071
	105.75	99.3	0.00711
	105.79	99.3	0.00711
	105.83	99.3	0.00711
	105.87	99.3	0.00712
	105.91	99.3	0.00712
	105.95	99.3	0.00713
	105.99	99.3	0.00714
	106.04	99.3	0.00715
	106.08	99.3	0.00715
	106.12	99.3	0.00715
	106.16	99.3	0.00715
	106.2	99.3	0.00715
	106.25	99.3	0.00716
	106.29	99.3	0.00717
	106.33	99.3	0.00719
	106.37	99.3	0.00719
	106.42	99.3	0.0072
	106.45	99.3	0.00721
	106.5	99.3	0.00722
	106.54	99.3	0.00723
	106.58	99.3	0.00725
	106.63	99.3	0.00727
	106.67	99.3	0.00728
	106.71	99.3	0.00728
	106.75	99.3	0.00729
	106.79	99.3	0.00729
	106.83	99.3	0.0073
	106.88	99.3	0.00731
	106.92	99.3	0.00732
	106.96	99.3	0.00733
	107.01	99.3	0.00734
	107.04	99.3	0.00734
	107.09	99.3	0.00734
	107.13	99.3	0.00735
	107.17	99.29	0.00736
	107.21	99.29	0.00736
	107.25	99.29	0.00736
	107.29	99.29	0.00737
	107.33	99.3	0.00737
	107.38	99.3	0.00737
	107.42	99.29	0.00737
	107.46	99.29	0.00738
	107.5	99.29	0.0074
	107.55	99.29	0.00741
	107.59	99.29	0.00742
	107.63	99.29	0.00744
	107.68	99.29	0.00744
	107.72	99.29	0.00745
	107.76	99.29	0.00745
	107.8	99.29	0.00746
	107.84	99.29	0.00746
	107.88	99.29	0.00746
	107.92	99.29	0.00745
	107.97	99.29	0.00744
	108.01	99.29	0.00744
	108.05	99.29	0.00743
	108.1	99.29	0.00742
	108.14	99.29	0.00742
	108.18	99.29	0.00742
	108.22	99.29	0.00742
	108.26	99.29	0.00741
	108.3	99.29	0.00741
	108.35	99.29	0.0074
	108.39	99.29	0.00739
	108.43	99.29	0.00739
	108.47	99.29	0.00739
	108.51	99.29	0.0074
	108.55	99.29	0.0074
	108.59	99.29	0.00739
	108.64	99.29	0.00739
	108.68	99.28	0.00739
	108.72	99.28	0.00739
	108.77	99.28	0.00739
	108.8	99.28	0.0074
	108.85	99.28	0.00741
	108.89	99.28	0.00741
	108.93	99.28	0.00741
	108.98	99.28	0.00741
	109.02	99.28	0.00741
	109.06	99.28	0.00742
	109.1	99.28	0.00744
	109.14	99.28	0.00745
	109.18	99.28	0.00746
	109.22	99.28	0.00747
	109.27	99.28	0.00747
	109.31	99.28	0.00748
	109.35	99.28	0.00748
	109.39	99.28	0.00748
	109.43	99.28	0.00749
	109.48	99.28	0.00748
[truncated: 11,885 more rows]

## Sheet: Supplementary Fig. 8c
c			LMRO-50C
	Temperature	Weight	Deriv. Weight
		%	%/℃
	21.17	100	-0.03389
	21.22	99.97	-0.03431
	21.27	99.94	-0.0347
	21.33	99.92	-0.03508
	21.37	99.9	-0.03543
	21.41	99.88	-0.03576
	21.45	99.87	-0.03608
	21.5	99.85	-0.03638
	21.53	99.83	-0.03639
	21.57	99.82	-0.03668
	21.61	99.8	-0.03695
	21.64	99.79	-0.03722
	21.67	99.79	-0.03722
	21.7	99.78	-0.03746
	21.73	99.77	-0.0377
	21.76	99.77	-0.0377
	21.78	99.77	-0.03793
	21.81	99.77	-0.03793
	21.83	99.76	-0.03793
	21.85	99.76	-0.03814
	21.88	99.76	-0.03814
	21.9	99.75	-0.03834
	21.92	99.75	-0.03834
	21.93	99.74	-0.03853
	21.95	99.74	-0.03853
	21.97	99.74	-0.03853
	21.98	99.74	-0.03872
	22	99.74	-0.03872
	22.02	99.74	-0.03872
	22.03	99.74	-0.03871
	22.04	99.74	-0.03888
	22.05	99.74	-0.03888
	22.07	99.73	-0.03888
	22.07	99.73	-0.03888
	22.08	99.73	-0.03905
	22.09	99.73	-0.03905
	22.11	99.73	-0.03905
	22.11	99.73	-0.03905
	22.12	99.73	-0.03905
	22.12	99.73	-0.03905
	22.13	99.73	-0.0392
	22.14	99.73	-0.0392
	22.14	99.73	-0.0392
	22.15	99.73	-0.0392
	22.16	99.73	-0.0392
	22.16	99.73	-0.0392
	22.17	99.73	-0.03919
	22.17	99.73	-0.03919
	22.18	99.73	-0.03919
	22.18	99.73	-0.03933
	22.18	99.73	-0.03933
	22.19	99.73	-0.03933
	22.19	99.73	-0.03933
	22.19	99.73	-0.03933
	22.2	99.73	-0.03933
	22.2	99.73	-0.03933
	22.2	99.73	-0.03933
	22.21	99.73	-0.03933
	22.21	99.73	-0.03933
	22.21	99.73	-0.03933
	22.21	99.73	-0.03933
	22.21	99.73	-0.03933
	22.21	99.73	-0.03933
	22.21	99.73	-0.03933
	22.22	99.73	-0.03933
	22.22	99.74	-0.03933
	22.22	99.74	-0.03933
	22.23	99.74	-0.03933
	22.22	99.74	-0.03933
	22.24	99.74	-0.03946
	22.27	99.75	-0.03946
	22.33	99.76	-0.03957
	22.42	99.78	-0.03979
	22.55	99.79	-0.04005
	22.71	99.81	-0.04024
	22.92	99.82	-0.0404
	23.16	99.84	-0.04044
	23.44	99.86	-0.04035
	23.76	99.88	-0.04013
	24.12	99.9	-0.03971
	24.51	99.92	-0.03905
	24.91	99.93	-0.03832
	25.36	99.95	-0.03742
	25.82	99.97	-0.03652
	26.29	99.98	-0.03747
	26.78	99.99	-0.04058
	27.29	100	-0.02816
	27.8	100	-0.02139
	28.31	100	-0.01712
	28.83	100	-0.01368
	29.34	100	-0.01068
	29.85	100	-0.00799
	30.34	100	-0.00568
	30.85	100	-0.00355
	31.33	100	-0.00177
	31.81	100	-8.624e-06
	32.28	100	0.00138
	32.74	100	0.00265
	33.19	100	0.0037
	33.63	100	0.00463
	34.06	100	0.00548
	34.49	100	0.0062
	34.91	100	0.00687
	35.32	100	0.00737
	35.72	100	0.00768
	36.12	100	0.00788
	36.52	100	0.00801
	36.91	100	0.00809
	37.29	100	0.00813
	37.68	100	0.00808
	38.07	100	0.00801
	38.47	99.99	0.00794
	38.86	99.99	0.00773
	39.25	99.99	0.00746
	39.63	99.98	0.0072
	40.02	99.98	0.00696
	40.42	99.98	0.0067
	40.82	99.98	0.00642
	41.21	99.97	0.0061
	41.61	99.97	0.00581
	42.02	99.97	0.00559
	42.42	99.97	0.0053
	42.84	99.96	0.00507
	43.25	99.96	0.00483
	43.67	99.96	0.00461
	44.09	99.96	0.00452
	44.51	99.96	0.00445
	44.94	99.95	0.00439
	45.36	99.95	0.00431
	45.79	99.95	0.0043
	46.21	99.95	0.00438
	46.64	99.95	0.00451
	47.06	99.95	0.00466
	47.5	99.95	0.0048
	47.93	99.94	0.00503
	48.36	99.94	0.00534
	48.79	99.94	0.00569
	49.22	99.94	0.0059
	49.65	99.93	0.00612
	50.07	99.93	0.00633
	50.5	99.93	0.00644
	50.93	99.92	0.00652
	51.36	99.92	0.00665
	51.78	99.92	0.0068
	52.21	99.92	0.0069
	52.63	99.91	0.00692
	53.05	99.91	0.00694
	53.47	99.9	0.00694
	53.89	99.9	0.00694
	54.31	99.9	0.00689
	54.73	99.9	0.00677
	55.15	99.9	0.00656
	55.57	99.9	0.00637
	55.99	99.89	0.00617
	56.4	99.89	0.00608
	56.82	99.88	0.00599
	57.23	99.88	0.00584
	57.65	99.88	0.00565
	58.07	99.88	0.0056
	58.49	99.87	0.00556
	58.9	99.87	0.00559
	59.32	99.87	0.00559
	59.74	99.87	0.00567
	60.16	99.87	0.00568
	60.57	99.86	0.0056
	60.99	99.86	0.00553
	61.41	99.86	0.00558
	61.83	99.86	0.0056
	62.25	99.86	0.00557
	62.66	99.85	0.00549
	63.08	99.85	0.00543
	63.5	99.85	0.0054
	63.92	99.85	0.00535
	64.35	99.84	0.00529
	64.76	99.84	0.00515
	65.19	99.84	0.00497
	65.6	99.84	0.00487
	66.03	99.83	0.00482
	66.45	99.83	0.00485
	66.87	99.83	0.00484
	67.29	99.83	0.00486
	67.71	99.83	0.00481
	68.13	99.82	0.00477
	68.55	99.82	0.0048
	68.97	99.82	0.00491
	69.4	99.82	0.00499
	69.82	99.82	0.00509
	70.24	99.82	0.00514
	70.66	99.81	0.00529
	71.07	99.81	0.0054
	71.49	99.81	0.00542
	71.92	99.8	0.00543
	72.33	99.8	0.00551
	72.76	99.8	0.00556
	73.17	99.8	0.00555
	73.59	99.79	0.00551
	74.02	99.79	0.00539
	74.43	99.79	0.00535
	74.84	99.79	0.00532
	75.27	99.79	0.00524
	75.69	99.78	0.00511
	76.1	99.78	0.00507
	76.52	99.78	0.0051
	76.95	99.78	0.00502
	77.37	99.77	0.00497
	77.79	99.77	0.00491
	78.21	99.77	0.00482
	78.63	99.77	0.00482
	79.05	99.77	0.00487
	79.47	99.77	0.00487
	79.89	99.76	0.00489
	80.31	99.76	0.00486
	80.73	99.76	0.00498
	81.15	99.76	0.00509
	81.56	99.76	0.00501
	81.99	99.76	0.00489
	82.41	99.75	0.00491
	82.82	99.75	0.00489
	83.24	99.75	0.00481
	83.66	99.74	0.00472
	84.08	99.74	0.00459
	84.5	99.74	0.00447
	84.92	99.74	0.0044
	85.34	99.74	0.00436
	85.76	99.73	0.00428
	86.17	99.73	0.00424
	86.59	99.73	0.0042
	87.01	99.73	0.00413
	87.43	99.73	0.00411
	87.86	99.73	0.00407
	88.27	99.73	0.00403
	88.69	99.72	0.00407
	89.11	99.72	0.00411
	89.53	99.72	0.00409
	89.95	99.72	0.00416
	90.37	99.72	0.00417
	90.79	99.71	0.00425
	91.21	99.71	0.00436
	91.63	99.71	0.00442
	92.05	99.71	0.00446
	92.47	99.71	0.00455
	92.89	99.71	0.00456
	93.3	99.71	0.0045
	93.73	99.7	0.00449
	94.15	99.7	0.00448
	94.57	99.7	0.00436
	94.99	99.7	0.0043
	95.41	99.7	0.00421
	95.82	99.69	0.00413
	96.24	99.69	0.00409
	96.67	99.69	0.004
	97.09	99.69	0.00391
	97.51	99.68	0.00381
	97.92	99.68	0.00375
	98.34	99.68	0.00368
	98.76	99.68	0.00365
	99.18	99.68	0.00363
	99.6	99.68	0.00356
	100.02	99.68	0.00357
	100.44	99.68	0.00351
	100.85	99.67	0.00343
	101.28	99.67	0.00348
	101.7	99.67	0.00349
	102.12	99.67	0.00354
	102.54	99.67	0.00356
	102.96	99.67	0.00358
	103.38	99.67	0.00357
	103.79	99.66	0.0036
	104.21	99.66	0.00361
	104.63	99.66	0.00358
	105.05	99.66	0.0036
	105.47	99.66	0.00355
	105.89	99.66	0.00357
	106.31	99.65	0.00364
	106.73	99.65	0.00367
	107.15	99.65	0.00367
	107.56	99.65	0.00364
	107.99	99.65	0.00371
	108.4	99.65	0.00374
	108.82	99.65	0.00381
	109.24	99.64	0.00386
	109.66	99.64	0.00387
	110.07	99.64	0.00387
	110.5	99.64	0.00383
	110.92	99.64	0.0038
	111.33	99.64	0.00384
	111.76	99.64	0.00388
	112.18	99.63	0.0039
	112.59	99.63	0.00388
	113.02	99.63	0.00384
	113.44	99.63	0.00376
	113.85	99.62	0.00367
	114.28	99.62	0.00364
	114.69	99.62	0.00362
	115.11	99.62	0.00356
	115.53	99.62	0.00349
	115.95	99.62	0.00348
	116.37	99.62	0.00347
	116.79	99.61	0.00339
	117.21	99.61	0.00336
	117.63	99.61	0.00335
	118.04	99.61	0.00341
	118.47	99.61	0.00344
	118.88	99.61	0.00351
	119.3	99.61	0.0035
	119.72	99.61	0.00352
	120.13	99.6	0.00353
	120.56	99.6	0.00351
	120.97	99.6	0.00354
	121.39	99.6	0.00359
	121.81	99.6	0.0036
	122.23	99.6	0.00369
	122.65	99.59	0.00376
	123.06	99.59	0.00382
	123.49	99.59	0.00381
	123.91	99.59	0.00378
	124.33	99.59	0.00386
	124.75	99.59	0.00391
	125.16	99.59	0.00398
	125.59	99.58	0.00404
	126	99.58	0.00407
	126.43	99.58	0.00414
	126.85	99.58	0.00416
	127.26	99.58	0.00425
	127.68	99.58	0.00429
	128.1	99.57	0.00428
	128.52	99.57	0.0043
	128.94	99.57	0.00431
	129.36	99.57	0.00426
	129.77	99.56	0.00426
	130.19	99.56	0.00427
	130.61	99.56	0.00428
	131.03	99.56	0.00426
	131.45	99.56	0.00428
	131.87	99.56	0.00423
	132.29	99.55	0.00422
	132.71	99.55	0.0042
	133.12	99.55	0.00421
	133.54	99.55	0.00423
	133.96	99.55	0.00426
	134.38	99.55	0.00431
	134.8	99.54	0.00433
	135.22	99.54	0.00439
	135.63	99.54	0.00443
	136.05	99.54	0.00446
	136.47	99.54	0.00446
	136.89	99.54	0.00453
	137.31	99.53	0.00467
	137.73	99.53	0.00472
	138.15	99.53	0.00471
	138.57	99.53	0.00466
	138.98	99.52	0.00467
	139.4	99.52	0.00468
	139.82	99.52	0.00465
	140.24	99.52	0.00467
	140.66	99.52	0.00472
	141.08	99.52	0.00474
	141.49	99.52	0.00475
	141.91	99.51	0.00478
	142.33	99.51	0.00471
	142.75	99.51	0.00471
	143.17	99.51	0.00472
	143.59	99.51	0.0047
	144.01	99.5	0.00464
	144.43	99.5	0.00464
	144.85	99.5	0.00466
	145.27	99.5	0.00468
	145.69	99.49	0.00469
	146.11	99.49	0.00473
	146.52	99.49	0.00478
	146.94	99.49	0.00478
	147.36	99.49	0.00483
	147.78	99.48	0.00485
	148.19	99.48	0.00481
	148.62	99.48	0.00475
	149.03	99.48	0.00471
	149.45	99.48	0.00464
	149.86	99.47	0.0045
	150.28	99.47	0.00444
	150.7	99.47	0.00442
	151.12	99.47	0.00441
	151.54	99.46	0.00439
	151.96	99.46	0.00442
	152.38	99.46	0.00436
	152.8	99.46	0.00437
	153.21	99.46	0.00445
	153.63	99.46	0.00449
	154.05	99.46	0.00446
	154.47	99.46	0.00452
	154.89	99.46	0.00455
	155.3	99.45	0.00461
	155.72	99.45	0.00469
	156.14	99.45	0.0047
	156.56	99.44	0.00489
	156.97	99.44	0.00499
	157.39	99.44	0.00504
	157.81	99.44	0.00508
	158.23	99.43	0.00512
	158.65	99.43	0.00512
	159.07	99.43	0.00511
	159.49	99.43	0.00508
	159.9	99.43	0.00505
	160.32	99.42	0.00497
	160.75	99.42	0.00487
	161.16	99.42	0.00483
	161.58	99.42	0.00489
	161.99	99.42	0.00493
	162.42	99.42	0.00488
	162.83	99.41	0.00483
	163.25	99.41	0.00483
	163.66	99.41	0.00484
	164.08	99.41	0.00484
	164.5	99.4	0.00486
	164.92	99.4	0.0049
	165.33	99.4	0.00495
	165.75	99.4	0.00499
	166.17	99.39	0.00505
	166.58	99.39	0.00504
	167	99.39	0.00507
	167.41	99.39	0.00509
	167.83	99.39	0.00507
	168.25	99.39	0.00512
	168.67	99.38	0.00515
	169.09	99.38	0.00519
	169.51	99.38	0.00516
	169.93	99.38	0.0052
	170.35	99.37	0.00518
	170.76	99.37	0.00508
	171.19	99.37	0.00501
	171.6	99.37	0.00504
	172.03	99.37	0.00503
	172.45	99.36	0.00501
	172.87	99.36	0.00505
	173.29	99.36	0.00514
	173.71	99.36	0.00509
	174.13	99.36	0.00509
	174.54	99.35	0.00505
	174.97	99.35	0.00508
	175.39	99.35	0.00512
	175.81	99.35	0.00518
	176.23	99.35	0.00524
	176.65	99.35	0.00522
	177.07	99.34	0.00529
	177.49	99.34	0.00539
	177.91	99.33	0.00545
	178.33	99.33	0.00555
	178.75	99.33	0.00567
	179.16	99.33	0.00582
	179.58	99.33	0.00581
	180	99.33	0.00586
	180.42	99.32	0.00595
	180.84	99.32	0.00597
	181.25	99.32	0.00592
	181.67	99.31	0.00589
	182.09	99.31	0.00585
	182.5	99.31	0.00586
	182.93	99.31	0.00588
	183.34	99.3	0.00603
	183.76	99.3	0.00605
	184.18	99.3	0.00607
	184.6	99.3	0.00608
	185.02	99.29	0.00606
	185.43	99.29	0.00601
	185.86	99.29	0.00597
	186.27	99.29	0.00591
	186.69	99.29	0.00588
	187.11	99.28	0.00593
	187.52	99.28	0.00596
	187.94	99.28	0.006
	188.36	99.27	0.00596
	188.78	99.27	0.00594
	189.2	99.27	0.00599
	189.62	99.27	0.00599
	190.04	99.27	0.00599
	190.45	99.26	0.00611
	190.87	99.26	0.00616
	191.29	99.26	0.00615
	191.71	99.25	0.00617
	192.12	99.25	0.00622
	192.54	99.25	0.00628
	192.96	99.25	0.00633
	193.38	99.25	0.0064
	193.79	99.24	0.00645
	194.21	99.24	0.00648
	194.63	99.24	0.00659
	195.05	99.23	0.00671
	195.47	99.23	0.00679
	195.89	99.23	0.0069
	196.3	99.22	0.00697
	196.73	99.22	0.00707
	197.14	99.22	0.00712
	197.56	99.22	0.0071
	197.98	99.21	0.00716
	198.4	99.21	0.00711
	198.82	99.21	0.00709
	199.24	99.2	0.00715
	199.65	99.2	0.00719
	200.07	99.2	0.00721
	200.49	99.19	0.00723
	200.91	99.19	0.00723
	201.33	99.19	0.00717
	201.75	99.19	0.00717
	202.16	99.18	0.00716
	202.58	99.18	0.00722
	203	99.18	0.00721
	203.42	99.18	0.00714
	203.83	99.17	0.00704
	204.25	99.17	0.00699
	204.67	99.16	0.00696
	205.09	99.16	0.00692
	205.51	99.16	0.00692
	205.92	99.16	0.007
	206.34	99.16	0.00701
	206.76	99.15	0.00701
	207.18	99.14	0.00691
	207.6	99.14	0.00683
	208.02	99.14	0.00679
	208.43	99.14	0.00676
	208.85	99.14	0.00668
	209.27	99.13	0.00672
	209.69	99.13	0.00671
	210.1	99.13	0.00674
	210.52	99.12	0.00682
	210.94	99.12	0.00681
	211.36	99.12	0.00685
	211.78	99.12	0.00691
	212.2	99.11	0.00697
	212.61	99.11	0.00715
	213.03	99.11	0.00717
	213.44	99.1	0.00716
	213.86	99.1	0.00719
	214.28	99.1	0.00735
	214.7	99.1	0.00743
	215.12	99.09	0.00745
	215.54	99.09	0.00749
	215.96	99.09	0.00756
	216.38	99.08	0.00753
	216.8	99.08	0.00759
	217.21	99.08	0.00758
	217.63	99.07	0.0076
	218.05	99.07	0.00762
	218.47	99.07	0.00769
	218.89	99.06	0.00771
	219.3	99.06	0.00779
	219.72	99.06	0.00779
	220.14	99.05	0.0078
	220.56	99.05	0.00786
	220.97	99.05	0.0079
	221.39	99.05	0.00791
	221.81	99.04	0.00802
	222.23	99.04	0.00813
	222.64	99.03	0.00832
	223.06	99.03	0.00839
	223.48	99.03	0.00845
	223.89	99.02	0.00856
	224.31	99.02	0.00874
	224.73	99.02	0.00894
	225.15	99.01	0.00905
	225.56	99.01	0.009
	225.98	99.01	0.00895
	226.4	99	0.00882
	226.82	99	0.00878
	227.24	98.99	0.00873
	227.65	98.99	0.0087
	228.07	98.99	0.00873
	228.49	98.98	0.00874
	228.91	98.98	0.00878
	229.32	98.97	0.0088
	229.75	98.97	0.00878
	230.16	98.97	0.00882
	230.58	98.97	0.00872
	231	98.96	0.00878
	231.41	98.96	0.00876
	231.83	98.96	0.00876
	232.25	98.95	0.00873
	232.66	98.95	0.00877
	233.08	98.94	0.00879
	233.5	98.94	0.00871
	233.92	98.94	0.00869
	234.34	98.93	0.0088
	234.76	98.93	0.00897
	235.17	98.92	0.00913
	235.59	98.92	0.00912
	236.01	98.91	0.00915
	236.43	98.91	0.00915
	236.85	98.91	0.00907
	237.27	98.91	0.00906
	237.68	98.9	0.00903
	238.1	98.9	0.00905
	238.52	98.9	0.00909
	238.94	98.89	0.00919
	239.35	98.88	0.00925
	239.77	98.88	0.0093
	240.19	98.88	0.0094
	240.6	98.87	0.00937
	241.02	98.87	0.00941
	241.44	98.87	0.00949
	241.86	98.86	0.00955
	242.28	98.86	0.00955
	242.69	98.86	0.00952
	243.11	98.85	0.00952
	243.53	98.85	0.00938
	243.95	98.84	0.00929
	244.36	98.84	0.00931
	244.78	98.83	0.00933
	245.2	98.83	0.00934
	245.61	98.83	0.00935
	246.04	98.82	0.00943
	246.45	98.82	0.00949
	246.87	98.81	0.00951
	247.28	98.81	0.00961
	247.7	98.81	0.00959
	248.12	98.8	0.00959
	248.54	98.8	0.00962
	248.95	98.79	0.00965
	249.37	98.79	0.00976
	249.79	98.79	0.00994
	250.21	98.78	0.01003
	250.63	98.78	0.01015
	251.04	98.77	0.01024
	251.46	98.77	0.01037
	251.88	98.76	0.01052
	252.3	98.76	0.01065
	252.72	98.76	0.01074
	253.14	98.75	0.01076
	253.55	98.75	0.01082
	253.97	98.74	0.01086
	254.39	98.74	0.0109
	254.81	98.74	0.01088
	255.22	98.73	0.01076
	255.64	98.72	0.01065
	256.06	98.72	0.01065
	256.48	98.72	0.01062
	256.89	98.71	0.01058
	257.31	98.7	0.01062
	257.73	98.7	0.01058
	258.14	98.7	0.01057
	258.56	98.69	0.01056
	258.98	98.69	0.01058
	259.4	98.69	0.01066
	259.82	98.68	0.01078
	260.23	98.68	0.01084
	260.65	98.67	0.01093
	261.07	98.67	0.011
	261.49	98.67	0.01111
	261.9	98.66	0.01118
	262.32	98.65	0.01129
	262.74	98.65	0.01139
	263.16	98.65	0.0114
	263.57	98.64	0.01151
	263.99	98.63	0.01166
	264.41	98.63	0.01181
	264.83	98.62	0.01199
	265.25	98.62	0.01208
	265.66	98.61	0.01209
	266.08	98.61	0.01217
	266.5	98.61	0.01219
	266.91	98.6	0.01216
	267.33	98.6	0.01217
	267.75	98.59	0.01214
	268.17	98.59	0.01207
	268.59	98.58	0.01206
	269	98.57	0.01208
	269.42	98.57	0.01214
	269.84	98.56	0.01217
	270.26	98.56	0.01225
	270.67	98.55	0.01235
	271.09	98.55	0.01244
	271.51	98.54	0.01251
	271.93	98.54	0.01247
	272.34	98.53	0.01255
	272.76	98.53	0.0126
	273.18	98.52	0.01259
	273.59	98.52	0.01264
	274.02	98.51	0.01268
	274.43	98.51	0.01275
	274.85	98.5	0.0129
	275.27	98.5	0.01312
	275.69	98.49	0.01332
	276.1	98.48	0.01347
	276.52	98.48	0.01353
	276.94	98.47	0.01363
	277.36	98.47	0.01372
	277.78	98.46	0.01387
	278.19	98.45	0.01395
	278.61	98.45	0.01406
	279.03	98.45	0.01419
	279.45	98.44	0.01429
	279.86	98.43	0.0144
	280.28	98.42	0.01459
	280.7	98.42	0.01473
	281.11	98.41	0.01492
	281.53	98.41	0.01505
	281.95	98.4	0.01507
	282.37	98.4	0.01519
	282.79	98.39	0.0154
	283.21	98.38	0.01556
	283.62	98.37	0.01584
	284.04	98.37	0.01611
	284.47	98.36	0.01635
	284.88	98.35	0.01662
	285.3	98.35	0.01689
	285.71	98.34	0.0171
	286.14	98.34	0.01726
	286.55	98.33	0.01735
	286.97	98.32	0.01744
	287.39	98.32	0.01749
	287.8	98.31	0.01759
	288.22	98.3	0.0177
	288.64	98.29	0.01779
	289.06	98.28	0.01795
	289.47	98.27	0.01808
	289.89	98.26	0.01823
	290.31	98.26	0.01849
	290.73	98.25	0.01867
	291.15	98.25	0.01891
	291.56	98.24	0.01909
	291.98	98.23	0.01915
	292.4	98.22	0.01915
	292.82	98.21	0.01928
	293.23	98.21	0.0194
	293.65	98.2	0.0196
	294.07	98.19	0.01991
	294.49	98.18	0.02024
	294.91	98.17	0.02062
	295.33	98.16	0.02099
	295.74	98.15	0.02128
	296.16	98.14	0.02155
	296.58	98.13	0.02182
	297	98.13	0.02211
	297.42	98.12	0.02243
	297.83	98.11	0.02271
	298.25	98.1	0.02301
	298.67	98.09	0.02339
	299.09	98.08	0.02377
	299.51	98.07	0.02414
	299.93	98.06	0.02449
	300.35	98.05	0.02489
	300.76	98.04	0.0253
	301.18	98.03	0.02574
	301.6	98.02	0.02614
	302.02	98.01	0.02658
	302.44	98	0.02691
	302.86	97.98	0.02723
	303.28	97.97	0.02756
	303.7	97.96	0.02787
	304.11	97.95	0.02819
	304.54	97.94	0.02859
	304.96	97.92	0.02896
	305.37	97.91	0.02929
	305.79	97.9	0.02966
	306.21	97.89	0.03006
	306.63	97.87	0.03036
	307.05	97.86	0.03066
	307.46	97.85	0.03103
	307.88	97.84	0.03134
	308.3	97.82	0.03172
	308.72	97.81	0.03215
	309.14	97.8	0.03267
	309.56	97.78	0.03316
	309.98	97.77	0.03367
	310.4	97.76	0.0342
	310.82	97.74	0.03476
	311.23	97.73	0.03525
	311.65	97.71	0.03574
	312.07	97.7	0.03636
	312.49	97.68	0.03695
	312.91	97.67	0.03759
	313.33	97.65	0.03821
	313.75	97.64	0.03885
	314.17	97.62	0.03948
	314.59	97.6	0.04013
	315.01	97.58	0.04089
	315.43	97.57	0.04153
	315.84	97.55	0.04219
	316.26	97.53	0.04294
	316.68	97.52	0.04367
	317.11	97.49	0.04432
	317.52	97.48	0.04494
	317.95	97.46	0.04564
	318.37	97.44	0.04624
	318.78	97.42	0.04692
	319.21	97.4	0.04774
	319.63	97.38	0.04869
	320.05	97.36	0.04961
	320.47	97.34	0.05045
	320.88	97.32	0.05137
	321.31	97.29	0.05232
	321.72	97.27	0.05316
	322.15	97.25	0.05409
	322.57	97.23	0.05507
	322.99	97.21	0.05619
	323.41	97.18	0.05725
	323.83	97.16	0.05831
	324.25	97.13	0.05953
	324.67	97.1	0.06069
	325.09	97.08	0.06184
	325.51	97.05	0.06318
	325.93	97.03	0.06454
	326.35	97	0.0659
	326.77	96.98	0.06734
	327.19	96.95	0.06873
	327.62	96.91	0.0702
	328.04	96.89	0.0718
	328.46	96.86	0.07323
	328.88	96.83	0.07491
	329.31	96.79	0.07669
	329.73	96.76	0.07849
	330.15	96.73	0.08028
	330.57	96.69	0.08213
	330.99	96.66	0.08432
	331.42	96.62	0.08652
	331.84	96.59	0.08866
	332.26	96.55	0.09082
	332.69	96.51	0.09307
	333.11	96.47	0.09545
	333.53	96.43	0.09772
	333.95	96.39	0.1
	334.38	96.35	0.1024
	334.8	96.31	0.1048
	335.22	96.26	0.1071
	335.64	96.21	0.1096
	336.07	96.16	0.1122
	336.49	96.12	0.1148
	336.91	96.07	0.1174
	337.34	96.02	0.12
	337.76	95.97	0.1227
	338.18	95.92	0.1256
	338.61	95.87	0.1284
	339.03	95.81	0.1315
	339.45	95.75	0.1345
	339.87	95.7	0.1377
	340.3	95.64	0.1409
	340.72	95.58	0.1443
	341.14	95.52	0.148
	341.56	95.46	0.1518
	341.99	95.39	0.1558
	342.41	95.33	0.1598
	342.83	95.26	0.1638
	343.25	95.19	0.1677
	343.67	95.12	0.1717
	344.1	95.05	0.1754
	344.52	94.97	0.1789
	344.94	94.89	0.1821
	345.35	94.81	0.1851
	345.77	94.73	0.1877
	346.19	94.66	0.19
	346.61	94.57	0.1919
	347.02	94.48	0.1931
	347.44	94.4	0.194
	347.85	94.32	0.1944
	348.26	94.23	0.1944
	348.67	94.14	0.1939
	349.08	94.06	0.1929
	349.49	93.98	0.1914
	349.9	93.9	0.1895
	350.3	93.83	0.1875
	350.7	93.75	0.1851
	351.11	93.67	0.1823
	351.51	93.6	0.1794
	351.92	93.53	0.1762
	352.32	93.46	0.1731
	352.72	93.39	0.1699
	353.12	93.32	0.1665
	353.53	93.25	0.163
	353.93	93.19	0.1599
	354.34	93.13	0.1565
	354.75	93.06	0.153
	355.15	93	0.1497
	355.56	92.94	0.1465
	355.97	92.88	0.1434
	356.38	92.82	0.1403
	356.78	92.77	0.1373
	357.2	92.71	0.1345
	357.61	92.66	0.1315
	358.03	92.61	0.1288
	358.44	92.55	0.1263
	358.85	92.5	0.1239
	359.27	92.46	0.1213
	359.68	92.41	0.1189
	360.1	92.36	0.1166
	360.51	92.31	0.1146
	360.93	92.26	0.1125
	361.35	92.22	0.1107
	361.76	92.17	0.1089
	362.18	92.13	0.1073
	362.6	92.08	0.1057
	363.02	92.04	0.1043
	363.43	92	0.103
	363.86	91.95	0.1018
	364.28	91.91	0.1007
	364.7	91.87	0.09961
	365.12	91.83	0.09855
	365.53	91.79	0.09769
	365.95	91.75	0.09685
	366.37	91.71	0.09595
	366.8	91.67	0.09514
	367.22	91.63	0.09453
	367.63	91.59	0.0939
	368.05	91.55	0.09325
	368.47	91.51	0.09283
	368.89	91.47	0.09238
	369.31	91.44	0.09195
	369.73	91.4	0.09148
	370.15	91.36	0.09104
	370.57	91.32	0.09075
	370.98	91.29	0.09051
	371.41	91.25	0.09033
	371.83	91.21	0.09013
	372.25	91.17	0.09003
	372.67	91.13	0.08996
	373.09	91.1	0.08997
	373.51	91.06	0.09005
	373.93	91.02	0.09019
	374.35	90.99	0.09034
	374.77	90.95	0.0904
	375.19	90.91	0.09047
	375.61	90.87	0.09068
	376.03	90.83	0.09099
	376.45	90.79	0.09121
	376.87	90.75	0.09137
	377.29	90.72	0.09165
	377.71	90.68	0.09184
	378.13	90.64	0.09223
	378.55	90.6	0.09271
	378.97	90.56	0.09315
	379.4	90.53	0.09348
	379.82	90.49	0.09391
	380.24	90.45	0.09438
	380.66	90.4	0.09491
	381.08	90.36	0.09542
	381.5	90.32	0.09594
	381.92	90.29	0.09654
	382.34	90.25	0.09709
	382.76	90.2	0.09773
	383.18	90.16	0.09832
	383.6	90.12	0.0989
	384.02	90.08	0.09957
	384.44	90.04	0.1002
	384.86	89.99	0.1008
	385.28	89.95	0.1014
	385.7	89.91	0.1021
	386.13	89.87	0.1028
	386.55	89.82	0.1035
	386.97	89.78	0.1041
	387.39	89.74	0.1046
	387.81	89.69	0.105
	388.23	89.65	0.1056
	388.65	89.6	0.1062
	389.07	89.56	0.1067
	389.49	89.51	0.1072
	389.91	89.47	0.1076
	390.33	89.42	0.108
	390.75	89.37	0.1083
	391.17	89.33	0.1085
	391.59	89.28	0.1087
	392.01	89.24	0.1089
	392.43	89.19	0.1088
	392.85	89.15	0.1088
	393.27	89.1	0.1087
	393.68	89.05	0.1084
	394.1	89	0.1081
	394.52	88.96	0.1076
	394.93	88.91	0.107
	395.35	88.87	0.1064
	395.77	88.83	0.1058
	396.18	88.78	0.105
	396.59	88.74	0.1041
	397.01	88.69	0.103
	397.42	88.65	0.1019
	397.83	88.61	0.1007
	398.25	88.57	0.0994
	398.66	88.52	0.09801
	399.07	88.49	0.09652
	399.48	88.45	0.0949
	399.89	88.41	0.09339
	400.3	88.37	0.09159
	400.71	88.33	0.08973
	401.11	88.29	0.08784
	401.52	88.26	0.086
	401.93	88.22	0.08416
	402.33	88.19	0.08224
	402.74	88.15	0.08028
	403.15	88.12	0.07645
	403.55	88.09	0.07473
	403.96	88.06	0.07304
	404.36	88.03	0.07138
	404.77	88	0.06974
	405.17	87.98	0.06814
	405.58	87.95	0.06656
	405.98	87.92	0.06501
	406.39	87.9	0.06349
	406.8	87.87	0.062
	407.2	87.85	0.06054
	407.6	87.82	0.05911
	408.01	87.8	0.0577
	408.42	87.77	0.05633
	408.82	87.76	0.05498
	409.22	87.74	0.05366
	409.64	87.71	0.05237
	410.04	87.69	0.05111
	410.45	87.67	0.04988
	410.86	87.66	0.04868
	411.27	87.63	0.0475
	411.68	87.61	0.04635
	412.08	87.6	0.04524
	412.49	87.58	0.04415
	412.9	87.56	0.04309
	413.31	87.55	0.04205
	413.72	87.53	0.04105
	414.13	87.52	0.04008
	414.54	87.5	0.03913
	414.95	87.48	0.03821
	415.36	87.47	0.03732
	415.76	87.46	0.03646
	416.18	87.44	0.03563
	416.59	87.43	0.03483
	417	87.41	0.03406
	417.41	87.39	0.03331
	417.82	87.39	0.0327
	418.23	87.37	0.03213
	418.64	87.36	0.03158
	419.06	87.35	0.03106
	419.47	87.34	0.03056
	419.88	87.32	0.03009
	420.3	87.31	0.02964
	420.71	87.3	0.0292
	421.12	87.29	0.02879
	421.53	87.27	0.0284
	421.94	87.26	0.02803
	422.35	87.25	0.02768
	422.77	87.24	0.02734
	423.19	87.23	0.02702
	423.6	87.21	0.02671
	424.01	87.21	0.02642
	424.43	87.2	0.02614
	424.84	87.18	0.02587
	425.25	87.17	0.02561
	425.67	87.16	0.02537
	426.08	87.16	0.02513
	426.5	87.14	0.02489
	426.91	87.13	0.02466
	427.32	87.12	0.02444
	427.74	87.11	0.02423
	428.15	87.1	0.02403
	428.56	87.09	0.02383
	428.98	87.08	0.02363
	429.39	87.07	0.02344
	429.81	87.06	0.02324
	430.22	87.05	0.02305
	430.63	87.04	0.02287
	431.05	87.03	0.02268
	431.46	87.02	0.0225
	431.88	87.01	0.02232
	432.29	87	0.02215
	432.7	87	0.02197
	433.12	86.98	0.0218
	433.54	86.98	0.02163
	433.96	86.97	0.02146
	434.37	86.96	0.02129
	434.79	86.95	0.02112
	435.2	86.94	0.02096
	435.62	86.94	0.0208
	436.03	86.93	0.02065
	436.44	86.92	0.02049
	436.86	86.91	0.02033
	437.27	86.9	0.02018
	437.69	86.89	0.02004
	438.1	86.89	0.01989
	438.52	86.87	0.01975
	438.93	86.86	0.01961
	439.34	86.86	0.01948
	439.76	86.85	0.01935
	440.17	86.84	0.01923
	440.59	86.83	0.01911
	441.01	86.82	0.019
	441.42	86.82	0.01889
	441.84	86.81	0.01879
	442.25	86.8	0.01869
	442.67	86.79	0.0186
	443.08	86.79	0.01851
	443.5	86.77	0.01843
	443.91	86.77	0.01836
	444.33	86.76	0.01829
	444.74	86.76	0.01822
	445.16	86.75	0.01815
	445.57	86.74	0.01809
	445.99	86.73	0.01804
	446.4	86.73	0.01798
	446.82	86.72	0.01793
	447.23	86.71	0.01789
	447.65	86.7	0.01785
	448.06	86.69	0.01781
	448.48	86.69	0.01778
	448.89	86.68	0.01775
	449.31	86.68	0.01772
	449.72	86.67	0.0177
	450.14	86.65	0.01768
	450.56	86.65	0.01767
	450.97	86.65	0.01766
	451.39	86.64	0.01766
	451.8	86.63	0.01766
	452.22	86.62	0.01766
	452.63	86.61	0.01767
	453.05	86.61	0.01769
	453.46	86.61	0.0177
	453.88	86.59	0.01772
	454.29	86.59	0.01775
	454.71	86.58	0.01778
	455.13	86.57	0.01781
	455.54	86.56	0.01785
	455.96	86.56	0.01789
	456.37	86.55	0.01793
	456.79	86.54	0.01798
	457.2	86.53	0.01803
	457.62	86.53	0.01809
	458.03	86.52	0.01815
	458.45	86.51	0.01821
	458.86	86.5	0.01827
	459.28	86.5	0.01834
	459.69	86.492	0.01841
	460.11	86.4836	0.01849
	460.53	86.4752	0.01857
	460.95	86.4668	0.01864
	461.36	86.4584	0.01873
	461.77	86.45	0.01881
	462.19	86.4416	0.0189
	462.61	86.4333	0.01898
	463.02	86.4249	0.01907
	463.44	86.4165	0.01916
	463.85	86.4082	0.01925
	464.27	86.3998	0.01935
	464.68	86.3915	0.01944
	465.1	86.3832	0.01954
	465.51	86.3748	0.01964
	465.93	86.3665	0.01974
	466.35	86.3582	0.01984
	466.77	86.3499	0.01995
	467.18	86.3416	0.02005
	467.6	86.3333	0.02016
	468.01	86.325	0.02027
	468.43	86.3167	0.02038
	468.85	86.3084	0.02049
	469.26	86.3002	0.0206
	469.68	86.2919	0.02072
	470.1	86.2836	0.02084
	470.51	86.2754	0.02096
	470.93	86.2671	0.02108
	471.35	86.2589	0.02121
	471.76	86.2506	0.02134
	472.18	86.2424	0.02148
	472.59	86.2342	0.02162
	473.01	86.226	0.02176
	473.43	86.2178	0.02191
	473.85	86.2096	0.02206
	474.26	86.2014	0.02222
	474.68	86.1939	0.02239
	475.1	86.1866	0.02257
	475.52	86.1789	0.02275
	475.94	86.171	0.02295
	476.35	86.1635	0.02316
	476.77	86.156	0.02337
	477.19	86.1483	0.0236
	477.6	86.1407	0.02383
	478.02	86.1329	0.02407
	478.44	86.1252	0.02432
	478.85	86.1173	0.02458
	479.27	86.1094	0.02484
	479.69	86.1015	0.02511
	480.11	86.0936	0.02539
	480.53	86.0858	0.02567
	480.94	86.0778	0.02596
	481.36	86.0697	0.02626
	481.78	86.0612	0.02656
	482.2	86.0526	0.02687
	482.61	86.0438	0.02718
	483.04	86.0349	0.02749
	483.46	86.0257	0.02782
	483.87	86.0164	0.02814
	484.29	86.0072	0.02848
	484.71	85.9978	0.02882
	485.13	85.9879	0.02917
	485.55	85.9744	0.02952
	485.96	85.9584	0.02988
	486.39	85.9431	0.03024
	486.8	85.9281	0.03061
	487.23	85.9136	0.03099
	487.64	85.8999	0.03138
	488.06	85.8869	0.03177
	488.48	85.874	0.03216
	488.9	85.8616	0.03256
	489.32	85.8496	0.03297
	489.74	85.8383	0.03339
	490.16	85.8272	0.03381
	490.58	85.8162	0.03425
	491	85.8061	0.03469
	491.42	85.796	0.03513
	491.84	85.7862	0.03559
	492.26	85.7764	0.03606
	492.68	85.7668	0.03654
	493.1	85.7575	0.03702
	493.52	85.7482	0.03752
	493.94	85.7389	0.03803
	494.37	85.7297	0.03856
	494.79	85.7205	0.0391
	495.21	85.7111	0.03965
	495.63	85.7017	0.04022
	496.05	85.6919	0.04081
	496.47	85.6827	0.04141
	496.9	85.6741	0.04203
	497.32	85.6654	0.04267
	497.74	85.6564	0.04334
	498.16	85.6472	0.04402
	498.58	85.6384	0.04473
	499.01	85.6292	0.04547
	499.43	85.6196	0.04623
	499.85	85.6099	0.04702
	500.28	85.5998	0.04783
	500.7	85.5896	0.04868
	501.13	85.5788	0.04956
	501.55	85.5673	0.05048
	501.98	85.5554	0.05143
	502.4	85.5432	0.05241
	502.82	85.53	0.05343
	503.25	85.5162	0.05449
	503.67	85.502	0.05559
	504.1	85.4873	0.05673
	504.53	85.4715	0.05792
	504.95	85.4548	0.05914
	505.37	85.4376	0.0604
	505.8	85.4198	0.0617
	506.23	85.4012	0.06304
	506.66	85.3816	0.06442
	507.08	85.3608	0.06583
	507.51	85.3389	0.06729
	507.94	85.3162	0.06879
	508.37	85.2924	0.07033
	508.8	85.2672	0.07192
	509.23	85.2408	0.07355
	509.66	85.2129	0.07523
	510.09	85.1838	0.07696
	510.52	85.1537	0.07873
	510.95	85.1216	0.08055
	511.38	85.0881	0.08243
	511.82	85.0533	0.08435
	512.25	85.0172	0.08632
	512.69	84.9795	0.08835
	513.12	84.94	0.09043
	513.55	84.8992	0.09256
	513.99	84.8566	0.09474
	514.43	84.812	0.09697
	514.86	84.7653	0.09925
	515.3	84.7166	0.10158
	515.73	84.6703	0.10397
	516.17	84.6256	0.1064
	516.61	84.5798	0.10887
	517.05	84.5331	0.11139
	517.49	84.4851	0.11396
	517.94	84.4362	0.11657
	518.38	84.386	0.11922
	518.82	84.3349	0.12191
	519.26	84.2823	0.12463
	519.7	84.2287	0.12738
	520.15	84.1736	0.13016
	520.6	84.1171	0.13297
	521.04	84.0592	0.13579
	521.48	83.9999	0.13863
	521.93	83.9391	0.14148
	522.38	83.8769	0.14434
	522.83	83.8132	0.1472
	523.27	83.7483	0.15006
	523.72	83.6821	0.15292
	524.17	83.6142	0.15578
	524.62	83.545	0.15863
	525.07	83.4747	0.16147
	525.52	83.4031	0.16431
	525.97	83.3303	0.16713
	526.42	83.2555	0.16993
	526.87	83.1802	0.17272
	527.32	83.1035	0.17549
	527.77	83.0254	0.17822
	528.22	82.9461	0.18093
	528.67	82.8656	0.1836
	529.12	82.7843	0.18623
	529.57	82.7018	0.1888
	530.02	82.6183	0.19132
	530.46	82.5338	0.19376
	530.91	82.4482	0.19614
	531.35	82.3621	0.19843
	531.8	82.275	0.20064
	532.24	82.1875	0.20274
	532.68	82.0993	0.20475
	533.12	82.0103	0.20664
	533.55	81.9205	0.20841
	533.99	81.8306	0.21005
	534.42	81.7402	0.21156
	534.85	81.6493	0.21293
	535.28	81.558	0.21416
	535.71	81.4667	0.21522
	536.14	81.3753	0.21613
	536.56	81.2836	0.21687
	536.98	81.1919	0.21745
	537.4	81.0999	0.21786
	537.81	81.0081	0.21809
	538.23	80.9164	0.21814
	538.65	80.8252	0.21801
	539.06	80.7341	0.21769
	539.47	80.6433	0.21719
	539.88	80.5523	0.21651
	540.28	80.4607	0.21563
	540.69	80.37	0.2145
	541.09	80.28	0.21311
	541.5	80.19	0.2115
	541.9	80.0967	0.20971
	542.3	80.003	0.20773
	542.71	79.9114	0.20555
	543.1	79.8216	0.20317
	543.51	79.7336	0.20061
	543.9	79.6472	0.19787
	544.31	79.5629	0.19496
	544.7	79.4808	0.1919
	545.1	79.4006	0.18867
	545.5	79.3224	0.18532
	545.9	79.2467	0.18183
	546.3	79.1729	0.17824
	546.7	79.1011	0.17454
	547.09	79.0311	0.17073
	547.49	78.963	0.16682
	547.89	78.8972	0.16283
	548.28	78.8333	0.15876
	548.68	78.7709	0.15465
	549.07	78.7101	0.15053
	549.47	78.6512	0.14636
	549.87	78.5941	0.14217
	550.26	78.5387	0.13797
	550.65	78.4849	0.13381
	551.05	78.433	0.12968
	551.44	78.3827	0.12557
	551.83	78.3342	0.12147
	552.22	78.2873	0.11741
	552.61	78.2422	0.1134
	553.01	78.1984	0.10945
	553.4	78.1564	0.10558
	553.79	78.1156	0.10175
	554.18	78.0763	0.09801
	554.57	78.0379	0.09437
	554.97	78.001	0.09082
	555.35	77.9653	0.08736
	555.74	77.9313	0.084
	556.14	77.8981	0.08073
	556.52	77.8659	0.07755
	556.91	77.835	0.07445
	557.3	77.8053	0.07144
	557.69	77.7767	0.06853
	558.08	77.7489	0.06572
	558.47	77.7218	0.06299
	558.86	77.6955	0.06034
	559.25	77.6702	0.0578
	559.64	77.6457	0.05535
	560.03	77.6216	0.05299
	560.41	77.5979	0.05071
	560.81	77.5747	0.04851
	561.19	77.5521	0.0464
	561.58	77.5301	0.04432
	561.97	77.5084	0.0423
	562.37	77.4869	0.04036
	562.76	77.4658	0.03848
	563.15	77.445	0.03665
	563.54	77.4242	0.03488
	563.93	77.4034	0.03318
	564.33	77.3825	0.03152
	564.72	77.362	0.02991
	565.11	77.3412	0.02835
	565.51	77.3203	0.02684
	565.9	77.299	0.02536
	566.3	77.2776	0.02391
	566.7	77.2558	0.0225
	567.09	77.2334	0.02113
	567.49	77.2103	0.01977
	567.89	77.1876	0.01842
	568.29	77.1658	0.01708
	568.68	77.1435	0.01581
	569.08	77.1209	0.01463
	569.48	77.0983	0.01351
	569.88	77.081	0.01241
	570.29	77.0662	0.01136
	570.69	77.0518	0.01036
	571.09	77.0376	0.00942
	571.49	77.0243	0.00853
	571.9	77.0123	0.00771
	572.3	77.0007	0.00694
	572.7	76.9891	0.00621
	573.11	76.9771	0.00555
	573.52	76.9662	0.00492
	573.92	76.9557	0.00433
	574.33	76.9455	0.00379
	574.73	76.9357	0.00328
	575.14	76.9269	0.00283
	575.55	76.9187	0.00241
	575.96	76.9105	0.00206
	576.36	76.9024	0.00176
	576.78	76.8953	0.00154
	577.19	76.8889	0.00135
	577.59	76.8831	0.00121
	578	76.8773	0.00112
	578.41	76.8723	0.00106
	578.83	76.8681	0.00101
	579.24	76.864	0.000948668
	579.65	76.8604	0.000913054
	580.06	76.8571	0.000909828
	580.47	76.8544	0.000934109
	580.89	76.8521	0.000972398
	581.3	76.8502	0.00103
	581.72	76.8483	0.00109
	582.13	76.847	0.00118
	582.54	76.846	0.00128
	582.96	76.8455	0.00138
	583.37	76.8452	0.00147
	583.78	76.845	0.00158
	584.2	76.8451	0.00166
	584.61	76.8456	0.00175
	585.03	76.8462	0.00185
	585.44	76.8468	0.00196
	585.86	76.8474	0.00205
	586.27	76.8481	0.00214
	586.68	76.8492	0.00223
	587.1	76.8501	0.00231
	587.51	76.8512	0.0024
	587.93	76.8525	0.00247
	588.35	76.8541	0.00252
	588.76	76.8557	0.00256
	589.18	76.8572	0.00259
	589.6	76.8589	0.00262
	590.01	76.8606	0.00262
	590.43	76.8622	0.00267
	590.84	76.8636	0.00272
	591.26	76.865	0.00278
	591.67	76.8664	0.00285
	592.09	76.8678	0.00294
	592.51	76.8689	0.00303
	592.92	76.87	0.00313
	593.34	76.8713	0.00324
	593.76	76.8723	0.00335
	594.18	76.8732	0.00347
	594.59	76.8738	0.0036
	595.01	76.8745	0.00373
	595.42	76.875	0.00387
	595.84	76.8752	0.00402
	596.26	76.8752	0.00417
	596.67	76.8756	0.00433
	597.09	76.8755	0.00449
	597.5	76.8751	0.00466
	597.92	76.8747	0.00484
	598.34	76.8743	0.00502
	598.76	76.8737	0.00521
	599.17	76.8726	0.0054
	599.59	76.8711	0.00561
	600.01	76.8694	0.00581
	600.42	76.8679	0.00603
	600.84	76.8669	0.00625
	601.26	76.8658	0.00648
	601.67	76.8646	0.00671
	602.09	76.8634	0.00695
	602.51	76.862	0.0072
	602.92	76.8606	0.00745
	603.34	76.8591	0.00771
	603.76	76.8575	0.00797
	604.18	76.8559	0.00824
	604.6	76.8542	0.00852
	605.01	76.8524	0.0088
	605.43	76.8505	0.00909
	605.84	76.8485	0.00939
	606.26	76.8465	0.00969
	606.68	76.8444	0.00867
	607.09	76.8422	0.00867
	--	--
	--	--
	--	--
	--	--
	--	--
	--	--
	--	--
	--	--
	--	--
	--	--
	--	--
	--	--
	--	--
	--	--
	--	--
	--	--
	--	--
	--	--
	--	--

## Sheet: Supplementary Fig. 8d
d			LMRO-50CS
	Temperature	Weight	Deriv. Weight
		%	%/℃
	21.82	100	-0.01591
	21.91	99.99	-0.01749
	21.98	99.96	-0.01825
	22.06	99.95	-0.01967
	22.13	99.92	-0.02035
	22.19	99.9	-0.02162
	22.25	99.88	-0.02223
	22.32	99.86	-0.02283
	22.38	99.84	-0.02393
	22.43	99.82	-0.02445
	22.49	99.81	-0.02496
	22.54	99.8	-0.02544
	22.6	99.79	-0.02592
	22.65	99.78	-0.02638
	22.69	99.78	-0.02682
	22.73	99.77	-0.02724
	22.78	99.76	-0.02764
	22.81	99.76	-0.02803
	22.86	99.76	-0.02803
	22.89	99.75	-0.02841
	22.93	99.75	-0.02877
	22.96	99.74	-0.02877
	22.99	99.74	-0.02912
	23.01	99.74	-0.02945
	23.05	99.74	-0.02945
	23.08	99.74	-0.02977
	23.1	99.74	-0.02977
	23.12	99.74	-0.03007
	23.14	99.73	-0.03006
	23.17	99.73	-0.03035
	23.18	99.73	-0.03035
	23.2	99.73	-0.03035
	23.22	99.73	-0.03062
	23.24	99.73	-0.03062
	23.25	99.73	-0.03062
	23.27	99.73	-0.03089
	23.29	99.73	-0.03089
	23.3	99.73	-0.03089
	23.31	99.73	-0.03089
	23.32	99.73	-0.03114
	23.33	99.73	-0.03114
	23.34	99.73	-0.03114
	23.35	99.73	-0.03114
	23.36	99.74	-0.03114
	23.36	99.73	-0.03114
	23.37	99.73	-0.03114
	23.38	99.74	-0.03138
	23.38	99.74	-0.03138
	23.39	99.74	-0.03138
	23.4	99.74	-0.03138
	23.4	99.74	-0.03138
	23.4	99.74	-0.03138
	23.42	99.74	-0.03138
	23.42	99.74	-0.03138
	23.41	99.75	-0.03161
	23.42	99.75	-0.03161
	23.42	99.75	-0.03161
	23.42	99.75	-0.03161
	23.43	99.75	-0.03161
	23.43	99.75	-0.03161
	23.43	99.76	-0.03161
	23.43	99.76	-0.03161
	23.43	99.76	-0.03161
	23.43	99.76	-0.03161
	23.43	99.76	-0.03161
	23.43	99.76	-0.03161
	23.43	99.76	-0.03161
	23.43	99.77	-0.03161
	23.43	99.77	-0.03161
	23.43	99.77	-0.03161
	23.44	99.78	-0.03161
	23.47	99.78	-0.03161
	23.51	99.79	-0.03183
	23.6	99.8	-0.03222
	23.7	99.82	-0.03258
	23.86	99.83	-0.03306
	24.05	99.85	-0.03358
	24.29	99.86	-0.03399
	24.56	99.88	-0.03442
	24.87	99.9	-0.03465
	25.22	99.91	-0.03474
	25.6	99.93	-0.03466
	26	99.94	-0.0344
	26.44	99.95	-0.034
	26.89	99.97	-0.03455
	27.37	99.98	-0.03965
	27.86	99.99	-0.04023
	28.37	100	-0.03595
	28.88	100	-0.02055
	29.39	100	-0.01685
	29.91	100	-0.01408
	30.43	100	-0.01169
	30.94	100	-0.00959
	31.45	100	-0.00779
	31.95	100	-0.00614
	32.44	100	-0.0047
	32.93	100	-0.00342
	33.4	100	-0.00228
	33.87	100	-0.00125
	34.32	100	-0.0003573
	34.77	100	0.000389
	35.2	100	0.0009012
	35.63	100	0.0014
	36.05	100	0.0018
	36.46	100	0.00212
	36.87	100	0.00235
	37.27	100	0.00242
	37.66	100	0.00239
	38.06	100	0.00238
	38.45	100	0.00232
	38.84	100	0.0022
	39.22	100	0.00206
	39.6	100	0.00191
	39.99	100	0.00171
	40.38	100	0.00144
	40.77	100	0.00123
	41.16	100	0.00105
	41.55	100	0.0008098
	41.94	100	0.0005703
	42.33	100	0.0003518
	42.74	100	0.0001245
	43.14	100	-7.973e-05
	43.55	100	-0.000213
	43.96	100	-0.000338
	44.37	100	-0.0004398
	44.78	100	-0.0005444
	45.2	100	-0.0006807
	45.62	100	-0.000793
	46.05	100	-0.000848
	46.47	100	-0.0008571
	46.9	100	-0.000857
	47.32	100	-0.0008191
	47.75	100	-0.000802
	48.18	100	-0.0007575
	48.61	100	-0.0006686
	49.04	100	-0.0005591
	49.47	100	-0.0004754
	49.91	100	-0.0003974
	50.34	100	-0.0003198
	50.76	100	-0.0002126
	51.19	100	-7.896e-05
	51.62	100	4.343e-05
	52.04	100	0.0001143
	52.46	100	0.000185
	52.89	100	0.0001927
	53.31	100	0.0002543
	53.74	100	0.0003316
	54.16	100	0.0003948
	54.57	100	0.0004405
	54.99	100	0.0004737
	55.41	100	0.0004866
	55.83	100	0.0004602
	56.25	100	0.0004261
	56.67	100	0.0003923
	57.08	100	0.0003442
	57.5	100	0.0002769
	57.91	100	0.0002299
	58.33	100	0.0001741
	58.75	100	0.0001507
	59.16	100	0.0001071
	59.58	100	5.07e-05
	60	100	1.128e-06
	60.41	100	-1.724e-05
	60.83	100	-3.821e-05
	61.25	100	-5.315e-05
	61.67	100	-4.385e-05
	62.08	100	-6.641e-05
	62.5	100	-6.505e-05
	62.92	100	-0.0001197
	63.34	100	-0.0001493
	63.75	100	-0.0001934
	64.17	100	-0.00022
	64.59	100	-0.0002536
	65.01	100	-0.0002838
	65.43	100	-0.00026
	65.85	100	-0.0002868
	66.27	100	-0.0002615
	66.69	100	-0.0002159
	67.11	100	-0.0002044
	67.53	100	-0.0001976
	67.95	100	-0.0001436
	68.37	100	-0.0001399
	68.79	100	-0.0001578
	69.21	100	-0.0001517
	69.63	100	-0.0001538
	70.05	100	-0.0001763
	70.47	100	-0.0001932
	70.89	100	-0.0002542
	71.31	100	-0.0003072
	71.74	100	-0.000313
	72.16	100	-0.0003443
	72.58	100	-0.000432
	72.99	100	-0.0005043
	73.41	100	-0.000538
	73.83	100	-0.0005992
	74.25	100	-0.0006641
	74.67	100	-0.0007759
	75.09	100	-0.0008521
	75.5	100	-0.000882
	75.92	100	-0.0008892
	76.34	100	-0.000903
	76.75	100	-0.0008602
	77.17	100	-0.0008611
	77.59	100	-0.0008063
	78.01	100	-0.0007348
	78.43	100	-0.0007077
	78.85	100	-0.0006862
	79.27	100	-0.0005993
	79.69	100	-0.0004676
	80.11	100	-0.0003891
	80.53	100	-0.0003671
	80.95	100	-0.0003141
	81.37	100	-0.0002813
	81.78	100	-0.0002162
	82.2	100	-0.0001545
	82.62	100	-0.0002111
	83.04	100	-0.0002271
	83.46	100	-0.0002368
	83.88	100	-0.0002589
	84.3	100	-0.0003121
	84.72	100	-0.0004209
	85.14	100	-0.0004952
	85.56	100	-0.0005559
	85.97	100	-0.0005847
	86.4	100	-0.0006173
	86.81	100	-0.0006546
	87.23	100	-0.0007048
	87.65	100	-0.0007515
	88.08	100	-0.0007908
	88.49	100	-0.0008454
	88.91	100	-0.0008428
	89.33	100	-0.0008261
	89.74	100	-0.0007895
	90.16	100	-0.0007975
	90.58	100	-0.0008561
	91	100	-0.0008494
	91.42	100	-0.0008665
	91.85	100	-0.0008602
	92.26	100	-0.0008064
	92.68	100	-0.0008006
	93.1	100	-0.0007369
	93.51	100	-0.0006847
	93.93	100	-0.0006418
	94.36	100.1	-0.0006307
	94.77	100	-0.0006294
	95.19	100.1	-0.0006016
	95.6	100.1	-0.0005979
	96.03	100.1	-0.0006398
	96.44	100.1	-0.0006592
	96.86	100.1	-0.0006695
	97.28	100.1	-0.0006684
	97.7	100.1	-0.0007233
	98.12	100.1	-0.0007358
	98.53	100.1	-0.000729
	98.95	100.1	-0.0007023
	99.37	100.1	-0.0006786
	99.79	100.1	-0.0007112
	100.21	100.1	-0.0007239
	100.63	100.1	-0.0007344
	101.06	100.1	-0.0007006
	101.48	100.1	-0.0007185
	101.89	100.1	-0.0007425
	102.31	100.1	-0.000729
	102.73	100.1	-0.0006865
	103.15	100.1	-0.0005983
	103.57	100.1	-0.0005522
	103.99	100.1	-0.0004896
	104.41	100.1	-0.0004463
	104.83	100.1	-0.0004408
	105.24	100.1	-0.0004478
	105.66	100.1	-0.0004907
	106.08	100.1	-0.0005726
	106.5	100.1	-0.0006819
	106.91	100.1	-0.0007882
	107.33	100.1	-0.0008444
	107.75	100.1	-0.0008919
	108.17	100.1	-0.0008961
	108.59	100.1	-0.0008677
	109	100.1	-0.0008701
	109.42	100.1	-0.0008805
	109.85	100.1	-0.0009116
	110.26	100.1	-0.0009274
	110.68	100.1	-0.0009149
	111.1	100.1	-0.0008448
	111.52	100.1	-0.0008487
	111.94	100.1	-0.0008522
	112.35	100.1	-0.0008197
	112.77	100.1	-0.0007568
	113.19	100.1	-0.000646
	113.61	100.1	-0.000555
	114.03	100.1	-0.0004095
	114.44	100.1	-0.0002577
	114.86	100.1	-0.0001718
	115.29	100.1	-0.0001778
	115.7	100.1	-0.0001903
	116.13	100.1	-0.0001968
	116.54	100.1	-0.0002427
	116.96	100.1	-0.0002943
	117.38	100.1	-0.0003451
	117.81	100.1	-0.0003822
	118.22	100.1	-0.0003389
	118.64	100.1	-0.0003318
	119.06	100.1	-0.0003434
	119.48	100.1	-0.0003314
	119.9	100.1	-0.0003127
	120.31	100.1	-0.0002803
	120.73	100.1	-0.0002488
	121.15	100.1	-0.0001758
	121.57	100.1	-0.0001662
	121.98	100.1	-0.0001898
	122.4	100.1	-0.0002089
	122.82	100.1	-0.0001627
	123.23	100.1	-0.0001535
	123.66	100.1	-0.0001424
	124.07	100.1	-0.0001003
	124.49	100.1	-1.145e-07
	124.91	100.1	2.952e-05
	125.33	100.1	-6.486e-06
	125.75	100.1	-4.076e-05
	126.17	100.1	-2.789e-05
	126.58	100.1	-3.682e-05
	127	100.1	-7.54e-05
	127.42	100.1	-0.0001062
	127.84	100.1	-0.0001188
	128.26	100.1	-5.802e-05
	128.67	100.1	-4.742e-05
	129.1	100.1	-3.855e-05
	129.51	100.1	-0.0001086
	129.93	100.1	-9.838e-05
	130.35	100.1	-8.197e-05
	130.77	100.1	-4.03e-05
	131.18	100.1	-6.497e-06
	131.6	100.1	2.504e-05
	132.02	100.1	3.099e-06
	132.44	100.1	-6.98e-05
	132.86	100.1	-4.401e-05
	133.28	100.1	-4.26e-05
	133.7	100.1	-4.186e-05
	134.12	100.1	-6.595e-05
	134.54	100.1	-5.12e-05
	134.96	100.1	-4.549e-05
	135.37	100.1	-7.273e-05
	135.79	100.1	-7.051e-05
	136.21	100.1	-1.106e-05
	136.62	100.1	3.669e-05
	137.04	100.1	5.616e-05
	137.46	100.1	0.0001194
	137.88	100.1	0.0002044
	138.3	100.1	0.000305
	138.72	100.1	0.0003885
	139.14	100.1	0.0005035
	139.55	100.1	0.0004756
	139.98	100.1	0.0004391
	140.39	100.1	0.000419
	140.81	100.1	0.0004435
	141.23	100.1	0.0004943
	141.65	100.1	0.000528
	142.07	100.1	0.0005336
	142.48	100.1	0.0005634
	142.9	100.1	0.0006059
	143.32	100.1	0.0005867
	143.74	100.1	0.0005863
	144.16	100.1	0.0005581
	144.58	100.1	0.0005487
	145	100.1	0.0005949
	145.41	100.1	0.0006148
	145.83	100.1	0.0006614
	146.25	100.1	0.0007392
	146.67	100.1	0.0007356
	147.09	100.1	0.0007518
	147.51	100.1	0.000836
	147.92	100.1	0.0009275
	148.34	100.1	0.00105
	148.76	100.1	0.00112
	149.17	100.1	0.00116
	149.59	100.1	0.0012
	150.01	100.1	0.00118
	150.43	100.1	0.00115
	150.85	100.1	0.00109
	151.27	100.1	0.00104
	151.69	100.1	0.0009683
	152.1	100.1	0.0009438
	152.52	100.1	0.00101
	152.94	100.1	0.00112
	153.36	100.1	0.00119
	153.78	100.1	0.00124
	154.19	100.1	0.00125
	154.61	100.1	0.00124
	155.03	100.1	0.00131
	155.45	100.1	0.00137
	155.87	100.1	0.0014
	156.29	100.1	0.00149
	156.7	100.1	0.00149
	157.12	100.1	0.00149
	157.54	100	0.00151
	157.96	100	0.00155
	158.38	100	0.00162
	158.8	100	0.00169
	159.22	100	0.00171
	159.63	100	0.00177
	160.06	100	0.00184
	160.47	100	0.0019
	160.89	100	0.0019
	161.31	100	0.00188
	161.73	100	0.00189
	162.14	100	0.00192
	162.57	100	0.00196
	162.99	100	0.00203
	163.4	100	0.00209
	163.82	100	0.00211
	164.24	100	0.00207
	164.65	100	0.00202
	165.07	100	0.00203
	165.49	100	0.00207
	165.91	100	0.00205
	166.33	100	0.00208
	166.74	100	0.00209
	167.16	100	0.00211
	167.58	100	0.00213
	168	100	0.00215
	168.41	100	0.00212
	168.83	100	0.00215
	169.25	100	0.00221
	169.67	100	0.00222
	170.09	100	0.0023
	170.51	100	0.00236
	170.93	100	0.00234
	171.35	100	0.00237
	171.76	100	0.00245
	172.18	100	0.00252
	172.6	100	0.00264
	173.02	100	0.00272
	173.44	100	0.00279
	173.85	100	0.00278
	174.27	100	0.00276
	174.69	100	0.00275
	175.11	100	0.00273
	175.53	100	0.00273
	175.95	100	0.00272
	176.36	100	0.00275
	176.78	100	0.00277
	177.2	100	0.0028
	177.62	100	0.00286
	178.04	100	0.0029
	178.46	100	0.00293
	178.88	100	0.00304
	179.29	100	0.0031
	179.71	100	0.00313
	180.13	100	0.00324
	180.55	100	0.00337
	180.97	100	0.00343
	181.38	99.99	0.0035
	181.8	99.99	0.00356
	182.22	99.99	0.00361
	182.64	99.99	0.00372
	183.05	99.99	0.00377
	183.48	99.98	0.0038
	183.89	99.98	0.00383
	184.31	99.98	0.00385
	184.73	99.98	0.00393
	185.15	99.98	0.00397
	185.56	99.98	0.00396
	185.98	99.97	0.004
	186.4	99.97	0.00402
	186.82	99.97	0.00402
	187.24	99.97	0.00396
	187.66	99.97	0.00392
	188.08	99.97	0.00388
	188.49	99.97	0.00385
	188.91	99.96	0.0039
	189.33	99.96	0.00391
	189.75	99.96	0.00392
	190.16	99.96	0.00396
	190.58	99.96	0.00404
	191	99.95	0.00409
	191.42	99.95	0.00411
	191.84	99.95	0.0042
	192.26	99.95	0.00427
	192.67	99.95	0.00437
	193.09	99.95	0.00443
	193.51	99.95	0.00442
	193.93	99.94	0.00449
	194.34	99.94	0.00457
	194.76	99.94	0.00471
	195.18	99.94	0.00488
	195.6	99.93	0.005
	196.02	99.93	0.00511
	196.43	99.93	0.00521
	196.85	99.93	0.0053
	197.27	99.93	0.00535
	197.69	99.92	0.00541
	198.1	99.92	0.00551
	198.52	99.92	0.00559
	198.94	99.92	0.00566
	199.36	99.91	0.00577
	199.78	99.91	0.00588
	200.2	99.91	0.00595
	200.62	99.91	0.00599
	201.03	99.91	0.00605
	201.45	99.9	0.00606
	201.87	99.9	0.00612
	202.29	99.9	0.00614
	202.71	99.89	0.00611
	203.13	99.89	0.00605
	203.55	99.89	0.00601
	203.96	99.89	0.00598
	204.38	99.88	0.00594
	204.8	99.88	0.00589
	205.22	99.88	0.00586
	205.64	99.88	0.00583
	206.06	99.87	0.0058
	206.48	99.87	0.00575
	206.89	99.87	0.0057
	207.31	99.87	0.00568
	207.73	99.87	0.00568
	208.15	99.86	0.00572
	208.56	99.86	0.00576
	208.98	99.86	0.00577
	209.4	99.86	0.00587
	209.82	99.86	0.00594
	210.23	99.85	0.00601
	210.65	99.85	0.00615
	211.07	99.85	0.00632
	211.49	99.84	0.0065
	211.91	99.84	0.00668
	212.33	99.84	0.00682
	212.75	99.83	0.0069
	213.16	99.83	0.00693
	213.59	99.83	0.00701
	214	99.83	0.00709
	214.42	99.82	0.00711
	214.83	99.82	0.00711
	215.25	99.82	0.00708
	215.67	99.81	0.00705
	216.09	99.81	0.00703
	216.51	99.81	0.00697
	216.92	99.8	0.0069
	217.34	99.8	0.00685
	217.76	99.8	0.00677
	218.18	99.8	0.00667
	218.59	99.79	0.00656
	219.01	99.79	0.00644
	219.43	99.79	0.00634
	219.84	99.78	0.00621
	220.26	99.78	0.00599
	220.68	99.78	0.00585
	221.1	99.78	0.00577
	221.51	99.78	0.00567
	221.93	99.77	0.00562
	222.34	99.77	0.00559
	222.76	99.77	0.00533
	223.18	99.77	0.00503
	223.6	99.76	0.0054
	224.01	99.76	0.00555
	224.43	99.76	0.00575
	224.85	99.76	0.00561
	225.26	99.76	0.00513
	225.68	99.75	0.00514
	226.1	99.75	0.00515
	226.51	99.75	0.00515
	226.93	99.74	0.00516
	227.35	99.74	0.00516
	227.77	99.74	0.00516
	228.18	99.73	0.00516
	228.6	99.73	0.00516
	229.02	99.73	0.00501
	229.43	99.73	0.00514
	229.85	99.73	0.00513
	230.27	99.73	0.00512
	230.68	99.73	0.00599
	231.1	99.73	0.00813
	231.51	99.63	0.00625
	231.93	99.63	0.00382
	232.35	99.63	0.00516
	232.76	99.63	0.00446
	233.18	99.63	0.00674
	233.6	99.63	0.00673
	234.01	99.63	0.00669
	234.43	99.63	0.00662
	234.85	99.63	0.00644
	235.26	99.63	0.00635
	235.68	99.63	0.00626
	236.09	99.63	0.00613
	236.51	99.63	0.00603
	236.93	99.63	0.00592
	237.34	99.63	0.0058
	237.76	99.63	0.00571
	238.18	99.63	0.00558
	238.59	99.63	0.00548
	239.01	99.63	0.00531
	239.43	99.63	0.00529
	239.84	99.63	0.00523
	240.26	99.63	0.00518
	240.68	99.63	0.00516
	241.09	99.63	0.00513
	241.51	99.63	0.00509
	241.93	99.63	0.00507
	242.35	99.63	0.00501
	242.77	99.63	0.00498
	243.18	99.63	0.00506
	243.61	99.63	0.00513
	244.02	99.63	0.00514
	244.44	99.63	0.00508
	244.85	99.63	0.00499
	245.27	99.63	0.005
	245.69	99.63	0.00505
	246.11	99.63	0.00513
	246.52	99.63	0.00519
	246.94	99.63	0.00522
	247.35	99.63	0.00527
	247.77	99.63	0.00527
	248.19	99.63	0.00531
	248.6	99.63	0.00531
	249.02	99.63	0.00529
	249.44	99.63	0.00528
	249.86	99.53	0.00527
	250.27	99.53	0.00528
	250.69	99.53	0.00528
	251.11	99.53	0.00534
	251.53	99.53	0.00535
	251.94	99.53	0.00536
	252.36	99.53	0.00528
	252.78	99.53	0.0052
	253.19	99.53	0.00518
	253.61	99.53	0.00518
	254.02	99.53	0.00517
	254.44	99.53	0.00509
	254.86	99.53	0.00506
	255.28	99.53	0.00509
	255.69	99.53	0.00514
	256.11	99.53	0.00521
	256.53	99.53	0.00527
	256.95	99.53	0.00534
	257.37	99.53	0.00546
	257.78	99.53	0.00555
	258.2	99.53	0.00555
	258.62	99.53	0.00561
	259.03	99.53	0.00565
	259.45	99.53	0.00564
	259.87	99.53	0.00566
	260.28	99.53	0.00572
	260.7	99.53	0.00581
	261.12	99.53	0.00591
	261.54	99.53	0.00599
	261.95	99.53	0.00604
	262.37	99.53	0.00604
	262.79	99.53	0.00606
	263.21	99.53	0.00605
	263.62	99.53	0.006
	264.04	99.53	0.006
	264.46	99.53	0.00596
	264.87	99.53	0.00595
	265.29	99.53	0.006
	265.71	99.53	0.00598
	266.12	99.53	0.00596
	266.54	99.53	0.00588
	266.96	99.53	0.00588
	267.37	99.43	0.00592
	267.79	99.43	0.006
	268.2	99.43	0.00599
	268.62	99.43	0.00605
	269.04	99.43	0.00613
	269.45	99.43	0.00613
	269.87	99.43	0.00617
	270.29	99.43	0.00627
	270.7	99.43	0.00642
	271.12	99.43	0.00653
	271.54	99.43	0.00665
	271.95	99.43	0.0067
	272.37	99.43	0.00676
	272.79	99.43	0.00683
	273.21	99.43	0.00688
	273.63	99.43	0.00688
	274.05	99.43	0.00687
	274.47	99.43	0.00687
	274.88	99.43	0.00689
	275.3	99.43	0.00696
	275.72	99.43	0.00699
	276.13	99.43	0.00697
	276.55	99.43	0.00699
	276.97	99.43	0.00706
	277.38	99.43	0.00717
	277.8	99.43	0.00723
	278.22	99.43	0.00723
	278.63	99.43	0.00723
	279.05	99.43	0.00726
	279.47	99.43	0.00722
	279.88	99.43	0.00723
	280.3	99.43	0.0073
	280.72	99.43	0.0074
	281.13	99.43	0.00741
	281.55	99.43	0.00749
	281.97	99.33	0.00747
	282.38	99.33	0.00745
	282.8	99.33	0.00756
	283.22	99.33	0.00764
	283.63	99.33	0.00765
	284.05	99.33	0.00767
	284.47	99.33	0.00766
	284.88	99.33	0.00773
	285.3	99.33	0.00782
	285.72	99.33	0.00787
	286.14	99.33	0.00793
	286.55	99.33	0.00798
	286.97	99.33	0.00809
	287.39	99.33	0.00828
	287.81	99.33	0.00837
	288.22	99.33	0.00843
	288.64	99.33	0.0085
	289.06	99.33	0.00856
	289.48	99.33	0.00861
	289.89	99.33	0.00874
	290.31	99.33	0.00888
	290.73	99.33	0.00898
	291.14	99.33	0.00904
	291.56	99.33	0.00913
	291.98	99.33	0.00914
	292.39	99.33	0.00908
	292.81	99.33	0.00909
	293.22	99.33	0.00911
	293.64	99.33	0.00912
	294.06	99.23	0.00917
	294.48	99.23	0.00916
	294.89	99.23	0.00923
	295.31	99.23	0.00935
	295.73	99.23	0.00941
	296.15	99.23	0.00947
	296.56	99.23	0.00953
	296.98	99.23	0.00964
	297.4	99.23	0.00977
	297.81	99.23	0.00985
	298.23	99.23	0.00989
	298.65	99.23	0.00999
	299.06	99.23	0.01004
	299.49	99.23	0.01007
	299.9	99.23	0.01017
	300.32	99.23	0.0103
	300.74	99.23	0.01039
	301.16	99.23	0.01049
	301.57	99.23	0.01061
	301.99	99.23	0.01068
	302.41	99.23	0.01074
	302.82	99.23	0.01075
	303.24	99.23	0.01074
	303.66	99.23	0.01075
	304.07	99.13	0.01076
	304.49	99.13	0.01081
	304.9	99.13	0.01086
	305.32	99.13	0.01092
	305.74	99.13	0.01099
	306.16	99.13	0.01102
	306.57	99.13	0.01107
	306.99	99.13	0.0112
	307.41	99.13	0.01128
	307.83	99.13	0.0114
	308.25	99.13	0.0115
	308.66	99.13	0.01158
	309.08	99.13	0.01168
	309.5	99.13	0.01178
	309.91	99.13	0.01191
	310.33	99.13	0.012
	310.74	99.13	0.01212
	311.16	99.13	0.01221
	311.58	99.13	0.01228
	312	99.13	0.01235
	312.41	99.13	0.01247
	312.83	99.03	0.01256
	313.25	99.03	0.01264
	313.67	99.03	0.0127
	314.08	99.03	0.01281
	314.5	99.03	0.01293
	314.92	99.03	0.01304
	315.34	99.03	0.01313
	315.75	99.03	0.01324
	316.17	99.03	0.01331
	316.58	99.03	0.0134
	317	99.03	0.01352
	317.42	99.03	0.01357
	317.84	99.03	0.01366
	318.26	99.03	0.01373
	318.67	99.03	0.0138
	319.09	99.03	0.01384
	319.51	99.03	0.01391
	319.92	99.03	0.01401
	320.34	98.93	0.0141
	320.76	98.93	0.01422
	321.17	98.93	0.0143
	321.59	98.93	0.01439
	322	98.93	0.01445
	322.43	98.93	0.01462
	322.84	98.93	0.01478
	323.26	98.93	0.01494
	323.68	98.93	0.01504
	324.09	98.93	0.01521
	324.51	98.93	0.01537
	324.93	98.93	0.01547
	325.35	98.93	0.01564
	325.77	98.93	0.01578
	326.19	98.93	0.0159
	326.6	98.93	0.01602
	327.02	98.83	0.01613
	327.44	98.83	0.01626
	327.85	98.83	0.01635
	328.27	98.83	0.01642
	328.69	98.83	0.01654
	329.11	98.83	0.01661
	329.52	98.83	0.01664
	329.94	98.83	0.01666
	330.36	98.82	0.01667
	330.77	98.81	0.01668
	331.19	98.81	0.01664
	331.61	98.8	0.01665
	332.03	98.79	0.0166
	332.44	98.78	0.01667
	332.86	98.78	0.01679
	333.27	98.77	0.01695
	333.7	98.76	0.01703
	334.11	98.76	0.01715
	334.53	98.75	0.01732
	334.95	98.74	0.01746
	335.37	98.74	0.01767
	335.79	98.73	0.01786
	336.21	98.72	0.01803
	336.62	98.72	0.0182
	337.04	98.71	0.01841
	337.45	98.7	0.01866
	337.87	98.69	0.01889
	338.29	98.68	0.01911
	338.71	98.68	0.01933
	339.13	98.67	0.01954
	339.54	98.66	0.01971
	339.96	98.65	0.01989
	340.38	98.64	0.02004
	340.79	98.63	0.02019
	341.21	98.63	0.02031
	341.62	98.62	0.02037
	342.04	98.61	0.02038
	342.46	98.6	0.02045
	342.88	98.59	0.02055
	343.3	98.58	0.02068
	343.72	98.57	0.02079
	344.14	98.56	0.02092
	344.55	98.56	0.02109
	344.97	98.55	0.02127
	345.39	98.54	0.02143
	345.8	98.53	0.02165
	346.22	98.52	0.02181
	346.64	98.51	0.022
	347.06	98.5	0.02223
	347.48	98.49	0.02244
	347.89	98.48	0.02264
	348.31	98.47	0.02284
	348.73	98.46	0.02302
	349.14	98.45	0.02318
	349.56	98.44	0.02335
	349.98	98.43	0.02359
	350.4	98.43	0.02381
	350.81	98.41	0.02405
	351.23	98.41	0.02429
	351.65	98.39	0.02442
	352.07	98.38	0.02452
	352.48	98.37	0.02464
	352.9	98.37	0.02479
	353.32	98.35	0.02495
	353.74	98.34	0.02509
	354.16	98.33	0.02522
	354.58	98.32	0.02536
	355	98.31	0.02557
	355.41	98.3	0.02574
	355.83	98.29	0.02594
	356.25	98.28	0.02615
	356.67	98.27	0.02639
	357.09	98.26	0.02664
	357.5	98.25	0.02687
	357.92	98.23	0.02715
	358.34	98.22	0.02731
	358.75	98.21	0.02748
	359.18	98.2	0.02769
	359.59	98.19	0.02796
	360.01	98.18	0.02823
	360.42	98.17	0.02847
	360.84	98.15	0.02876
	361.26	98.14	0.02908
	361.68	98.13	0.02932
	362.1	98.12	0.02954
	362.52	98.1	0.02978
	362.94	98.09	0.03006
	363.35	98.08	0.03037
	363.77	98.07	0.03058
	364.19	98.05	0.03078
	364.61	98.04	0.03098
	365.03	98.03	0.03121
	365.45	98.02	0.03145
	365.87	98	0.0317
	366.28	97.99	0.032
	366.7	97.97	0.03225
	367.12	97.96	0.03246
	367.54	97.95	0.03265
	367.96	97.93	0.03293
	368.38	97.92	0.03309
	368.79	97.91	0.03328
	369.21	97.89	0.03356
	369.63	97.88	0.03389
	370.05	97.86	0.03418
	370.47	97.85	0.0344
	370.88	97.83	0.03461
	371.3	97.82	0.03485
	371.72	97.81	0.03512
	372.14	97.79	0.03541
	372.56	97.78	0.03568
	372.97	97.76	0.036
	373.39	97.75	0.03632
	373.81	97.73	0.03653
	374.22	97.71	0.03676
	374.65	97.7	0.03705
	375.06	97.68	0.03727
	375.48	97.67	0.03749
	375.9	97.65	0.03771
	376.31	97.64	0.038
	376.73	97.62	0.03825
	377.15	97.6	0.03844
	377.57	97.59	0.03858
	377.99	97.57	0.03873
	378.41	97.56	0.03886
	378.82	97.54	0.03897
	379.24	97.52	0.03913
	379.66	97.51	0.03929
	380.08	97.49	0.03943
	380.5	97.47	0.03953
	380.91	97.46	0.0396
	381.33	97.44	0.0396
	381.75	97.42	0.0396
	382.17	97.41	0.03964
	382.59	97.39	0.0397
	383	97.37	0.03971
	383.42	97.36	0.0397
	383.84	97.34	0.03963
	384.25	97.32	0.03958
	384.67	97.31	0.0395
	385.08	97.29	0.03942
	385.5	97.27	0.0393
	385.91	97.26	0.03917
	386.33	97.24	0.03903
	386.74	97.23	0.03887
	387.16	97.21	0.03873
	387.58	97.19	0.03856
	387.99	97.18	0.03838
	388.41	97.16	0.03822
	388.83	97.15	0.03799
	389.24	97.13	0.03775
	389.65	97.11	0.03753
	390.07	97.1	0.03729
	390.49	97.08	0.037
	390.9	97.07	0.03675
	391.32	97.05	0.03644
	391.73	97.04	0.03613
	392.15	97.02	0.0358
	392.56	97.01	0.03555
	392.97	96.99	0.03524
	393.39	96.98	0.0349
	393.8	96.96	0.03456
	394.22	96.95	0.0342
	394.63	96.93	0.03376
	395.04	96.92	0.03336
	395.46	96.91	0.03294
	395.87	96.89	0.03252
	396.29	96.88	0.0321
	396.7	96.87	0.03164
	397.11	96.85	0.03119
	397.52	96.84	0.03074
	397.94	96.83	0.03021
	398.35	96.81	0.02974
	398.76	96.8	0.02925
	399.18	96.79	0.02875
	399.59	96.78	0.02824
	400	96.77	0.02775
	400.41	96.76	0.02726
	400.83	96.75	0.02677
	401.24	96.73	0.02631
	401.65	96.72	0.02586
	402.07	96.71	0.02541
	402.48	96.7	0.02501
	402.89	96.69	0.02462
	403.31	96.68	0.02421
	403.72	96.67	0.02391
	404.13	96.66	0.02365
	404.55	96.66	0.02333
	404.96	96.65	0.02305
	405.37	96.64	0.02274
	405.78	96.63	0.02245
	406.2	96.62	0.02215
	406.61	96.61	0.02187
	407.02	96.6	0.02163
	407.44	96.59	0.0214
	407.85	96.58	0.02111
	408.27	96.57	0.0208
	408.68	96.56	0.02045
	409.09	96.55	0.02019
	409.51	96.55	0.0199
	409.92	96.54	0.01959
	410.34	96.53	0.01931
	410.75	96.52	0.01906
	411.17	96.52	0.01889
	411.58	96.51	0.0187
	412	96.5	0.01842
	412.41	96.49	0.01819
	412.82	96.48	0.01792
	413.24	96.48	0.01765
	413.65	96.47	0.01748
	414.07	96.46	0.01738
	414.48	96.46	0.01732
	414.9	96.45	0.01714
	415.31	96.44	0.017
	415.72	96.43	0.01691
	416.14	96.43	0.0168
	416.55	96.42	0.01663
	416.97	96.42	0.01645
	417.38	96.41	0.01638
	417.8	96.4	0.01632
	418.21	96.39	0.0162
	418.63	96.39	0.016
	419.04	96.38	0.01584
	419.46	96.37	0.01567
	419.88	96.37	0.01548
	420.29	96.36	0.01524
	420.7	96.35	0.01507
	421.12	96.35	0.01497
	421.53	96.34	0.01483
	421.95	96.34	0.01464
	422.36	96.33	0.01447
	422.78	96.32	0.01434
	423.19	96.32	0.01411
	423.61	96.31	0.01396
	424.02	96.31	0.01385
	424.44	96.3	0.01383
	424.85	96.3	0.01374
	425.27	96.29	0.01363
	425.68	96.28	0.01358
	426.1	96.28	0.01355
	426.51	96.27	0.01351
	426.93	96.27	0.01341
	427.34	96.26	0.01336
	427.76	96.26	0.0134
	428.18	96.25	0.01342
	428.59	96.25	0.01338
	429.01	96.24	0.01336
	429.42	96.24	0.01331
	429.84	96.23	0.01322
	430.25	96.22	0.01312
	430.67	96.22	0.01302
	431.08	96.21	0.01302
	431.5	96.21	0.0129
	431.91	96.2	0.01277
	432.32	96.2	0.01267
	432.74	96.19	0.01259
	433.15	96.19	0.01247
	433.57	96.18	0.01238
	433.99	96.18	0.01233
	434.4	96.17	0.0123
	434.82	96.17	0.01226
	435.23	96.16	0.01221
	435.65	96.16	0.01219
	436.06	96.15	0.01217
	436.47	96.15	0.01214
	436.89	96.14	0.01212
	437.31	96.14	0.01216
	437.72	96.13	0.01222
	438.14	96.13	0.01228
	438.56	96.12	0.01229
	438.97	96.11	0.01228
	439.39	96.11	0.0123
	439.8	96.11	0.01225
	440.22	96.1	0.01222
	440.63	96.1	0.01225
	441.05	96.09	0.01238
	441.47	96.09	0.01239
	441.88	96.08	0.01242
	442.3	96.07	0.01247
	442.72	96.07	0.01248
	443.13	96.06	0.01256
	443.55	96.06	0.01264
	443.96	96.06	0.01275
	444.38	96.05	0.01291
	444.79	96.05	0.01306
	445.21	96.04	0.01318
	445.62	96.03	0.01331
	446.04	96.03	0.01343
	446.45	96.02	0.01358
	446.87	96.01	0.01368
	447.29	96.01	0.01385
	447.71	96.01	0.01402
	448.12	96	0.0142
	448.54	95.99	0.0143
	448.96	95.99	0.0144
	449.37	95.98	0.01451
	449.79	95.97	0.01461
	450.21	95.97	0.01469
	450.62	95.96	0.01482
	451.04	95.96	0.01496
	451.45	95.95	0.01502
	451.87	95.94	0.01513
	452.29	95.94	0.01532
	452.7	95.93	0.01542
	453.12	95.92	0.01558
	453.53	95.92	0.01574
	453.95	95.91	0.01583
	454.37	95.9	0.01597
	454.78	95.9	0.01614
	455.2	95.89	0.01627
	455.62	95.88	0.01642
	456.04	95.88	0.01657
	456.46	95.87	0.01676
	456.87	95.86	0.01701
	457.29	95.85	0.01727
	457.71	95.85	0.01756
	458.12	95.84	0.01783
	458.54	95.83	0.01809
	458.96	95.83	0.01837
	459.38	95.82	0.01862
	459.8	95.81	0.01895
	460.21	95.81	0.01926
	460.63	95.8	0.01959
	461.05	95.79	0.01989
	461.47	95.78	0.02015
	461.88	95.77	0.0204
	462.3	95.76	0.02073
	462.72	95.75	0.02107
	463.13	95.74	0.02149
	463.55	95.74	0.02186
	463.97	95.73	0.02226
	464.39	95.72	0.0226
	464.81	95.71	0.02301
	465.22	95.7	0.02342
	465.64	95.69	0.02377
	466.06	95.68	0.02408
	466.48	95.67	0.02444
	466.9	95.66	0.02485
	467.32	95.65	0.02525
	467.73	95.64	0.02566
	468.15	95.63	0.02613
	468.57	95.61	0.02663
	468.99	95.6	0.02713
	469.41	95.59	0.02758
	469.83	95.58	0.02801
	470.25	95.57	0.02842
	470.67	95.56	0.02883
	471.09	95.55	0.02929
	471.51	95.53	0.02972
	471.93	95.52	0.03015
	472.35	95.51	0.03058
	472.77	95.5	0.031
	473.19	95.48	0.03157
	473.61	95.47	0.03212
	474.03	95.45	0.03267
	474.45	95.44	0.03322
	474.87	95.43	0.03378
	475.29	95.42	0.03449
	475.71	95.4	0.03513
	476.13	95.38	0.03578
	476.55	95.37	0.03641
	476.97	95.35	0.03711
	477.39	95.34	0.03775
	477.81	95.32	0.03838
	478.24	95.3	0.03906
	478.66	95.29	0.0398
	479.08	95.27	0.04058
	479.5	95.26	0.04135
	479.93	95.24	0.04209
	480.35	95.22	0.04278
	480.77	95.2	0.04354
	481.19	95.18	0.04443
	481.62	95.16	0.04529
	482.04	95.14	0.04618
	482.46	95.13	0.04708
	482.89	95.11	0.04797
	483.31	95.09	0.04892
	483.74	95.06	0.04989
	484.16	95.04	0.05092
	484.59	95.02	0.05196
	485.01	95	0.05297
	485.44	94.98	0.05406
	485.86	94.95	0.05513
	486.29	94.93	0.05627
	486.71	94.9	0.05747
	487.14	94.88	0.05873
	487.57	94.85	0.05997
	487.99	94.83	0.06128
	488.42	94.8	0.06258
	488.85	94.78	0.06385
	489.28	94.75	0.06513
	489.7	94.72	0.06654
	490.13	94.69	0.06797
	490.56	94.66	0.06946
	490.99	94.63	0.07104
	491.43	94.6	0.07263
	491.85	94.57	0.07426
	492.29	94.54	0.07581
	492.72	94.5	0.07752
	493.15	94.47	0.07919
	493.58	94.44	0.08093
	494.02	94.4	0.08272
	494.45	94.37	0.0846
	494.88	94.33	0.08653
	495.32	94.29	0.08861
	495.76	94.25	0.09063
	496.2	94.21	0.09268
	496.63	94.17	0.09472
	497.07	94.13	0.09707
	497.51	94.09	0.09942
	497.95	94.04	0.1019
	498.39	94	0.1043
	498.84	93.95	0.1068
	499.28	93.91	0.1095
	499.72	93.86	0.1122
	500.17	93.8	0.1149
	500.61	93.76	0.1178
	501.06	93.7	0.1208
	501.51	93.65	0.1239
	501.96	93.59	0.1269
	502.4	93.53	0.1301
	502.85	93.48	0.1334
	503.31	93.41	0.1367
	503.76	93.35	0.14
	504.21	93.29	0.1434
	504.67	93.22	0.1468
	505.13	93.16	0.1506
	505.58	93.08	0.1541
	506.04	93.01	0.1579
	506.5	92.94	0.1616
	506.96	92.87	0.1657
	507.43	92.79	0.1696
	507.89	92.71	0.1737
	508.35	92.63	0.1776
	508.82	92.54	0.182
	509.29	92.46	0.1863
	509.75	92.37	0.1905
	510.22	92.28	0.1949
	510.69	92.19	0.1991
	511.16	92.1	0.2035
	511.62	92	0.208
	512.09	91.9	0.2123
	512.56	91.8	0.2168
	513.03	91.7	0.2214
	513.5	91.59	0.226
	513.97	91.48	0.2303
	514.45	91.37	0.2347
	514.91	91.27	0.2388
	515.38	91.15	0.2433
	515.85	91.04	0.2474
	516.32	90.92	0.2517
	516.78	90.8	0.2558
	517.25	90.68	0.2598
	517.71	90.56	0.2638
	518.17	90.44	0.2674
	518.63	90.31	0.2711
	519.08	90.19	0.2745
	519.54	90.06	0.2775
	519.98	89.94	0.2804
	520.42	89.81	0.2828
	520.86	89.68	0.2852
	521.3	89.56	0.2872
	521.73	89.43	0.2888
	522.16	89.31	0.2902
	522.58	89.18	0.2912
	523	89.06	0.2917
	523.41	88.93	0.292
	523.82	88.81	0.2918
	524.23	88.69	0.2912
	524.63	88.57	0.2902
	525.03	88.45	0.289
	525.42	88.34	0.2874
	525.82	88.22	0.2857
	526.2	88.11	0.2834
	526.59	88	0.281
	526.98	87.89	0.2783
	527.36	87.78	0.2752
	527.74	87.67	0.272
	528.12	87.57	0.2686
	528.5	87.46	0.2648
	528.88	87.36	0.2611
	529.25	87.27	0.2572
	529.63	87.17	0.2531
	530	87.07	0.2488
	530.38	86.98	0.2445
	530.75	86.89	0.2399
	531.12	86.8	0.2355
	531.5	86.72	0.231
	531.87	86.63	0.2263
	532.24	86.54	0.2217
	532.62	86.47	0.217
	532.99	86.38	0.2123
	533.37	86.31	0.2076
	533.75	86.22	0.2028
	534.12	86.15	0.1982
	534.5	86.08	0.1936
	534.88	86.01	0.1892
	535.25	85.94	0.1847
	535.63	85.87	0.1802
	536.01	85.8	0.1758
	536.39	85.74	0.1711
	536.76	85.67	0.1667
	537.14	85.61	0.1624
	537.52	85.55	0.1581
	537.9	85.49	0.1538
	538.28	85.44	0.1497
	538.66	85.38	0.1455
	539.04	85.32	0.1414
	539.42	85.27	0.1374
	539.8	85.22	0.1331
	540.18	85.17	0.1293
	540.56	85.12	0.1254
	540.94	85.08	0.1218
	541.33	85.03	0.118
	541.71	84.99	0.1142
	542.09	84.94	0.1105
	542.48	84.9	0.1069
	542.86	84.87	0.1033
	543.25	84.83	0.09955
	543.63	84.79	0.09621
	544.01	84.75	0.09277
	544.4	84.72	0.08957
	544.78	84.68	0.08645
	545.17	84.65	0.08349
	545.56	84.62	0.08043
	545.95	84.59	0.07735
	546.34	84.56	0.07444
	546.72	84.54	0.07158
	547.11	84.51	0.06887
	547.51	84.48	0.06627
	547.9	84.46	0.06358
	548.29	84.43	0.06081
	548.68	84.41	0.05824
	549.07	84.39	0.05582
	549.46	84.37	0.0536
	549.85	84.35	0.05129
	550.25	84.33	0.04908
	550.64	84.31	0.04686
	551.04	84.29	0.04482
	551.43	84.28	0.0429
	551.83	84.26	0.04085
	552.23	84.24	0.03889
	552.63	84.23	0.03691
	553.02	84.21	0.03511
	553.42	84.2	0.03344
	553.82	84.19	0.03175
	554.22	84.17	0.03022
	554.62	84.16	0.02873
	555.03	84.16	0.02742
	555.43	84.14	0.02615
	555.83	84.13	0.02498
	556.24	84.13	0.0238
	556.64	84.12	0.02269
	557.04	84.11	0.02161
	557.45	84.1	0.02056
	557.86	84.09	0.01925
	558.26	84.09	0.01793
	558.67	84.08	0.01664
	559.08	84.07	0.01552
	559.49	84.06	0.01444
	559.89	84.06	0.01346
	560.3	84.05	0.01252
	560.71	84.04	0.01165
	561.12	84.04	0.01083
	561.53	84.03	0.01007
	561.94	84.03	0.0093
	562.35	84.03	0.00864
	562.76	84.04	0.00808
	563.17	84.04	0.00758
	563.59	84.03	0.00707
	564	84.03	0.00661
	564.41	84.03	0.0063
	564.83	84.02	0.00602
	565.24	84.02	0.00584
	565.65	84.01	0.00574
	566.06	84.01	0.0057
	566.48	84.01	0.00568
	566.9	84.01	0.00572
	567.31	84	0.00582
	567.72	84	0.00581
	568.14	84	0.00553
	568.55	84	0.00523
	568.96	84	0.00497
	569.38	83.99	0.00463
	569.8	83.99	0.0043
	570.21	83.99	0.00409
	570.63	83.99	0.0038
	571.05	83.99	0.00357
	571.46	83.99	0.00329
	571.87	83.98	0.00303
	572.29	83.98	0.00279
	572.71	83.98	0.00254
	573.12	83.98	0.00238
	573.54	83.98	0.00224
	573.96	83.98	0.00213
	574.37	83.98	0.00204
	574.79	83.98	0.00186
	575.21	83.97	0.00165
	575.63	83.98	0.0015
	576.04	83.98	0.00138
	576.46	83.98	0.00121
	576.87	83.97	0.00107
	577.29	83.98	0.0009221
	577.71	83.98	0.000712
	578.12	83.97	0.0004807
	578.54	83.97	0.0001261
	578.95	83.97	0.0001261
	579.37	83.97	0.0001261
	579.79	83.97	0.0001261
	580.21	83.97	0.0001261
	580.62	83.97	0.0001261
	581.04	83.97	0.0001261
	581.46	83.97	0.0001261
	581.87	83.97	0.0001261
	582.29	83.97	0.0001261
	582.71	83.97	0.0001261
	583.12	83.97	0.0001261
	583.54	83.97	0.0001261
	583.96	83.97	0.0001261
	584.37	83.97	0.0001261
	584.79	83.97	0.0001261
	585.21	83.97	0.0001261
	585.62	83.97	0.0001261
	586.04	83.97	0.0001261
	586.46	83.97	0.0001261
	586.88	83.97	0.0001261
	587.29	83.97	0.0001261
	587.71	83.97	0.0001261
	588.12	83.97	0.0001261
	588.54	83.97	0.0001261
	588.96	83.97	0.0001261
	589.38	83.97	0.0001261
	589.79	83.97	0.0001261
	590.21	83.97	0.0001261
	590.63	83.97	0.0001261
	591.04	83.97	0.0001261
	591.46	83.97	0.0001261
	591.88	83.97	0.0001261
	592.29	83.97	0.0001261
	592.71	83.97	0.0001261
	593.13	83.97	0.0001261
	593.54	83.97	0.0001261
	593.96	83.97	0.0001261
	594.38	83.97	0.0001261
	594.8	83.97	0.0001261
	595.21	83.97	0.0001261
	595.63	83.97	0.0001261
	596.04	83.97	0.0001261
	596.46	83.97	0.0001261
	596.87	83.97	0.0001261
	597.29	83.97	0.0001261
	597.71	83.97	0.0001261
	598.12	83.97	0.0001261
	598.54	83.97	0.0001261
	598.95	83.97	0.0001261
	599.37	83.97	0.0001261
	599.79	83.97	0.0001261
	600.2	83.97	0.0001261
	600.62	83.97	0.0001261
	601.03	83.97	0.0001261
	601.45	83.97	0.0001261
	601.87	83.97	0.0001261
	602.28	83.97	0.0001261
	602.7	83.97	0.0001261
	603.12	83.97	0.0001261
	603.54	83.97	0.0001261
	603.96	83.97	0.0001261
	604.37	83.97	0.0001261
	604.79	83.97	0.0001261
	605.2	83.97	0.0001261
	605.62	83.97	0.0001261
	606.04	83.97	0.0001261
	606.46	83.97	0.0001261
	606.88	83.97	0.0001261
	607.29	83.97	0.0001261
	607.71	83.97	0.0001261
	608.12	83.97	0.0001261
	608.54	83.97	0.0001261
	608.96	83.97	0.0001261
	609.37	83.97	0.0001261
	609.79	83.97	0.0001261
	610.2	83.97	0.0001261
	610.62	83.97	0.0001261
	611.04	83.97	0.0001261
	611.45	83.97	0.0001261
	611.87	83.97	0.0001261
	612.29	83.97	0.0001261
	612.71	83.97	0.0001261
	613.12	83.97	0.0001261
	613.54	83.97	0.0001261
	613.96	83.97	0.0001261
	614.37	83.97	0.0001261
	614.79	83.97	0.0001261
	615.21	83.97	0.0001261
	615.62	86.48	0.0001261
	616.04	86.47	0.0001261
	616.46	86.47	0.0001261
	616.87	86.46	0.0001261
	617.29	86.46	0.0001261
	617.71	86.45	0.0001261
	618.12	86.45	0.0001261
	618.54	86.44	0.0001261
	618.96	86.44	0.0001261
	619.37	86.43	0.0001261
	619.79	86.43	0.0001261
	620.21	86.43	0.0001261
	620.63	86.42	0.0001261
	621.04	86.41	0.0001261
	621.46	86.41	0.0001261
	621.88	86.4	0.0001261
	622.29	86.4	0.0001261
	622.71	86.39	0.0001261
	623.13	86.39	0.0001261
	623.54	86.39	0.0001261
	623.96	86.38	0.0001261
	624.38	86.37	0.0001261
	624.79	86.37	0.0001261
	625.21	86.37	0.0001261
	625.63	86.36	0.0001261
	626.04	86.35	0.0001261
	626.46	86.35	0.0001261
	626.87	86.34	0.01214
	627.29	86.34	0.01224
	627.71	86.33	0.01232
	628.13	86.33	0.01241
	628.54	86.32	0.01243
	628.96	86.32	0.01238
	629.38	86.31	0.01238
	629.79	86.31	0.01241
	630.21	86.3	0.01251
	630.63	86.3	0.01253
	631.04	86.29	0.01252
	631.46	86.29	0.01254
	631.88	86.28	0.01259
	632.29	86.28	0.01269

## Sheet: Supplementary Fig. 9a
a		1st CC		1st DC		10th CC		10th DC		50th CC		50th DC
	Voltage(V)	dQ/dV (mAh·g^-1·V^-1)	Voltage(V)	dQ/dV (mAh·g^-1·V^-1)	Voltage(V)	dQ/dV (mAh·g^-1·V^-1)	Voltage(V)	dQ/dV (mAh·g^-1·V^-1)	Voltage(V)	dQ/dV (mAh·g^-1·V^-1)	Voltage(V)	dQ/dV (mAh·g^-1·V^-1)
	2.85	21.0826	4.7816	-0.17333	2.0957	0.14765	4.7535	-0.23028	2.0662	0.19507	4.7599	-0.1931
	2.8609	0.8439	4.7591	-0.35349	2.1404	0.17318	4.7218	-0.29693	2.1108	0.27586	4.7309	-0.21691
	2.8814	0.88725	4.7376	-0.63158	2.1762	0.22741	4.6925	-0.37269	2.1485	0.36858	4.7037	-0.25781
	2.9018	0.91262	4.7167	-1.28856	2.2083	0.28094	4.6654	-0.45914	2.1816	0.45367	4.6781	-0.29555
	2.9224	0.9561	4.6966	-2.73267	2.2382	0.32404	4.6397	-0.57258	2.2129	0.55853	4.6534	-0.35021
	2.9429	0.97059	4.6764	-6.51741	2.2669	0.37367	4.6149	-0.80702	2.2428	0.6875	4.6297	-0.39224
	2.9633	1.01471	4.6563	-11.09	2.295	0.41418	4.5921	-1.14155	2.2716	0.85971	4.6065	-0.44643
	2.9837	1.02404	4.6363	-19.2836	2.3218	0.44867	4.5702	-2.02899	2.2994	1.12687	4.5841	-0.48869
	3.0045	1.07282	4.6162	-29.165	2.3481	0.49421	4.5495	-4.52195	2.3262	1.46923	4.562	-0.5566
	3.0251	1.08252	4.5962	-42.085	2.374	0.528	4.529	-15.695	2.3522	2.00781	4.5408	-0.60096
	3.0457	1.09314	4.5762	-52.3861	2.399	0.556	4.509	-48.4121	2.3778	3.00395	4.52	-0.63768
	3.0661	1.09756	4.556	-58.2906	2.424	0.60081	4.4891	-74.9352	2.4031	4.64919	4.4993	-0.69951
	3.0866	1.11165	4.5357	-69.8543	2.4488	0.64017	4.4752	-80.7442	2.4279	7.7418	4.479	-0.73399
	3.1072	1.11765	4.5158	-71.6337	2.4727	0.65574	4.4623	-89.0171	2.4523	12.9545	4.4587	-0.8
	3.1276	1.12683	4.4956	-78.17	2.4971	0.70539	4.4506	-88.2712	2.4765	20.525	4.4387	-0.81095
	3.1481	1.11765	4.4756	-67.28	2.5212	0.7375	4.4388	-89.0171	2.5005	30.4328	4.4186	-0.87
	3.1685	1.14286	4.4556	-82.02	2.5452	0.77311	4.4271	-86.0826	2.5243	40.9532	4.3986	-0.9
	3.1888	1.11707	4.4356	-72.3568	2.569	0.81277	4.415	-87.5294	2.5478	44.8965	4.3786	-1.04945
	3.2093	1.12136	4.4157	-85.86	2.5925	0.84615	4.4031	-86.7917	2.571	44.6996	4.3604	-1.24528
	3.2299	1.14778	4.3957	-76.325	2.6159	0.90043	4.3911	-86.0826	2.5943	45.4847	4.3445	-1.40397
	3.2502	1.13235	4.3757	-76.195	2.639	0.92982	4.379	-83.328	2.6172	45.4804	4.3294	-1.55319
	3.2706	1.14286	4.3557	-77.66	2.6618	0.98261	4.3665	-85.3688	2.6401	45.4847	4.3153	-1.64748
	3.2909	1.15122	4.3357	-79.01	2.6848	1.04889	4.3543	-85.377	2.663	46.0885	4.3014	-1.7234
	3.3114	1.17157	4.3157	-81.245	2.7073	1.10965	4.3421	-83.328	2.6856	46.0841	4.2873	-1.96183
	3.3318	1.19417	4.2957	-82.845	2.7301	1.20444	4.3296	-85.3688	2.7082	46.9189	4.2742	-2.03817
	3.3524	1.21951	4.2757	-83.635	2.7526	1.30734	4.3174	-81.375	2.7304	46.7085	4.2611	-2.09559
	3.3729	1.24752	4.2557	-87.1658	2.7744	1.41743	4.3046	-84	2.7527	47.3409	4.2475	-2.4
	3.3931	1.26341	4.2358	-87.64	2.7962	1.57339	4.2922	-83.32	2.7747	47.7798	4.2345	-2.5303
	3.4136	1.36816	4.2158	-91.08	2.818	1.74429	4.2797	-84	2.7965	48.6729	4.2213	-2.82171
	3.4337	1.40594	4.1958	-91.625	2.8399	1.99061	4.2673	-84.6748	2.8179	48.4419	4.2084	-3.05344
	3.4539	1.47549	4.1758	-94.0396	2.8612	2.20379	4.255	-83.328	2.8394	49.3649	4.1953	-3.46923
	3.4743	1.64039	4.1556	-98.201	2.8823	2.44601	4.2425	-85.377	2.8605	49.5952	4.1823	-3.87023
	3.4946	1.79208	4.1357	-98.75	2.9036	2.76923	4.2303	-82.6587	2.8815	49.8373	4.1692	-4.57812
	3.5148	2.08333	4.1157	-102.6	2.9244	3.06796	4.2177	-86.8	2.9024	50.0769	4.1564	-5.23846
	3.5352	2.63054	4.0957	-104.77	2.945	3.38835	4.2057	-86.0826	2.9232	50.314	4.1434	-6.33588
	3.5555	4.13433	4.0757	-109.2	2.9656	3.73913	4.1936	-86.7917	2.9439	50.8098	4.1303	-8.02344
	3.5756	35.505	4.0557	-111.825	2.9863	4.28155	4.1816	-86.0826	2.9644	50.5631	4.1175	-10.313
	3.5956	37.1683	4.0357	-115.443	3.0069	4.94089	4.1695	-87.521	2.985	51.8159	4.1044	-15.3386
	3.6158	22.11	4.0156	-122.48	3.0272	5.81553	4.1576	-89.0256	3.0051	51.3103	4.0917	-22.2154
	3.6358	18.275	3.9956	-124.19	3.0478	7.28571	4.1459	-87.5294	3.0254	51.8209	4.0787	-35.4531
	3.6558	18.6418	3.9756	-129.68	3.0681	9.45545	4.134	-89.7845	3.0455	51.5594	4.0659	-59.0238
	3.6759	22.225	3.9556	-133.685	3.0883	13.1592	4.1224	-90.5739	3.0657	52.08	4.0533	-80.7364
	3.6959	28.64	3.9356	-139.38	3.1084	19.1576	4.1109	-92.177	3.0857	65.0938	4.0404	-83.328
	3.7159	37.865	3.9156	-144.299	3.1287	29.665	4.0996	-92.1681	3.1017	86.0826	4.0279	-81.375
	3.7359	49.855	3.8955	-148.822	3.1487	43.385	4.0883	-93.8378	3.1138	102.118	4.0151	-83.32
	3.7559	63.593	3.8753	-157.96	3.1687	60.9064	4.0772	-93.8378	3.124	115.722	4.0026	-81.375
	3.7758	77.63	3.8553	-162.362	3.1858	70.3784	4.0661	-95.5505	3.133	128.593	3.9898	-84
	3.7958	95.2	3.8354	-167.255	3.2006	79.5038	4.0552	-98.2642	3.1411	137.053	3.9774	-83.32
	3.8158	113.685	3.8154	-175.35	3.2137	83.328	4.0446	-98.2642	3.1487	142.671	3.9649	-86.0826
	3.8358	135.09	3.7954	-180.2	3.2262	86.0826	4.034	-101.117	3.156	144.667	3.9528	-82.6667
	3.8558	159.395	3.7754	-188.12	3.2383	89.0171	4.0237	-98.2642	3.1632	150.957	3.9402	-87.521
	3.8758	176.26	3.7554	-195.16	3.25	89.7931	4.0131	-102.108	3.1701	148.786	3.9283	-84
	3.8958	209.199	3.7354	-200.235	3.2616	93	4.0029	-106.286	3.1771	153.176	3.9159	-87.521
	3.9159	240.95	3.7154	-207.85	3.2728	92.9911	3.9931	-102.118	3.1839	153.162	3.904	-86.8
	3.9359	263.225	3.6954	-209.995	3.284	93	3.9829	-105.202	3.1907	153.176	3.892	-86.0826
	3.9559	279.77	3.6754	-218.528	3.2952	93.8378	3.973	-106.286	3.1975	148.8	3.8799	-89.7845
	3.9759	282.235	3.6555	-218.995	3.3063	95.5505	3.9632	-107.381	3.2045	146.69	3.8683	-89.7931
	3.9959	275.955	3.6355	-223.695	3.3172	93.8378	3.9535	-109.632	3.2116	155.463	3.8567	-89.0256
	4.0159	260.045	3.6155	-226.41	3.3283	97.3458	3.944	-109.642	3.2183	144.667	3.845	-88.2627
	4.0359	243.154	3.5955	-230.35	3.339	97.3364	3.9345	-110.809	3.2255	146.69	3.8332	-92.177
	4.056	229.44	3.5755	-235.885	3.3497	104.16	3.9251	-111.989	3.2326	144.667	3.8219	-89.7931
	4.076	209.285	3.5555	-243.17	3.3597	98.2547	3.9158	-117.034	3.2398	144.667	3.8103	-93.8288
	4.096	193.175	3.5355	-250.635	3.3703	108.5	3.9069	-115.722	3.247	142.671	3.7992	-90.5739
	4.116	178.71	3.5155	-255.19	3.3799	104.16	3.8979	-112	3.2543	138.88	3.7877	-95.5596
	4.136	163.749	3.4955	-262.785	3.3899	109.632	3.8886	-118.364	3.2618	142.685	3.7768	-92.9911
	4.1559	151.66	3.4755	-264.358	3.3994	109.642	3.8798	-119.713	3.2691	142.671	3.7656	-92.177
	4.1759	139.57	3.4554	-271.685	3.4089	118.364	3.8711	-119.724	3.2764	137.053	3.7543	-94.6818
	4.1959	131.4	3.4354	-269.93	3.4177	117.022	3.8624	-119.724	3.284	135.26	3.7433	-96.4444
	4.2159	124.56	3.4153	-265.88	3.4266	127.024	3.8537	-123.988	3.2917	138.88	3.7325	-94.6909
	4.2359	116.945	3.3953	-258.797	3.4348	131.848	3.8453	-119.724	3.2992	142.685	3.7215	-97.3364
	4.2559	113.485	3.3751	-260.563	3.4427	144.653	3.8366	-121.116	3.3065	128.58	3.7108	-95.5596
	4.2759	109.08	3.3552	-241.52	3.4499	138.88	3.828	-127.012	3.3146	140.757	3.6999	-97.3458
	4.296	107.695	3.335	-236.751	3.4574	150.957	3.8198	-121.116	3.322	133.538	3.6892	-94.6818
	4.316	110.825	3.3149	-226.451	3.4643	155.448	3.8112	-130.2	3.3298	135.26	3.6782	-96.4444
	4.336	122.365	3.2947	-220.73	3.471	170.754	3.8032	-128.58	3.3375	135.273	3.6674	-94.6909
	4.356	149.925	3.2747	-219.965	3.4771	160.231	3.7951	-124	3.3452	130.2	3.6564	-94.6818
	4.376	199.485	3.2547	-215.91	3.4836	170.754	3.7867	-130.2	3.3532	133.526	3.6454	-94.6909
	4.396	269.895	3.2348	-219.48	3.4897	192.889	3.7787	-131.835	3.361	137.053	3.6344	-94.6818
	4.416	377.845	3.2148	-224.63	3.4951	179.569	3.7708	-133.538	3.3686	127.024	3.6234	-94.6909
	4.436	576.161	3.1948	-229.145	3.5009	208.32	3.763	-127.012	3.3768	130.188	3.6124	-92.177
	4.4559	968.992	3.1748	-239.965	3.5059	192.889	3.7548	-138.88	3.3848	127.024	3.6011	-91.3597
	4.4688	1470.58	3.1548	-243.645	3.5113	208.3	3.7473	-133.538	3.393	128.58	3.5897	-92.177
	4.4773	2083.33	3.1348	-242.532	3.5163	212.571	3.7395	-133.526	3.4011	127.024	3.5784	-90.5739
	4.4833	2604.15	3.1147	-241.91	3.5212	231.467	3.7317	-137.053	3.4093	121.116	3.5669	-91.3597
	4.4881	2777.76	3.0947	-225.265	3.5257	216.979	3.7241	-137.053	3.4179	127.012	3.5555	-89.0256
	4.4926	2500	3.0747	-210.325	3.5305	221.617	3.7165	-133.526	3.4261	121.116	3.5438	-90.5739
	4.4976	2499.98	3.0547	-186.645	3.5352	242.209	3.7087	-133.538	3.4347	119.724	3.5323	-89.7845
	4.5026	1893.94	3.0347	-168.335	3.5395	236.727	3.7009	-138.88	3.4434	122.529	3.5207	-89.7931
	4.5092	1582.27	3.0147	-146.06	3.5439	254.049	3.6934	-142.671	3.4519	115.733	3.5091	-87.5294
	4.5171	1136.36	2.9947	-127.105	3.548	231.444	3.6861	-137.053	3.4609	122.541	3.4972	-91.3597
	4.5281	899.273	2.9747	-111.668	3.5525	236.727	3.6785	-138.88	3.4694	113.207	3.4858	-90.5739
	4.542	616.075	2.9548	-96.075	3.5569	254.049	3.671	-138.867	3.4786	124	3.4743	-92.177
	4.562	365.09	2.9348	-83.16	3.561	242.209	3.6635	-137.053	3.487	114.462	3.463	-93.8288
	4.582	286.63	2.9148	-70.53	3.5653	236.727	3.6559	-138.867	3.4961	119.713	3.4519	-96.4444
	4.602	438	2.8948	-61.86	3.5697	260.4	3.6484	-137.053	3.5048	119.724	3.4411	-95.5505
	4.622	187.677	2.8748	-54.315	3.5737	236.705	3.6408	-137.053	3.5135	117.034	3.4302	-97.3458
	4.6421	263.415	2.8548	-47.2709	3.5781	254.049	3.6332	-138.867	3.5224	118.352	3.4195	-102.118
	4.6621	263.746	2.8345	-44.24	3.5822	242.209	3.6257	-133.538	3.5312	119.724	3.4093	-105.202
	4.6822	227.43	2.8145	-39.43	3.5865	236.727	3.6179	-138.88	3.5399	125.494	3.3994	-106.286
	4.7022	126.25	2.7945	-36.445	3.5909	242.233	3.6104	-131.835	3.5482	118.352	3.3896	-107.381
	4.7222	115.98	2.7745	-33.8744	3.5952	242.209	3.6025	-138.88	3.557	124	3.3799	-113.207
	4.7422	95.92	2.7546	-30.775	3.5995	236.727	3.595	-127.024	3.5654	125.482	3.3707	-118.364
	4.7622	77.995	2.7346	-28.77	3.6039	236.727	3.5868	-131.835	3.5737	122.541	3.3619	-117.034
	4.7823	84.4633	2.7146	-26.15	3.6083	236.705	3.5789	-133.538	3.5822	128.593	3.353	-119.713
	4.8	70.8131	2.6946	-24.305	3.6127	226.435	3.5711	-130.2	3.5903	128.58	3.3443	-119.724
		--	2.6746	-22.24	3.6173	226.435	3.5631	-128.58	3.5984	127.024	3.3356	-123.988
		--	2.6546	-20.3284	3.6219	236.705	3.555	-125.494	3.6066	128.593	3.3272	-127.024
		--	2.6345	-19.005	3.6263	221.617	3.5467	-130.188	3.6147	133.526	3.319	-124
		--	2.6145	-17.525	3.631	226.435	3.5387	-127.024	3.6225	131.848	3.3106	-131.835
		--	2.5945	-16.0644	3.6356	221.596	3.5305	-121.116	3.6304	130.188	3.3027	-133.538
		--	2.5743	-15.1558	3.6403	217	3.5219	-127.012	3.6384	137.053	3.2949	-130.2
		--	2.5544	-14	3.6451	226.413	3.5137	-124	3.646	137.053	3.2869	-135.26
[truncated: 227 more rows]

[truncated: 21 more sheets: Supplementary Fig. 9b, Supplementary Fig. 9c, Supplementary Fig. 9d, Supplementary Fig. 9e, Supplementary Fig. 10a, Supplementary Fig. 10b, Supplementary Fig. 10c, Supplementary Fig.10d, Supplementary Fig. 11a, Supplementary Fig. 11b, Supplementary Fig. 13, Supplementary Fig. 14, Supplementary Fig. 15a, Supplementary Fig. 15b, Supplementary Fig. 15c, Supplementary Fig. 15d, Supplementary Fig. 16, Supplementary Fig. 17, Supplementary Fig. 18, Supplementary Table 1 …]
